# Supplementary material for: Convergence of aging- and rejuvenation-related epigenetic alterations on PRC2 targets
Source: Mol Syst Biol. 2026 Feb 10;22(5):787–810. doi: 10.1038/s44320-026-00195-9 (PMC13144388; doi:10.1038/s44320-026-00195-9)
Supplement: Supplementary file 3 — Dataset EV1 [file 44320_2026_195_MOESM3_ESM.xlsx]

## Sheet: Dataset EV1
WGBS data (generated in this manuscript)
Sample ID	Refrenced in the manuscript as	Strain	Sex	Tissue	Group	Treatment	Age at time of sample collection	Sequencing depth (read pairs sequenced)	Alignment rate (%)	# Read pairs after deduplication (usable reads)	# Bases trimmed from 5' end of read 1 due to M-bias	# Bases trimmed from 5' end of read 2 due to M-bias	CpGs covered	Average CpG depth
Y4F-1	Y-1	C57BL/6J	Male	Dorsal skin	Young	Untreated	3 months	219226643	74.8	115382444	5	40	20367837	9.3
Y4F-3	Y-2	C57BL/6J	Male	Dorsal skin	Young	Untreated	3 months	246718883	74.9	129852044	5	40	23289171	10.4
Y4F-4	Y-3	C57BL/6J	Male	Dorsal skin	Young	Untreated	3 months	252484321	75.2	132886485	5	30	22834172	10.6
5760-con	O-1	C57BL/6J	Male	Dorsal skin	Old	Untreated	22 months	231273118	75.1	121722720	5	10	21932281	10.2
5761-con	O-2	C57BL/6J	Male	Dorsal skin	Old	Untreated	22 months	297842282	75.3	156759096	5	25	21832176	10.6
5762-con	O-3	C57BL/6J	Male	Dorsal skin	Old	Untreated	22 months	225917740	75.8	118904074	5	40	20583922	9.9
5764-con	O-4	C57BL/6J	Male	Dorsal skin	Old	Untreated	22 months	204062441	75.1	107401285	5	30	21839198	9.3
253-dox	O+OSKM-1	C57BL/6J	Male	Dorsal skin	Old+OSKM	7 months of cyclic partial reprogramming via doxycicline treatment starting at 15 months until 22 months of age	22 months	203472240	74.9	107090653	10	40	20114433	9.6
284-dox	O+OSKM-2	C57BL/6J	Male	Dorsal skin	Old+OSKM	7 months of cyclic partial reprogramming via doxycicline treatment starting at 15 months until 22 months of age	22 months	228839535	75.3	120441861	10	40	22981895	9.4
285-dox	O+OSKM-3	C57BL/6J	Male	Dorsal skin	Old+OSKM	7 months of cyclic partial reprogramming via doxycicline treatment starting at 15 months until 22 months of age	22 months	242856177	75.9	127819041	10	40	22981871	9.9
288-dox	O+OSKM-4	C57BL/6J	Male	Dorsal skin	Old+OSKM	7 months of cyclic partial reprogramming via doxycicline treatment starting at 15 months until 22 months of age	22 months	234749339	75.5	123552284	10	40	20228391	9.5
904-dox	O+OSKM-5	C57BL/6J	Male	Dorsal skin	Old+OSKM	7 months of cyclic partial reprogramming via doxycicline treatment starting at 15 months until 22 months of age	22 months	234797905	75.1	123577845	10	65	21284929	9.9
Y-458	Y-1	C57BL/6J	Male	Isolated tail epidermis	Young	Untreated	3 months	443069080	75.2	210227157	3	10	22893189	17.2
Y-459	Y-2	C57BL/6J	Male	Isolated tail epidermis	Young	Untreated	3 months	332597136	75.7	170558734	3	10	22893812	15.3
Y-461	Y-3	C57BL/6J	Male	Isolated tail epidermis	Young	Untreated	3 months	391169912	75.7	196588671	3	10	22289399	16.1
Y-463	Y-4	C57BL/6J	Male	Isolated tail epidermis	Young	Untreated	3 months	429555224	75.9	239754600	3	10	22238282	16.2
Y-464	Y-5	C57BL/6J	Male	Isolated tail epidermis	Young	Untreated	3 months	460581176	75.3	251493737	3	10	22834729	17.2
O-005	O-1	C57BL/6J	Male	Isolated tail epidermis	Old	Untreated	22 months	310897016	76	149088300	3	10	22287498	14.3
O-989	O-2	C57BL/6J	Male	Isolated tail epidermis	Old	Untreated	22 months	499230240	75.5	242363549	3	10	21284929	16.3
O-990	O-3	C57BL/6J	Male	Isolated tail epidermis	Old	Untreated	22 months	533068560	75.8	260483764	3	10	22743919	15.6
O-991	O-4	C57BL/6J	Male	Isolated tail epidermis	Old	Untreated	22 months	370948936	76.1	173181972	3	10	22847198	15.3
O-992	O-5	C57BL/6J	Male	Isolated tail epidermis	Old	Untreated	22 months	441560272	75.7	210550909	3	10	22467187	14.8
ChIP-Seq data (generated in this manuscript)
Sample ID	ChIP antibody	Strain	Sex	Tissue	Group	Treatment	Age at time of sample collection	Sequencing depth (read pairs sequenced)	Alignment rate (% of uniquely mapped reads)	# Read pairs after deduplication and filtering (usable reads)	# peaks identified by Sicer2 peakcaller (for H3K27me3)	# peaks identified by EED peakcaller (for H3K9me2)
Y-1_epidermis_H3K27me3	H3K27me3 (CST, #9733)	C57BL/6J	Male	Isolated tail epidermis	Young	Untreated	3 months	115744613	85.4	89073817	47790	N/A
Y-2_epidermis_H3K27me3	H3K27me3 (CST, #9733)	C57BL/6J	Male	Isolated tail epidermis	Young	Untreated	3 months	124315884	84.93	94857065	48365	N/A
Y-1_epidermis_H3K9me2	H3K9me2 (Abcam, #1220)	C57BL/6J	Male	Isolated tail epidermis	Young	Untreated	3 months	114252680	70.7	67786493	N/A	770
Y-2_epidermis_H3K9me2	H3K9me2 (Abcam, #1220)	C57BL/6J	Male	Isolated tail epidermis	Young	Untreated	3 months	122600356	69.87	73941665	N/A	780
Y-3_epidermis_H3K9me2	H3K9me2 (Abcam, #1220)	C57BL/6J	Male	Isolated tail epidermis	Young	Untreated	3 months	118677360	71.05	73563548	N/A	850
Y-1_epidermis_INPUT	None (input)	C57BL/6J	Male	Isolated tail epidermis	Young	Untreated	3 months	127367883	73.41	86908959	N/A	N/A
Y-2_epidermis_INPUT	None (input)	C57BL/6J	Male	Isolated tail epidermis	Young	Untreated	3 months	110795656	73.42	75844744	N/A	N/A
Y-3_epidermis_INPUT	None (input)	C57BL/6J	Male	Isolated tail epidermis	Young	Untreated	3 months	111201710	73.18	76156964	N/A	N/A
O-1_epidermis_H3K27me3	H3K27me3 (CST, #9733)	C57BL/6J	Male	Isolated tail epidermis	Old	Untreated	22 months	118727249	84.27	91970297	49200	N/A
O-2_epidermis_H3K27me3	H3K27me3 (CST, #9733)	C57BL/6J	Male	Isolated tail epidermis	Old	Untreated	22 months	120229499	84.38	93172528	48103	N/A
O-3_epidermis_H3K27me3	H3K27me3 (CST, #9733)	C57BL/6J	Male	Isolated tail epidermis	Old	Untreated	22 months	128898426	84.32	98998075	46362	N/A
O-1_epidermis_H3K9me2	H3K9me2 (Abcam, #1220)	C57BL/6J	Male	Isolated tail epidermis	Old	Untreated	22 months	105181090	70.6	66555519	N/A	1031
O-2_epidermis_H3K9me2	H3K9me2 (Abcam, #1220)	C57BL/6J	Male	Isolated tail epidermis	Old	Untreated	22 months	125737668	71.03	80985992	N/A	807
O-3_epidermis_H3K9me2	H3K9me2 (Abcam, #1220)	C57BL/6J	Male	Isolated tail epidermis	Old	Untreated	22 months	128682973	71.8	83958501	N/A	953
O-1_epidermis_INPUT	None (input)	C57BL/6J	Male	Isolated tail epidermis	Old	Untreated	22 months	95599864	73.67	65586284	N/A	N/A
O-2_epidermis_INPUT	None (input)	C57BL/6J	Male	Isolated tail epidermis	Old	Untreated	22 months	122727330	73.76	84338530	N/A	N/A
O-3_epidermis_INPUT	None (input)	C57BL/6J	Male	Isolated tail epidermis	Old	Untreated	22 months	124295307	73.32	85010881	N/A	N/A
RNA-Seq data (available from published data)
Sample ID	Data source *	Strain	Sex	Tissue	Group	Treatment	Age at time of sample collection
Young_Skin_non-dox_5269	GEO accession number: GSM5737119	C57BL/6J	Male	Dorsal skin	Young	Untreated	3 months
Young_Skin_non-dox_5275	GEO accession number: GSM5737120	C57BL/6J	Male	Dorsal skin	Young	Untreated	3 months
Young_Skin_non-dox_5281	GEO accession number: GSM5737121	C57BL/6J	Female	Dorsal skin	Young	Untreated	3 months
Young_Skin_non-dox_5287	GEO accession number: GSM5737122	C57BL/6J	Female	Dorsal skin	Young	Untreated	3 months
Skin_Control_6540	GEO accession number: GSM5737052	C57BL/6J	Male	Dorsal skin	Old	Untreated	22 months
Skin_Control_6541	GEO accession number: GSM5737053	C57BL/6J	Male	Dorsal skin	Old	Untreated	22 months
Skin_Control_6542	GEO accession number: GSM5737054	C57BL/6J	Male	Dorsal skin	Old	Untreated	22 months
Skin_Control_6543	GEO accession number: GSM5737055	C57BL/6J	Male	Dorsal skin	Old	Untreated	22 months
Skin_Control_6544	GEO accession number: GSM5737056	C57BL/6J	Female	Dorsal skin	Old	Untreated	22 months
Skin_4F_6545	GEO accession number: GSM5737047	C57BL/6J	Male	Dorsal skin	Old+OSKM	7 months of cyclic partial reprogramming via doxycicline treatment starting at 15 months until 22 months of age	22 months
Skin_4F_6546	GEO accession number: GSM5737048	C57BL/6J	Male	Dorsal skin	Old+OSKM	7 months of cyclic partial reprogramming via doxycicline treatment starting at 15 months until 22 months of age	22 months
Skin_4F_6547	GEO accession number: GSM5737049	C57BL/6J	Female	Dorsal skin	Old+OSKM	7 months of cyclic partial reprogramming via doxycicline treatment starting at 15 months until 22 months of age	22 months
Skin_4F_6548	GEO accession number: GSM5737050	C57BL/6J	Female	Dorsal skin	Old+OSKM	7 months of cyclic partial reprogramming via doxycicline treatment starting at 15 months until 22 months of age	22 months
Skin_4F_6549	GEO accession number: GSM5737051	C57BL/6J	Female	Dorsal skin	Old+OSKM	7 months of cyclic partial reprogramming via doxycicline treatment starting at 15 months until 22 months of age	22 months
* RNA-seq data published in: Browder, K. C. et al. In vivo partial reprogramming alters age-associated molecular changes during physiological aging in mice. Nature Aging 2022 2:3 2, 243–253 (2022).

## Sheet: Legend
Dataset EV1. Metadata for WGBS, ChIP-Seq and RNA-Seq data.
