# Supplementary material for: Convergence of aging- and rejuvenation-related epigenetic alterations on PRC2 targets
Source: Mol Syst Biol. 2026 Feb 10;22(5):787–810. doi: 10.1038/s44320-026-00195-9 (PMC13144388; doi:10.1038/s44320-026-00195-9)
Supplement: Supplementary file 4 — Dataset EV2 [file 44320_2026_195_MOESM4_ESM.xlsx]

## Sheet: Dataset EV2
Gene	RANK comp.	p-value comp.	q-value comp.	p-value comp. TR1	p-value comp. TR2	p-value comp. TR3	p-value comp. TR4	RANK prom.	p-value prom.	q-value prom.	p-value prom. TR1	p-value prom. TR2	p-value prom. TR3	p-value prom. TR4	JSD magnitude prom. O-1 vs Y-3	JSD magnitude prom. O-2 vs Y-3	JSD magnitude prom. O-3 vs Y-3	JSD magnitude prom. O-4 vs Y-3	Rank_body	p-value body	q-value body	p-value body TR1	p-value body TR2	p-value body TR3	p-value body TR4	JSD magnitude body O-1 vs Y-3	JSD magnitude body O-2 vs Y-3	JSD magnitude body O-3 vs Y-3	JSD magnitude body O-4 vs Y-3
Lncppara	1	2.22045e-16	8.19382e-14	0	0	0	0	2107	0.0169476	0.171503	0.0660934	0.13437	0.103204	0.0980921	0.180868	0.158727	0.167107	0.168697	1	2.22045e-16	3.98415e-12	1.08887e-05	2.20214e-06	9.88849e-07	4.20603e-06	0.218762	0.235783	0.244884	0.228717
B3glct	1	2.22045e-16	8.19382e-14	0	0	0	0	1	2.22045e-16	4.73577e-12	8.56624e-06	5.55791e-06	6.40626e-06	7.28054e-06	0.489552	0.507485	0.501573	0.496268	3268	0.0576026	0.315785	0.189293	0.283613	0.0875071	0.113096	0.128247	0.124001	0.135391	0.133114
Egr3	3	2.22045e-16	8.19382e-14	0.000176433	0.000137225	0	0	3979	0.0724296	0.388135	0.276478	0.313542	0.10506	0.0828824	0.132101	0.127261	0.165286	0.172833	2	1.78611e-15	1.60241e-11	3.13166e-05	2.58391e-05	7.49616e-06	1.99387e-05	0.45852	0.466729	0.520841	0.47789
Lncpint	4	2.22045e-16	8.19382e-14	0.00319539	0.000117622	0	0	269	4.36581e-05	0.00346149	0.0307163	0.0580609	0.00223596	0.0113175	0.202862	0.183602	0.283233	0.232954	6	6.20226e-12	1.85479e-08	0.00926295	5.4967e-05	2.23413e-05	7.14531e-05	0.148172	0.189227	0.19806	0.186774
Grm7	5	2.22045e-16	8.19382e-14	0.006528	0	0	3.92072e-05	17	1.50315e-10	1.78227e-07	0.00419739	0.000304689	0.000348173	6.02082e-05	0.26465	0.353456	0.348634	0.414859	264	3.97422e-05	0.00268486	0.164979	0.00211056	0.0038711	0.0299143	0.122245	0.146774	0.143101	0.131875
Sox11	6	2.22045e-16	8.19382e-14	0.0157809	0	0	0	10	3.17288e-11	6.76713e-08	0.548704	8.08486e-07	2.20111e-05	0.000496466	0.102693	0.576768	0.445234	0.332651	14	1.15288e-09	1.44673e-06	0.00380021	7.07066e-05	0.000371798	0.00255683	0.23953	0.338881	0.295977	0.248919
Bhlhe40	7	2.22045e-16	8.19382e-14	0.00168591	0	0.000137225	5.88108e-05	2800	0.0333485	0.253929	0.34194	0.066577	0.0943029	0.109919	0.123804	0.1797	0.168739	0.16383	3	1.47412e-14	8.81671e-11	0.000403119	3.36202e-06	4.37555e-05	1.96837e-05	0.326995	0.493355	0.40042	0.42849
Mmp16	8	2.22045e-16	8.19382e-14	0.00346984	0	0.00021564	0	29	5.8919e-09	4.33319e-06	0.00133912	0.00020042	0.0654801	8.95693e-05	0.355443	0.457023	0.192818	0.504789	91	7.85314e-07	0.000153162	0.229966	0.000851747	0.000277178	0.00744468	0.125102	0.168601	0.17747	0.152293
5730507C01Rik	9	2.22045e-16	8.19382e-14	0.00762581	0	0.000137225	0	2	1.30951e-13	1.12821e-09	0.00118525	1.6975e-05	0.000105838	5.78197e-06	0.318075	0.498598	0.415295	0.550694	1156	0.00408874	0.0634091	0.699819	0.00605247	0.0703809	0.0439101	0.102668	0.205963	0.161344	0.170305
Foxg1	10	2.22045e-16	8.19382e-14	0.0119582	0	0	0.000294054	26	1.75178e-09	1.437e-06	0.0199531	7.90339e-05	6.42661e-05	0.00401311	0.216728	0.400426	0.408229	0.265715	45	5.21602e-08	1.99667e-05	0.0745923	0.000261887	0.000129091	0.00725687	0.185267	0.412706	0.447139	0.27031
Gm4425	11	2.22045e-16	8.19382e-14	0.0151638	0	0.000358848	0	98	9.36633e-07	0.000202587	ND	0.000151202	ND	0.000348837	ND	0.400842	0.009977	0.366129	27	1.05292e-08	6.92994e-06	0.0151638	0.00116811	0.000358848	0.000474586	0.192131	0.205284	0.238589	0.231138
Hoxa9	12	2.22045e-16	8.19382e-14	0	0.0113309	0.000176433	0.000254847	896	0.00178171	0.0424111	0.00176434	0.475851	0.0102429	0.516278	0.291052	0.111152	0.236298	0.107116	10	7.61074e-11	1.3656e-07	7.30599e-05	0.00289168	0.00110794	5.41373e-05	0.341995	0.247963	0.271455	0.350191
Tmem267	13	2.22045e-16	8.19382e-14	0	0.000568505	0.000352865	0.00172512	22	9.31865e-10	9.03401e-07	0.000136133	0.000549896	0.000418686	0.00643443	0.382898	0.332358	0.341942	0.251545	535	0.000402314	0.0134678	0.00424386	0.0949244	0.0764036	0.0220129	0.194208	0.149182	0.152635	0.171183
9030624G23Rik	14	2.22045e-16	8.19382e-14	0.0245588	0	0.00021564	0	9	3.08198e-11	6.76713e-08	ND	1.36053e-05	0.000137196	3.3449e-05	0.218948	0.485363	0.388134	0.446189	482	0.000297646	0.0110513	0.0245588	0.00587673	0.133392	0.0242246	0.158021	0.167603	0.136006	0.156142
Cilp2	15	2.22045e-16	8.19382e-14	0.0150752	0	0	0.00172512	27	2.35259e-09	1.85837e-06	0.00482825	0.00122741	0.000196757	0.000484368	0.260586	0.304671	0.367345	0.33593	460	0.000258704	0.0100627	0.407547	0.000435026	0.00768384	0.287931	0.121464	0.29896	0.226563	0.133128
Nrg3	16	2.22045e-16	8.19382e-14	0.00458725	0	0.000235243	0.000509694	14	1.19565e-10	1.75129e-07	0.000870909	3.04439e-05	0.00116493	0.000674507	0.313092	0.43227	0.303556	0.32157	936	0.00215719	0.041309	0.481917	0.00878641	0.0185387	0.0723752	0.114578	0.137667	0.133751	0.126492
Otx1	17	2.22045e-16	8.19382e-14	0.00229362	0	0	0.0189567	451	0.000236003	0.011138	0.0245038	0.00661322	0.027991	0.077226	0.209658	0.249344	0.205657	0.174845	7	4.35357e-11	1.00216e-07	0.00804472	9.21141e-06	2.7234e-06	0.0339897	0.218433	0.382956	0.416551	0.186034
Lingo2	18	2.22045e-16	8.19382e-14	0.161299	0	0	0.000235243	44	6.28435e-08	3.0462e-05	0.0741672	0.000149442	0.000959063	0.00212588	0.176104	0.373806	0.310175	0.284434	112	1.82158e-06	0.000286738	0.508475	0.000389995	0.000511994	0.0105289	0.113825	0.152385	0.150912	0.134582
Mdga2	19	2.22045e-16	8.19382e-14	0.0622611	0	0.000176433	0.000176433	4	1.63796e-12	8.73362e-09	0.0114112	1.87666e-06	0.000310258	2.86778e-05	0.233081	0.565714	0.353056	0.446386	2742	0.0380408	0.248477	0.963858	0.0195112	0.041719	0.364617	0.104235	0.134121	0.130016	0.116949
Nr4a2	20	2.22045e-16	8.19382e-14	0.0335026	0.000450883	0	0.000529298	1287	0.00478596	0.0793124	0.157532	0.169013	0.0258269	0.023441	0.153554	0.151229	0.209186	0.212094	20	4.21795e-09	3.61141e-06	0.0330155	0.000265606	5.84146e-05	0.00211485	0.167585	0.238966	0.26218	0.208291
Nkain3	21	2.22045e-16	8.19382e-14	0.00429319	0	0.00021564	0.00570465	35	2.99268e-08	1.82365e-05	0.00309653	0.000386955	0.000943838	0.00863831	0.274339	0.343808	0.313171	0.242346	503	0.000333294	0.0118657	0.125378	0.00320892	0.0191768	0.0695274	0.125487	0.147891	0.136908	0.129273
Peg10	22	2.22045e-16	8.19382e-14	0.0178197	0	0.000137225	0.00464606	15	1.28996e-10	1.75129e-07	0.00309011	3.94758e-05	0.000241121	0.000770086	0.273212	0.424749	0.358172	0.31826	2869	0.042011	0.262284	0.791016	0.0343797	0.0218923	0.556213	0.0940894	0.180049	0.189199	0.111135
Haglr	23	2.22045e-16	8.19382e-14	0.00174472	0	0.00150948	0.00905687	18	1.50417e-10	1.78227e-07	0.00165362	1.03832e-05	0.000343363	0.00455082	0.29223	0.473965	0.344441	0.260384	3057	0.048453	0.283816	0.0858587	0.0594152	0.356	0.225452	0.16325	0.171704	0.126105	0.139277
Zfta	24	2.22045e-16	8.19382e-14	0	0.000352865	0.0153496	0.004352	2323	0.0218145	0.200242	0.0597669	0.225463	0.0489348	0.19454	0.182701	0.13998	0.188774	0.1451	13	6.6104e-10	9.12388e-07	1.11678e-05	0.000146432	0.0413503	0.00203779	0.399141	0.326266	0.185001	0.258225
Sgcz	25	2.22045e-16	8.19382e-14	0.154516	0	0	0.00362667	63	2.6851e-07	9.05904e-05	0.331335	3.24291e-05	0.000837101	0.013114	0.12695	0.441464	0.317705	0.228847	157	7.37694e-06	0.00083775	0.107796	0.00126825	0.0016266	0.024601	0.123856	0.147764	0.146253	0.131597
3110039M20Rik	26	2.22045e-16	8.19382e-14	0.0779832	0	0	0.0092333	11	5.1252e-11	9.22103e-08	0.0290564	2.57775e-05	8.67954e-06	0.00126221	0.204908	0.440528	0.483488	0.301653	2418	0.0275365	0.203914	0.504455	0.00712733	0.0593478	0.838348	0.116141	0.188333	0.157219	0.0963907
Pcdhga9	27	2.22045e-16	8.19382e-14	0.00925291	0	7.84145e-05	0.030268	402	0.000162564	0.00862481	0.0616846	0.0119207	0.00593684	0.0507895	0.182871	0.232978	0.254876	0.188789	39	4.16137e-08	1.80373e-05	0.0172473	2.06753e-05	0.000438189	0.0907158	0.146796	0.202918	0.175262	0.133805
Pcdhga10	28	2.22045e-16	8.19382e-14	0.00464606	0	0.000235243	0.0194664	205	1.62176e-05	0.00168727	0.00936919	0.00399253	0.0248769	0.0148936	0.239948	0.266515	0.210349	0.225823	98	9.96057e-07	0.000178974	0.0456034	6.79468e-05	0.000945099	0.181548	0.140285	0.19315	0.170575	0.128301
Pcdh8	29	2.22045e-16	8.19382e-14	0.148027	0	0.000137225	0.00127423	30	6.71863e-09	4.7765e-06	0.10986	1.04072e-05	0.000597246	0.00267009	0.164098	0.473874	0.32564	0.277003	319	8.49155e-05	0.00475206	0.305042	0.000876086	0.00927817	0.0405757	0.131834	0.355719	0.260219	0.206605
Hoxaas3	30	2.22045e-16	8.19382e-14	0.0133501	0	0.00768462	0.00098347	1301	0.00496664	0.0814209	0.326401	0.00124307	0.229401	ND	0.127626	0.304165	0.140616	0.162963	26	1.02131e-08	6.92994e-06	0.00520184	0.000156144	0.00364941	0.00098347	0.170245	0.204383	0.173659	0.186285
Csmd1	31	2.22045e-16	8.19382e-14	0.0358746	0	0.000176433	0.0070573	71	3.36162e-07	0.000100324	0.03318	4.48885e-05	0.00475844	0.0215223	0.200957	0.429204	0.260407	0.213949	236	3.10323e-05	0.00233769	0.170341	0.00273426	0.00183557	0.0350826	0.120351	0.138192	0.140037	0.127267
Tcfl5	32	2.22045e-16	8.19382e-14	0.00350905	0.000176433	0.246228	0	8	2.51228e-11	6.69773e-08	0.000683629	1.9283e-05	ND	3.80772e-06	0.325337	0.46495	0.201705	0.536527	7769	0.348865	0.804839	0.457522	0.517737	0.246228	0.197978	0.118574	0.114869	0.133965	0.138646
Xkr4	33	2.22045e-16	8.19382e-14	0.0679069	0.00288173	0	0.00207798	217	1.9461e-05	0.00191273	0.163921	0.0660067	0.000225745	0.00704433	0.152304	0.180972	0.363854	0.24877	241	3.17176e-05	0.00235135	0.075232	0.00371928	0.00446344	0.0246502	0.131352	0.151668	0.150405	0.138904
Pcdh10	34	2.22045e-16	8.19382e-14	0.0736116	0	0	0.0514791	1469	0.0069332	0.100661	0.420358	0.0115542	0.0120882	0.450215	0.11502	0.233472	0.232082	0.111881	24	9.50677e-09	6.85287e-06	0.0323917	0.000101462	4.20129e-05	0.0194821	0.153355	0.211744	0.221095	0.158683
Cntnap2	35	2.22045e-16	8.19382e-14	0.0504597	0	0.0092137	0.000392072	226	2.32649e-05	0.00219044	0.126316	7.74322e-05	0.785194	0.00277014	0.16354	0.440683	0.0787186	0.291996	109	1.42436e-06	0.00023234	0.06786	0.000687632	0.00134251	0.0128322	0.124513	0.145289	0.141959	0.131705
Prdm13	36	2.22045e-16	8.19382e-14	0.0164474	0	0.00427359	0.00368548	7768	0.272976	0.749201	0.757332	0.0402011	0.325484	0.719116	0.0818831	0.194752	0.126285	0.0858886	12	1.9392e-10	2.89959e-07	0.00291506	2.23713e-05	0.00118421	0.000459742	0.248076	0.375619	0.270182	0.294026
Galnt13	37	2.22045e-16	8.19382e-14	0.302856	0	5.88108e-05	0.00537139	24	1.1806e-09	1.04916e-06	0.19193	5.97425e-07	0.000299991	0.00762434	0.14654	0.595092	0.350497	0.245261	559	0.000448841	0.0143813	0.467884	0.00291544	0.0078404	0.0725923	0.115947	0.150084	0.143642	0.129834
Pcdhgb2	38	2.22045e-16	8.19382e-14	0.00221521	0	0.000588108	0.176923	1162	0.00362545	0.0665435	0.00511906	0.0447207	0.052858	0.923425	0.25829	0.19235	0.187316	0.0604999	50	6.33971e-08	2.23046e-05	0.0365069	1.28713e-05	0.00104552	0.0464576	0.138118	0.203333	0.163716	0.136393
Pcdhga6	39	2.22045e-16	8.19382e-14	0.0138402	0	0.00070573	0.0209759	625	0.000604413	0.0205893	0.0525154	0.00398054	0.0879516	0.0612468	0.18787	0.266369	0.172108	0.183206	49	6.06484e-08	2.17643e-05	0.0339925	1.75979e-05	0.000763553	0.0475223	0.139542	0.201423	0.167561	0.137083
Csf2ra	40	2.22045e-16	8.19382e-14	0.595244	0	0.00021564	0.000823352	423	0.000194825	0.00982322	0.902966	0.000449335	0.0292892	0.0232893	0.064363	0.338181	0.205357	0.21223	59	1.75014e-07	5.13923e-05	0.290096	0.000139304	0.00057548	0.00311155	0.133885	0.426221	0.363725	0.296024
Rims2	41	2.22045e-16	8.19382e-14	0.171884	0.00233283	0	0.0032346	251	3.23752e-05	0.00275099	0.0810546	0.0549131	0.000755135	0.00938692	0.173866	0.1857	0.318286	0.238582	330	9.28223e-05	0.00503175	0.507891	0.00367341	0.00196662	0.0305436	0.114909	0.147457	0.151559	0.134346
Nat8f3	42	2.22045e-16	8.19382e-14	0.000842955	0	0.208577	0.00682206	288	5.18887e-05	0.00384264	0.00977341	0.00692268	0.208577	0.00393517	0.247712	0.25954	0.146149	0.279441	196	1.59434e-05	0.00145214	0.00752407	7.92945e-05	ND	0.18373	0.267869	0.468027	0.524943	0.152096
Pcdhga12	43	2.22045e-16	8.19382e-14	0.00856678	0	0.000137225	0.353257	66	2.85813e-07	9.05904e-05	0.0180007	0.00016323	0.00015727	0.274152	0.219342	0.372058	0.373397	0.133968	941	0.00219594	0.0418278	0.0529122	0.0103258	0.0258123	0.412234	0.141456	0.155241	0.147638	0.119854
Pcdhgb6	44	2.22045e-16	8.19382e-14	0.0150556	0	0.000176433	0.126149	692	0.000790518	0.0243644	0.0960344	0.0030738	0.0166526	0.321004	0.169368	0.274844	0.222443	0.128424	51	8.32297e-08	2.87191e-05	0.0204861	3.08953e-05	0.000580614	0.0845602	0.146029	0.199729	0.173714	0.13477
Pcdhga7	45	2.22045e-16	8.19382e-14	0.0528317	0	0.00243085	0.0155849	2919	0.0361904	0.264338	0.287763	0.0738435	0.330683	0.0378402	0.132936	0.178625	0.127508	0.199418	44	4.77866e-08	1.90541e-05	0.0315816	1.50238e-05	0.000641765	0.0544301	0.140546	0.203749	0.169647	0.136489
Nefm	46	2.22045e-16	8.19382e-14	0.00917449	0	0.0516555	0.011919	53	1.82342e-07	7.24013e-05	0.001659	7.20041e-05	0.0291704	0.0217607	0.292804	0.400803	0.204419	0.213232	2684	0.036293	0.242109	0.627669	0.0206725	0.302141	0.0681051	0.111664	0.159172	0.126127	0.145954
Pcdhga4	47	2.22045e-16	8.19382e-14	0.0610457	0	0.00043128	0.109643	3636	0.0592029	0.347104	0.605856	0.0538924	0.0434901	0.390072	0.0985866	0.186839	0.193304	0.120439	38	3.84677e-08	1.76981e-05	0.0176857	1.33738e-05	0.000947093	0.0578995	0.142929	0.202509	0.164066	0.134563
2410018L13Rik	48	2.22045e-16	8.19382e-14	0.317273	0	0.000823352	0.0124483	339	9.66628e-05	0.00608149	ND	9.70687e-05	0.071182	0.124342	ND	0.396517	0.178097	0.160826	142	4.80509e-06	0.000602921	0.317273	0.000812712	0.00101547	0.0126382	0.126202	0.186836	0.185954	0.160781
A330008L17Rik	49	2.22045e-16	8.19382e-14	0.100194	0	0.00021564	0.136304	210	1.8422e-05	0.00187097	0.0278406	0.000125953	0.00564372	0.814586	0.205848	0.38062	0.254289	0.0753974	612	0.000575614	0.0168286	0.719642	0.0131666	0.00303485	0.0368356	0.110743	0.146138	0.156747	0.138751
Pcdhgb5	50	2.22045e-16	8.19382e-14	0.0527925	0	0.00103899	0.113936	3089	0.0415579	0.286825	0.647191	0.00470841	0.297711	0.359216	0.0944848	0.260791	0.131157	0.123808	29	1.5844e-08	9.47628e-06	0.0140231	1.75671e-05	0.000292828	0.0661717	0.147838	0.203883	0.177922	0.136007
Pcdhgb4	51	2.22045e-16	8.19382e-14	0.102723	0	0.00376389	0.0262492	4441	0.0918956	0.441231	0.902148	0.0310723	0.732732	0.0533825	0.0644808	0.203697	0.0858418	0.187403	36	3.42364e-08	1.66028e-05	0.0229575	1.45384e-05	0.00046908	0.0726285	0.143318	0.204684	0.172805	0.134621
Pcdhgb7	52	2.22045e-16	8.19382e-14	0.119464	0	0.000588108	0.117151	1517	0.00755945	0.106259	0.724343	0.0097005	0.0470471	0.0898293	0.0860592	0.237292	0.190046	0.170377	114	1.97801e-06	0.000308621	0.0348982	0.000104069	0.00117954	0.274576	0.143001	0.190258	0.169691	0.124331
Grid2	53	2.22045e-16	8.19382e-14	0.89959	0	0.00176433	0.012115	366	0.000122576	0.00713554	0.808525	0.000492895	0.0111972	0.035207	0.0773836	0.334636	0.234179	0.199749	644	0.000682157	0.0189573	0.75614	0.00315283	0.0128191	0.0428888	0.110653	0.13868	0.132173	0.126763
Pcdhga11	54	2.22045e-16	8.19382e-14	0.0743957	0	0.00266609	0.168336	1443	0.00656721	0.0970655	0.469532	0.00255775	0.197167	0.103792	0.110559	0.278961	0.144583	0.16561	145	5.71558e-06	0.000697832	0.0294184	0.000306129	0.00116716	0.38577	0.144971	0.181817	0.170685	0.120472
Kcnh7	55	2.22045e-16	8.19382e-14	0.538884	0.000352865	0	0.251399	315	7.76512e-05	0.0052576	0.5867	0.00503639	0.000225925	ND	0.10024	0.269128	0.38872	0.0589158	653	0.000715175	0.0196214	0.378229	0.00636335	0.00229885	0.251399	0.118032	0.145584	0.152281	0.121439
Pcdhga8	56	2.22045e-16	8.19382e-14	0.086942	0	0.00343063	0.251279	13556	0.666549	0.999999	0.995473	0.0636858	0.878962	0.973947	0.0291309	0.186087	0.0660342	0.0441543	30	1.85001e-08	1.0708e-05	0.0168439	1.36469e-05	0.000349207	0.0707907	0.145979	0.205838	0.175766	0.135106
Pcdhga5	57	2.22045e-16	8.19382e-14	0.143165	0	0.00495971	0.128051	4980	0.114266	0.489202	0.960797	0.00419661	0.545298	0.707998	0.0517345	0.262889	0.103717	0.0877339	48	5.63689e-08	2.06414e-05	0.0333426	1.69968e-05	0.00090065	0.0391448	0.139086	0.200884	0.16536	0.137933
Dlgap1	58	2.22045e-16	8.19382e-14	0.15134	0	0.0732979	0.0376978	642	0.000654588	0.0217462	0.201468	7.89561e-05	0.79973	0.0978291	0.144885	0.398602	0.0782999	0.168305	690	0.0008771	0.0227497	0.172367	0.0100228	0.0169365	0.0614889	0.120353	0.133864	0.131395	0.125455
Nlrp5-ps	59	2.22045e-16	8.19382e-14	0.0846288	0.317966	0	0.107522	220	2.01875e-05	0.00195709	0.272301	ND	5.11873e-06	ND	0.135427	0.120847	0.554338	0.129115	1935	0.0155476	0.143874	0.0598734	0.317966	0.0389427	0.107522	0.145441	0.124779	0.149968	0.138929
Cdh2	60	2.22045e-16	8.19382e-14	0.832487	0	0.0807473	0.0471271	171	8.24897e-06	0.00102885	0.586315	1.72768e-05	0.0634058	0.00971338	0.10025	0.456815	0.181617	0.237898	8404	0.399576	0.852204	0.85653	0.0917408	0.241366	0.808605	0.107096	0.130539	0.122977	0.108568
Gm10377	61	2.21517e-13	8.04033e-11	8.64812e-05	5.37905e-05	6.54077e-05	7.14563e-05	NA	ND	ND	ND	ND	ND	ND	ND	ND	ND	ND	4	2.21517e-13	9.93669e-10	8.64812e-05	5.37905e-05	6.54077e-05	7.14563e-05	0.173697	0.178417	0.177039	0.177685
Gm3002	62	3.98082e-13	1.4216e-10	0.000463769	5.25513e-05	8.31679e-06	0.000202384	NA	ND	ND	ND	ND	ND	ND	ND	ND	ND	ND	5	3.98082e-13	1.42856e-09	0.000463769	5.25513e-05	8.31679e-06	0.000202384	0.207156	0.231572	0.251053	0.216779
C2cd4b	63	3.51431e-12	1.23508e-09	0.000251503	0.000378371	3.66153e-05	0.000125543	6	3.51431e-12	1.24922e-08	0.000251503	0.000378371	3.66153e-05	0.000125543	0.358407	0.34398	0.430321	0.38361	NA	ND	ND	ND	ND	ND	ND	ND	ND	ND	ND
M5C1000I18Rik	64	7.39162e-12	2.55715e-09	0.000311676	0.000473605	4.51967e-05	0.000147547	7	7.39162e-12	2.25212e-08	0.000311676	0.000473605	4.51967e-05	0.000147547	0.349162	0.334705	0.419589	0.375716	NA	ND	ND	ND	ND	ND	ND	ND	ND	ND	ND
Npr1	65	1.4442e-11	4.91939e-09	0.00021564	0.000137225	0.000588108	0.000117622	3	1.58694e-13	1.12821e-09	0.000275678	1.26793e-05	0.00018513	2.34211e-05	0.353699	0.469569	0.367827	0.445324	3732	0.076965	0.369543	0.0672778	0.337296	0.311516	0.117351	0.158828	0.126593	0.128502	0.14875
Gm45351	66	4.59838e-11	1.54262e-08	0.00389183	0.000170373	0.000155059	7.08484e-05	NA	ND	ND	ND	ND	ND	ND	ND	ND	ND	ND	8	4.59838e-11	1.00216e-07	0.00389183	0.000170373	0.000155059	7.08484e-05	0.150395	0.174523	0.175618	0.184322
Vmn2r47	67	5.02672e-11	1.66114e-08	0.00389183	0.0001811	0.000160862	7.08484e-05	NA	ND	ND	ND	ND	ND	ND	ND	ND	ND	ND	9	5.02672e-11	1.00216e-07	0.00389183	0.0001811	0.000160862	7.08484e-05	0.150395	0.173878	0.17519	0.184322
3110070M22Rik	68	7.03075e-11	2.28923e-08	8.00508e-05	0.000256994	0.000235007	0.00240224	13	7.03075e-11	1.15348e-07	8.00508e-05	0.000256994	0.000235007	0.00240224	0.403076	0.359444	0.362699	0.282787	NA	ND	ND	ND	ND	ND	ND	ND	ND	ND	ND
Hoxd1	69	1.3138e-10	4.21576e-08	0.00160944	1.01756e-05	0.000327896	0.00430397	16	1.3138e-10	1.75129e-07	0.00160944	1.01756e-05	0.000327896	0.00430397	0.293161	0.475104	0.346131	0.262161	NA	ND	ND	ND	ND	ND	ND	ND	ND	ND	ND
Septin9	70	2.87971e-10	9.10853e-08	0.000294054	0.000607712	0.000627316	0.00049009	97	8.66269e-07	0.000190472	0.000906072	0.00875634	0.00657832	0.00867136	0.312526	0.240755	0.249506	0.241052	190	1.39424e-05	0.00130793	0.0322537	0.00704282	0.0095086	0.00536492	0.137291	0.147524	0.145488	0.149386
Ptprd	71	3.04542e-10	9.49699e-08	0.0527729	0.000137225	0.000137225	5.88108e-05	401	0.000162149	0.00862424	0.252088	0.0564106	0.0364003	0.000427005	0.137469	0.185739	0.198953	0.340569	23	6.62632e-09	5.1694e-06	0.0359029	0.000108614	9.49247e-05	0.00484988	0.127089	0.152642	0.153368	0.135069
Spata31f1a	72	4.81025e-10	1.47922e-07	0.00176433	0.00176433	0.000176433	0.000176433	551	0.000395918	0.0153251	0.0229928	0.0325257	0.0520543	0.0170611	0.218233	0.207052	0.191968	0.227934	31	1.95255e-08	1.09483e-05	0.00637449	0.00448171	0.000260668	0.000810817	0.253919	0.265046	0.361633	0.321519
Mir6991	73	6.19291e-10	1.87832e-07	1.58811e-05	0.00014913	0.0326297	0.00165877	20	6.19291e-10	6.60412e-07	1.58811e-05	0.00014913	0.0326297	0.00165877	0.457114	0.373653	0.200935	0.292176	NA	ND	ND	ND	ND	ND	ND	ND	ND	ND	ND
Gm9748	74	8.31545e-10	2.48801e-07	0.0695596	4.28374e-06	0.000262545	0.00227179	21	8.31545e-10	8.44533e-07	0.0695596	4.28374e-06	0.000262545	0.00227179	0.178335	0.512397	0.357184	0.284602	NA	ND	ND	ND	ND	ND	ND	0.0328761	0.211165	0.103989	0.07311
Cep85	75	9.1969e-10	2.71505e-07	0.000352865	0.00229362	0.000176433	0.00139186	1327	0.00522414	0.0839191	0.123609	0.0513243	0.0481807	0.0592381	0.161462	0.188613	0.190524	0.184266	18	2.23993e-09	2.23283e-06	0.000257613	0.00383819	0.000272337	0.00198582	0.198533	0.172575	0.197988	0.178847
4930558F17Rik	76	1.51979e-09	4.42759e-07	0.00313424	0.0008095	0.000213745	0.000640334	NA	ND	ND	ND	ND	ND	ND	ND	ND	ND	ND	17	1.51979e-09	1.60409e-06	0.00313424	0.0008095	0.000213745	0.000640334	0.157848	0.168004	0.179507	0.171125
Hsf4	77	1.95401e-09	5.61866e-07	0.00562624	0.000548901	0.000842955	0.000176433	5	3.10284e-12	1.24922e-08	0.000747384	6.22289e-05	7.93991e-05	0.000103428	0.318912	0.406158	0.397209	0.387595	11943	0.682492	1	0.790473	0.831724	0.970397	0.0913583	0.0810888	0.0762061	0.0505774	0.173774
Skint6	78	2.69507e-09	7.65021e-07	0.000975687	0.00166099	0.000873751	0.000464092	NA	ND	ND	ND	ND	ND	ND	ND	ND	ND	ND	19	2.69507e-09	2.54514e-06	0.000975687	0.00166099	0.000873751	0.000464092	0.161286	0.157054	0.162317	0.167975
Mup2	79	3.12803e-09	8.76679e-07	0.0195056	9.35069e-05	0.000176433	0.00241124	7791	0.274987	0.752452	0.745136	ND	0.071381	0.43661	0.083292	0.37593	0.18279	0.116238	11	1.38931e-10	2.26621e-07	0.00364023	9.35069e-05	0.000152114	0.000474727	0.151009	0.182419	0.175869	0.166813
Skint5	80	4.56657e-09	1.26385e-06	0.00216241	0.00272323	0.00117003	0.000171819	NA	ND	ND	ND	ND	ND	ND	0.228591	0.157835	0.213056	0.237265	22	4.56657e-09	3.72445e-06	0.00216241	0.00272323	0.00117003	0.000171819	0.153947	0.152183	0.158665	0.173617
Hic1	81	5.15405e-09	1.40884e-06	0.000137225	0.00807669	0.0311894	3.92072e-05	698	0.000823165	0.0251203	0.00804909	0.384124	0.249908	0.00214912	0.24463	0.118965	0.135862	0.28638	46	5.25808e-08	1.99667e-05	0.000476842	0.00232321	0.0191492	0.000870537	0.347457	0.29124	0.222442	0.325546
St6gal2	82	5.26704e-09	1.42216e-06	0.0112525	0.000176433	0.00178393	0.000392072	31	1.05297e-08	7.24447e-06	0.0186873	0.000221729	0.00192989	0.000377262	0.218903	0.363433	0.28944	0.344525	1309	0.00582471	0.0797808	0.0726976	0.0395775	0.0766564	0.0949058	0.141777	0.147868	0.141228	0.138977
Rsph6a	83	6.45962e-09	1.72316e-06	0.00241124	0.000470487	0.000450883	0.00341103	50	1.72478e-07	7.24013e-05	0.0019412	0.00428784	0.0042069	0.00203243	0.289728	0.264257	0.264859	0.288226	693	0.000883931	0.0228536	0.108134	0.0105873	0.0106372	0.149194	0.145434	0.177625	0.177564	0.140347
Cacna1b	84	7.42635e-09	1.95746e-06	0.00539099	0.000176433	0.00176433	0.00121542	12	5.18813e-11	9.22103e-08	0.000786653	4.55701e-05	0.000762874	0.0003041	0.322525	0.433097	0.32362	0.357374	8127	0.377376	0.832259	0.70491	0.295812	0.189107	0.34452	0.111122	0.1219	0.126001	0.120368
Defa23	85	9.5481e-09	2.48711e-06	0.000406572	0.000137728	0.00168824	0.0285941	NA	ND	ND	ND	ND	ND	ND	ND	ND	ND	ND	25	9.5481e-09	6.85287e-06	0.000406572	0.000137728	0.00168824	0.0285941	0.191227	0.202359	0.181363	0.157017
Hlx	86	1.0527e-08	2.7102e-06	0.0010586	0.00156829	0.00319539	0.000568505	239	2.70936e-05	0.00240922	0.0145559	0.0106347	0.0201312	0.0081855	0.226369	0.236017	0.216442	0.244109	165	8.73634e-06	0.000944314	0.00608846	0.0117564	0.014068	0.00662853	0.257883	0.236916	0.231272	0.255147
Shmt2	87	1.14882e-08	2.92368e-06	0.0557527	0.00021564	5.88108e-05	0.00470487	568	0.000431715	0.0162106	0.195623	0.0069573	0.0107978	0.0503308	0.146111	0.248609	0.235082	0.188712	86	4.96582e-07	0.000101936	0.0490543	0.00258839	0.000209728	0.0089594	0.190518	0.280059	0.364783	0.241493
Kcnj3	88	1.8546e-08	4.66621e-06	0.0118014	0.000117622	0.000960577	0.00427359	28	5.401e-09	4.11402e-06	0.00756214	0.000107043	0.000469826	0.00375516	0.246232	0.39248	0.337928	0.268186	2006	0.0173172	0.15455	0.193868	0.0257036	0.181529	0.102437	0.12966	0.14917	0.130394	0.136378
Adamts12	89	2.21787e-08	5.51365e-06	0.000176433	0.00727294	0.000137225	0.0395797	25	1.7494e-09	1.437e-06	2.31471e-05	0.00738761	0.000179835	0.0132055	0.499249	0.257236	0.402599	0.237519	3642	0.0737789	0.362832	0.396302	0.106025	0.03779	0.489189	0.11808	0.128753	0.135813	0.1159
Pramel60	90	2.24122e-08	5.51365e-06	0.032133	0.000712148	0.000114006	0.00270313	NA	ND	ND	ND	ND	ND	ND	ND	ND	ND	ND	33	2.24122e-08	1.18277e-05	0.032133	0.000712148	0.000114006	0.00270313	0.150382	0.180522	0.198318	0.172106
Tbx1	91	2.36308e-08	5.74955e-06	0.000196036	0.00150948	0.00366588	0.00690047	830	0.00141549	0.0362881	0.127884	0.0473223	0.0198219	0.0275548	0.159353	0.189925	0.215903	0.206084	77	3.0727e-07	7.06838e-05	0.000121074	0.00257528	0.0166081	0.0265764	0.295374	0.232129	0.194946	0.185462
Sp9	92	2.5512e-08	6.13979e-06	0.0113113	0.0104291	0.000392072	0.000176433	646	0.000671103	0.0221568	0.347982	0.212112	0.0130335	0.00133478	0.123088	0.141763	0.229768	0.301925	94	8.75159e-07	0.000163897	0.00393541	0.0058647	0.00281654	0.00704448	0.214238	0.207134	0.2202	0.203868
Cntnap5c	93	2.87839e-08	6.85273e-06	0.0389524	0.00115661	0.000882163	0.000235243	971	0.00221164	0.0485377	0.11823	0.12513	0.128488	0.00308675	0.167264	0.165306	0.164389	0.295559	82	4.75924e-07	0.000101936	0.0532905	0.00081292	0.000638752	0.00821161	0.13181	0.159083	0.160912	0.143571
Gm53	94	3.07474e-08	7.24233e-06	0.0049009	0.00956656	0.000842955	0.000254847	61	2.20829e-07	7.64048e-05	0.0109944	0.00149006	0.00468139	0.00123017	0.234936	0.297884	0.261232	0.304207	1142	0.00395983	0.0621576	0.0428904	0.751143	0.0167776	0.0232161	0.171819	0.0987035	0.189357	0.18336
Hspa1a	95	3.2555e-08	7.58737e-06	3.04743e-05	3.76129e-05	0.0993009	ND	37	3.2555e-08	1.87658e-05	3.04743e-05	3.76129e-05	0.0993009	ND	0.434839	0.426738	0.16787	0.598568	NA	ND	ND	ND	ND	ND	ND	0.231531	0.137587	0.077692	0.0784061
Grid1	96	3.55914e-08	8.20864e-06	0.0432848	0.000117622	0.00021564	0.0108212	47	9.6125e-08	4.36203e-05	0.0147845	0.000479242	0.000664347	0.00777429	0.224605	0.333099	0.32212	0.244002	1229	0.00474788	0.0692612	0.485996	0.00707899	0.0279539	0.165841	0.114258	0.137406	0.130411	0.121198
Hmx1	97	3.62309e-08	8.26419e-06	0.0560075	0.000137225	0.000176433	0.00893925	109	1.23613e-06	0.000241873	0.12815	0.000256798	0.00575791	0.0036008	0.158884	0.355315	0.253613	0.268196	522	0.000363853	0.012483	0.0754914	0.0176121	0.00160199	0.280784	0.161818	0.190305	0.235406	0.132189
Nkx6-2	98	3.65788e-08	8.26419e-06	0.00506159	0.000160499	0.00701613	0.00214976	38	3.65788e-08	2.01935e-05	0.00506159	0.000160499	0.00701613	0.00214976	0.259103	0.374604	0.248897	0.28637	NA	ND	ND	ND	ND	ND	ND	0.128854	0.0816031	0.113586	0.101183
4930442J19Rik	99	3.80639e-08	8.4536e-06	0.0929015	0.000137225	0.00427359	0.000235243	509	0.000335796	0.0140705	0.541187	0.00124734	0.0348252	0.0230308	0.105038	0.326147	0.206772	0.220462	134	3.76469e-06	0.000499451	0.0335548	0.00608449	0.011116	0.00109631	0.194605	0.239602	0.253234	0.3455
Hcn2	100	3.81807e-08	8.4536e-06	0.050989	0.000588108	0.00243085	0.000176433	3298	0.048068	0.310692	0.0758569	0.127246	0.588173	0.0712623	0.176042	0.159992	0.100223	0.177945	28	1.08141e-08	6.92994e-06	0.114043	0.000435109	0.000366193	0.000171062	0.145559	0.22294	0.225294	0.235783
Pax1	101	4.14932e-08	9.09606e-06	0.000588108	0.00070573	0.015232	0.00223481	733	0.000955999	0.0278166	0.0284535	0.0138601	0.0778183	0.065373	0.205164	0.226821	0.174608	0.179975	106	1.37003e-06	0.000229203	0.00204682	0.00503245	0.0258075	0.0028909	0.189477	0.179365	0.160566	0.1856
Egfem1	102	4.23965e-08	9.20294e-06	0.00656721	0.000137225	0.00172512	0.00931172	36	3.18135e-08	1.87658e-05	0.000912694	0.000822791	0.00348011	0.00400508	0.323579	0.327408	0.276311	0.271565	1920	0.0152141	0.14182	0.761888	0.00935033	0.0402944	0.269445	0.110072	0.139015	0.130763	0.11939
Vmn1r252	103	4.71545e-08	1.01364e-05	0.0017759	0.000407745	0.00185341	0.0121649	NA	ND	ND	ND	ND	ND	ND	ND	ND	ND	ND	43	4.71545e-08	1.90541e-05	0.0017759	0.000407745	0.00185341	0.0121649	0.163355	0.177764	0.163438	0.153628
Gm6623	104	4.99683e-08	1.0638e-05	0.000888266	0.000745483	0.00892241	0.00295051	41	4.99683e-08	2.59933e-05	0.000888266	0.000745483	0.00892241	0.00295051	0.343548	0.350981	0.254444	0.295273	NA	ND	ND	ND	ND	ND	ND	ND	ND	ND	ND
Ugt8a	105	5.2489e-08	1.10682e-05	0.332713	0.000176433	0.000372469	0.000842955	62	2.22107e-07	7.64048e-05	0.575561	0.000362562	0.000358376	0.00126988	0.101336	0.358578	0.359032	0.311549	1456	0.00770976	0.0947509	0.179563	0.030356	0.0925306	0.060461	0.13546	0.159035	0.144894	0.150475
Gldc	106	5.31343e-08	1.10985e-05	0.00172512	0.000803748	0.000823352	0.016369	34	2.87743e-08	1.80499e-05	0.000512514	0.00226812	0.000573187	0.0140268	0.334818	0.284652	0.330909	0.227641	2386	0.0266336	0.199793	0.272702	0.0315595	0.126404	0.156749	0.124671	0.144516	0.132501	0.130444
Lrp1b	107	5.91029e-08	1.22299e-05	0.230303	0.000117622	0.00049009	0.00158789	1159	0.00360638	0.0663388	0.818979	0.00859931	0.129946	0.0121256	0.0750887	0.247042	0.160939	0.235937	62	2.20086e-07	5.13923e-05	0.0746619	0.000332402	0.000358223	0.0105713	0.124067	0.148723	0.148368	0.132397
Ccdc194	108	7.26066e-08	1.4885e-05	0.00237204	0.00288173	0.00584188	0.000666523	2391	0.0232397	0.207301	0.220058	0.0662876	0.112254	0.0857101	0.141842	0.180272	0.164002	0.172407	41	4.22207e-08	1.80373e-05	0.000926213	0.00372433	0.00548426	0.000761637	0.327544	0.278201	0.265078	0.334776
Hoxa3	109	7.9942e-08	1.62385e-05	0.00629276	0.000176433	0.0112721	0.00237204	7105	0.233793	0.701538	0.0507479	0.610486	0.991684	0.17368	0.188885	0.0981457	0.0373784	0.150322	16	1.36135e-09	1.52667e-06	0.0129266	1.47031e-05	0.00137178	0.00117845	0.159359	0.224386	0.180114	0.183064
Prpsap1	110	9.37541e-08	1.88001e-05	0.00641038	0.00043128	0.00303856	0.00423438	114	1.48967e-06	0.000278699	0.0101863	0.00370622	0.00489167	0.00458484	0.236836	0.268379	0.259588	0.26163	828	0.00143932	0.0311528	0.0660841	0.0113185	0.0543318	0.0830912	0.149398	0.170805	0.151909	0.146392
Gna14	111	9.42508e-08	1.88001e-05	0.000411676	0.015134	0.00276411	0.00207798	23	1.09551e-09	1.01587e-06	0.000138872	0.00788248	0.000491216	0.000448852	0.379489	0.244811	0.334618	0.337732	8039	0.370574	0.826195	0.274573	0.252578	0.483817	0.389778	0.122199	0.122958	0.116358	0.118764
Hoxa2	112	9.6876e-08	1.91512e-05	0.00629276	0.000137225	0.00995864	0.00429319	7096	0.233629	0.701538	0.0507354	0.609231	0.991533	0.173882	0.188892	0.0982688	0.0375146	0.150283	15	1.20944e-09	1.44673e-06	0.0129264	7.8565e-06	0.00118318	0.00224194	0.156787	0.22541	0.17775	0.173145
Ccdc61	113	9.92759e-08	1.94519e-05	0.00727294	0.00848837	0.000392072	0.00156829	2706	0.0310898	0.244959	0.0991409	0.121021	0.0392159	0.452968	0.167813	0.161578	0.195945	0.113685	42	4.70701e-08	1.90541e-05	0.00790816	0.00777191	0.000959761	0.000276212	0.188606	0.188859	0.219263	0.237645
Hspa12b	114	1.01812e-07	1.97738e-05	0.000235243	0.00627316	0.0241124	0.0010978	769	0.00112916	0.031317	0.0142048	0.0329832	0.159388	0.0331835	0.226617	0.201404	0.152848	0.201223	125	3.07508e-06	0.000434146	0.00160882	0.0198318	0.0219451	0.00280645	0.208576	0.173242	0.171778	0.200807
Ebf1	115	1.03626e-07	1.99512e-05	0.00950775	0.000176433	0.00439121	0.0054106	83	5.40791e-07	0.000138964	0.00849976	0.000411505	0.0144791	0.00519588	0.244609	0.349038	0.227887	0.260403	1086	0.00351454	0.0579632	0.130056	0.0278741	0.0276821	0.106898	0.124195	0.133068	0.133107	0.125375
Zcchc3	116	1.50648e-07	2.87543e-05	0.0628046	0.000129845	0.000467134	0.0160129	49	1.50648e-07	6.5572e-05	0.0628046	0.000129845	0.000467134	0.0160129	0.182244	0.385056	0.338154	0.2234	NA	ND	ND	ND	ND	ND	ND	0.157247	0.243028	0.224423	0.216232
Zfp951	117	1.56259e-07	2.95704e-05	0.0151732	0.000137225	0.0183294	0.00166631	306	7.22114e-05	0.00503309	0.178857	0.000837055	0.257665	0.00214391	0.153517	0.362292	0.139454	0.319792	259	3.78996e-05	0.00261226	0.0112008	0.00550019	0.00985409	0.0627482	0.167819	0.175501	0.169212	0.148228
Hoxd3	118	1.78416e-07	3.34772e-05	0.0197997	0.00301896	0.000137225	0.00901766	1054	0.00287949	0.0582672	0.0321744	0.31454	0.00418855	0.195005	0.201413	0.128195	0.262948	0.145406	105	1.28825e-06	0.000218068	0.0856135	0.00082173	0.00194248	0.00523707	0.142756	0.190939	0.182309	0.172381
Lgals6	119	2.01563e-07	3.61707e-05	0.000901425	0.00386694	0.00650541	0.00374882	57	2.01563e-07	7.54199e-05	0.000901425	0.00386694	0.00650541	0.00374882	0.333355	0.279041	0.260848	0.280144	NA	ND	ND	ND	ND	ND	ND	0.189025	0.0760472	0.0862353	0.12419
Ryr2	120	2.08329e-07	3.61707e-05	0.152869	0.00021564	0.000509694	0.00525377	93	7.60005e-07	0.000173741	0.039722	0.000650489	0.00264176	0.00570197	0.195119	0.322781	0.277338	0.253449	1648	0.0103389	0.112245	0.886818	0.0296039	0.0185006	0.0935077	0.107455	0.131447	0.133959	0.125221
Btc	121	2.14096e-07	3.61707e-05	0.0176629	0.00197997	0.000862559	0.00301896	39	3.69255e-08	2.01935e-05	0.00574303	0.0015456	0.000500334	0.00278852	0.2545	0.297172	0.33641	0.277626	3440	0.0651774	0.339274	0.421592	0.102925	0.157457	0.0938943	0.120317	0.141054	0.135609	0.141683
Vmn1r-ps79	122	2.20543e-07	3.61707e-05	0.00359188	0.000683124	0.00476893	0.00805066	NA	ND	ND	ND	ND	ND	ND	ND	ND	ND	ND	63	2.20543e-07	5.13923e-05	0.00359188	0.000683124	0.00476893	0.00805066	0.155856	0.17055	0.154077	0.153814
Vmn1r101	122	2.20543e-07	3.61707e-05	0.00359188	0.000683124	0.00476893	0.00805066	NA	ND	ND	ND	ND	ND	ND	ND	ND	ND	ND	63	2.20543e-07	5.13923e-05	0.00359188	0.000683124	0.00476893	0.00805066	0.155856	0.17055	0.154077	0.153814
Vmn1r250	122	2.20543e-07	3.61707e-05	0.00359188	0.000683124	0.00476893	0.00805066	NA	ND	ND	ND	ND	ND	ND	ND	ND	ND	ND	63	2.20543e-07	5.13923e-05	0.00359188	0.000683124	0.00476893	0.00805066	0.155856	0.17055	0.154077	0.153814
Gm10665	122	2.20543e-07	3.61707e-05	0.00359188	0.000683124	0.00476893	0.00805066	NA	ND	ND	ND	ND	ND	ND	ND	ND	ND	ND	63	2.20543e-07	5.13923e-05	0.00359188	0.000683124	0.00476893	0.00805066	0.155856	0.17055	0.154077	0.153814
Vmn1r256	122	2.20543e-07	3.61707e-05	0.00359188	0.000683124	0.00476893	0.00805066	NA	ND	ND	ND	ND	ND	ND	ND	ND	ND	ND	63	2.20543e-07	5.13923e-05	0.00359188	0.000683124	0.00476893	0.00805066	0.155856	0.17055	0.154077	0.153814
Vmn1r100	122	2.20543e-07	3.61707e-05	0.00359188	0.000683124	0.00476893	0.00805066	NA	ND	ND	ND	ND	ND	ND	ND	ND	ND	ND	63	2.20543e-07	5.13923e-05	0.00359188	0.000683124	0.00476893	0.00805066	0.155856	0.17055	0.154077	0.153814
Gm10668	122	2.20543e-07	3.61707e-05	0.00359188	0.000683124	0.00476893	0.00805066	NA	ND	ND	ND	ND	ND	ND	ND	ND	ND	ND	63	2.20543e-07	5.13923e-05	0.00359188	0.000683124	0.00476893	0.00805066	0.155856	0.17055	0.154077	0.153814
Gm4513	122	2.20543e-07	3.61707e-05	0.00359188	0.000683124	0.00476893	0.00805066	NA	ND	ND	ND	ND	ND	ND	ND	ND	ND	ND	63	2.20543e-07	5.13923e-05	0.00359188	0.000683124	0.00476893	0.00805066	0.155856	0.17055	0.154077	0.153814
Vmn1r142	122	2.20543e-07	3.61707e-05	0.00359188	0.000683124	0.00476893	0.00805066	NA	ND	ND	ND	ND	ND	ND	ND	ND	ND	ND	63	2.20543e-07	5.13923e-05	0.00359188	0.000683124	0.00476893	0.00805066	0.155856	0.17055	0.154077	0.153814
Vmn1r143	122	2.20543e-07	3.61707e-05	0.00359188	0.000683124	0.00476893	0.00805066	NA	ND	ND	ND	ND	ND	ND	ND	ND	ND	ND	63	2.20543e-07	5.13923e-05	0.00359188	0.000683124	0.00476893	0.00805066	0.155856	0.17055	0.154077	0.153814
Vmn1r251	122	2.20543e-07	3.61707e-05	0.00359188	0.000683124	0.00476893	0.00805066	NA	ND	ND	ND	ND	ND	ND	ND	ND	ND	ND	63	2.20543e-07	5.13923e-05	0.00359188	0.000683124	0.00476893	0.00805066	0.155856	0.17055	0.154077	0.153814
Vmn1r254	122	2.20543e-07	3.61707e-05	0.00359188	0.000683124	0.00476893	0.00805066	NA	ND	ND	ND	ND	ND	ND	ND	ND	ND	ND	63	2.20543e-07	5.13923e-05	0.00359188	0.000683124	0.00476893	0.00805066	0.155856	0.17055	0.154077	0.153814
Vmn1r152	122	2.20543e-07	3.61707e-05	0.00359188	0.000683124	0.00476893	0.00805066	NA	ND	ND	ND	ND	ND	ND	ND	ND	ND	ND	63	2.20543e-07	5.13923e-05	0.00359188	0.000683124	0.00476893	0.00805066	0.155856	0.17055	0.154077	0.153814
Vmn1r255	122	2.20543e-07	3.61707e-05	0.00359188	0.000683124	0.00476893	0.00805066	NA	ND	ND	ND	ND	ND	ND	ND	ND	ND	ND	63	2.20543e-07	5.13923e-05	0.00359188	0.000683124	0.00476893	0.00805066	0.155856	0.17055	0.154077	0.153814
Snx33	136	2.24155e-07	3.63778e-05	0.0146635	0.00264649	0.000882163	0.00280332	446	0.000225631	0.0107898	0.0431692	0.0250449	0.00805074	0.0380789	0.193203	0.209474	0.243596	0.196961	228	2.67827e-05	0.00209853	0.0438142	0.00910407	0.00999825	0.00630853	0.175357	0.207214	0.205341	0.214542
Cacna1a	137	2.25092e-07	3.63778e-05	0.0172904	0.00158789	0.000254847	0.0137813	3171	0.0438219	0.294651	0.302239	0.0704985	0.0380171	0.435184	0.131317	0.180848	0.200277	0.11586	55	1.10539e-07	3.5418e-05	0.00773014	0.00184386	0.00073914	0.00407116	0.142788	0.15199	0.15833	0.146814
Cbln1	138	2.46351e-07	3.9525e-05	0.00492051	0.00021564	0.0194664	0.00517535	298	6.30641e-05	0.00451353	0.0677009	0.000547969	0.0362643	0.0522044	0.179052	0.328534	0.197842	0.186918	365	0.000121001	0.00593204	0.00702218	0.0298098	0.0746573	0.00989561	0.268194	0.216175	0.184163	0.25554
Speg	139	2.50263e-07	3.98638e-05	0.00184274	0.000176433	0.00552822	0.0605556	574	0.000456689	0.0169319	0.00801109	0.00746349	0.0578806	0.229237	0.244009	0.246197	0.18431	0.140561	192	1.42294e-05	0.00132289	0.018953	0.00135253	0.0100179	0.0462249	0.151032	0.173079	0.156397	0.143626
Pxn	140	2.69842e-07	4.26755e-05	0.00931172	0.00782184	0.00319539	0.000509694	832	0.00141559	0.0362881	0.0682628	0.0607486	0.0254233	0.0313554	0.179562	0.183103	0.209288	0.202997	143	5.17189e-06	0.000644439	0.0158075	0.0140076	0.0108444	0.00150207	0.153015	0.154044	0.156212	0.172823
Grik2	141	2.80079e-07	4.39803e-05	0.640568	0.000117622	0.000294054	0.00558703	521	0.000353118	0.0143977	0.51969	0.0041645	0.0126144	0.0211074	0.106965	0.264649	0.230124	0.214535	231	2.89154e-05	0.00223633	0.572605	0.000748127	0.0023123	0.0278301	0.113866	0.159807	0.151861	0.135933
Mir497	142	2.92671e-07	4.53387e-05	0.0243046	0.0018491	0.00575265	0.000503489	68	2.92671e-07	9.05904e-05	0.0243046	0.0018491	0.00575265	0.000503489	0.21037	0.289533	0.253878	0.332602	NA	ND	ND	ND	ND	ND	ND	ND	ND	ND	ND
Sgce	143	2.93417e-07	4.53387e-05	0.0204858	0.000235243	0.00372469	0.00727294	19	4.72656e-10	5.30569e-07	0.00335671	6.3893e-05	0.000480203	0.000922752	0.270612	0.40652	0.334232	0.312237	15283	0.913796	1	0.848574	0.377857	0.702047	0.851089	0.104766	0.121142	0.110472	0.104645
Cdkn2b	144	2.94872e-07	4.53387e-05	0.000509694	0.00319539	0.00901766	0.00893925	1461	0.00683	0.0996778	0.0195248	0.0495405	0.318057	0.084205	0.217326	0.18935	0.128691	0.173215	100	1.01188e-06	0.000179764	0.00246143	0.00566891	0.00322091	0.0120467	0.322254	0.286683	0.31055	0.256276
Skint11	145	3.22145e-07	4.91904e-05	0.00340141	0.00026693	0.0447466	0.00357579	NA	ND	ND	ND	ND	ND	ND	ND	ND	ND	ND	78	3.22145e-07	7.31676e-05	0.00340141	0.00026693	0.0447466	0.00357579	0.185961	0.215772	0.15717	0.193991
Gm13034	146	3.32493e-07	5.00253e-05	0.0126147	1.30144e-05	0.0287948	0.0318636	70	3.32493e-07	0.000100324	0.0126147	1.30144e-05	0.0287948	0.0318636	0.231863	0.491553	0.206468	0.203379	NA	ND	ND	ND	ND	ND	ND	0.22223	0.109724	0.107917	0.222179
Barhl1	147	3.34369e-07	5.00253e-05	0.0569877	0.000137225	0.00186234	0.0104095	546	0.00038936	0.0152093	0.391628	0.00637822	0.00584416	0.0445627	0.11935	0.250021	0.252695	0.191674	187	1.36709e-05	0.00129896	0.0251615	0.000622001	0.0260683	0.0277499	0.192286	0.275359	0.191494	0.190092
Irx3	148	3.34391e-07	5.00253e-05	0.00227402	0.00178393	0.000137225	0.272353	2517	0.0266218	0.225582	0.104281	0.014733	0.177019	0.626599	0.165524	0.225998	0.148049	0.0943268	57	1.54493e-07	4.77944e-05	0.00185812	0.010206	2.69177e-05	0.122978	0.346748	0.269468	0.585619	0.170131
Nkain2	149	3.39313e-07	5.0318e-05	0.00935092	0.000607712	0.00207798	0.013056	293	5.63428e-05	0.00410129	0.0025327	0.0150224	0.0517827	0.0311222	0.289488	0.229895	0.190743	0.206766	439	0.000215531	0.00878926	0.428545	0.00410835	0.00333254	0.053398	0.11526	0.140474	0.141634	0.127309
Vmn1r107	150	3.40893e-07	5.0318e-05	0.00937884	0.00122655	0.00372143	0.00362051	NA	ND	ND	ND	ND	ND	ND	ND	ND	ND	ND	80	3.40893e-07	7.5514e-05	0.00937884	0.00122655	0.00372143	0.00362051	0.143566	0.158453	0.149799	0.151954
Mir497b	151	3.47361e-07	5.09333e-05	0.0244789	0.00187247	0.005988	0.000576999	73	3.47361e-07	0.000101487	0.0244789	0.00187247	0.005988	0.000576999	0.210162	0.289139	0.252652	0.32798	NA	ND	ND	ND	ND	ND	ND	ND	ND	ND	ND
5031439G07Rik	152	3.62404e-07	5.27894e-05	0.00043128	0.00248966	0.00205838	0.0752191	295	6.0779e-05	0.00439422	0.000842634	0.0228661	0.011174	0.312016	0.315244	0.212191	0.233663	0.129096	437	0.000212551	0.00870731	0.0468223	0.00956852	0.0152615	0.0450443	0.146502	0.161609	0.157279	0.147712
Hs6st3	153	3.65123e-07	5.28378e-05	0.0427555	0.000235243	0.00176433	0.00944894	46	7.41054e-08	3.43592e-05	0.0132277	0.000187556	0.00287069	0.00382476	0.228238	0.366336	0.275319	0.266309	3905	0.0853458	0.391539	0.532997	0.128608	0.0495154	0.287386	0.113453	0.122066	0.126786	0.117641
Cdo1	154	3.68439e-07	5.29714e-05	0.0164474	0.0010978	0.00439121	0.00213679	59	2.14306e-07	7.64048e-05	0.0240517	0.000408618	0.00126088	0.0073572	0.211179	0.341182	0.303007	0.247006	2364	0.0260612	0.197389	0.0920777	0.228981	0.318648	0.0246032	0.155786	0.136509	0.12848	0.180436
Smarca5-ps	155	4.02176e-07	5.74489e-05	0.0661321	0.000418643	0.000800758	0.00844932	75	4.02176e-07	0.000114368	0.0661321	0.000418643	0.000800758	0.00844932	0.181063	0.347548	0.323711	0.244413	NA	ND	ND	ND	ND	ND	ND	0.147022	0.351734	0.171548	0.151013
Prkd2	156	4.06507e-07	5.76953e-05	0.0581051	0.000392072	0.00744937	0.00111741	4053	0.0759179	0.399402	0.283986	0.526055	0.219914	0.0247174	0.13228	0.105812	0.141472	0.209414	52	9.64295e-08	3.25435e-05	0.0354745	6.85736e-05	0.00370457	0.00407536	0.156088	0.226469	0.181668	0.180615
Epha6	157	4.31012e-07	6.07836e-05	0.524201	0.000137225	0.000137225	0.0205446	504	0.000322656	0.013654	0.748771	0.0023639	0.00344178	0.084588	0.083503	0.280846	0.26905	0.172234	245	3.23941e-05	0.00236279	0.283042	0.00237536	0.0013906	0.0337693	0.117931	0.142892	0.145824	0.129287
Gm12371	158	4.39783e-07	6.16281e-05	0.166317	0.000176433	0.00337182	0.00209759	32	1.9968e-08	1.33087e-05	0.0517496	0.000126627	0.00111955	0.00084406	0.188144	0.385966	0.307954	0.317562	5806	0.199841	0.616686	0.761863	0.094853	0.264985	0.209934	0.0972975	0.157234	0.133722	0.13948
Vwc2	159	4.55528e-07	6.3433e-05	0.0794338	0.000137225	0.00972339	0.00203878	150	5.18511e-06	0.000737235	0.0771182	0.000451908	0.0261327	0.00397218	0.175757	0.339222	0.208352	0.266174	805	0.00132811	0.0295661	0.19497	0.00842061	0.0440466	0.0421362	0.128635	0.15607	0.142464	0.142842
Adcy2	160	4.75298e-07	6.57724e-05	0.00292094	0.000254847	0.0222109	0.0137225	585	0.000476483	0.0173433	0.00201478	0.00773406	0.523534	0.102528	0.287173	0.245102	0.106509	0.167012	269	4.52048e-05	0.00300411	0.125317	0.00367432	0.00595447	0.0171625	0.125669	0.147406	0.144352	0.137928
Mab21l2	161	5.0094e-07	6.88902e-05	0.45086	0.000652809	0.000674329	0.00121423	79	5.0094e-07	0.000134752	0.45086	0.000652809	0.000674329	0.00121423	0.113695	0.323807	0.322715	0.30319	NA	ND	ND	ND	ND	ND	ND	0.0899936	0.189486	0.128703	0.158115
Gas2l2	162	5.44216e-07	7.43795e-05	0.0043324	0.00203878	0.00158789	0.0188979	976	0.00223661	0.0488755	0.0442531	0.0526744	0.0423465	0.0603119	0.192898	0.187646	0.194223	0.183546	144	5.22936e-06	0.000647106	0.00885855	0.00320383	0.00297446	0.0432814	0.234592	0.26344	0.265582	0.190494
Mplkipl1	163	5.64378e-07	7.64299e-05	0.000967738	0.000829747	0.00749182	0.0459405	84	5.64378e-07	0.000143298	0.000967738	0.000829747	0.00749182	0.0459405	0.312915	0.318151	0.24683	0.191899	NA	ND	ND	ND	ND	ND	ND	ND	ND	ND	ND
Grb10	164	5.66121e-07	7.64299e-05	0.621435	0.000137225	0.00182314	0.00178393	92	7.36825e-07	0.000170815	0.383542	9.37148e-05	0.00219487	0.00476064	0.120231	0.390402	0.283196	0.258994	1909	0.0149695	0.140406	0.734513	0.0477269	0.0690467	0.031242	0.10987	0.140862	0.137736	0.144346
Hoxb3	165	6.08605e-07	8.12573e-05	0.0224657	0.00143106	0.00166631	0.00562624	5680	0.148326	0.556573	0.663387	0.313877	0.129655	0.0888787	0.0927923	0.129045	0.159395	0.171188	37	3.79062e-08	1.76981e-05	0.00475851	0.000381732	0.00105486	0.00665742	0.182763	0.212592	0.200509	0.178791
Slc38a1	166	6.09219e-07	8.12573e-05	0.024681	0.000882163	0.0010978	0.0126247	81	5.20777e-07	0.000135551	0.0102634	0.000823876	0.0020026	0.0148807	0.237113	0.317932	0.288664	0.225692	2390	0.0266879	0.199942	0.351447	0.0972667	0.0466079	0.107342	0.121585	0.134659	0.140968	0.133773
Erbb4	167	6.18756e-07	8.20351e-05	0.0197212	0.00276411	0.00203878	0.00276411	10880	0.484786	0.94979	0.676535	0.557071	0.377187	0.166256	0.0907174	0.102388	0.120756	0.150622	21	4.2267e-09	3.61141e-06	0.00405309	0.000423724	0.000443232	0.00142647	0.140049	0.152978	0.152834	0.145874
Obox3	168	6.69994e-07	8.82997e-05	0.0244107	0.00118447	0.00198022	0.00587957	NA	ND	ND	ND	ND	ND	ND	0.0591053	0.0581144	0.112468	0.115423	89	6.69994e-07	0.000132823	0.0244107	0.00118447	0.00198022	0.00587957	0.147757	0.172475	0.167955	0.159398
Brinp1	169	6.87379e-07	9.00548e-05	0.280959	0.000176433	0.000686127	0.0101939	60	2.15754e-07	7.64048e-05	0.090094	0.000126089	0.00168188	0.00480862	0.171405	0.385349	0.294381	0.260662	3889	0.0848276	0.390874	0.893813	0.109338	0.0393851	0.251006	0.104444	0.132065	0.14026	0.124486
Gm8579	170	7.2405e-07	9.43011e-05	0.0104095	0.000588108	0.00739056	0.0081355	117	1.60879e-06	0.000293266	0.00493587	0.0017415	0.0168032	0.00640844	0.259848	0.29327	0.222218	0.251701	1784	0.0124069	0.124374	0.251759	0.0342976	0.0479277	0.140928	0.130887	0.160375	0.155921	0.141307
Jak3	171	7.38447e-07	9.51347e-05	0.0175256	0.000176433	0.00213679	0.0569877	7004	0.22779	0.693449	0.157765	0.324143	0.197566	0.503607	0.153249	0.127896	0.145765	0.108636	35	2.97668e-08	1.48363e-05	0.0151989	3.55577e-05	0.000918381	0.0195645	0.181369	0.275754	0.224188	0.177441
Dnajb1	172	7.39044e-07	9.51347e-05	0.0339731	0.000450883	0.0105467	0.00233283	2850	0.034423	0.257605	0.206911	0.107071	0.123805	0.0901042	0.144387	0.165952	0.161352	0.171341	87	4.99935e-07	0.000101936	0.025737	0.000414357	0.0101154	0.00222887	0.2311	0.422809	0.269332	0.337092
Foxd2os	173	7.99493e-07	0.000102321	0.306581	0.00227402	0.000392072	0.00150948	1913	0.0135305	0.150851	0.869502	0.044301	0.0110365	0.154625	0.0690746	0.191851	0.233402	0.153144	115	2.04034e-06	0.000312969	0.104991	0.00438828	0.00331232	0.000799023	0.157311	0.224302	0.230105	0.259827
Negr1	174	8.48269e-07	0.00010794	0.386701	0.000176433	0.00070573	0.00917449	432	0.000203843	0.0100638	0.744499	0.00311955	0.0153232	0.00822086	0.0839552	0.27212	0.223553	0.242299	430	0.000196547	0.00815335	0.174116	0.00287268	0.00439555	0.12725	0.121621	0.144253	0.141846	0.123478
Gm10710	175	8.95818e-07	0.000113339	0.150477	0.00484209	0.0010978	0.000588108	178	9.35577e-06	0.00112101	0.0354972	0.00166922	0.0152515	0.00800658	0.198481	0.291929	0.223693	0.2431	1137	0.00392387	0.0618682	0.970231	0.277807	0.00619802	0.00742187	0.036212	0.136302	0.291786	0.283856
Kcnk12	176	9.06939e-07	0.000114094	0.0778264	0.000627316	0.00172512	0.00566544	836	0.00142562	0.0363705	0.0923888	0.0112584	0.0565119	0.0567483	0.169392	0.234262	0.184793	0.184664	224	2.51446e-05	0.0020052	0.158152	0.00558497	0.00250775	0.0105356	0.133232	0.16594	0.174992	0.16018
Bcat1	177	9.16378e-07	0.00011463	0.0847856	0.00176433	0.000588108	0.00548901	8819	0.342977	0.829018	0.630775	0.469381	0.068653	0.54874	0.0960564	0.11202	0.179057	0.104112	32	2.20411e-08	1.18277e-05	0.0258936	0.000302751	0.000846546	0.00104285	0.145596	0.181256	0.172686	0.172119
Ina	178	1.03256e-06	0.000128437	0.02374	0.000960577	0.00333261	0.00729254	42	5.36685e-08	2.72534e-05	0.0174767	0.000294271	0.000691972	0.0053109	0.219827	0.35057	0.321481	0.256101	5627	0.185913	0.5921	0.195715	0.286338	0.424664	0.1487	0.142282	0.132271	0.120497	0.149007
Srrm4	179	1.04747e-06	0.000129565	0.0652016	0.000176433	0.0446178	0.0010978	245	3.14666e-05	0.00272818	0.140096	0.000416412	0.0980814	0.00532958	0.155996	0.338631	0.167394	0.255992	825	0.0014243	0.0309397	0.0833768	0.0305225	0.0757332	0.0172869	0.131554	0.138676	0.132255	0.142601
Guca2a	180	1.06997e-06	0.000131612	0.02706	0.00697458	0.00183528	0.00166717	102	1.06997e-06	0.000223729	0.02706	0.00697458	0.00183528	0.00166717	0.207787	0.248861	0.291073	0.294205	NA	ND	ND	ND	ND	ND	ND	ND	ND	ND	ND
Hoxa7	181	1.09149e-06	0.000133518	0.00744937	0.064241	0.00370508	0.000333261	51	1.7969e-07	7.24013e-05	0.003059	0.0237173	0.00692631	0.000148394	0.274988	0.211406	0.249254	0.377325	4248	0.102446	0.432209	0.266925	0.482817	0.0481197	0.210344	0.135879	0.114519	0.184437	0.143351
Evx2	182	1.11795e-06	0.000136003	0.0432848	0.000176433	0.0215836	0.00368548	639	0.000641062	0.0213968	0.0443419	0.00512245	0.106843	0.0499553	0.191791	0.257226	0.164694	0.188178	300	6.56967e-05	0.00391626	0.162242	0.00243833	0.0281681	0.00662129	0.152448	0.272838	0.203107	0.243899
Rpp25l	183	1.12446e-06	0.000136047	0.0422306	0.0180871	0.000484365	0.00165301	104	1.12446e-06	0.000228563	0.0422306	0.0180871	0.000484365	0.00165301	0.193709	0.219604	0.335642	0.294668	NA	ND	ND	ND	ND	ND	ND	ND	ND	ND	ND
Celf3	184	1.13095e-06	0.000136089	0.221854	0.000137225	0.0102135	0.00197997	249	3.2124e-05	0.00275099	0.207535	0.00289324	0.0166791	0.00312113	0.144345	0.279219	0.223209	0.276694	679	0.000849877	0.0224255	0.280059	0.00165261	0.0728785	0.0512564	0.131688	0.227561	0.160225	0.166875
Kcnj11	185	1.14057e-06	0.000136505	0.00348944	0.00335222	0.00492051	0.0108016	2339	0.0221439	0.201868	0.111572	0.150601	0.019434	0.401282	0.164668	0.155052	0.217782	0.119286	93	8.25033e-07	0.000157485	0.00277636	0.00196465	0.0244361	0.00320979	0.328714	0.345343	0.234019	0.32188
Prr36	186	1.16108e-06	0.000138212	0.175668	0.000235243	0.00207798	0.00739056	143	3.93948e-06	0.00058756	0.133242	0.000623115	0.00298519	0.0105851	0.158527	0.328481	0.275358	0.235483	1725	0.0115648	0.119852	0.318781	0.037729	0.0577691	0.0762072	0.129881	0.188021	0.177349	0.170285
Pitx2	187	1.19302e-06	0.000141007	0.00241124	0.00517535	0.00203878	0.0257395	180	9.60535e-06	0.00113434	0.0904218	0.00236502	0.000462577	0.0754477	0.170171	0.28083	0.334259	0.175743	1060	0.00312939	0.0529223	0.00230039	0.221641	0.358694	0.0503858	0.194499	0.133165	0.124182	0.155385
Mir762	188	1.19729e-06	0.000141007	0.0297172	0.00277538	0.00234665	0.00339754	107	1.19729e-06	0.000238653	0.0297172	0.00277538	0.00234665	0.00339754	0.204977	0.277745	0.283123	0.271314	NA	ND	ND	ND	ND	ND	ND	ND	ND	ND	ND
Tmprss11d	189	1.21524e-06	0.000142363	0.00395103	0.0199147	0.00312135	0.00272389	NA	ND	ND	ND	ND	ND	ND	0.150694	0.219593	0.185196	0.092707	104	1.21524e-06	0.000207668	0.00395103	0.0199147	0.00312135	0.00272389	0.172467	0.156792	0.174717	0.176017
Raet1c	190	1.22766e-06	0.000143061	0.00609672	0.00763251	0.00319999	0.00454577	3331	0.049346	0.315862	0.049346	ND	ND	ND	0.201111	0.0906455	0.259681	0.214875	119	2.36414e-06	0.000353499	0.0130329	0.00763251	0.00319999	0.00454577	0.146876	0.151013	0.157206	0.155391
Exoc3l2	191	1.26599e-06	0.000146755	0.0026857	0.000588108	0.03264	0.0136049	3554	0.055894	0.335333	0.0524409	0.0257295	0.542416	0.693589	0.18672	0.208042	0.103863	0.0890577	84	4.85007e-07	0.000101936	0.00439446	0.00225173	0.00933719	0.0025133	0.174987	0.181777	0.167278	0.180662
Sstr2	192	1.27439e-06	0.00014696	0.00846876	0.00197997	0.00331301	0.0127227	1059	0.0029033	0.0583895	0.0804531	0.0230531	0.0848952	0.0530643	0.174705	0.212403	0.173048	0.187382	171	1.05331e-05	0.00109881	0.0116588	0.00681224	0.00344038	0.0304506	0.224086	0.238595	0.257287	0.198329
Plekhm2	193	1.28748e-06	0.0001477	0.114838	0.0360118	0.000294054	0.000588108	1168	0.00368363	0.0672641	0.16994	0.0694189	0.0580226	0.0166695	0.150417	0.178645	0.184082	0.221375	209	2.16668e-05	0.00184543	0.14118	0.0818895	0.000512921	0.00329639	0.134915	0.140965	0.188955	0.171783
Elavl4	194	1.29544e-06	0.000147847	0.0759836	0.00021564	0.000588108	0.0747486	103	1.08918e-06	0.000225534	0.0241328	0.000301942	0.00111167	0.0727687	0.216689	0.376101	0.323976	0.181202	2978	0.0453537	0.272806	0.587429	0.0652539	0.0506089	0.191235	0.11419	0.136065	0.13806	0.12696
Kbtbd7	195	1.30256e-06	0.000147898	0.0076403	0.254264	0.0016053	0.000232442	111	1.30256e-06	0.00025028	0.0076403	0.254264	0.0016053	0.000232442	0.245549	0.136848	0.295844	0.364497	NA	ND	ND	ND	ND	ND	ND	0.0430899	0.0831462	0.0883034	0.0387994
Usp13	196	1.32787e-06	0.000150002	0.143087	0.00629276	0.000176433	0.00466566	138	3.34254e-06	0.000516592	0.0396612	0.0153047	0.00105321	0.00338755	0.195742	0.224202	0.307854	0.270317	1581	0.00937177	0.106093	0.807448	0.043146	0.00888883	0.128286	0.107954	0.139471	0.151391	0.130638
Lrp3	197	1.37565e-06	0.00015461	0.00121542	0.00213679	0.00844916	0.0351878	91	7.28448e-07	0.000170729	0.00113606	0.000955587	0.00319183	ND	0.317889	0.3243	0.281032	0.0220484	2428	0.0276963	0.204256	0.0925357	0.189848	0.291799	0.0351878	0.152663	0.139081	0.129902	0.169171
Foxd3	198	1.41494e-06	0.000158063	0.0250855	4.90555e-05	0.0126158	0.0513836	113	1.41494e-06	0.00026706	0.0250855	4.90555e-05	0.0126158	0.0513836	0.208953	0.414974	0.229665	0.187321	NA	ND	ND	ND	ND	ND	ND	0.0381268	0.142702	0.0884143	0.0442805
Fut9	199	1.42065e-06	0.000158063	0.052224	0.000235243	0.000862559	0.0756307	466	0.000265569	0.0121508	0.073076	0.000995729	0.0371104	0.150029	0.177807	0.311948	0.198328	0.155176	524	0.000373093	0.0127319	0.122155	0.0253167	0.00211985	0.0941089	0.130635	0.142983	0.161647	0.132788
Nr4a3	200	1.60016e-06	0.00017704	0.0661034	0.011919	0.00121542	0.000960577	10042	0.425338	0.902845	0.349291	0.87026	0.469475	0.123083	0.122938	0.0674531	0.109901	0.160163	34	2.80234e-08	1.43664e-05	0.0338775	0.0017028	0.000225633	0.000696941	0.151546	0.180698	0.200331	0.189296
Ccdc124	201	1.60798e-06	0.00017704	0.154927	0.00376389	0.000627316	0.00252887	2645	0.0293395	0.23658	0.207696	0.195663	0.0249908	0.19299	0.144256	0.146303	0.210173	0.146771	111	1.53325e-06	0.000245634	0.17253	0.00175568	0.00250161	0.00115533	0.151359	0.290673	0.279471	0.304137
Otud7a	202	1.6152e-06	0.00017704	0.0257003	0.000627316	0.00021564	0.267472	174	8.73208e-06	0.00107033	0.00753331	0.00299291	0.000729727	0.405455	0.245921	0.275055	0.322302	0.11869	1678	0.0108622	0.115813	0.50212	0.0211009	0.0247466	0.18532	0.115557	0.139189	0.138274	0.124409
Kctd8	203	1.66015e-06	0.000181071	0.0613005	0.000254847	0.00158789	0.0386975	153	5.64055e-06	0.000781186	0.020882	0.000530803	0.00810385	0.0444486	0.215615	0.333593	0.244407	0.192894	1819	0.0130134	0.128085	0.517082	0.0535101	0.0160653	0.140129	0.116144	0.13818	0.147457	0.13015
Clmp	204	1.81142e-06	0.000196601	0.027151	0.00670444	0.00136527	0.00427359	8173	0.299316	0.780522	0.563104	0.210589	ND	0.225976	0.102824	0.143813	ND	0.141357	56	1.40891e-07	4.43511e-05	0.00718141	0.00338882	0.00136527	0.00170112	0.154423	0.160199	0.167394	0.166708
Obox1	205	1.82177e-06	0.000196761	0.0550972	0.000938982	0.00258162	0.00800484	NA	ND	ND	ND	ND	ND	ND	ND	ND	ND	ND	113	1.82177e-06	0.000286738	0.0550972	0.000938982	0.00258162	0.00800484	0.142948	0.17913	0.169486	0.160187
Ano2	206	1.84918e-06	0.000198751	0.0148399	0.0106448	0.0106448	0.000646919	707	0.000858667	0.025884	0.0514818	0.0538615	0.095133	0.00663969	0.192844	0.191385	0.172877	0.260557	334	9.40957e-05	0.00503988	0.0374345	0.0235822	0.0133341	0.00967909	0.133503	0.136319	0.139878	0.141776
Nrbp1	207	1.91341e-06	0.000204661	0.00527337	0.0131932	0.00499892	0.0032542	85	5.7731e-07	0.00014364	0.00369677	0.00480155	0.00567919	0.00281388	0.268243	0.259932	0.25465	0.277031	3157	0.0521345	0.295817	0.145025	0.348746	0.0880515	0.102615	0.150335	0.126707	0.162167	0.158611
Dcdc2c	208	2.05545e-06	0.000218796	0.0138794	0.00290134	0.00346984	0.00880202	196	1.34164e-05	0.00145992	0.00450091	0.00817411	0.0146704	0.0205148	0.262442	0.243829	0.225961	0.215837	1141	0.00395472	0.0621361	0.399209	0.030796	0.0209877	0.0485516	0.119857	0.143806	0.14684	0.14013
Rasip1	209	2.09657e-06	0.000222106	0.045402	0.0495383	0.0010978	0.000509694	457	0.000244533	0.0113746	0.0272413	0.163281	0.0309498	0.00265823	0.20697	0.151942	0.20316	0.277964	557	0.000445285	0.014313	0.277786	0.0514813	0.00299904	0.0179237	0.132045	0.167529	0.218857	0.186981
Syt14	210	2.24558e-06	0.000236759	0.0723961	0.0504009	0.000235243	0.00158789	184	1.02883e-05	0.00119255	0.0841996	0.0623856	0.000396408	0.00388656	0.173064	0.182208	0.343906	0.266866	1615	0.0098461	0.109115	0.158655	0.137163	0.0586173	0.0333087	0.130031	0.131411	0.138907	0.143561
Mrgpra2b	211	2.29918e-06	0.000240611	0.153717	0.0548991	7.561e-05	0.00219548	NA	ND	ND	ND	ND	ND	ND	0.160092	0.180788	0.142872	0.0888469	118	2.29918e-06	0.000346674	0.153717	0.0548991	7.561e-05	0.00219548	0.138505	0.15299	0.233003	0.192293
Dtx1	212	2.30385e-06	0.000240611	0.0065084	0.00307777	0.00252887	0.0277195	134	2.87012e-06	0.000456821	0.0158864	0.00393211	0.00292678	0.00991807	0.222702	0.265437	0.2747	0.236962	2010	0.0173837	0.154874	0.0433365	0.0677765	0.0757538	0.418693	0.15113	0.146025	0.144718	0.120497
Klf4	213	2.3887e-06	0.000246929	0.0333457	0.0250338	0.0016271	0.0010782	1805	0.0118515	0.140038	0.53489	0.295233	0.0395321	0.0087718	0.103326	0.1296	0.195807	0.241976	146	5.71706e-06	0.000697832	0.00967368	0.0123765	0.00333969	0.0101442	0.245323	0.237346	0.280657	0.24378
Klf14	214	2.39206e-06	0.000246929	0.0647762	0.0170128	0.00101918	0.00130601	127	2.39206e-06	0.000401716	0.0647762	0.0170128	0.00101918	0.00130601	0.180973	0.221037	0.308948	0.300807	NA	ND	ND	ND	ND	ND	ND	0.0525176	0.0418415	0.0343136	0.0743602
Trim52	215	2.3978e-06	0.000246929	0.00399914	0.00409716	0.0148203	0.00605752	149	4.72195e-06	0.000675904	0.00123721	0.00458126	0.158095	0.00361834	0.318681	0.271434	0.15531	0.279666	1687	0.0109563	0.116256	0.288426	0.0798361	0.0121513	0.175719	0.130751	0.157603	0.190968	0.141911
Yjefn3	216	2.49915e-06	0.000256175	0.011076	0.00637117	0.00364627	0.00599871	3797	0.0647807	0.363781	0.0467226	0.138522	0.228895	0.429008	0.190154	0.156475	0.139563	0.115002	88	5.89009e-07	0.000118748	0.0285365	0.00482578	0.00143516	0.00146873	0.17388	0.202792	0.22227	0.221897
Mir1192	217	2.51385e-06	0.000256494	0.00381953	0.0108339	0.00185308	0.0202669	129	2.51385e-06	0.000415624	0.00381953	0.0108339	0.00185308	0.0202669	0.267612	0.23538	0.290753	0.216461	NA	ND	ND	ND	ND	ND	ND	ND	ND	ND	ND
Ptpro	218	2.60009e-06	0.000264077	0.0482445	0.000548901	0.0129188	0.00472447	928	0.00196387	0.0451351	0.398748	0.00341072	0.0339052	0.109142	0.119566	0.27153	0.201074	0.165385	289	5.64611e-05	0.00349338	0.0204252	0.0150591	0.0482447	0.00414246	0.139475	0.141467	0.133836	0.150172
Sync	219	2.70328e-06	0.000273303	0.00664601	0.000677297	0.0257962	0.0145643	NA	ND	ND	ND	ND	ND	ND	0.138194	0.168301	0.17886	0.179196	122	2.70328e-06	0.00039435	0.00664601	0.000677297	0.0257962	0.0145643	0.187428	0.218697	0.168498	0.176574
Gm38666	220	2.79184e-06	0.000280973	0.0147027	0.000294054	0.0201525	0.0201525	1772	0.0112809	0.135628	0.0179263	0.0621291	0.404664	0.113545	0.220034	0.182608	0.118882	0.163993	174	1.08508e-05	0.00111039	0.106753	0.00046965	0.00694787	0.0247381	0.122988	0.150647	0.136167	0.130048
Nt5c2	221	2.84719e-06	0.000284749	0.0607908	0.00223481	0.00172512	0.00766501	45	6.65264e-08	3.15306e-05	0.0264073	0.000279107	0.000753526	0.00434011	0.207299	0.351592	0.317878	0.261846	7425	0.321568	0.776253	0.403029	0.677403	0.186996	0.191937	0.118937	0.11182	0.126576	0.126343
Fbxl7	222	2.87272e-06	0.000284749	0.175472	0.00207798	0.000117622	0.0423242	87	6.35175e-07	0.000155713	0.0504196	0.00521051	7.88503e-05	0.0152831	0.189129	0.258009	0.402141	0.225036	3295	0.0585401	0.318299	0.84089	0.0338535	0.0419281	0.456197	0.108257	0.134478	0.133154	0.116169
Scn8a	223	2.88437e-06	0.000284749	0.0104683	0.00709651	0.00370508	0.00662602	140	3.63305e-06	0.000550255	0.00286907	0.00556977	0.0068526	0.0217963	0.275551	0.254879	0.248519	0.213628	2018	0.0175224	0.15527	0.435286	0.138369	0.0486289	0.0321633	0.117234	0.127087	0.134501	0.137298
6820408C15Rik	224	2.88787e-06	0.000284749	0.0598302	0.000529298	0.000842955	0.0684166	54	1.83312e-07	7.24013e-05	0.0500323	0.000184806	0.000483774	0.0170545	0.189621	0.379047	0.342197	0.222522	6555	0.253992	0.694482	0.209733	0.267127	0.152224	0.729405	0.134068	0.129831	0.139288	0.105263
Trpc6	225	2.89366e-06	0.000284749	0.064045	0.000568505	0.0174472	0.00288173	289	5.25306e-05	0.00387672	0.0861983	0.00334138	0.0308718	0.00633848	0.176716	0.287164	0.210348	0.264041	960	0.00234081	0.0437057	0.132341	0.0161772	0.0766602	0.0384775	0.133643	0.152926	0.139251	0.145371
Gm3867	226	2.92217e-06	0.000286282	0.00268928	0.0075468	0.00177365	0.0514391	136	2.92217e-06	0.000458265	0.00268928	0.0075468	0.00177365	0.0514391	0.315691	0.27215	0.334427	0.199612	NA	ND	ND	ND	ND	ND	ND	ND	ND	ND	ND
Cyp26c1	227	2.99519e-06	0.000292143	0.0432848	0.000137225	0.00141146	0.227304	346	0.000104761	0.00645399	0.0675305	0.0046942	0.00203484	0.20121	0.178978	0.259924	0.28624	0.143884	734	0.00101593	0.0248011	0.106444	0.00117072	0.0581956	0.298799	0.161256	0.272619	0.176696	0.131932
Cdkn2a	228	3.03581e-06	0.000294324	0.0640646	0.000352865	0.00631236	0.0135657	1716	0.0103259	0.12834	0.0696249	0.0761323	0.0460982	0.185548	0.178198	0.175469	0.190658	0.147092	180	1.17907e-05	0.00116884	0.163929	0.000429965	0.0143934	0.00936926	0.140146	0.226898	0.177706	0.18378
Il11ra1	229	3.04413e-06	0.000294324	0.0153692	0.073886	0.00348944	0.00049009	225	2.24682e-05	0.00212978	0.00710346	0.211158	0.00588109	0.00231375	0.247936	0.143492	0.253812	0.28357	1287	0.00555355	0.0773659	0.285935	0.0648611	0.052496	0.0201752	0.124508	0.139396	0.141264	0.149373
Ak5	230	3.13947e-06	0.000302222	0.0206426	0.00131344	0.00721413	0.0102919	137	3.0147e-06	0.000469325	0.0100195	0.00166514	0.0102067	0.0112759	0.237762	0.294245	0.237198	0.234168	2343	0.0255823	0.195425	0.286422	0.0676696	0.076255	0.108907	0.121184	0.132137	0.131306	0.128776
Adamts4	231	3.17721e-06	0.000303538	0.0155849	0.00043128	0.00644959	0.0470879	40	4.67907e-08	2.49488e-05	0.00244965	0.000119483	0.00289199	0.0191195	0.284769	0.3964	0.279203	0.218987	9750	0.508736	0.935367	0.839048	0.325425	0.23632	0.410698	0.0880974	0.128842	0.137969	0.121514
Unc5c	232	3.18056e-06	0.000303538	0.308463	0.000588108	0.000548901	0.020525	110	1.28994e-06	0.000250107	0.200944	0.00110651	0.000170496	0.0189073	0.144915	0.306072	0.37025	0.217789	4039	0.0918847	0.407687	0.458283	0.0528175	0.300021	0.150956	0.116512	0.133184	0.12049	0.125912
Gse1	233	3.21409e-06	0.000304979	0.0360118	0.0091941	0.0106252	0.000588108	1595	0.00885038	0.118127	0.374142	0.0252694	0.184454	0.0210758	0.122249	0.209921	0.148352	0.215374	188	1.36824e-05	0.00129896	0.0151764	0.0415222	0.00681892	0.00263738	0.135232	0.129807	0.139628	0.145075
A830018L16Rik	234	3.22321e-06	0.000304979	0.324832	0.00043128	0.000137225	0.107977	917	0.00190874	0.0443853	0.298132	0.0149989	0.00509265	0.213035	0.131284	0.225665	0.258864	0.143441	354	0.000110187	0.0055561	0.334378	0.0028397	0.00140021	0.103797	0.118876	0.149903	0.15488	0.12737
Irgc	235	3.37017e-06	0.000317527	0.0147419	0.0338554	0.0223481	0.000196036	4181	0.0810081	0.413137	0.127703	0.153706	0.420848	0.108789	0.160402	0.154405	0.117206	0.16549	99	9.9746e-07	0.000178974	0.0150049	0.0344585	0.00745454	0.000138162	0.174078	0.162711	0.183379	0.236173
Pcdhga2	236	3.42233e-06	0.000321075	0.118837	0.000137225	0.00311697	0.0437945	6207	0.179126	0.615301	0.901374	0.22706	0.202361	0.0800688	0.0645353	0.14119	0.145185	0.175	60	1.76147e-07	5.13923e-05	0.0278537	2.14798e-05	0.00133481	0.0912799	0.138869	0.196123	0.160151	0.130564
Galnt2	237	3.47916e-06	0.000324048	0.378428	0.00021564	0.00141146	0.0197016	500	0.00031928	0.0135697	0.258098	0.000721038	0.0165886	0.164765	0.135582	0.319346	0.221178	0.151052	657	0.000735331	0.0200517	0.487051	0.0250797	0.00710171	0.0166051	0.120479	0.129502	0.132697	0.130555
Riiad1	238	3.48329e-06	0.000324048	0.126953	0.00049009	0.00464606	0.00786105	90	7.0838e-07	0.00016787	0.0663422	0.00138189	0.00410605	0.000953503	0.181425	0.306012	0.268844	0.319242	4249	0.102498	0.432329	0.413073	0.0338365	0.103748	0.900305	0.121438	0.173143	0.152534	0.087067
Cxxc5	239	3.50598e-06	0.000324795	0.0275823	0.0130756	0.0161926	0.000392072	4514	0.0945048	0.446423	0.746372	0.0703916	0.132447	0.164748	0.0843565	0.178834	0.159094	0.151984	95	8.76893e-07	0.000163897	0.00552022	0.023635	0.0162647	0.000216288	0.173129	0.157893	0.161881	0.20657
Gpr139	240	3.55371e-06	0.000327845	0.149693	0.00111741	0.004352	0.00319539	95	7.97896e-07	0.000179132	0.051846	0.00145921	0.0032766	0.00166064	0.188247	0.299138	0.2728	0.294858	3857	0.0834081	0.387326	0.657591	0.0691165	0.120567	0.171686	0.110412	0.145732	0.138994	0.134381
Wdtc1	241	3.66704e-06	0.000336896	0.0162906	0.02176	0.0010586	0.00642999	497	0.000317753	0.0135697	0.0562972	0.265842	0.00474227	0.00712431	0.185717	0.135523	0.261054	0.248352	562	0.000456147	0.0145376	0.0386684	0.0114224	0.018739	0.0957078	0.14507	0.155554	0.15136	0.136706
Espn	242	3.94765e-06	0.000361178	0.0413244	0.00182314	0.0114877	0.00303856	1199	0.00397423	0.0706465	0.116371	0.00263084	0.112066	0.367508	0.162865	0.278292	0.164055	0.12259	240	3.13986e-05	0.00233769	0.0583668	0.0573907	0.0125955	0.000720914	0.146996	0.147185	0.163234	0.19184
Fignl2	243	3.99488e-06	0.000363994	0.315285	0.0238184	0.000117622	0.00301896	43	5.60099e-08	2.77809e-05	0.160334	0.0118049	3.17717e-05	0.000329858	0.152542	0.232013	0.433085	0.347186	8163	0.379547	0.833336	0.594177	0.291718	0.100245	0.791336	0.0962233	0.133884	0.176581	0.0729262
Nr2f2	244	4.04763e-06	0.000367289	0.00741017	0.0119582	0.000882163	0.0346396	2193	0.0186114	0.180996	0.502537	0.0534063	0.114249	0.0334348	0.108824	0.187351	0.16392	0.201464	154	7.02087e-06	0.00081089	0.00161667	0.0278657	0.000700851	0.163486	0.231053	0.179528	0.246299	0.144498
Nox4	245	4.10008e-06	0.00037053	0.0690243	0.000235243	0.00113701	0.148889	133	2.86124e-06	0.000456821	0.0443295	0.00064314	0.000971384	0.0652395	0.204985	0.383181	0.362823	0.191055	3291	0.0583981	0.317846	0.283471	0.0353752	0.104354	0.518416	0.124574	0.144557	0.134962	0.116366
Actl10	246	4.15314e-06	0.000372415	0.00455452	0.155601	0.00073611	0.00534904	146	4.15314e-06	0.000606699	0.00455452	0.155601	0.00073611	0.00534904	0.261798	0.153534	0.322615	0.256706	NA	ND	ND	ND	ND	ND	ND	ND	ND	ND	ND
Pcdhgb8	247	4.15458e-06	0.000372415	0.0624571	0.000176433	0.000568505	0.44561	1981	0.0147907	0.159241	0.437351	0.0125332	0.0338468	0.400854	0.115085	0.230204	0.200483	0.118932	189	1.38694e-05	0.00130793	0.0252179	0.000708525	0.00159917	0.403044	0.147189	0.176285	0.169558	0.12007
Krt19	248	4.23202e-06	0.000377827	0.00899806	0.00135265	0.0123503	0.0189763	6154	0.175466	0.607918	0.109382	0.134943	0.7233	0.299663	0.164774	0.15814	0.0866534	0.130815	79	3.31601e-07	7.4374e-05	0.00932035	0.000857429	0.00213681	0.0087938	0.219785	0.277591	0.255107	0.221166
Gp1bb	249	4.40758e-06	0.000391921	0.00549156	0.0768748	0.000561349	0.0126225	148	4.40758e-06	0.000635169	0.00549156	0.0768748	0.000561349	0.0126225	0.256558	0.175202	0.330913	0.230752	NA	ND	ND	ND	ND	ND	ND	0.0272004	0.029594	0.20241	0.229209
Cdh7	250	4.4428e-06	0.000393473	0.0834526	0.000450883	0.0172708	0.00464606	67	2.9015e-07	9.05904e-05	0.0191868	0.00113673	0.00921998	0.00064094	0.218156	0.30697	0.240361	0.32633	6330	0.237258	0.671788	0.831472	0.0392446	0.252783	0.664625	0.104776	0.146173	0.126845	0.111384
Lrrc4c	251	4.496e-06	0.000396598	0.0999	0.00150948	0.000196036	0.103566	2988	0.038456	0.274329	0.251827	0.112195	0.0159623	0.644502	0.137646	0.164849	0.225152	0.0944657	137	4.08968e-06	0.000531747	0.079296	0.00110157	0.000968444	0.0323984	0.124597	0.146162	0.146926	0.129004
Hoxc5	252	4.53688e-06	0.000397343	0.0919017	0.0103703	0.000627316	0.00517535	355	0.00010927	0.00656484	0.308667	0.0173185	0.00720789	0.00354546	0.128892	0.219881	0.246286	0.268119	919	0.00206255	0.0402114	0.0581499	0.0711069	0.00881333	0.14712	0.143738	0.141711	0.161427	0.133918
Tafa5	253	4.54035e-06	0.000397343	0.0194664	0.000137225	0.00348944	0.332242	121	1.69429e-06	0.000298643	0.00339563	0.000128996	0.00512429	0.437889	0.271393	0.385365	0.258353	0.115351	3123	0.0509809	0.292388	0.79725	0.0391367	0.0601718	0.235354	0.109113	0.135286	0.132423	0.122568
Runx1t1	254	4.58496e-06	0.000399668	0.135579	0.000509694	0.00241124	0.0187999	277	4.79069e-05	0.00368866	0.187425	0.000907858	0.0149361	0.0198518	0.147823	0.3148	0.225781	0.217195	1212	0.00461961	0.0683344	0.159323	0.0522286	0.0140998	0.131093	0.12798	0.136889	0.146541	0.129631
BC021767	255	4.9653e-06	0.000431125	0.0373645	0.00129384	0.00437161	0.016271	4406	0.0904965	0.437957	0.441421	0.16032	0.07383	0.204809	0.114996	0.152977	0.177484	0.144738	97	9.9294e-07	0.000178974	0.0134425	0.000691201	0.00537673	0.0106038	0.217602	0.296951	0.241485	0.223757
Tmem181c-ps	256	4.99945e-06	0.000432394	0.00629276	0.006528	0.0010978	0.0768658	4500	0.0940302	0.445522	0.138406	0.43354	0.0424153	0.446836	0.157792	0.115866	0.194305	0.114484	96	9.8077e-07	0.000178974	0.00475547	0.00159812	0.00213049	0.0322552	0.177868	0.189679	0.186567	0.156557
Hdac3	257	5.11113e-06	0.000440333	0.00797867	0.00403834	0.00893925	0.0123503	262	4.06773e-05	0.00330331	0.0853691	0.00285873	0.00787732	0.0215671	0.172981	0.276701	0.24505	0.214548	1124	0.00381363	0.0608249	0.0103139	0.125628	0.128724	0.0716024	0.188022	0.146791	0.146341	0.156777
Mamstr	258	5.13232e-06	0.000440445	0.0666327	0.00070573	0.00609672	0.0124679	1062	0.0029109	0.0583907	0.376315	0.0192912	0.0461875	0.0250038	0.121606	0.217271	0.191176	0.209523	318	8.42442e-05	0.00473854	0.0318131	0.00357954	0.0138858	0.063017	0.197729	0.257413	0.220194	0.17901
Khdrbs2	259	5.50773e-06	0.000470837	0.204897	0.000294054	0.00797867	0.00807669	263	4.09093e-05	0.00330331	0.122548	0.00205169	0.0588163	0.00282287	0.165102	0.306221	0.189461	0.294093	1424	0.00735062	0.0923191	0.425201	0.0141446	0.0149966	0.317042	0.117046	0.140621	0.140399	0.119678
Zfp423	260	5.53272e-06	0.000471153	0.0233675	0.00448923	0.00388152	0.00958617	3871	0.0680036	0.374505	0.0822855	0.134576	0.322701	0.191629	0.173059	0.157239	0.126128	0.145319	108	1.41577e-06	0.00023234	0.0408425	0.00306677	0.00108816	0.0058568	0.132073	0.147674	0.154497	0.143637
Tmem88	261	5.62889e-06	0.000477507	0.00543778	0.00537379	0.00569549	0.0239313	152	5.62889e-06	0.000781186	0.00543778	0.00537379	0.00569549	0.0239313	0.255371	0.255737	0.253942	0.210369	NA	ND	ND	ND	ND	ND	ND	ND	ND	ND	ND
Arhgef1	262	5.80086e-06	0.000489978	0.0430887	0.00446962	0.00319539	0.00670444	11682	0.54181	0.988683	0.923887	0.186433	0.973221	0.18451	0.0552799	0.151764	0.0411927	0.15215	47	5.34136e-08	1.99667e-05	0.00773862	0.00220316	0.000284115	0.00388079	0.17762	0.192617	0.217206	0.185877
Evpl	263	5.82016e-06	0.000489978	0.00213679	0.00301896	0.0269354	0.023838	522	0.000353279	0.0143977	0.00607943	0.0359278	0.235331	0.0112171	0.252974	0.199211	0.13984	0.234222	622	0.000595838	0.0171607	0.029492	0.00716002	0.0170354	0.307476	0.166331	0.186044	0.174088	0.127859
Depp1	264	5.86215e-06	0.000491644	0.0112281	0.00438894	0.00879071	0.0096423	157	5.86215e-06	0.000796357	0.0112281	0.00438894	0.00879071	0.0096423	0.234297	0.263251	0.241757	0.238932	NA	ND	ND	ND	ND	ND	ND	0.167854	0.149325	0.19961	0.177204
Ptf1a	265	6.07271e-06	0.00050419	0.067009	0.00706256	0.00292927	0.00314043	159	6.07271e-06	0.000814584	0.067009	0.00706256	0.00292927	0.00314043	0.179397	0.24693	0.274107	0.271927	NA	ND	ND	ND	ND	ND	ND	ND	ND	ND	ND
Pcdh15	266	6.09092e-06	0.00050419	0.128012	0.000254847	0.000842955	0.158868	856	0.0015217	0.0379146	0.116367	0.00411572	0.0228701	0.331048	0.162283	0.263492	0.211594	0.126207	512	0.000346375	0.012115	0.238058	0.0064989	0.00325525	0.111717	0.118612	0.134732	0.137841	0.122282
Fign	267	6.11985e-06	0.00050419	0.269903	0.00233283	0.00348944	0.00199957	112	1.38901e-06	0.000264507	0.106472	0.00333681	0.00419497	0.000523911	0.166124	0.272206	0.264934	0.334075	3917	0.085951	0.393113	0.715454	0.0603181	0.0737698	0.309832	0.110737	0.137339	0.135562	0.12242
H2-T25	268	6.12446e-06	0.00050419	0.0140166	0.000999784	0.0131736	0.0238184	141	3.63775e-06	0.000550255	0.00824995	0.000294675	0.0254688	0.0386072	0.261424	0.404355	0.220797	0.206382	2995	0.045902	0.27454	0.220283	0.293148	0.0655458	0.0892306	0.135806	0.129669	0.158138	0.152823
Zfp575	269	6.12561e-06	0.00050419	0.252311	0.0161259	0.00144468	0.000748223	160	6.12561e-06	0.000816544	0.252311	0.0161259	0.00144468	0.000748223	0.136994	0.222635	0.29751	0.319213	NA	ND	ND	ND	ND	ND	ND	0.199631	0.167397	0.250512	0.19445
Clec2d	270	6.19016e-06	0.000505691	0.0260532	0.00956656	0.000882163	0.0202505	223	2.20085e-05	0.00210492	0.0114865	0.0186428	0.00676166	0.0137538	0.246094	0.229269	0.265064	0.239784	1689	0.0109891	0.11636	0.333718	0.059754	0.0120485	0.20548	0.127858	0.194688	0.254462	0.148302
Klhl1	271	6.20225e-06	0.000505691	0.0502833	0.00113701	0.00243085	0.0321107	563	0.000421589	0.0159553	0.0211509	0.0102699	0.0456377	0.0724409	0.215181	0.23701	0.192087	0.178066	638	0.00066373	0.0186374	0.403147	0.00986371	0.00464226	0.0686014	0.118013	0.145191	0.15053	0.132231
Gria4	272	6.21236e-06	0.000505691	0.669346	0.00070573	5.88108e-05	0.160946	590	0.000494566	0.0178576	0.849695	0.00494345	0.000967596	0.215585	0.071995	0.259198	0.313089	0.142643	743	0.0010455	0.0251953	0.379547	0.013929	0.00243577	0.174513	0.119222	0.145222	0.157751	0.126465
Sirt4	273	6.33657e-06	0.000513912	0.00495971	0.00695928	0.0054106	0.0245045	1038	0.00273449	0.0561726	0.0874283	0.0213999	0.0256662	0.160929	0.170993	0.213731	0.208265	0.151437	315	7.99115e-05	0.0045375	0.00560622	0.0345846	0.0217058	0.0222118	0.248659	0.19735	0.210409	0.209763
Arhgap28	274	6.41537e-06	0.000518404	0.108232	0.00319539	0.00805709	0.00166631	228	2.3493e-05	0.00219503	0.0673969	0.00985442	0.0172255	0.00188131	0.180279	0.238399	0.221421	0.290755	1519	0.00838814	0.0988236	0.329521	0.0279723	0.0515173	0.0719717	0.120295	0.139207	0.135073	0.132566
Il16	275	6.51955e-06	0.000524869	0.00458725	0.0343651	0.0124483	0.00241124	69	2.93077e-07	9.05904e-05	0.00118982	0.0292223	0.00399598	0.000938371	0.305759	0.205576	0.266453	0.313731	6389	0.241407	0.677217	0.352439	0.185727	0.391259	0.22101	0.1216	0.128673	0.120278	0.126886
Col1a1	276	6.54279e-06	0.000524869	0.0152908	0.0010978	0.0070573	0.040109	1609	0.00901529	0.119403	0.394798	0.0215508	0.0465012	0.0952544	0.119987	0.214666	0.191533	0.172646	227	2.64091e-05	0.00207833	0.00510705	0.00431167	0.0163556	0.0686984	0.194783	0.197234	0.177769	0.155691
Car10	277	6.75529e-06	0.00053996	0.830115	0.000137225	0.00374429	0.0115661	294	6.04523e-05	0.00438547	0.646847	0.000466838	0.0307757	0.00718162	0.0929754	0.335103	0.202893	0.247014	1322	0.00599035	0.0812433	0.770815	0.0129467	0.0109941	0.198064	0.109923	0.137929	0.138877	0.121805
St3gal2	278	7.1366e-06	0.000568387	0.0385603	0.012017	0.0016271	0.00697889	3449	0.0524704	0.324282	0.148897	0.142014	0.122674	0.177881	0.15522	0.156757	0.161457	0.149348	127	3.09707e-06	0.000434146	0.041561	0.010518	0.00108385	0.00418202	0.145126	0.157195	0.176575	0.165052
Ctnnd2	279	7.49628e-06	0.000593404	0.257356	0.000842955	0.00286213	0.00897846	1946	0.0142688	0.156316	0.086804	0.0246925	0.139436	0.236738	0.171216	0.209431	0.156149	0.138177	207	2.05518e-05	0.00176982	0.82043	0.00298195	0.00174608	0.00429743	0.109467	0.139676	0.142454	0.137996
C1rb	280	7.5509e-06	0.000593404	0.0223481	0.00197997	0.091294	0.00139186	353	0.000108093	0.00653091	0.0187527	0.0110003	0.205569	0.00317935	0.218937	0.235341	0.144485	0.27492	1013	0.00270566	0.0478774	0.167315	0.0142882	0.0865859	0.0368221	0.148168	0.207328	0.164987	0.185434
Slc22a18	281	7.55699e-06	0.000593404	0.0174864	0.00672404	0.00460685	0.0103899	33	2.30289e-08	1.48837e-05	0.00280504	0.00142329	0.00102577	0.00177547	0.285477	0.309599	0.321618	0.301626	14009	0.839096	1	0.850434	0.504541	0.411188	0.69574	0.097632	0.116484	0.121305	0.106926
Nlgn1	282	7.55793e-06	0.000593404	0.135794	0.000235243	0.0049009	0.035953	204	1.56307e-05	0.00163418	0.0304441	0.00161988	0.016953	0.0158688	0.203504	0.295172	0.22108	0.223076	2272	0.0236193	0.186123	0.982694	0.0147205	0.0278034	0.357091	0.103231	0.133752	0.130536	0.11653
Pcbp1	283	7.70318e-06	0.000602672	0.00526202	0.00959143	0.0074915	0.0152239	168	7.70318e-06	0.000977937	0.00526202	0.00959143	0.0074915	0.0152239	0.257146	0.238731	0.246269	0.224765	NA	ND	ND	ND	ND	ND	ND	ND	ND	ND	ND
Usp10	284	7.73681e-06	0.000603171	0.627159	0.000137225	0.00791986	0.00848837	1120	0.00333088	0.0633675	0.447234	0.00143965	0.0464292	0.334474	0.113928	0.297248	0.190831	0.126238	359	0.00011359	0.00566149	0.640285	0.00421295	0.0188776	0.00281217	0.112034	0.167591	0.154131	0.171177
Mir3074-2	285	8.30403e-06	0.000645121	0.00530922	0.01625	0.00539141	0.0135178	172	8.30403e-06	0.0010297	0.00530922	0.01625	0.00539141	0.0135178	0.255971	0.222102	0.255499	0.227616	NA	ND	ND	ND	ND	ND	ND	ND	ND	ND	ND
Fhl3	286	8.34248e-06	0.000645842	0.0100763	0.00437161	0.0337378	0.00425398	579	0.00046149	0.0169994	0.00317701	0.23935	0.0078854	0.13404	0.328172	0.144623	0.285325	0.168627	629	0.000631395	0.0179727	0.376455	0.0016618	0.66679	0.0028514	0.124147	0.272877	0.099127	0.258343
Igsf23	287	9.00448e-06	0.000694663	0.00874321	0.00466566	0.00497932	0.0340515	1102	0.00322523	0.062382	0.193407	0.0147461	0.0155046	0.216773	0.146729	0.226123	0.224604	0.142809	338	9.70855e-05	0.00513866	0.00508422	0.0295448	0.0319077	0.0246904	0.207974	0.176974	0.175583	0.180201
1700123O12Rik	288	9.38301e-06	0.000721351	0.0944306	0.00121542	0.00927251	0.00682206	7812	0.27661	0.754898	0.773527	0.304876	0.175423	0.176647	0.0792995	0.132382	0.153453	0.153203	81	4.41361e-07	9.65773e-05	0.0239988	0.000345379	0.0061321	0.00410005	0.140244	0.171034	0.149837	0.153013
Gpr158	289	9.53033e-06	0.000730142	0.179255	0.00258768	0.000254847	0.0625551	664	0.000717149	0.0230011	0.534503	0.00286396	0.00338338	0.269497	0.105461	0.279803	0.274251	0.135067	718	0.000973165	0.024233	0.0815151	0.0788208	0.00778033	0.0410482	0.130229	0.130481	0.145638	0.134837
Creld1	290	9.59536e-06	0.000731519	0.01731	0.00070573	0.00844916	0.0722197	74	3.80499e-07	0.000109666	0.0184193	0.000258226	0.00201595	0.0183335	0.218862	0.359469	0.28808	0.219003	7745	0.347126	0.803365	0.126941	0.266915	0.464691	0.725957	0.15243	0.134083	0.117536	0.0989541
Mir24-2	291	9.62655e-06	0.000731519	0.00518932	0.0170433	0.00513529	0.0164754	181	9.62655e-06	0.00113434	0.00518932	0.0170433	0.00513529	0.0164754	0.25706	0.220983	0.257383	0.221998	NA	ND	ND	ND	ND	ND	ND	ND	ND	ND	ND
Cyp26b1	292	9.64742e-06	0.000731519	0.00354825	0.0301308	0.0230931	0.00303856	3322	0.0488927	0.313808	0.190165	0.2901	0.261081	0.028814	0.147955	0.132686	0.136653	0.208102	140	4.49209e-06	0.000571642	0.00166883	0.015811	0.0125806	0.00921363	0.197237	0.169777	0.17262	0.176463
D830030K20Rik	293	9.77681e-06	0.000738799	0.0482041	0.0123864	0.000334125	0.0381994	NA	ND	ND	ND	ND	ND	ND	ND	ND	ND	ND	167	9.77681e-06	0.0010442	0.0482041	0.0123864	0.000334125	0.0381994	0.151337	0.169459	0.206556	0.157216
Sox17	294	1.00052e-05	0.000753194	0.222168	0.000137225	0.00111741	0.229872	1047	0.00283083	0.0576656	0.123181	0.00784254	0.0341652	0.244941	0.160461	0.243723	0.199613	0.13745	413	0.000181911	0.00788411	0.472914	0.000748209	0.0028882	0.248975	0.11453	0.309987	0.268975	0.13873
Kdelr2	295	1.00353e-05	0.000753194	0.00968419	0.0456568	0.0049009	0.00362667	163	6.62299e-06	0.000866596	0.00934017	0.0205469	0.00895287	0.00280532	0.238855	0.215188	0.240138	0.275954	2707	0.036899	0.244035	0.12121	0.370802	0.0527551	0.115372	0.146232	0.124003	0.160017	0.147091
Ropn1l	296	1.01621e-05	0.000760135	0.408931	0.0223089	0.000137225	0.00637117	923	0.00193393	0.0446878	0.253963	0.0261008	0.0191153	0.0389397	0.136616	0.208052	0.217345	0.196114	485	0.000302134	0.0111333	0.556333	0.1201	0.000413989	0.017175	0.111502	0.152203	0.262176	0.191144
Mir23a	297	1.03709e-05	0.000773138	0.00711699	0.0143709	0.0038692	0.020644	185	1.03709e-05	0.00119562	0.00711699	0.0143709	0.0038692	0.020644	0.247582	0.226284	0.266423	0.215425	NA	ND	ND	ND	ND	ND	ND	ND	ND	ND	ND
Ajap1	298	1.04404e-05	0.00077571	0.476878	0.00213679	0.000842955	0.00958617	78	4.65197e-07	0.000127201	0.199003	0.000736797	0.000276318	0.00546359	0.144264	0.319387	0.352754	0.255225	7906	0.359626	0.815222	0.9077	0.244022	0.27016	0.205379	0.104048	0.124327	0.123333	0.12595
Tecr	299	1.05499e-05	0.000780471	0.046833	0.00276411	0.0100763	0.00639078	5673	0.147794	0.555444	0.293078	0.187153	0.177601	0.244822	0.131865	0.147811	0.149574	0.138477	103	1.14952e-06	0.000198325	0.0266822	0.00127363	0.00672784	0.00274387	0.155579	0.186337	0.169709	0.178678
Vasp	300	1.05939e-05	0.000780471	0.0423438	0.00207798	0.00492051	0.0193488	827	0.00139562	0.0359924	0.158041	0.00579421	0.0582309	0.060878	0.153015	0.253663	0.1842	0.182855	489	0.000306434	0.0111804	0.0441767	0.0304094	0.0081483	0.0441656	0.167576	0.17407	0.19622	0.167581
Vmn2r55	301	1.06103e-05	0.000780471	0.0110768	0.0125682	0.0136332	0.0044218	NA	ND	ND	ND	ND	ND	ND	0.287754	0.238465	0.229097	0.2725	172	1.06103e-05	0.00110046	0.0110768	0.0125682	0.0136332	0.0044218	0.190541	0.175762	0.174689	0.196168
Cbx8	302	1.07207e-05	0.00078598	0.00686127	0.0332085	0.00288173	0.0129384	4288	0.0850776	0.423067	0.314398	0.2245	0.280891	0.0489566	0.127154	0.139744	0.131502	0.189231	120	2.53113e-06	0.00037534	0.00232265	0.0230083	0.000876495	0.033444	0.301944	0.22144	0.339212	0.208948
Shisa6	303	1.0807e-05	0.000789693	0.314912	0.000509694	0.0038227	0.0139774	265	4.10435e-05	0.00330331	0.180336	0.000931451	0.00752287	0.0331652	0.147997	0.310869	0.244982	0.200483	1849	0.0137145	0.1328	0.527109	0.0505391	0.0460938	0.0545431	0.114952	0.133185	0.133788	0.132685
Pou3f3	304	1.08523e-05	0.000790399	0.10188	0.000588108	0.253024	0.000568505	177	9.28038e-06	0.00111826	0.0964678	0.000279708	0.141276	0.00188005	0.167914	0.352343	0.155722	0.288783	3390	0.0629066	0.332444	0.212358	0.20367	0.492887	0.0285023	0.143999	0.145357	0.112713	0.203217
Irgm2	305	1.10821e-05	0.000804487	0.00441081	0.0313462	0.120719	0.000529298	776	0.00115973	0.0318745	0.153644	0.0316545	0.0614494	0.00857807	0.154114	0.20261	0.182669	0.242115	597	0.000536845	0.0161026	0.00263951	0.152083	0.416457	0.00580675	0.194841	0.139869	0.121051	0.184821
Igsf9b	306	1.11486e-05	0.000806669	0.0838055	0.000568505	0.029131	0.00641038	167	7.25315e-06	0.000926319	0.16774	0.000546536	0.0256257	0.00228281	0.149974	0.330124	0.208526	0.283132	3165	0.0523754	0.296443	0.0956821	0.0952122	0.170993	0.295402	0.137173	0.137221	0.131137	0.124676
Limd1	307	1.12175e-05	0.000806901	0.0146831	0.00662602	0.0165455	0.00556743	198	1.38761e-05	0.00149469	0.00854427	0.0117939	0.0078024	0.0146554	0.242623	0.232801	0.245408	0.226225	2307	0.0245591	0.190596	0.222818	0.0598678	0.286038	0.0397939	0.130629	0.147148	0.126903	0.151714
Gcnt2	308	1.12247e-05	0.000806901	0.0632805	0.0054498	0.00172512	0.0150752	165	7.0206e-06	0.000907487	0.0697887	0.00323882	0.00183087	0.0124724	0.178496	0.271373	0.289449	0.230085	2894	0.0427059	0.26399	0.161356	0.174358	0.0764272	0.157795	0.128864	0.128152	0.135282	0.129067
Prss21	309	1.13057e-05	0.000810099	0.356315	0.00458725	0.00147027	0.00376389	469	0.000268258	0.0121992	0.549499	0.0103265	0.00342365	0.0211142	0.104095	0.236446	0.270939	0.214779	893	0.00191205	0.0383757	0.208322	0.0405988	0.035388	0.0162452	0.146867	0.20438	0.209093	0.23607
Rara	310	1.14e-05	0.000814217	0.0361491	0.0323264	0.011076	0.00070573	317	7.848e-05	0.0052802	0.0298846	0.0213756	0.0175849	0.00814165	0.204206	0.21421	0.220047	0.243261	1430	0.0073923	0.0923884	0.191821	0.234405	0.0754089	0.00849798	0.130368	0.127958	0.140356	0.160417
Capn11	311	1.1438e-05	0.000814306	0.0212111	0.190096	0.00527337	0.00043128	1196	0.00393704	0.0702084	0.10139	0.339042	0.0163042	0.0222204	0.167321	0.126131	0.222546	0.213223	409	0.000178851	0.00782714	0.029147	0.13906	0.032886	0.00186963	0.162538	0.140693	0.16096	0.196802
Nfix	312	1.15738e-05	0.000821328	0.0480877	0.0127227	0.00221521	0.00686127	7980	0.286548	0.765467	0.132236	0.406196	0.188169	0.773648	0.15915	0.118637	0.147543	0.0813873	83	4.81699e-07	0.000101936	0.0614213	0.00399852	0.000998401	0.000939608	0.136974	0.157809	0.168998	0.169055
5830428M24Rik	313	1.16982e-05	0.000827506	0.0321107	0.00982141	0.00686127	0.004352	853	0.00151097	0.0377797	0.0613749	0.0430573	0.0287594	0.0472805	0.183132	0.192703	0.20476	0.189896	480	0.000295203	0.0109937	0.0810868	0.0268817	0.0253869	0.00834236	0.170128	0.189409	0.19066	0.214757
Gucy1a2	314	1.19038e-05	0.000839371	0.255592	0.00537139	0.000196036	0.0357178	4713	0.103292	0.467332	0.294118	0.617344	0.0203307	0.358072	0.131517	0.0973883	0.2156	0.12386	133	3.74276e-06	0.000499451	0.240034	0.000894883	0.000731555	0.0157258	0.123411	0.16428	0.165635	0.14343
Tdrd6	315	1.20365e-05	0.000846031	0.064143	0.00264649	0.00425398	0.0134873	944	0.0020366	0.0460049	0.0931276	0.0246195	0.047943	0.0479836	0.169836	0.209986	0.190055	0.190029	441	0.00022189	0.00900764	0.122765	0.00928083	0.00796766	0.0357679	0.147207	0.189633	0.191991	0.168334
Gm10406	316	1.23531e-05	0.000865537	0.0290181	0.0741213	0.00441081	0.0010586	440	0.000214394	0.0103923	ND	0.0396175	0.00978306	0.00558089	0.10932	0.196728	0.239793	0.25765	972	0.0024099	0.0444407	0.0290181	0.347049	0.0411487	0.0158247	0.194277	0.127054	0.185655	0.209113
Cdc14b	317	1.24906e-05	0.00086666	0.00905687	0.0065084	0.011076	0.0155849	873	0.001644	0.0401481	0.0194803	0.0187434	0.0453718	0.241683	0.21638	0.217531	0.191135	0.137947	491	0.000306569	0.0111804	0.052681	0.036666	0.0294508	0.00850303	0.140632	0.143697	0.145517	0.155564
C1qtnf1	318	1.25202e-05	0.00086666	0.00939013	0.0398345	0.00582227	0.00468526	7275	0.243583	0.71387	0.403229	0.457349	0.349312	0.0893361	0.119077	0.113402	0.125074	0.17162	90	6.73628e-07	0.000132823	0.00270982	0.0141627	0.00175296	0.00503508	0.196569	0.174794	0.202262	0.188466
Sntg1	319	1.25209e-05	0.00086666	0.508988	0.000137225	0.00395993	0.036894	3528	0.0549348	0.33194	0.975653	0.00355629	0.187548	0.759908	0.0465707	0.270188	0.147771	0.0829044	150	6.31063e-06	0.000749878	0.206582	0.00152237	0.00188511	0.00768196	0.120884	0.149006	0.147685	0.139574
Apba2	320	1.25501e-05	0.00086666	0.311188	0.00205838	0.000235243	0.0679069	76	4.2457e-07	0.000119148	0.0961136	0.000807242	0.000112888	0.0227576	0.170965	0.330572	0.409515	0.216425	9567	0.494809	0.927063	0.971413	0.211777	0.222635	0.541502	0.101585	0.123251	0.12286	0.114667
Dchs2	321	1.25686e-05	0.00086666	0.0876478	0.00448923	0.00527337	0.00494011	106	1.18998e-06	0.000238653	0.0571392	0.00206397	0.00315437	0.00175517	0.184088	0.285768	0.272325	0.290962	5261	0.162421	0.553315	0.2965	0.200686	0.170573	0.275888	0.121011	0.124331	0.125625	0.121652
Foxf2	322	1.2604e-05	0.00086666	0.0154084	0.00509694	0.0291702	0.00448923	617	0.000580547	0.0200518	0.0174126	0.0289322	0.314045	0.00676708	0.219938	0.204662	0.127682	0.248638	684	0.000858841	0.0224966	0.116971	0.0175462	0.0140203	0.0608836	0.163605	0.220044	0.226667	0.183379
Prkcb	323	1.26497e-05	0.000867109	0.0184274	0.0016271	0.240713	0.00143106	131	2.76636e-06	0.000450389	0.00268232	0.00157842	0.341781	0.00120051	0.279223	0.296535	0.125949	0.305648	4446	0.112266	0.452572	0.951021	0.0838098	0.189973	0.0998931	0.104585	0.127358	0.122229	0.126298
Skint4	324	1.27462e-05	0.00087103	0.167323	0.00173023	0.0108746	0.00331031	NA	ND	ND	ND	ND	ND	ND	ND	ND	ND	ND	183	1.27462e-05	0.00124296	0.167323	0.00173023	0.0108746	0.00331031	0.135497	0.191062	0.169192	0.183808
Stra8	325	1.28443e-05	0.000872564	0.000882163	0.0245045	0.00721413	0.0674364	58	2.07829e-07	7.64048e-05	0.000430398	0.00410622	0.00111532	0.0446605	0.339914	0.26534	0.307462	0.192739	10223	0.545113	0.955881	0.189069	0.870387	0.699549	0.272797	0.137628	0.0939247	0.105476	0.130536
A730013G03Rik	326	1.28475e-05	0.000872564	0.00419545	0.0171533	0.0106639	0.0137076	194	1.28475e-05	0.0014119	0.00419545	0.0171533	0.0106639	0.0137076	0.262898	0.220179	0.234436	0.22689	NA	ND	ND	ND	ND	ND	ND	0.057062	0.104252	0.083387	0.033836
Mir27a	327	1.29088e-05	0.000873657	0.00584071	0.0178623	0.00479548	0.0211452	195	1.29088e-05	0.0014119	0.00584071	0.0178623	0.00479548	0.0211452	0.253418	0.219578	0.259499	0.214534	NA	ND	ND	ND	ND	ND	ND	ND	ND	ND	ND
Ppp1r9a	328	1.29425e-05	0.000873657	0.0091941	0.017114	0.00137225	0.0491463	55	1.96944e-07	7.54199e-05	0.00114313	0.00464601	0.00143302	0.010878	0.306643	0.261469	0.299167	0.23526	9937	0.523689	0.944041	0.917162	0.497511	0.0813865	0.765599	0.105685	0.115375	0.129187	0.110024
Dbx1	329	1.31601e-05	0.000885647	0.0230342	0.00227402	0.0054302	0.0380506	555	0.000404981	0.015563	0.59491	0.00200697	0.0180568	0.031686	0.0981893	0.286682	0.218844	0.201927	815	0.00136853	0.0300925	0.00546839	0.0972705	0.0310115	0.191928	0.260998	0.170846	0.206481	0.148487
Usp29	330	1.3315e-05	0.000893354	0.0643391	0.00043128	0.015134	0.0261316	246	3.14672e-05	0.00272818	0.0362732	0.00107967	0.0104451	0.0745509	0.197802	0.30603	0.235046	0.176066	2151	0.0204045	0.169892	0.316529	0.0373441	0.191271	0.0516189	0.120127	0.135745	0.124288	0.133588
Pacsin1	331	1.34147e-05	0.000897324	0.0783753	0.00495971	0.000196036	0.145282	842	0.00144351	0.0365359	0.0333939	0.0149242	0.0195377	0.34808	0.200763	0.225275	0.217069	0.123219	611	0.000574958	0.0168286	0.442139	0.0329229	0.000773328	0.0939626	0.118935	0.146448	0.179204	0.136856
Fcgbp	332	1.38374e-05	0.000922812	0.00607712	0.20131	0.00772382	0.00121542	101	1.0683e-06	0.000223729	0.00469995	0.0540663	0.00247913	0.000915008	0.266205	0.188533	0.287928	0.323486	6184	0.226271	0.655667	0.135992	0.942319	0.338525	0.115865	0.134941	0.0962853	0.123379	0.136724
Zfhx2os	333	1.38892e-05	0.000923486	0.00578307	0.00782184	0.0206818	0.0123307	56	2.00853e-07	7.54199e-05	0.00152174	0.00363166	0.00423298	0.00361929	0.294902	0.267377	0.262622	0.267483	9779	0.512045	0.938662	0.400126	0.233519	0.678685	0.424487	0.12181	0.13191	0.108173	0.120545
Ndufs2	334	1.39992e-05	0.00092801	0.024975	0.000960577	0.0191331	0.0253671	52	1.81374e-07	7.24013e-05	0.00498054	0.000147029	0.0039385	0.0261322	0.259298	0.378387	0.266651	0.208833	10884	0.600916	0.989758	0.731883	0.57838	0.67369	0.14191	0.103075	0.111895	0.106528	0.143507
Nptx2	335	1.41593e-05	0.000935826	0.0546353	0.0010978	0.00288173	0.0682794	833	0.00141824	0.0363125	0.743672	0.00157623	0.00831585	0.339936	0.0846726	0.296033	0.243453	0.126113	561	0.000451668	0.0144204	0.0126766	0.0573161	0.0295157	0.0364869	0.197721	0.168086	0.181338	0.177155
Spred2	336	1.43977e-05	0.00094659	0.0211915	0.110898	0.00466566	0.0010978	649	0.000680975	0.0223788	0.0291594	0.286785	0.028757	0.00543851	0.204939	0.132298	0.205354	0.255613	723	0.000985359	0.0244203	0.101034	0.0799317	0.015302	0.0168689	0.132892	0.134839	0.147684	0.146948
Nalf1	337	1.44389e-05	0.00094659	0.0332869	0.00021564	0.00672404	0.25024	99	9.40364e-07	0.000202587	0.00534741	0.00032252	0.00184403	0.156433	0.25738	0.349972	0.291341	0.152237	7330	0.313154	0.765657	0.966528	0.0564547	0.388992	0.438027	0.104329	0.127649	0.116183	0.115286
Peg12	338	1.44504e-05	0.00094659	0.000242286	0.0134246	0.101831	0.0365	201	1.44504e-05	0.00152194	0.000242286	0.0134246	0.101831	0.0365	0.361587	0.228971	0.167538	0.198825	NA	ND	ND	ND	ND	ND	ND	0.101339	0.0785796	0.174862	0.124039
Pcdhgb1	339	1.45022e-05	0.000947181	0.0581443	0.000176433	0.00527337	0.224422	19479	0.961067	0.999999	0.516723	0.894571	0.646943	0.951296	0.107328	0.0657393	0.0945246	0.0545515	40	4.18065e-08	1.80373e-05	0.0195342	1.41355e-05	0.000830297	0.0621507	0.141937	0.201491	0.164662	0.133818
Egflam	340	1.48114e-05	0.000964528	0.0265237	0.0124483	0.00641038	0.00588108	231	2.47838e-05	0.00228826	0.00920672	0.0211053	0.00896616	0.0131662	0.240148	0.215097	0.240955	0.229294	2120	0.0198898	0.167974	0.426527	0.0742459	0.0754595	0.0471087	0.117879	0.132991	0.132871	0.136315
Smco2	341	1.49393e-05	0.000968244	0.0166827	0.0140166	0.000294054	0.182882	943	0.00203314	0.0459838	0.177824	0.0058495	0.0094198	0.53712	0.149356	0.255022	0.240023	0.105208	602	0.000556227	0.0165474	0.0126343	0.309609	0.00312026	0.0831415	0.177803	0.127662	0.196744	0.150671
Csmd2	342	1.49559e-05	0.000968244	0.696987	0.000117622	0.00711611	0.0215836	236	2.59133e-05	0.00234186	0.59539	5.60326e-05	0.0111135	0.0652418	0.0981075	0.410135	0.233545	0.180042	2012	0.0174343	0.155129	0.585554	0.0499216	0.0695314	0.046022	0.112686	0.127052	0.125411	0.127451
4933406F09Rik	343	1.5172e-05	0.000979366	0.26321	0.000639517	0.00256432	0.0296706	NA	ND	ND	ND	ND	ND	ND	0.0187186	0.151174	0.0744092	0.111714	195	1.5172e-05	0.00138893	0.26321	0.000639517	0.00256432	0.0296706	0.129104	0.201358	0.192214	0.164044
Krt5	344	1.52506e-05	0.000981582	0.00733175	0.000842955	0.0293074	0.0711415	1495	0.0072314	0.103115	0.0662631	0.0374028	0.0690206	0.163523	0.180233	0.197436	0.178996	0.151979	347	0.000103746	0.0053492	0.0120408	0.00207729	0.0642234	0.0798484	0.235532	0.292267	0.18376	0.176957
Shisa5	345	1.59717e-05	0.00102501	0.316461	0.0104291	0.000137225	0.0300523	569	0.000435837	0.0163366	0.289516	0.0083399	0.00507193	0.0611171	0.132115	0.242705	0.258199	0.182601	884	0.00181522	0.0368028	0.331002	0.149262	0.00122866	0.0749125	0.12635	0.141516	0.210778	0.15277
Chst9	346	1.65618e-05	0.00105981	0.193939	0.000823352	0.000254847	0.34916	254	3.39517e-05	0.00285087	0.111915	0.00170675	0.00120823	0.144702	0.165495	0.300695	0.313026	0.157117	2789	0.0396344	0.254296	0.434047	0.0421643	0.021656	0.766698	0.117472	0.136309	0.140916	0.109652
Nkx2-4	347	1.6873e-05	0.00107662	0.0217234	0.000621281	0.608282	0.00176937	206	1.6873e-05	0.00174693	0.0217234	0.000621281	0.608282	0.00176937	0.214435	0.3281	0.0983871	0.292769	NA	ND	ND	ND	ND	ND	ND	0.0815634	0.166866	0.114775	0.0706351
Parp12	348	1.69928e-05	0.00108114	0.00695928	0.0184666	0.017408	0.00654761	272	4.67728e-05	0.00366754	0.0119643	0.0224798	0.037073	0.00491643	0.233513	0.214035	0.198764	0.261774	1827	0.0131822	0.129127	0.0619691	0.113778	0.0636971	0.141185	0.154997	0.145583	0.154585	0.142041
Cd84	349	1.72105e-05	0.00109186	0.0113309	0.0144675	0.0508518	0.00178393	1084	0.00310855	0.0611615	0.0117979	0.115409	0.902699	0.00743192	0.257969	0.171556	0.0571182	0.276912	449	0.000244032	0.00972892	0.117607	0.0161925	0.00955457	0.0200613	0.139161	0.16138	0.166841	0.159132
4930519K11Rik	350	1.73385e-05	0.00109683	0.0118951	0.00220284	0.0349095	0.0164006	207	1.73385e-05	0.00178645	0.0118951	0.00220284	0.0349095	0.0164006	0.231777	0.283927	0.199559	0.222129	NA	ND	ND	ND	ND	ND	ND	0.0519236	0.126627	0.108672	0.0592931
Adgra2	351	1.75071e-05	0.00110434	0.133932	0.00482249	0.00301896	0.00778264	1043	0.00279208	0.0570944	0.0716238	0.0329334	0.0186434	0.180563	0.177909	0.2013	0.218292	0.148594	453	0.000249336	0.00985426	0.408995	0.0140235	0.0140196	0.00466129	0.120654	0.159599	0.159601	0.170081
Ehbp1l1	352	1.80015e-05	0.0011323	0.0268962	0.00505773	0.00935092	0.0123307	94	7.65736e-07	0.000173741	0.00703545	0.00152601	0.00391372	0.00934347	0.247451	0.295502	0.265591	0.238783	7156	0.300277	0.752075	0.567693	0.331606	0.276752	0.16434	0.112706	0.12643	0.130273	0.140236
Prmt8	353	1.83482e-05	0.00115084	0.320009	0.00474407	0.00043128	0.0245045	124	2.16616e-06	0.00037258	0.205543	0.000828864	0.000366303	0.0209457	0.143145	0.315485	0.343032	0.21438	6214	0.228089	0.657868	0.473571	0.546368	0.11556	0.170574	0.11768	0.115492	0.133303	0.129584
Bcl2a1a	354	1.85971e-05	0.00115989	0.0293138	0.00523011	0.0163365	0.00650909	211	1.85971e-05	0.0018798	0.0293138	0.00523011	0.0163365	0.00650909	0.204883	0.257868	0.222549	0.250957	NA	ND	ND	ND	ND	ND	ND	ND	ND	ND	ND
Xkr7	355	1.86288e-05	0.00115989	0.0117818	0.00494011	0.00519496	0.0540276	65	2.82741e-07	9.05904e-05	0.00290451	0.00233896	0.00113565	0.0162188	0.275983	0.282893	0.306437	0.222995	9901	0.521029	0.94314	0.50227	0.208933	0.465243	0.575137	0.116593	0.134315	0.118471	0.112976
Dnah7c	356	1.86496e-05	0.00115989	0.145576	0.00199957	0.0059595	0.00942934	4080	0.0771044	0.402865	0.280248	0.0992261	0.467518	0.0639896	0.133308	0.167788	0.112199	0.181211	148	6.06922e-06	0.000730873	0.117095	0.00161829	0.00133847	0.0171533	0.127715	0.156466	0.158069	0.140914
Mapk8ip2	357	1.87104e-05	0.00116041	0.44014	0.000803748	0.0116642	0.00397953	771	0.00114068	0.0315544	0.300914	0.00882668	0.0577266	0.0163718	0.130865	0.241628	0.184982	0.222884	750	0.00106244	0.0253841	0.526857	0.00805676	0.0249324	0.0216716	0.113274	0.207968	0.185752	0.188537
Or6c6	358	1.88257e-05	0.0011643	0.0147334	0.00841004	0.0118886	0.0112287	213	1.88257e-05	0.00188504	0.0147334	0.00841004	0.0118886	0.0112287	0.24294	0.264197	0.250972	0.253131	NA	ND	ND	ND	ND	ND	ND	ND	ND	ND	ND
Zfp1003	359	1.9054e-05	0.00117514	0.0168477	0.00404743	0.0250274	0.00983204	NA	ND	ND	ND	ND	ND	ND	0.139561	0.27129	0.0903941	0.268457	204	1.9054e-05	0.00166774	0.0168477	0.00404743	0.0250274	0.00983204	0.226725	0.272962	0.214238	0.243911
H2-M3	360	1.98811e-05	0.00122274	0.0475738	0.00374618	0.0431	0.00229754	218	1.98811e-05	0.00194507	0.0475738	0.00374618	0.0431	0.00229754	0.200101	0.294693	0.203545	0.31504	NA	ND	ND	ND	ND	ND	ND	0.138125	0.115651	0.0581781	0.150464
Ctdspl	361	2.01485e-05	0.00123576	0.00503813	0.0238184	0.00415597	0.035953	653	0.000697988	0.0227824	0.0272427	0.0351221	0.0184235	0.0765292	0.206897	0.199175	0.21878	0.175235	780	0.00120962	0.0277647	0.0184762	0.0980029	0.0201812	0.0740187	0.143848	0.131511	0.143215	0.133679
Hspa1l	362	2.03646e-05	0.00124556	0.000646919	0.000588108	0.208014	0.229453	77	4.6005e-07	0.000127201	7.01819e-05	0.000171544	0.173087	ND	0.408147	0.37427	0.150464	0.506305	9100	0.456754	0.89965	0.91505	0.319388	0.307177	0.229453	0.0666598	0.130024	0.131501	0.142047
Arl4c	363	2.04766e-05	0.00124896	0.00288173	0.168395	0.000882163	0.0426967	506	0.000327291	0.0137954	0.0337906	0.231734	0.00225588	0.0296917	0.20041	0.140135	0.284527	0.204286	1081	0.00345895	0.0573605	0.00729528	0.172914	0.0351079	0.237213	0.271392	0.154708	0.212807	0.142321
Ephb1	364	2.11691e-05	0.00128479	0.0250926	0.00484209	0.00564584	0.0277195	139	3.48455e-06	0.000534666	0.0102324	0.0033566	0.00629792	0.0105098	0.236703	0.27155	0.251681	0.235885	4704	0.127166	0.484353	0.357955	0.138332	0.0947842	0.395314	0.117087	0.123247	0.125434	0.116322
E230032D23Rik	365	2.11802e-05	0.00128479	0.0364627	0.00582227	0.0112329	0.00797867	193	1.27933e-05	0.0014119	0.0174837	0.0164825	0.0118001	0.00307815	0.228373	0.230329	0.241511	0.288608	3044	0.0479064	0.281924	0.330286	0.03715	0.114545	0.286414	0.125292	0.156161	0.141725	0.127811
Adgrb3	366	2.18237e-05	0.00132022	0.914195	0.00209759	0.000137225	0.074925	369	0.00012469	0.00720704	0.832631	0.00814609	0.000363207	0.0651136	0.0743737	0.2441	0.347114	0.181204	1760	0.0118809	0.12085	0.768806	0.0217756	0.0153003	0.214517	0.109937	0.132044	0.133854	0.119869
Lin28b	367	2.19771e-05	0.00132484	0.6736	0.000313658	0.00874321	0.0107624	48	1.19369e-07	5.30396e-05	0.344984	4.03938e-05	0.00245647	0.00136734	0.125588	0.429205	0.282044	0.301233	16139	0.954939	1	0.945103	0.753761	0.399447	0.93929	0.0978446	0.108393	0.120499	0.0984164
Gm29536	368	2.20199e-05	0.00132484	0.0267589	0.00519496	0.00893925	0.0160358	1420	0.00630534	0.0947044	0.0339686	0.135658	0.0840677	0.0600748	0.203812	0.159732	0.175253	0.185902	387	0.000144235	0.00667012	0.116849	0.00388649	0.0119857	0.0351951	0.126711	0.14814	0.141058	0.134369
Garem2	369	2.23179e-05	0.00133913	0.252651	0.000176433	0.00662602	0.0685538	1367	0.00569045	0.088619	0.804374	0.0033421	0.0415704	0.181566	0.0778928	0.271836	0.194898	0.148834	466	0.000266508	0.0102397	0.0863671	0.00406394	0.0169024	0.0685854	0.156325	0.210129	0.185732	0.16069
Lama1	370	2.24864e-05	0.00134353	0.143734	0.00166631	0.00168591	0.0505969	173	8.52366e-06	0.00105082	0.0732613	0.000879743	0.00254637	0.0395077	0.176645	0.312759	0.278497	0.195281	3688	0.0755569	0.366483	0.439884	0.155357	0.0541821	0.21769	0.117762	0.127834	0.136096	0.1249
Ube2ql1	371	2.25125e-05	0.00134353	0.0668091	0.0106252	0.00844916	0.00341103	154	5.6406e-06	0.000781186	0.129968	0.00608459	0.00398128	0.00126815	0.159828	0.253298	0.266613	0.303805	4001	0.0901879	0.403726	0.0926743	0.206641	0.233806	0.237705	0.141656	0.131478	0.12974	0.129503
Tmem132c	372	2.32731e-05	0.0013842	0.542785	0.000176433	0.00531258	0.0418341	459	0.000244792	0.0113746	0.532721	0.00063705	0.0207588	0.0520119	0.10426	0.324249	0.214646	0.186952	1465	0.00779033	0.0951544	0.421408	0.0211135	0.0261861	0.132734	0.116585	0.136232	0.134953	0.125055
Tdpoz5	373	2.3319e-05	0.0013842	0.0516921	0.00920132	0.00244552	0.0183407	NA	ND	ND	ND	ND	ND	ND	0.230054	0.033141	0.005086	0.02656	215	2.3319e-05	0.0019371	0.0516921	0.00920132	0.00244552	0.0183407	0.144188	0.159254	0.171426	0.154231
Oxct2b	374	2.35682e-05	0.0013943	0.000382732	0.0277861	0.0215411	0.0943113	229	2.35682e-05	0.00219503	0.000382732	0.0277861	0.0215411	0.0943113	0.342511	0.206554	0.214163	0.169589	NA	ND	ND	ND	ND	ND	ND	ND	ND	ND	ND
Pcdhga1	375	2.36151e-05	0.0013943	0.0973123	0.000176433	0.00721413	0.174845	16610	0.840885	0.999999	0.628177	0.553267	0.669714	0.532404	0.0941665	0.101512	0.0900623	0.103572	58	1.64899e-07	5.01488e-05	0.0308947	2.37764e-05	0.00116191	0.0792213	0.137865	0.194572	0.160735	0.131357
Ephb4	376	2.37657e-05	0.00139946	0.0210347	0.00376389	0.00139186	0.198016	3445	0.0523876	0.324238	0.144669	0.0263557	0.359333	0.335985	0.155181	0.207318	0.122751	0.12545	194	1.51172e-05	0.00138893	0.0202427	0.0130071	0.000325612	0.148745	0.162378	0.167388	0.208074	0.137619
Vmn2r48	377	2.38741e-05	0.00140211	0.0168327	0.0163984	0.00264871	0.0300077	NA	ND	ND	ND	ND	ND	ND	0.109168	0.168632	0.0674219	0.144354	217	2.38741e-05	0.00195735	0.0168327	0.0163984	0.00264871	0.0300077	0.2115	0.212175	0.259766	0.196559
Tbx3	378	2.39731e-05	0.0014042	0.000176433	0.1652	0.0256219	0.029523	974	0.00222715	0.0487586	0.0129027	0.173193	0.0723413	0.0366253	0.230078	0.148794	0.177108	0.198148	634	0.000638186	0.018033	0.000844124	0.225567	0.0518798	0.122037	0.240488	0.136931	0.167021	0.150274
Zbtb8os	379	2.41109e-05	0.00140855	0.0253867	0.0123503	0.00492051	0.0143891	2090	0.016637	0.169777	0.280915	0.0304864	0.0335717	0.304725	0.133457	0.20421	0.201318	0.130385	286	5.39781e-05	0.00337466	0.0132342	0.0507516	0.0142142	0.00609957	0.184152	0.162601	0.183036	0.196149
Nrros	380	2.42746e-05	0.00141438	0.280136	0.0166827	0.000137225	0.0348944	2788	0.0329079	0.251714	0.250832	0.0472968	0.0467994	0.416883	0.13767	0.191085	0.191405	0.117628	248	3.30281e-05	0.00238001	0.319841	0.047657	0.000160101	0.0132407	0.127775	0.160312	0.241409	0.179054
Pnma8b	381	2.43694e-05	0.00141617	0.00123503	0.0473231	0.0306601	0.0125463	3369	0.0503479	0.31861	0.0191284	0.61149	0.0815395	0.454684	0.217524	0.097794	0.173939	0.1133	198	1.67755e-05	0.00151258	0.00556852	0.012965	0.0575855	0.00347001	0.286079	0.252417	0.196415	0.305769
Clvs2	382	2.47198e-05	0.00143278	0.248986	0.000588108	0.00070573	0.221286	2337	0.0220747	0.201459	0.794896	0.027564	0.013664	0.435749	0.0775662	0.213056	0.236108	0.116208	337	9.67655e-05	0.00513688	0.0856592	0.0020556	0.00503867	0.132851	0.140904	0.177133	0.168776	0.135952
Spata16	383	2.49335e-05	0.00143756	0.115465	0.0117034	0.00525377	0.0032542	2516	0.0265822	0.225336	0.22631	0.3207	0.125144	0.0187226	0.142675	0.129344	0.163193	0.224407	246	3.25913e-05	0.00236755	0.106884	0.00451764	0.00424799	0.0155041	0.127668	0.147968	0.14851	0.140101
Mir195a	384	2.49787e-05	0.00143756	0.0815491	0.00504707	0.0236465	0.00237897	232	2.49787e-05	0.00229632	0.0815491	0.00504707	0.0236465	0.00237897	0.173935	0.257911	0.21119	0.281477	NA	ND	ND	ND	ND	ND	ND	ND	ND	ND	ND
Trim30d	385	2.49972e-05	0.00143756	0.134716	0.0137617	0.000176433	0.0708475	1221	0.00415494	0.072577	0.0891164	0.160826	0.00793656	0.117541	0.177847	0.157042	0.263497	0.168203	499	0.000322308	0.0115664	0.332171	0.0110035	0.0012723	0.110665	0.12575	0.175325	0.202122	0.144317
Eya4	386	2.52085e-05	0.00144596	0.0533806	0.00276411	0.00252887	0.0627316	88	6.4251e-07	0.000155721	0.00942881	0.00169047	0.00168506	0.0119441	0.239204	0.293891	0.293997	0.231977	8609	0.417523	0.869298	0.974693	0.140365	0.132532	0.930141	0.100749	0.126793	0.127218	0.104337
Mir219b	387	2.55069e-05	0.0014593	0.712857	0.000655986	0.000625449	0.0811616	234	2.55069e-05	0.00232483	0.712857	0.000655986	0.000625449	0.0811616	0.0877594	0.326675	0.328363	0.173977	NA	ND	ND	ND	ND	ND	ND	ND	ND	ND	ND
1600020E01Rik	388	2.56224e-05	0.00146212	0.00782184	0.0210151	0.00888044	0.0163494	179	9.43985e-06	0.00112477	0.00565122	0.0102434	0.00786476	0.016061	0.254403	0.236271	0.244288	0.222738	3582	0.0716236	0.358278	0.149878	0.285221	0.127462	0.136154	0.134828	0.126329	0.136771	0.135987
Gm6961	389	2.59266e-05	0.00147526	0.0120562	0.0181529	0.0207406	0.00533218	89	6.94227e-07	0.000166365	0.00259027	0.00648211	0.0122711	0.00170207	0.280349	0.251316	0.231703	0.294046	8626	0.418594	0.869782	0.579578	0.387257	0.234529	0.322196	0.0978533	0.120697	0.143235	0.129428
Pantr1	390	2.59858e-05	0.00147526	0.20921	0.000176433	0.0629276	0.0104487	252	3.38984e-05	0.00285087	0.0757249	0.000480576	0.170377	0.00537598	0.175633	0.332967	0.149946	0.255255	2588	0.0329584	0.228063	0.707979	0.0215819	0.0655392	0.231647	0.110775	0.146885	0.137846	0.126172
Hand2	391	2.65196e-05	0.00150171	0.193115	0.00603791	0.00350905	0.00607712	931	0.00198718	0.0455237	0.714893	0.0197596	0.0287966	0.0125618	0.0855055	0.217011	0.205502	0.230892	633	0.000636663	0.0180184	0.0675351	0.0320904	0.010922	0.0507761	0.19275	0.22143	0.264595	0.203693
Ostm1	392	2.67738e-05	0.00151224	0.0559879	0.00319539	0.00158789	0.0885299	115	1.57993e-06	0.000293015	0.0191113	0.000376116	0.00289134	0.0436126	0.218031	0.344637	0.276844	0.192785	6691	0.263641	0.706239	0.505675	0.74506	0.0450067	0.393455	0.116261	0.109979	0.138485	0.119369
Mir3971	393	2.69069e-05	0.00151589	0.0250782	0.012183	0.0298931	0.00276997	237	2.69069e-05	0.00240922	0.0250782	0.012183	0.0298931	0.00276997	0.20988	0.231691	0.204606	0.27802	NA	ND	ND	ND	ND	ND	ND	ND	ND	ND	ND
Mir219a-2	394	2.71105e-05	0.00152349	0.703565	0.000682869	0.000643453	0.0825739	240	2.71105e-05	0.00240922	0.703565	0.000682869	0.000643453	0.0825739	0.0887451	0.324926	0.32702	0.17343	NA	ND	ND	ND	ND	ND	ND	ND	ND	ND	ND
Rnf39	395	2.80464e-05	0.00157209	0.000176433	0.236557	0.0320715	0.0198585	1544	0.00796774	0.110062	0.00836109	0.117455	0.356984	0.0909371	0.243334	0.162676	0.124013	0.170668	425	0.000193097	0.00813319	0.00120322	0.540095	0.0138538	0.0304072	0.31692	0.106358	0.234013	0.208886
Rusc2	396	2.8777e-05	0.00160379	0.205505	0.00848837	0.0104095	0.00150948	1132	0.00339861	0.0640332	0.191164	0.024468	0.0396524	0.055351	0.147157	0.210912	0.196403	0.186333	546	0.00042643	0.013983	0.273635	0.038523	0.0313379	0.00220502	0.126302	0.147771	0.149744	0.173851
Cdh8	397	2.88148e-05	0.00160379	0.0908039	0.000117622	0.00662602	0.387916	233	2.52273e-05	0.00230922	0.0320733	0.000160961	0.00610396	0.743465	0.202212	0.374523	0.25325	0.0825257	2557	0.0318138	0.222754	0.550475	0.0199665	0.114471	0.175148	0.114545	0.139975	0.128245	0.125019
H1f6	398	2.88292e-05	0.00160379	0.0105476	0.00727838	0.00504075	0.0709837	241	2.88292e-05	0.00255133	0.0105476	0.00727838	0.00504075	0.0709837	0.235596	0.247057	0.258581	0.178064	NA	ND	ND	ND	ND	ND	ND	ND	ND	ND	ND
Lsamp	399	2.90399e-05	0.00161146	0.466076	0.00570465	0.00178393	0.00584188	1124	0.00334704	0.0635104	0.335438	0.154659	0.0357085	0.00543171	0.127125	0.155276	0.202079	0.262601	592	0.000530252	0.015997	0.518974	0.00389669	0.00418037	0.113069	0.115123	0.135781	0.135496	0.122546
Pex5l	400	2.97792e-05	0.00164724	0.52471	0.00517535	0.000352865	0.0297975	120	1.65693e-06	0.000294491	0.217475	0.00441648	0.000199699	0.00499354	0.142697	0.263324	0.368664	0.259461	8610	0.417654	0.86947	0.976114	0.119121	0.160244	0.905786	0.0995604	0.12909	0.126755	0.104929
Ceacam16	401	2.98335e-05	0.00164724	0.251593	0.000137225	0.051185	0.0161926	967	0.0021592	0.047623	0.234627	0.009334	0.0530904	0.0489228	0.139699	0.23935	0.186847	0.189307	610	0.000572674	0.0168175	0.294613	0.0004967	0.163842	0.0438977	0.132292	0.291378	0.149306	0.18281
Fmn2	402	2.99495e-05	0.00164885	0.915469	0.000235243	0.000235243	0.567446	640	0.000648574	0.0216137	0.677238	0.00234056	0.00124443	0.623649	0.091421	0.283133	0.304217	0.0967528	1898	0.0146078	0.137806	0.949588	0.0100401	0.0197897	0.387421	0.103682	0.14328	0.138926	0.117994
Ahdc1	403	3.00607e-05	0.00164885	0.00715532	0.283057	0.00897846	0.00158789	942	0.0020328	0.0459838	0.0318106	0.832536	0.0402803	0.00493246	0.202935	0.0744616	0.195846	0.2596	665	0.000774465	0.0208652	0.0243256	0.0975901	0.0252785	0.0256238	0.147243	0.135288	0.146927	0.146816
Rfx8	404	3.0086e-05	0.00164885	0.375017	0.00335222	0.000196036	0.117285	166	7.11868e-06	0.000914621	0.174888	0.00135575	0.000186066	ND	0.150158	0.305046	0.378722	0.0660657	4395	0.109918	0.448168	0.708722	0.217621	0.080795	0.117285	0.109962	0.12842	0.138848	0.13514
Tmem204	405	3.01634e-05	0.00164901	0.00786105	0.246966	0.0262688	0.000568505	1647	0.00948209	0.122708	0.032277	0.424169	0.188598	0.0156324	0.202023	0.116746	0.147334	0.223813	435	0.000202188	0.00832079	0.0266008	0.158541	0.020597	0.00333454	0.161048	0.137504	0.164131	0.185349
Tns1	406	3.02768e-05	0.00165113	0.031601	0.0392268	0.00135265	0.0173688	2543	0.0271576	0.227769	0.373372	0.11994	0.0298345	0.131251	0.122292	0.162362	0.204859	0.159483	271	4.61421e-05	0.00304385	0.0130143	0.053139	0.00388297	0.0179602	0.142159	0.132998	0.150184	0.140066
Lgi4	407	3.04154e-05	0.00165461	0.0843151	0.0131736	0.000960577	0.0274451	4829	0.108625	0.479609	0.403772	0.0875374	0.0739356	0.548644	0.119018	0.172246	0.177447	0.104248	163	8.64536e-06	0.000942701	0.0401908	0.0190698	0.0011537	0.00745613	0.175176	0.189776	0.243568	0.207785
Pcdhga3	408	3.06603e-05	0.00166131	0.097822	0.000137225	0.00888044	0.248005	16770	0.848898	0.999999	0.83504	0.193217	0.955719	0.838975	0.0741444	0.146731	0.0533558	0.0736413	53	9.79405e-08	3.25435e-05	0.0233471	1.89421e-05	0.00104807	0.0806486	0.14036	0.197879	0.162382	0.131672
Ston1	409	3.06885e-05	0.00166131	0.0726706	0.0623983	0.00043128	0.015134	1208	0.0040559	0.0716095	0.129766	0.14898	0.00404897	0.165457	0.159871	0.155405	0.265855	0.151957	584	0.000502806	0.0153927	0.103557	0.0739757	0.00967175	0.0120723	0.136077	0.139326	0.157221	0.155346
Gm3402	410	3.09627e-05	0.00166861	0.342181	0.0132128	0.00527337	0.00125463	3424	0.0517991	0.322561	0.494093	0.0725285	0.242457	0.0520874	0.108022	0.199508	0.146119	0.213954	223	2.48536e-05	0.00199084	0.217985	0.0231752	0.00221263	0.002059	0.134021	0.167645	0.192783	0.204607
Fzd2	411	3.09741e-05	0.00166861	0.0680441	0.0188587	0.000235243	0.0991355	728	0.00094231	0.0275751	0.124583	0.0539817	0.00395214	0.0741165	0.159794	0.185821	0.265278	0.176114	1036	0.00287651	0.0497717	0.0992875	0.0482846	0.00645202	0.266877	0.178807	0.207045	0.290289	0.138116
Prr5	412	3.10646e-05	0.00166942	0.0288369	0.0435396	0.00991943	0.00241124	2779	0.0326543	0.250612	0.05176	0.5645	0.0368129	0.212778	0.188297	0.102687	0.198569	0.143455	250	3.39754e-05	0.00242877	0.0836173	0.0128541	0.0317602	0.0009791	0.142566	0.162445	0.153167	0.18787
Hif3a	413	3.13531e-05	0.00168084	0.0146831	0.00221521	0.0539295	0.01731	7213	0.239767	0.708766	0.165754	0.172832	0.494824	0.394302	0.151461	0.150085	0.109453	0.119851	117	2.27684e-06	0.000346214	0.011438	0.00108402	0.0188191	0.00593586	0.169831	0.196299	0.164097	0.17726
Epb41l3	414	3.18631e-05	0.00170406	0.267295	0.000568505	0.00213679	0.0953324	323	8.51831e-05	0.00562472	0.748397	0.000199039	0.00210685	0.321799	0.0837973	0.374376	0.288901	0.128221	2213	0.0223352	0.180665	0.10034	0.261363	0.086296	0.058612	0.128661	0.121491	0.129589	0.132171
Skint8	415	3.20454e-05	0.00170968	0.615917	0.0153254	0.00189763	0.00173997	NA	ND	ND	ND	ND	ND	ND	ND	ND	ND	ND	243	3.20454e-05	0.00235652	0.615917	0.0153254	0.00189763	0.00173997	0.103454	0.213921	0.268687	0.271022
Cfap45	416	3.21935e-05	0.0017123	0.031503	0.00697889	0.00525377	0.0271314	151	5.21955e-06	0.000737235	0.00894242	0.00252908	0.01466	0.010996	0.241366	0.281118	0.226288	0.235035	4902	0.138061	0.504649	0.542233	0.293225	0.036392	0.367599	0.114989	0.127314	0.156012	0.123248
Shisa8	417	3.22491e-05	0.0017123	0.17753	0.0114877	0.00311697	0.00494011	2932	0.0366393	0.266268	0.375421	0.233487	0.0966396	0.0319607	0.122062	0.140165	0.169161	0.202791	234	3.03803e-05	0.00231963	0.114765	0.00604887	0.00279347	0.0150793	0.160864	0.238037	0.258378	0.214356
Mxd3	418	3.28534e-05	0.00174021	0.12168	0.0304248	0.000607712	0.0142714	533	0.000371445	0.0148634	0.0571378	0.0142685	0.00986638	0.0762794	0.184769	0.226305	0.237424	0.175985	1335	0.00613312	0.0823702	0.452201	0.325113	0.00631912	0.0241394	0.114503	0.129201	0.265915	0.219936
Sh2b3	419	3.31978e-05	0.00175426	0.0257591	0.0016271	0.00237204	0.327008	6981	0.226383	0.691437	0.221287	0.350843	0.160785	0.403028	0.140702	0.123471	0.151561	0.11768	129	3.22681e-06	0.000445375	0.0171844	0.000378902	0.0012759	0.250191	0.17255	0.223185	0.20703	0.131699
Itpka	420	3.33149e-05	0.00175625	0.131285	0.00021564	0.0454608	0.0253671	3688	0.0610552	0.352949	0.435478	0.0106451	0.541275	0.231354	0.114709	0.234489	0.10411	0.139495	232	2.91706e-05	0.00224639	0.065756	0.00188725	0.0140041	0.0160296	0.172105	0.255519	0.208599	0.205459
Sox1	421	3.34794e-05	0.00175816	0.0184666	0.00362667	0.00376389	0.13028	906	0.00184021	0.0433202	0.0612992	0.0373476	0.0120723	ND	0.18194	0.196963	0.230973	0.218153	649	0.000694583	0.0191737	0.0417341	0.00867656	0.0284212	0.13028	0.205669	0.262868	0.219363	0.164968
Nol4	422	3.351e-05	0.00175816	0.069632	0.000254847	0.00427359	0.433514	230	2.37966e-05	0.00220666	0.0188814	0.000762336	0.00539671	0.281339	0.218695	0.320663	0.256981	0.133453	3850	0.0831068	0.386818	0.67248	0.0355352	0.0711346	0.550318	0.111943	0.13654	0.131807	0.114603
Slc18a3	423	3.46787e-05	0.00181518	0.114476	0.00725422	0.00418208	0.00986262	255	3.46787e-05	0.0029005	0.114476	0.00725422	0.00418208	0.00986262	0.162519	0.247869	0.265127	0.238352	NA	ND	ND	ND	ND	ND	ND	0.181018	0.222665	0.347396	0.0757287
Zeb2	424	3.49884e-05	0.00182707	0.0177805	0.0115269	0.0309933	0.0054498	280	4.92475e-05	0.00375125	0.0063929	0.0198239	0.0578609	0.00711226	0.250638	0.216456	0.204384	0.247375	2420	0.0275692	0.203914	0.381232	0.071602	0.0823346	0.0797298	0.119549	0.134426	0.133338	0.13359
Serpinb10	425	3.53572e-05	0.00184198	0.0305466	0.0108297	0.00565655	0.0187336	NA	ND	ND	ND	ND	ND	ND	0.0603912	0.204066	0.11022	0.118963	252	3.53572e-05	0.00250756	0.0305466	0.0108297	0.00565655	0.0187336	0.188383	0.211666	0.226184	0.199405
Lrp1	426	3.55814e-05	0.00184932	0.0490678	0.0376781	0.0091941	0.00207798	1421	0.00631226	0.0947417	0.11508	0.153574	0.0317792	0.0414974	0.162334	0.152984	0.201841	0.193796	462	0.000260346	0.0100894	0.0722359	0.0391461	0.0329763	0.0042394	0.136225	0.141175	0.142526	0.158282
Serpinb2	427	3.57982e-05	0.00185622	0.0500778	0.00777184	0.00511438	0.0178744	NA	ND	ND	ND	ND	ND	ND	0.104657	0.112406	0.111531	0.0881865	253	3.57982e-05	0.00252884	0.0500778	0.00777184	0.00511438	0.0178744	0.171682	0.208707	0.21688	0.192374
Dpysl4	428	3.59831e-05	0.00185854	0.669248	0.00319539	0.00172512	0.00970379	256	3.52552e-05	0.00293719	0.465187	0.0031737	0.00280265	0.00844284	0.112371	0.272782	0.276713	0.242479	3092	0.049685	0.287794	0.693043	0.0898391	0.0505446	0.135087	0.105515	0.151186	0.160473	0.144195
Pde6h	429	3.60107e-05	0.00185854	0.0670052	0.00315618	0.00772382	0.0219364	6768	0.213592	0.672874	0.531575	0.0600466	0.240412	0.590069	0.105604	0.183267	0.138723	0.0998838	124	2.96782e-06	0.000426013	0.0227456	0.00453657	0.00349156	0.00523308	0.153918	0.168993	0.171402	0.167677
Gm10532	430	3.61991e-05	0.00186392	0.01286	0.0127227	0.00878242	0.0250926	7305	0.245432	0.716377	0.277734	0.0496528	0.662747	0.638558	0.133922	0.189854	0.092669	0.0951042	121	2.63301e-06	0.000387246	0.00588486	0.0326231	0.00148911	0.00573698	0.225194	0.186831	0.256235	0.225764
Rnf150	431	3.65707e-05	0.00187868	0.028056	0.0175509	0.00946093	0.00783484	NA	ND	ND	ND	ND	ND	ND	0.0854088	0.0904877	0.141325	0.179094	255	3.65707e-05	0.00256323	0.028056	0.0175509	0.00946093	0.00783484	0.138187	0.141206	0.14534	0.146881
Fat3	432	3.69241e-05	0.00189245	0.563878	0.000137225	0.0480093	0.00993903	337	9.54726e-05	0.0060295	0.44587	0.000231878	0.167509	0.00669577	0.112333	0.361555	0.149928	0.250363	2182	0.0214495	0.17599	0.537043	0.0275602	0.0483502	0.175021	0.113772	0.132172	0.129122	0.121798
Tnrc18	433	3.73826e-05	0.00191152	0.0269354	0.0279548	0.00523417	0.00950775	287	5.1746e-05	0.00384264	0.0153328	0.0164007	0.010971	0.0200625	0.224775	0.222712	0.235058	0.216546	2417	0.0275212	0.203887	0.261523	0.255357	0.0483895	0.0553122	0.123998	0.124238	0.138511	0.137467
Tmem134	434	3.7619e-05	0.00191918	0.164768	0.00386191	0.00276411	0.021466	16588	0.840123	0.999999	0.959286	0.311096	0.879386	0.470291	0.0523955	0.129466	0.0680724	0.111929	61	1.87442e-07	5.13923e-05	0.0405809	0.00112171	0.000270273	0.00636031	0.198882	0.316467	0.368681	0.257655
2410017I17Rik	435	3.79981e-05	0.00193289	0.0466197	0.142224	0.00065509	0.00879736	NA	ND	ND	ND	ND	ND	ND	0.236235	0.159155	0.060268	0.110273	260	3.79981e-05	0.00261226	0.0466197	0.142224	0.00065509	0.00879736	0.173152	0.149183	0.257504	0.206285
Atp2a1	436	3.80625e-05	0.00193289	0.0010978	0.207034	0.0383643	0.00439121	1524	0.00767577	0.10742	0.0573337	0.423949	0.176441	0.00706821	0.18536	0.116776	0.149819	0.249897	461	0.000259097	0.0100627	0.00159487	0.124514	0.0348547	0.0567763	0.209331	0.145129	0.165294	0.157864
4930521O11Rik	437	3.88727e-05	0.00196952	0.00681265	0.0102612	0.0170697	0.0329072	NA	ND	ND	ND	ND	ND	ND	0.0187186	0.151174	0.0744092	0.111714	262	3.88727e-05	0.00265206	0.00681265	0.0102612	0.0170697	0.0329072	0.195149	0.188748	0.186413	0.170157
Hhipl1	438	3.91121e-05	0.00197713	0.25422	0.0473231	0.00243085	0.00135265	3261	0.0465609	0.30443	0.399173	0.14417	0.0735419	0.0911552	0.118536	0.155424	0.176528	0.169923	254	3.59795e-05	0.00253169	0.17554	0.05506	0.00292292	0.00126704	0.135883	0.151825	0.186503	0.196044
Cpq	439	4.01268e-05	0.0020238	0.362098	0.000666523	0.004352	0.0388348	5908	0.161314	0.582069	0.608897	0.110705	0.173089	0.237204	0.0979596	0.167664	0.152513	0.141215	166	8.92981e-06	0.000959446	0.192676	0.00058881	0.00229173	0.0263431	0.124687	0.166906	0.156847	0.139715
Galntl6	440	4.05658e-05	0.00204129	0.849954	0.000176433	0.000784145	0.351434	1081	0.00310012	0.0611292	0.841528	0.0040567	0.00626256	0.425751	0.0728395	0.266833	0.252908	0.116541	958	0.0023343	0.043675	0.628338	0.00337363	0.0112626	0.263559	0.112067	0.140361	0.134249	0.118246
Cdca7l	441	4.15218e-05	0.00208466	0.0207406	0.532081	0.00982141	0.000392072	421	0.000188218	0.00953516	0.00907443	0.969764	0.00786726	0.00383196	0.262502	0.0416193	0.268091	0.297278	2051	0.0182427	0.159284	0.316966	0.223789	0.147207	0.00954605	0.123533	0.127733	0.132272	0.156801
Asxl3	442	4.23703e-05	0.00212244	0.423497	0.000607712	0.00552822	0.0306012	514	0.000344023	0.0142749	0.224353	0.00637803	0.0196501	0.0198416	0.139827	0.251515	0.216955	0.21666	1642	0.0102065	0.111224	0.664953	0.00964351	0.029511	0.23581	0.112153	0.150734	0.142175	0.124963
Zfp804a	443	4.29255e-05	0.0021454	0.627708	0.00790026	0.00127423	0.00699849	169	7.76469e-06	0.000979913	0.299505	0.00636047	0.000829212	0.00367816	0.130956	0.251461	0.316923	0.268512	5588	0.184372	0.591197	0.958002	0.136664	0.13085	0.203579	0.099295	0.130949	0.131343	0.127175
Def8	444	4.41525e-05	0.00220176	0.752779	0.000137225	0.272157	0.0016271	21016	0.997406	0.999999	0.914158	0.777519	0.942936	0.854074	0.0623132	0.0809526	0.056443	0.0715963	54	1.03707e-07	3.3833e-05	0.441605	7.18995e-06	0.0816207	0.000153926	0.119309	0.233929	0.141579	0.202226
Pramel52-ps	445	4.43503e-05	0.00220431	0.00721459	0.00393273	0.00497326	0.325925	NA	ND	ND	ND	ND	ND	ND	0.162747	0.377863	0.158644	ND	268	4.43503e-05	0.00295828	0.00721459	0.00393273	0.00497326	0.325925	0.181816	0.189515	0.186543	0.126455
Efemp2	446	4.44028e-05	0.00220431	0.282155	0.00288173	0.0963126	0.000588108	186	1.05071e-05	0.00120481	0.823892	0.00061822	0.0996603	0.000163435	0.0745986	0.324761	0.166939	0.37064	5248	0.161657	0.552078	0.0982859	0.404432	0.19213	0.363708	0.161926	0.121898	0.144468	0.125477
Nkpd1	447	4.53441e-05	0.002246	0.295995	0.0361295	0.0173296	0.000254847	13366	0.654708	0.999999	0.907017	0.964985	0.415762	0.141458	0.0633109	0.0504632	0.11677	0.156039	102	1.12428e-06	0.000195854	0.0957023	0.00592474	0.00564359	0.000191081	0.165995	0.238985	0.240261	0.333898
Hoxa11	448	4.5649e-05	0.00225606	0.14624	0.0019668	0.00660646	0.025056	271	4.5649e-05	0.00359263	0.14624	0.0019668	0.00660646	0.025056	0.155544	0.287552	0.249631	0.209461	NA	ND	ND	ND	ND	ND	ND	0.0470797	0.12225	0.0682887	0.115693
Snx20	449	4.65665e-05	0.00229628	0.00158789	0.0269354	0.061869	0.0184274	7577	0.25999	0.731635	0.149645	0.14708	0.510965	0.577862	0.155019	0.15558	0.107916	0.101317	131	3.43098e-06	0.000466379	0.000867318	0.0272656	0.0213656	0.00441884	0.26799	0.190613	0.196077	0.231121
Ager	450	4.72387e-05	0.0023208	0.0267828	0.0250338	0.00386774	0.01913	273	4.72387e-05	0.00368564	0.0267828	0.0250338	0.00386774	0.01913	0.207619	0.209644	0.267025	0.217726	NA	ND	ND	ND	ND	ND	ND	0.0546585	0.0734717	0.167804	0.0758815
Cntnap5b	451	4.72734e-05	0.0023208	0.150379	0.0129776	0.00070573	0.036051	4301	0.0857414	0.424891	0.542918	0.271848	0.0265932	0.250342	0.10439	0.137167	0.219643	0.140439	220	2.42023e-05	0.00195735	0.0633464	0.00609011	0.00253862	0.0227686	0.131557	0.146575	0.152457	0.138292
Gvin2	452	4.83098e-05	0.00236121	0.113626	0.00450786	0.0052937	0.0187951	NA	ND	ND	ND	ND	ND	ND	ND	ND	ND	ND	273	4.83098e-05	0.00315208	0.113626	0.00450786	0.0052937	0.0187951	0.148009	0.198832	0.196429	0.18001
Gvin-ps2	452	4.83098e-05	0.00236121	0.113626	0.00450786	0.0052937	0.0187951	NA	ND	ND	ND	ND	ND	ND	ND	ND	ND	ND	273	4.83098e-05	0.00315208	0.113626	0.00450786	0.0052937	0.0187951	0.148009	0.198832	0.196429	0.18001
Slc44a5	454	4.84571e-05	0.00236319	0.0391876	0.0148399	0.0386779	0.00227402	64	2.74816e-07	9.05904e-05	0.007772	0.00697205	0.00887049	0.000252	0.245158	0.24852	0.241083	0.360366	14023	0.840019	1	0.819052	0.276286	0.700895	0.77772	0.108801	0.120531	0.111361	0.109765
Eid3	455	4.90909e-05	0.00238884	0.0340296	0.00372357	0.0114456	0.0358231	279	4.90909e-05	0.00375125	0.0340296	0.00372357	0.0114456	0.0358231	0.200446	0.267558	0.233093	0.19891	NA	ND	ND	ND	ND	ND	ND	ND	ND	ND	ND
Nfam1	456	4.93026e-05	0.00239388	0.00884123	0.134755	0.0745329	0.000588108	2766	0.0323029	0.24908	0.246203	0.184657	0.503319	0.0098459	0.13677	0.146819	0.107162	0.23719	327	9.10535e-05	0.00498102	0.00405404	0.16045	0.0275073	0.00611893	0.172439	0.134217	0.153703	0.168483
Mir7649	457	4.94968e-05	0.00239797	0.0792123	0.0314524	0.00804941	0.0026164	NA	ND	ND	ND	ND	ND	ND	0.126639	0.102856	0.130196	0.163421	276	4.94968e-05	0.00320621	0.0792123	0.0314524	0.00804941	0.0026164	0.146935	0.158562	0.177689	0.191249
Obscn	458	4.96734e-05	0.00239797	0.0298171	0.117916	0.00117622	0.0127423	2935	0.0366543	0.266268	0.059169	0.364134	0.0436311	0.288179	0.184235	0.123329	0.193442	0.132502	297	6.24803e-05	0.00376203	0.0764848	0.0682641	0.00235492	0.0056484	0.133008	0.133683	0.158063	0.151694
Abi3	459	4.97303e-05	0.00239797	0.0147027	0.0828449	0.0027249	0.0158985	1873	0.0127422	0.145047	0.410744	0.319836	0.00237655	0.193797	0.118276	0.128577	0.283046	0.146691	405	0.000176483	0.00779961	0.00465789	0.0494252	0.0984188	0.0108208	0.210686	0.168134	0.154774	0.195756
Dpp10	460	4.98201e-05	0.00239797	0.233206	0.00298683	0.00615884	0.0123272	NA	ND	ND	ND	ND	ND	ND	0.131992	0.123861	0.138443	0.154656	277	4.98201e-05	0.00321555	0.233206	0.00298683	0.00615884	0.0123272	0.118867	0.140593	0.136907	0.1335
Vmn2r-ps11	461	5.00789e-05	0.0024052	0.32397	0.00173376	0.00177973	0.0532315	NA	ND	ND	ND	ND	ND	ND	0.079147	0.0761721	0.134998	0.124067	278	5.00789e-05	0.00322066	0.32397	0.00173376	0.00177973	0.0532315	0.121965	0.164204	0.163952	0.138267
Cyp2c54	462	5.02773e-05	0.0024095	0.00981126	0.037495	0.0162155	0.00896297	NA	ND	ND	ND	ND	ND	ND	0.159715	0.173591	0.173875	0.206742	279	5.02773e-05	0.00322188	0.00981126	0.037495	0.0162155	0.00896297	0.19254	0.174115	0.184228	0.194028
Tns4	463	5.04933e-05	0.00240975	0.0190547	0.069436	0.00141146	0.0287781	250	3.22951e-05	0.00275099	0.0103103	0.0541432	0.00314025	0.0179447	0.237016	0.186936	0.27416	0.220188	3292	0.0584038	0.317846	0.256265	0.23403	0.0376278	0.240432	0.130561	0.132163	0.15912	0.131691
Vmn2r26	464	5.05194e-05	0.00240975	0.013252	0.0382859	0.00548901	0.0193096	946	0.00204232	0.0460451	0.0626607	0.0745815	0.0333047	0.0340108	0.187608	0.181862	0.20842	0.207727	802	0.00130952	0.0292612	0.0269405	0.0821404	0.0171755	0.0787395	0.187503	0.163254	0.196981	0.164207
Foxc2	465	5.0609e-05	0.00240975	0.406718	0.00076869	0.00080269	0.214744	283	5.0609e-05	0.00380923	0.406718	0.00076869	0.00080269	0.214744	0.116488	0.320259	0.318806	0.141328	NA	ND	ND	ND	ND	ND	ND	0.0639671	0.270605	0.106377	0.171844
Septin5	466	5.15245e-05	0.00244807	0.00178393	0.100704	0.00619474	0.0494795	4538	0.0957522	0.449923	0.0235542	0.272843	0.74369	0.244932	0.211775	0.134438	0.0846365	0.138359	197	1.63693e-05	0.0014834	0.00634327	0.0739315	0.000872474	0.0342483	0.21406	0.164122	0.253873	0.180236
Kcnh6	467	5.18254e-05	0.0024571	0.269922	0.00296015	0.0350513	0.00197997	8189	0.300562	0.782423	0.933733	0.532148	0.65432	0.0263834	0.0581591	0.105723	0.0936763	0.207912	126	3.0862e-06	0.000434146	0.0815871	0.000478305	0.00845813	0.00597849	0.149331	0.209585	0.175756	0.184209
Bcl9l	468	5.28293e-05	0.0024992	0.204877	0.113642	0.0177609	0.000137225	4936	0.112666	0.486655	0.828276	0.244856	0.0990153	0.0757592	0.0749507	0.138513	0.168415	0.176699	184	1.30073e-05	0.00126157	0.0629078	0.0966847	0.0245529	7.14802e-05	0.147182	0.142024	0.157748	0.219099
Emx2	469	5.2939e-05	0.0024992	0.285409	0.00989983	0.00662602	0.00303856	4469	0.0929371	0.443379	0.543745	0.0574243	0.308312	0.115956	0.103179	0.183938	0.128395	0.162092	202	1.83414e-05	0.00162118	0.150961	0.0203221	0.00228262	0.00229015	0.153598	0.208372	0.267107	0.267016
Atn1	470	5.32395e-05	0.00250803	0.185516	0.00081685	0.00229425	0.164743	NA	ND	ND	ND	ND	ND	ND	0.0761839	0.101769	0.0720235	0.092504	283	5.32395e-05	0.00336262	0.185516	0.00081685	0.00229425	0.164743	0.138376	0.220775	0.205874	0.140578
Galnt6	471	5.47319e-05	0.00257286	0.0413636	0.0256807	0.000588108	0.0947835	3415	0.0516013	0.321932	0.153459	0.232381	0.0138746	0.909434	0.153391	0.139339	0.226527	0.062898	292	5.79621e-05	0.00353906	0.0443595	0.0162627	0.00428151	0.0205408	0.148625	0.158763	0.171657	0.156454
Rbm24	472	5.53119e-05	0.00259462	0.157946	0.000842955	0.00699849	0.0643587	123	1.90281e-06	0.000329944	0.153455	0.000181714	0.00134817	0.0299121	0.153709	0.367268	0.299176	0.203858	9173	0.462658	0.904104	0.238952	0.417433	0.553804	0.383985	0.135778	0.12114	0.112024	0.12355
Gm29719	473	5.55131e-05	0.00259521	0.0469276	0.0066896	0.0064121	0.0299222	NA	ND	ND	ND	ND	ND	ND	0.0411256	0.0385141	0.0364312	0.0362536	287	5.55131e-05	0.0034505	0.0469276	0.0066896	0.0064121	0.0299222	0.153904	0.177122	0.190297	0.162492
Zic4	474	5.5559e-05	0.00259521	0.00840995	0.00782184	0.116014	0.00790026	773	0.00114381	0.0315591	0.121143	0.0338866	0.0969839	0.00632701	0.160681	0.200524	0.167846	0.252118	973	0.00242303	0.044637	0.00760545	0.0251523	0.251064	0.137507	0.175852	0.161731	0.13026	0.139598
Syngr3	475	5.61686e-05	0.00261817	0.0684166	0.0101351	0.00503813	0.0174864	3786	0.0644048	0.362679	0.14271	0.313384	0.0889219	0.158392	0.156781	0.129308	0.171751	0.153375	233	2.96346e-05	0.00227237	0.0871835	0.0038358	0.00564356	0.0150412	0.177516	0.285888	0.271792	0.237207
Ccdc116	476	5.63957e-05	0.00262323	0.0167415	0.00699849	0.00548901	0.09545	338	9.55538e-05	0.0060295	0.0278127	0.0204954	0.00141344	0.144071	0.206351	0.215466	0.298231	0.156033	2330	0.025253	0.194053	0.0814744	0.0365184	0.405023	0.131118	0.171696	0.193752	0.121256	0.158096
Rnf157	477	5.70152e-05	0.00264649	0.021466	0.00950775	0.00525377	0.0580071	14806	0.739575	0.999999	0.721525	0.751811	0.262479	0.530298	0.0864746	0.083302	0.135102	0.105319	85	4.88932e-07	0.000101936	0.00415028	0.00146694	0.00202936	0.0189692	0.160378	0.168661	0.166057	0.148823
Dgka	478	5.75553e-05	0.00266597	0.00629276	0.00950775	0.0526357	0.0199761	2225	0.0191843	0.183894	0.0550661	0.165011	0.132676	0.0887451	0.185216	0.150604	0.157764	0.170526	377	0.000132001	0.0062311	0.0119878	0.00672746	0.0678846	0.031406	0.176528	0.184098	0.152673	0.166881
Mir3084-2	479	5.82822e-05	0.002694	0.56135	0.0107624	0.000509694	0.0207406	14610	0.729321	0.999999	0.531714	0.570653	0.335414	0.707781	0.104995	0.100633	0.128549	0.0851442	101	1.07139e-06	0.00018847	0.447307	0.00224565	0.00014166	0.00406442	0.115182	0.123216	0.126566	0.122478
Sparc	480	5.84881e-05	0.00269789	0.014095	0.0458725	0.00092137	0.107663	4574	0.0973701	0.453925	0.148004	0.473126	0.0561866	0.305604	0.155684	0.111664	0.186074	0.130308	216	2.34898e-05	0.00194229	0.0123178	0.0161971	0.00149657	0.0720718	0.17049	0.167243	0.194944	0.148646
4930554H23Rik	481	5.88011e-05	0.00270534	0.0206426	0.00670444	0.00143106	0.32593	156	5.73259e-06	0.000783748	0.00680865	0.00264386	0.000589185	0.383656	0.250639	0.281373	0.333653	0.121096	6502	0.250718	0.691103	0.421258	0.271301	0.203312	0.261314	0.119984	0.126462	0.130166	0.126962
Herc6	482	5.88941e-05	0.00270534	0.00319539	0.0277979	0.0133893	0.0543804	2493	0.0258526	0.221173	0.00835461	0.156631	0.269245	0.46377	0.25663	0.157112	0.137177	0.113338	335	9.55353e-05	0.00510176	0.0339318	0.0265721	0.00635185	0.0202637	0.140862	0.1427	0.153317	0.145601
Sphk2	483	5.91668e-05	0.00271224	0.0129384	0.00856678	0.00111741	0.525102	1916	0.0135545	0.150882	0.0414695	0.122002	0.020406	0.638271	0.193835	0.160789	0.214997	0.0946758	497	0.00031822	0.0114583	0.0395671	0.0078083	0.00492407	0.332976	0.181445	0.217143	0.227223	0.128202
Igf2bp1	484	6.01445e-05	0.00275136	0.602419	0.00539099	0.00605752	0.00337182	867	0.00158731	0.0390475	0.918432	0.0365294	0.0237289	0.00480794	0.0604479	0.197759	0.210793	0.259527	1003	0.00262445	0.0469028	0.291095	0.0151876	0.0268146	0.0617956	0.125128	0.155038	0.149945	0.142145
Gm4793	485	6.02738e-05	0.00275159	0.0982533	0.0271118	0.00584188	0.00427359	125	2.26016e-06	0.000385637	0.0420102	0.00544429	0.00223304	0.00268883	0.193392	0.254861	0.282651	0.276783	8132	0.377723	0.832268	0.466565	0.740904	0.275396	0.14298	0.117908	0.100552	0.131812	0.146087
Tpbg	486	6.21456e-05	0.00283121	0.0606816	0.000882163	0.365294	0.00352865	1180	0.00379404	0.0685756	ND	0.0223031	0.697282	0.00429266	0.189124	0.213679	0.0895132	0.26424	781	0.00121005	0.0277647	0.0606816	0.00353787	0.170702	0.0738414	0.197163	0.294071	0.15455	0.184506
Lgals4	487	6.23837e-05	0.00283622	0.00288173	0.0276607	0.0398934	0.0217992	80	5.05446e-07	0.000134752	0.00159448	0.00440742	0.00832611	0.0041612	0.305531	0.269984	0.248769	0.271937	12940	0.76155	1	0.15608	0.938072	0.779315	0.732918	0.152133	0.0692416	0.0892577	0.0935249
B2m	488	6.35096e-05	0.0028762	0.103684	0.000588108	0.0054302	0.213915	1572	0.0084767	0.115007	0.405056	0.00867579	0.0344102	0.286676	0.118672	0.241743	0.200299	0.13252	616	0.000583862	0.0169731	0.0516473	0.00663747	0.016296	0.193021	0.194491	0.26401	0.233059	0.1493
Clcf1	489	6.35229e-05	0.0028762	0.0238968	0.00182314	0.167434	0.00971246	3639	0.0593063	0.347496	0.121883	0.0257439	0.743308	ND	0.161398	0.208658	0.0845369	0.232369	311	7.52996e-05	0.00433045	0.0284339	0.00588788	0.0535022	0.00971246	0.194395	0.232634	0.178819	0.220466
Crybg2	490	6.3818e-05	0.00288366	0.0122327	0.0586736	0.00723373	0.0137225	708	0.000859241	0.025884	0.0173007	0.0264184	0.0338703	0.113237	0.221224	0.208506	0.201052	0.164186	1129	0.00386808	0.0613852	0.0878471	0.385964	0.0230671	0.0155572	0.142578	0.121925	0.157426	0.161546
Fhdc1	491	6.42943e-05	0.00289246	0.0527729	0.0265237	0.00503813	0.0101939	126	2.38585e-06	0.000401716	0.0132252	0.00450085	0.00291089	0.00844031	0.229311	0.262797	0.276628	0.243159	8332	0.392867	0.845128	0.684757	0.871762	0.172142	0.143939	0.110014	0.101171	0.13279	0.134948
Rit2	492	6.43927e-05	0.00289246	0.404579	0.00466566	0.00178393	0.0213875	809	0.00131414	0.034607	0.181237	0.0714227	0.00847173	0.0274133	0.155492	0.191714	0.277436	0.228886	1053	0.00304058	0.0517619	0.76512	0.00605166	0.017612	0.108826	0.109783	0.148807	0.141558	0.129042
Entrep2	493	6.44046e-05	0.00289246	0.0886868	0.00550862	0.00429319	0.0343455	221	2.05368e-05	0.00198194	0.0220636	0.00606395	0.00544046	0.0251984	0.213035	0.252411	0.255771	0.20902	4093	0.0943836	0.413256	0.779592	0.0953748	0.071699	0.214603	0.109744	0.126005	0.127663	0.121023
Pitx3	494	6.50018e-05	0.00291337	0.00158789	0.0134873	0.0581051	0.0585364	824	0.00138301	0.0357971	0.0315968	0.0157095	0.0722144	0.0895184	0.20267	0.224039	0.177163	0.170396	988	0.00254124	0.0461046	0.00405382	0.109211	0.139564	0.113701	0.215643	0.153422	0.148215	0.152579
Scly	495	6.5295e-05	0.0029206	0.0929015	0.00552822	0.0113309	0.0125855	192	1.25933e-05	0.00139891	0.0353786	0.00144176	0.00578041	0.0348461	0.198609	0.29734	0.253493	0.199066	4971	0.142728	0.514525	0.51317	0.402387	0.239388	0.0454946	0.116124	0.121719	0.131613	0.156116
Rab39	496	6.55486e-05	0.00292603	0.411911	0.00576346	0.000646919	0.0479112	535	0.000374176	0.0149069	0.397543	0.00253377	0.00669167	0.0918608	0.119288	0.279475	0.249239	0.170261	1896	0.0145999	0.137806	0.359476	0.23925	0.00966579	0.0878636	0.124897	0.134068	0.188638	0.153049
Snx24	497	6.62652e-05	0.00294882	0.033679	0.00252887	0.022701	0.0385603	363	0.000120646	0.00708852	0.0424685	0.00275338	0.0326207	0.0403984	0.19412	0.277675	0.202035	0.195621	2305	0.0244861	0.190196	0.123382	0.0817465	0.0979752	0.153003	0.12936	0.132551	0.131166	0.12762
Lrrtm4	498	6.63254e-05	0.00294882	0.0737684	0.0107624	0.00197997	0.04748	2021	0.0153175	0.161603	0.0372506	0.568968	0.0579258	0.0635963	0.198932	0.10202	0.1854	0.182524	429	0.000195653	0.00815335	0.366722	0.00224985	0.00268689	0.125495	0.117006	0.14686	0.1457	0.12403
Elovl2	499	6.68482e-05	0.0029661	0.38825	0.00548901	0.00915489	0.00386191	105	1.12524e-06	0.000228563	0.132647	0.00165665	0.00335677	0.000829744	0.15916	0.294938	0.272028	0.318151	11184	0.62174	0.996677	0.983147	0.346499	0.310007	0.420703	0.0879409	0.123374	0.125078	0.12018
Ajm1	500	6.69987e-05	0.00296684	0.179639	0.00103615	0.0121058	0.0335289	302	6.69987e-05	0.00473161	0.179639	0.00103615	0.0121058	0.0335289	0.148176	0.307381	0.230619	0.200182	NA	ND	ND	ND	ND	ND	ND	0.239412	0.477721	0.418153	0.290784
Stac2	501	6.74688e-05	0.00298169	0.0411284	0.0540472	0.000882163	0.0388544	2707	0.0311013	0.244959	0.204121	0.316896	0.00631255	0.522238	0.144918	0.12894	0.252162	0.106867	364	0.000119681	0.00588339	0.0331197	0.0294457	0.0130633	0.011978	0.167721	0.169538	0.181839	0.183132
Celf5	502	6.77675e-05	0.00298893	0.037737	0.00942934	0.0144675	0.0148791	2722	0.0314279	0.246188	0.589333	0.21279	0.0436975	0.0395077	0.100245	0.143463	0.193457	0.196492	329	9.22544e-05	0.00501612	0.0102274	0.00515452	0.0427712	0.0493337	0.173824	0.181989	0.156141	0.154292
Plekhg5	503	6.81492e-05	0.00299979	0.00213679	0.0275823	0.0820999	0.0159377	4558	0.0966895	0.452335	0.11392	0.107182	0.673054	0.144676	0.162951	0.16487	0.091238	0.155307	214	2.26362e-05	0.00188912	0.00158659	0.0384608	0.0232432	0.0145185	0.177096	0.147948	0.152739	0.157105
Gm17733	504	6.86586e-05	0.00301621	0.103409	0.0322087	0.0105467	0.00221521	182	1.00522e-05	0.00117154	0.0477586	0.00885328	0.00722443	0.00257782	0.194383	0.249025	0.255856	0.291704	5402	0.172621	0.572734	0.436645	0.563916	0.173374	0.0728481	0.115589	0.101736	0.154002	0.185049
Chd3	505	6.91878e-05	0.00303344	0.0175256	0.00733175	0.0538511	0.0113505	108	1.21642e-06	0.00024022	0.00370379	0.00226128	0.0247017	0.00323723	0.268895	0.28475	0.21056	0.273186	10636	0.579784	0.977273	0.645481	0.352528	0.375733	0.430311	0.110256	0.124093	0.12288	0.120163
Tango6	506	6.95909e-05	0.00304508	0.000411676	0.0896865	0.063006	0.0339995	1867	0.0126233	0.144205	0.00144448	0.36649	0.567828	ND	0.29944	0.123125	0.102367	0.0511107	569	0.00047731	0.015011	0.0262825	0.0475805	0.0197149	0.0339995	0.139851	0.135698	0.141843	0.138164
Igfals	507	6.99783e-05	0.003056	0.0120562	0.0297779	0.0167611	0.0132324	1097	0.00319037	0.0619969	0.0850203	0.0229245	0.147908	0.0327815	0.17314	0.212763	0.155618	0.202033	784	0.00122702	0.0280321	0.0176852	0.197116	0.0153636	0.0514295	0.176639	0.137321	0.178726	0.160341
Prr23a3	508	7.01401e-05	0.00305703	0.0149752	0.00791517	0.0245553	0.0274334	305	7.01401e-05	0.00490475	0.0149752	0.00791517	0.0245553	0.0274334	0.225684	0.245157	0.210768	0.207436	NA	ND	ND	ND	ND	ND	ND	ND	ND	ND	ND
Zic2	509	7.08002e-05	0.00307974	0.320656	0.00143106	0.00450883	0.0390308	1673	0.00980116	0.124949	0.412717	0.0285313	0.0141573	0.253288	0.115842	0.205785	0.22722	0.135368	545	0.000425971	0.013983	0.236557	0.0042094	0.0292984	0.0249341	0.142479	0.293963	0.219745	0.225649
Pcdha4b	510	7.10442e-05	0.00308429	0.273549	0.000235243	0.0277195	0.0454608	8016	0.290586	0.772725	0.924176	0.0477055	0.562988	0.323656	0.0604622	0.190816	0.102844	0.128117	164	8.66888e-06	0.000942701	0.083922	0.00045694	0.00736686	0.0234127	0.124074	0.150392	0.135641	0.130135
Fam135b	511	7.17794e-05	0.00311011	0.410127	0.00021564	0.00374429	0.247947	361	0.000116638	0.00689103	0.343131	0.000337858	0.00538195	0.237031	0.126235	0.364318	0.263214	0.140466	3034	0.0474155	0.279953	0.413829	0.0529991	0.063356	0.285273	0.118506	0.136163	0.13483	0.122426
Phf1	512	7.20671e-05	0.00311648	0.00744937	0.0543608	0.122268	0.00166631	3020	0.0392248	0.276923	0.0935654	0.203437	0.251608	0.0624842	0.17023	0.145032	0.137559	0.182644	313	7.81281e-05	0.00445278	0.00872568	0.0461661	0.103284	0.00218626	0.256349	0.199121	0.171731	0.307167
Amph	513	7.24018e-05	0.00312485	0.0376585	0.00139186	0.00840995	0.188214	637	0.000638133	0.0213659	0.0196416	0.00250644	0.0435621	0.56206	0.216949	0.280987	0.193051	0.10286	1380	0.00665755	0.08631	0.305664	0.0467931	0.0211803	0.0826271	0.121203	0.136354	0.141965	0.132185
Prss32	514	7.27783e-05	0.00313499	0.0232303	0.0292094	0.00288173	0.0426967	392	0.000151679	0.00825258	0.0369053	0.0518152	0.00596212	0.0178678	0.198554	0.188325	0.253883	0.220359	2187	0.0215249	0.176257	0.0902862	0.0852287	0.0415047	0.394122	0.157273	0.158443	0.17255	0.122824
Ltbp3	515	7.31857e-05	0.00314642	0.15332	0.00199957	0.0140842	0.0194664	4178	0.0809656	0.41313	0.602473	0.211871	ND	0.0282618	0.0971848	0.141974	0.0883098	0.205567	288	5.55757e-05	0.0034505	0.0586398	0.000762375	0.0140842	0.0957896	0.157449	0.220028	0.178689	0.14959
Trim63	516	7.58626e-05	0.00325518	0.0126835	0.0179569	0.0132128	0.0291702	1974	0.0146926	0.158745	0.0266017	0.111322	0.16032	0.155204	0.209359	0.165089	0.153249	0.154323	464	0.000262859	0.010143	0.0604202	0.0222424	0.0104916	0.0283719	0.162747	0.180508	0.193388	0.176269
Hoxd11	517	7.6047e-05	0.00325678	0.0548509	0.0148203	0.00354825	0.0305228	7045	0.23022	0.696768	0.865986	0.0447075	0.165582	0.809211	0.0699336	0.192158	0.15148	0.0771907	155	7.05004e-06	0.00081089	0.010939	0.0430256	0.0019149	0.0057552	0.185836	0.164507	0.21209	0.195547
Nbea	518	7.66535e-05	0.00327642	0.0872361	0.000176433	0.0857658	0.0673384	486	0.000291279	0.0127827	0.0349682	0.000592907	0.60183	0.0363908	0.199442	0.329569	0.098935	0.198248	1843	0.0134865	0.131017	0.481867	0.0148184	0.0274323	0.334078	0.114879	0.136274	0.132844	0.117832
Gulp1	519	7.82237e-05	0.00333709	0.0493619	0.00213679	0.00662602	0.130344	1214	0.00409983	0.0720257	0.0315782	0.0145524	0.0981372	0.291294	0.201923	0.225138	0.167431	0.130777	749	0.0010616	0.0253841	0.265161	0.0123997	0.00716332	0.0972819	0.123954	0.149066	0.153441	0.133211
Pcolce	520	7.97615e-05	0.00339615	0.0151144	0.00364627	0.0512635	0.0330125	1757	0.0111002	0.134744	0.172906	0.106924	0.0811828	0.0333492	0.150498	0.166007	0.174573	0.201539	516	0.000355277	0.0123029	0.0114719	0.00306716	0.107265	0.153836	0.215446	0.247206	0.160732	0.151157
Lrrc47	521	8.0589e-05	0.0034248	0.384309	0.0265237	0.000548901	0.0168787	2719	0.0313684	0.246056	0.39245	0.22842	0.0283676	0.084902	0.119261	0.139945	0.205171	0.17212	426	0.000194453	0.00814751	0.327324	0.0172027	0.00181914	0.0269556	0.128409	0.194682	0.239891	0.185553
Zfp30	522	8.11161e-05	0.00344059	0.0612613	0.00276411	0.0388544	0.0144675	14658	0.73208	0.999999	0.477552	0.564142	0.57957	0.467198	0.111224	0.10263	0.101119	0.112274	92	7.94543e-07	0.000153295	0.0225514	0.000421511	0.0108012	0.00398995	0.190526	0.273424	0.20574	0.226216
Gm8439	523	8.29471e-05	0.00351153	0.117857	0.0417949	0.000823352	0.0241124	10481	0.457813	0.931153	0.839065	0.847082	0.0381138	0.764419	0.0716626	0.0705494	0.203332	0.0810493	130	3.25545e-06	0.000445897	0.029603	0.00814581	0.00190418	0.00457343	0.17087	0.190893	0.212971	0.199675
Slc35f4	524	8.32756e-05	0.00351871	0.247398	0.00303856	0.00790026	0.0165455	72	3.38678e-07	0.000100324	0.0818542	0.000300651	0.00205164	0.00304697	0.173708	0.354212	0.28736	0.274456	15710	0.93489	1	0.824207	0.878815	0.422625	0.732009	0.107869	0.105938	0.118	0.110455
4930578G10Rik	525	8.37083e-05	0.00353026	0.00760328	0.0272935	0.00596896	0.0798268	NA	ND	ND	ND	ND	ND	ND	ND	ND	ND	ND	316	8.37083e-05	0.004726	0.00760328	0.0272935	0.00596896	0.0798268	0.154393	0.144836	0.156634	0.136123
Larp1	526	8.43602e-05	0.00355099	0.016075	0.0519104	0.00294054	0.0406775	7257	0.24203	0.71112	0.198768	0.269137	0.287489	0.369793	0.14557	0.134859	0.132412	0.122526	159	7.5425e-06	0.000845844	0.0106807	0.0329536	0.00088473	0.0180324	0.162042	0.151065	0.185496	0.157008
Mir199a-1	527	8.46765e-05	0.00355754	0.0109622	0.0338243	0.0445747	0.00606649	321	8.46765e-05	0.00561791	0.0109622	0.0338243	0.0445747	0.00606649	0.23441	0.200378	0.192103	0.252741	NA	ND	ND	ND	ND	ND	ND	ND	ND	ND	ND
Hs3st4	528	8.55277e-05	0.00358286	0.892004	0.000117622	0.0527729	0.0183294	96	8.27876e-07	0.000183926	0.613066	9.13493e-06	0.0276527	0.00277359	0.0971211	0.479015	0.20593	0.275805	13431	0.79796	1	0.974352	0.340583	0.32797	0.914932	0.102389	0.118461	0.118765	0.106054
Prdm16	529	8.56029e-05	0.00358286	0.336516	0.0126835	0.00546941	0.004352	1293	0.00481547	0.0794311	0.488412	0.113222	0.024158	0.0121645	0.107971	0.162875	0.210876	0.231889	754	0.00107799	0.0256111	0.215376	0.0141856	0.0235623	0.0324531	0.12112	0.137132	0.134244	0.132429
Mcm2	530	8.625e-05	0.00360313	0.0048617	0.0998608	0.00709651	0.0297583	499	0.000319195	0.0135697	0.0166077	0.128205	0.0168156	0.0142019	0.221753	0.159783	0.22138	0.226446	1834	0.0132487	0.129337	0.0282925	0.155736	0.0456377	0.317526	0.173443	0.143277	0.165448	0.128036
Gad2	531	8.69431e-05	0.00362525	0.155457	0.00735136	0.00556743	0.016271	268	4.30616e-05	0.00342693	0.115706	0.00352552	0.00601127	0.0181032	0.162172	0.270524	0.253717	0.219689	3725	0.0766948	0.368937	0.310764	0.227919	0.0972423	0.119785	0.124917	0.12924	0.139478	0.137126
Krt2	532	8.7494e-05	0.00364136	0.645175	0.0126247	0.00405795	0.00315618	760	0.00107565	0.0301862	0.508782	0.0437526	0.00660643	0.0158423	0.10811	0.192832	0.250104	0.223328	1298	0.00569534	0.0786693	0.592153	0.0363879	0.0549652	0.017152	0.103274	0.198002	0.185944	0.219891
Mir8109	533	8.87867e-05	0.0036761	0.0406353	0.0123303	0.0195878	0.0108199	330	8.87867e-05	0.00572223	0.0406353	0.0123303	0.0195878	0.0108199	0.195016	0.230695	0.216814	0.234635	NA	ND	ND	ND	ND	ND	ND	ND	ND	ND	ND
Twist1	534	8.88062e-05	0.0036761	0.0610601	0.00344411	0.000964122	0.523881	331	8.88062e-05	0.00572223	0.0610601	0.00344411	0.000964122	0.523881	0.182065	0.26959	0.310489	0.105126	NA	ND	ND	ND	ND	ND	ND	0.119195	0.063774	0.164985	0.0734055
Luzp2	535	8.88267e-05	0.0036761	0.0575366	0.00043128	0.0333457	0.128404	1163	0.00363934	0.0667411	0.167322	0.00456848	0.149725	0.0981239	0.153074	0.270337	0.156856	0.170822	910	0.00197183	0.038837	0.0595832	0.00866502	0.0345778	0.283383	0.133071	0.146047	0.136886	0.121271
Asb16	536	8.90716e-05	0.00367935	0.0339143	0.01978	0.0199173	0.00797867	326	8.73063e-05	0.00569467	0.200316	0.00361525	0.0192101	0.00747917	0.145297	0.269176	0.2176	0.246345	2914	0.0430499	0.264627	0.0265308	0.76026	0.144505	0.117797	0.185721	0.0964288	0.14928	0.153991
Eci1	537	8.94061e-05	0.00368629	0.534022	0.0027249	0.00197997	0.0371685	718	0.000906388	0.026924	0.61524	0.0108458	0.00479164	0.0586554	0.097564	0.234742	0.260186	0.183843	1387	0.00676892	0.0872956	0.355039	0.0214594	0.0334141	0.100537	0.125899	0.187215	0.1786	0.156186
Ccdc102a	538	9.02095e-05	0.00371251	0.0355806	0.0112329	0.0254455	0.0106448	4709	0.102992	0.466373	0.0353186	0.459154	0.238761	0.339794	0.199652	0.113066	0.139244	0.126041	230	2.85506e-05	0.00221768	0.158993	0.00294837	0.0155976	0.00371358	0.141757	0.204618	0.179752	0.201196
Gpr31b	539	9.03998e-05	0.00371344	0.0139621	0.000912333	ND	0.0624339	332	9.03998e-05	0.00580491	0.0139621	0.000912333	ND	0.0624339	0.239905	0.345367	ND	0.188901	NA	ND	ND	ND	ND	ND	ND	ND	ND	ND	ND
1700067K01Rik	540	9.15667e-05	0.003751	0.244966	0.000363673	0.0108607	0.113929	334	9.15667e-05	0.00584711	0.244966	0.000363673	0.0108607	0.113929	0.138448	0.347059	0.235303	0.163924	NA	ND	ND	ND	ND	ND	ND	0.0686317	0.134488	0.116668	0.102157
Prex2	541	9.1653e-05	0.003751	0.601282	0.00176433	0.0930976	0.00111741	316	7.81258e-05	0.005273	0.313381	0.00207965	0.335086	0.000416508	0.129371	0.287404	0.126749	0.341816	3637	0.0734364	0.361798	0.850912	0.0691113	0.0543371	0.241337	0.107324	0.132448	0.134135	0.122905
Colec12	542	9.20512e-05	0.00376034	0.109721	0.00409716	0.0217796	0.0113309	483	0.000289238	0.012762	0.0589853	0.0103396	0.0646129	0.0114231	0.184122	0.237171	0.181345	0.234081	1919	0.0151909	0.141742	0.383321	0.0354185	0.0471522	0.120564	0.120125	0.141782	0.139524	0.131726
Dppa3	543	9.25273e-05	0.00376895	0.232087	0.0388348	0.0010782	0.0114877	377	0.000135121	0.00764421	0.15854	0.0835104	0.00198075	0.00674581	0.153328	0.173675	0.288531	0.249848	2723	0.0372315	0.244884	0.389669	0.07486	0.0453748	0.20941	0.120122	0.189358	0.20878	0.148458
Cntfr	544	9.26024e-05	0.00376895	0.762051	0.0644763	0.00043128	0.00527337	815	0.00133001	0.034798	0.762404	0.0725936	0.0018043	0.0305686	0.0806404	0.183913	0.317289	0.213058	1487	0.0080539	0.0969222	0.543161	0.158637	0.0214004	0.017542	0.115205	0.135247	0.158277	0.160361
Pitx1	545	9.2985e-05	0.00377758	0.006528	0.0325616	0.0388348	0.0136049	2375	0.0229406	0.206007	0.201758	0.0896481	0.121245	0.0628295	0.143525	0.170348	0.160653	0.181504	428	0.000194799	0.00814751	0.00343448	0.0562586	0.0515811	0.0277648	0.216852	0.166013	0.167672	0.179255
Sprn	546	9.43283e-05	0.00382513	0.0220773	0.00970535	0.00537144	0.0992905	336	9.43283e-05	0.0059876	0.0220773	0.00970535	0.00537144	0.0992905	0.213293	0.238317	0.256785	0.167813	NA	ND	ND	ND	ND	ND	ND	0.109067	0.0878273	0.038316	0.0511626
Uggt2	547	9.4631e-05	0.00383039	0.713924	0.00043128	0.00441081	0.084472	458	0.00024455	0.0113746	0.41322	0.000612423	0.0155524	0.0929864	0.117901	0.328485	0.223968	0.170003	2709	0.0369349	0.244035	0.882994	0.0681759	0.0260045	0.174996	0.104311	0.137383	0.145239	0.128916
Oas1f	548	9.65163e-05	0.00389958	0.00611633	0.0660054	0.03907	0.00744937	434	0.000206226	0.0101345	0.00559444	0.0781097	0.0300345	0.0226119	0.268619	0.180011	0.211325	0.220701	2209	0.0223158	0.180665	0.115355	0.151359	0.210792	0.0359965	0.157193	0.150331	0.141552	0.184711
Ubash3b	549	9.69161e-05	0.0039086	0.0133697	0.290153	0.00631236	0.00482249	7228	0.240632	0.709673	0.144216	0.925679	0.128767	0.327325	0.156164	0.0600448	0.159796	0.127515	168	9.98628e-06	0.00106026	0.0117872	0.0908156	0.00516427	0.0014134	0.145984	0.131401	0.151815	0.161301
Tssk3	550	9.77028e-05	0.00393316	0.0114066	0.00699202	0.137287	0.0108914	340	9.77028e-05	0.00612577	0.0114066	0.00699202	0.137287	0.0108914	0.232408	0.247218	0.157002	0.233799	NA	ND	ND	ND	ND	ND	ND	0.130985	0.065839	0.097592	0.099709
Fkrp	551	9.8737e-05	0.00396758	0.0196624	0.00686127	0.00834634	0.107271	10795	0.478349	0.9445	0.731087	0.914882	ND	0.0943548	0.0850585	0.0602007	0.100441	0.172488	160	7.7075e-06	0.000858979	0.00373122	0.000795912	0.00834634	0.232383	0.25195	0.294213	0.230641	0.140339
Pcp4l1	552	9.89718e-05	0.00396981	0.00441081	0.0124483	0.00484209	0.455627	1266	0.00464813	0.0782549	0.0582325	0.0135333	0.0286984	0.685639	0.184036	0.227899	0.205259	0.0905772	819	0.00138149	0.0302293	0.00696614	0.116125	0.0162118	0.244333	0.184429	0.144833	0.173165	0.132107
Prdm6	553	0.000101081	0.00404708	0.130384	0.00237204	0.00893925	0.0449511	470	0.000269166	0.0122144	0.364288	0.00100268	0.0262005	0.0430402	0.121753	0.309187	0.207645	0.19269	2086	0.0191316	0.164181	0.0778338	0.204343	0.0384952	0.174066	0.135168	0.126832	0.140782	0.128358
Vmn2r95	554	0.000101672	0.00406339	0.059364	0.00913534	0.00611562	0.0377373	NA	ND	ND	ND	ND	ND	ND	0.152902	0.133072	0.109749	0.101121	342	0.000101672	0.00529848	0.059364	0.00913534	0.00611562	0.0377373	0.171138	0.21146	0.219965	0.181125
Tmprss5	555	0.000103276	0.00412007	0.0162906	0.00468526	0.046637	0.0358354	2017	0.0152755	0.1615	0.0874677	0.0961275	0.0858138	0.107798	0.175955	0.17284	0.176583	0.169036	508	0.000341435	0.0120271	0.024905	0.00466796	0.0908001	0.0523593	0.158701	0.176851	0.143483	0.15018
Mir3089	556	0.00010586	0.00420798	0.00689812	0.0290866	0.0135208	0.0484533	348	0.00010586	0.00646707	0.00689812	0.0290866	0.0135208	0.0484533	0.247631	0.204425	0.227302	0.189162	NA	ND	ND	ND	ND	ND	ND	ND	ND	ND	ND
Fam229a	557	0.000106048	0.00420798	0.0119098	0.00706166	0.140686	0.0111334	349	0.000106048	0.00646707	0.0119098	0.00706166	0.140686	0.0111334	0.231109	0.246916	0.156213	0.233137	NA	ND	ND	ND	ND	ND	ND	ND	ND	ND	ND
Hoxd13	558	0.000106228	0.00420798	0.0306607	0.000581291	0.0225283	0.328759	350	0.000106228	0.00646707	0.0306607	0.000581291	0.0225283	0.328759	0.202917	0.327325	0.212186	0.12589	NA	ND	ND	ND	ND	ND	ND	0.0316448	0.0121673	0.0919043	0.0432255
Pcdha11	559	0.000106356	0.00420798	0.00848837	0.00301896	0.0270726	0.190547	389	0.000148287	0.00813027	0.0039428	0.00480955	0.0246771	0.423465	0.266617	0.260388	0.210552	0.116873	2596	0.0332265	0.229213	0.238447	0.0539484	0.163323	0.111722	0.125253	0.138186	0.128818	0.132183
Gm17455	560	0.00010643	0.00420798	0.0603158	0.0104242	0.030922	0.00680518	351	0.00010643	0.00646707	0.0603158	0.0104242	0.030922	0.00680518	0.183229	0.23613	0.203308	0.249267	NA	ND	ND	ND	ND	ND	ND	0.0836236	0.0996894	0.0716733	0.165978
Fbxl8	561	0.000106817	0.00421574	0.0620846	0.00731215	0.00464606	0.063006	8414	0.314462	0.796705	0.432929	0.235994	0.279336	0.328461	0.1158	0.139689	0.133571	0.127384	149	6.18447e-06	0.000739787	0.0253488	0.00335506	0.00153512	0.034067	0.218624	0.289325	0.31867	0.208704
Zdhhc18	562	0.000107392	0.0042309	0.191782	0.00364627	0.00874321	0.0218776	4959	0.113456	0.487862	0.861717	0.0250578	0.0999946	0.712654	0.0704968	0.209823	0.167892	0.0878843	239	3.13764e-05	0.00233769	0.05546	0.0130255	0.00978138	0.00430099	0.144522	0.158346	0.160973	0.16843
Trim72	563	0.000107593	0.00423131	0.00627316	0.00203878	0.139833	0.0749642	1109	0.00327106	0.0629082	0.225729	0.00841354	0.185681	0.0276888	0.143369	0.253302	0.150421	0.213434	895	0.00192236	0.0384882	0.0028968	0.020022	0.167097	0.505177	0.264027	0.210651	0.151052	0.11205
Gm6034	564	0.000107886	0.00423528	0.0168787	0.0190939	0.0161534	0.0258376	208	1.77561e-05	0.00182068	0.01781	0.00988406	0.00753448	0.0116349	0.226027	0.245354	0.254439	0.239953	5448	0.175637	0.577746	0.128597	0.268033	0.283736	0.327679	0.163581	0.136933	0.134702	0.128887
Mir346	565	0.000110217	0.00431915	0.030671	0.0065512	0.020627	0.0333081	356	0.000110217	0.00660313	0.030671	0.0065512	0.020627	0.0333081	0.204542	0.252527	0.216673	0.202027	NA	ND	ND	ND	ND	ND	ND	ND	ND	ND	ND
6430503K07Rik	566	0.000110908	0.00433131	0.014155	0.00200943	0.0571421	0.0855847	357	0.000110908	0.00662592	0.014155	0.00200943	0.0571421	0.0855847	0.22619	0.286652	0.18409	0.171656	NA	ND	ND	ND	ND	ND	ND	ND	ND	ND	ND
Rbm44	567	0.000110919	0.00433131	0.10088	0.00439121	0.0190939	0.0164474	128	2.41171e-06	0.000401851	0.0277669	0.0011344	0.00429261	0.0109524	0.208361	0.313359	0.267622	0.237355	10280	0.550319	0.959679	0.727967	0.354524	0.616867	0.202044	0.103985	0.124874	0.110174	0.136218
Kifc2	568	0.000112068	0.00436573	0.042187	0.0101547	0.00395993	0.0830409	4310	0.0858826	0.424891	0.225122	0.177975	0.0992013	0.247854	0.140249	0.148303	0.16715	0.136833	270	4.55229e-05	0.00301409	0.0308727	0.00675732	0.00355661	0.0639557	0.191945	0.228538	0.244099	0.174039
Rab44	569	0.000112195	0.00436573	0.0543989	0.0859025	0.00275544	0.0109556	NA	ND	ND	ND	ND	ND	ND	0.0731615	0.135192	0.0500229	0.0696595	357	0.000112195	0.00561028	0.0543989	0.0859025	0.00275544	0.0109556	0.148749	0.143373	0.180431	0.166169
Dner	570	0.000114046	0.00442998	0.0299543	0.00252887	0.0126639	0.150007	2261	0.0199159	0.187867	0.0535695	0.0239649	0.163021	0.538893	0.186576	0.210714	0.152014	0.105066	495	0.000312218	0.0112946	0.0849494	0.00932872	0.00982549	0.0635419	0.129316	0.143459	0.143226	0.131222
Arfgap3	571	0.000114655	0.00444583	0.00492051	0.0127227	0.0848444	0.0272686	275	4.77966e-05	0.00368866	0.0044887	0.0101756	0.031855	0.0345797	0.269364	0.242217	0.205847	0.203269	3968	0.0880257	0.397545	0.106471	0.159817	0.512889	0.117358	0.137612	0.133063	0.116553	0.136551
Rex2	572	0.000115112	0.00445575	0.0103507	0.0374233	0.0230342	0.0163115	540	0.000377544	0.0149116	0.00622446	0.0210258	0.0320389	ND	0.274394	0.228897	0.213923	0.133804	2007	0.0173215	0.15455	0.197493	0.283152	0.101623	0.0163115	0.140937	0.132012	0.155774	0.192082
Hcn1	573	0.000115769	0.00447335	0.920507	0.000235243	0.00925291	0.0731411	1161	0.00361321	0.066376	0.874767	0.00617168	0.0314667	0.0654841	0.0668082	0.252905	0.202796	0.180219	1267	0.00522631	0.0739555	0.74717	0.00345764	0.0339812	0.20637	0.110334	0.151149	0.136048	0.123526
Niban3	574	0.000116092	0.00447804	0.0494011	0.130717	0.000842955	0.0270138	5737	0.15073	0.560162	0.104654	0.674084	0.261915	0.133443	0.166339	0.0918005	0.135898	0.158666	237	3.11314e-05	0.00233769	0.0800816	0.0422007	0.000295486	0.0301499	0.161763	0.175063	0.273274	0.181839
Elfn2	575	0.000116317	0.00447891	0.0528317	0.0113309	0.00870401	0.028288	5832	0.156731	0.572978	0.169741	0.0745697	0.335145	0.621075	0.150709	0.176604	0.126504	0.0969736	211	2.18307e-05	0.00184768	0.0535799	0.0185196	0.00290496	0.00684246	0.142985	0.15257	0.168501	0.161179
Rnf216	576	0.000116962	0.00449593	0.0129384	0.0933328	0.0210347	0.00584188	187	1.06283e-05	0.0012122	0.00563916	0.0466619	0.0104492	0.00305841	0.255153	0.19099	0.236085	0.274558	6622	0.258737	0.700292	0.29127	0.391145	0.280575	0.20147	0.123402	0.119983	0.123933	0.127373
Ptf1aos	577	0.000118396	0.00454317	0.209739	0.0135069	0.0102723	0.00517535	100	9.66868e-07	0.000206214	0.0552556	0.00265945	0.0014609	0.00239298	0.185203	0.277127	0.296216	0.280458	13811	0.826389	1	0.973788	0.650036	0.837768	0.216606	0.045416	0.0937327	0.0725043	0.14521
Mpp2	578	0.000120124	0.00460149	0.0276999	0.0123307	0.00301896	0.148654	1589	0.00878591	0.117908	0.03257	0.0893196	0.0385822	0.324223	0.201954	0.171396	0.19687	0.127945	663	0.00077077	0.0208282	0.127075	0.0172546	0.00670438	0.103973	0.138444	0.16126	0.171133	0.140971
Ajuba	579	0.000121054	0.00462913	0.037835	0.00858638	0.0122523	0.038874	162	6.53963e-06	0.00086097	0.0177752	0.00204153	0.016949	0.00772098	0.219084	0.285521	0.220509	0.244201	7805	0.350964	0.806009	0.339907	0.470119	0.0901379	0.811569	0.127356	0.117112	0.160368	0.0919117
Unc93b1	580	0.000122462	0.00467487	0.0151144	0.0158201	0.00782184	0.0839035	507	0.000331194	0.0139323	0.00963611	0.0106044	0.0294174	0.177061	0.239087	0.236157	0.205311	0.149706	2082	0.0190689	0.163983	0.205658	0.196806	0.0288593	0.0908184	0.140273	0.141337	0.182212	0.158777
Snhg14	581	0.000123203	0.00468818	0.0933328	0.018545	0.00958617	0.00952736	10851	0.482304	0.947548	0.657717	0.416331	0.741744	0.114971	0.0932677	0.117526	0.0845842	0.163427	135	3.78562e-06	0.000499451	0.0277482	0.0061679	0.00151429	0.0096625	0.133542	0.141965	0.150975	0.139704
Psg16	582	0.000123234	0.00468818	0.0644763	0.0174668	0.0186038	0.00754739	1802	0.0116996	0.138473	0.0465226	0.301099	0.0604112	0.0635741	0.197254	0.132547	0.188679	0.187002	615	0.000582119	0.0169561	0.247545	0.00786361	0.0426082	0.012952	0.128647	0.167789	0.149655	0.165597
4921515E04Rik	583	0.000125216	0.00474881	0.16726	0.00480491	0.0132928	0.0150924	NA	ND	ND	ND	ND	ND	ND	0.0400981	0.182154	0.0982691	0.101555	369	0.000125216	0.00605789	0.16726	0.00480491	0.0132928	0.0150924	0.127128	0.153468	0.146143	0.145235
Ccdc7b	584	0.000125256	0.00474881	0.0521617	0.00404476	0.0182719	0.0418403	NA	ND	ND	ND	ND	ND	ND	0.0735243	0.219483	0.0818137	0.0872913	370	0.000125256	0.00605789	0.0521617	0.00404476	0.0182719	0.0418403	0.142705	0.164771	0.152408	0.144709
Mir6942	585	0.000125671	0.00475638	0.0112459	0.00959314	0.38794	0.00386947	371	0.000125671	0.00722455	0.0112459	0.00959314	0.38794	0.00386947	0.247323	0.252985	0.121958	0.286511	NA	ND	ND	ND	ND	ND	ND	ND	ND	ND	ND
Sorcs1	586	0.000126128	0.00476552	0.236302	0.0123503	0.0032346	0.0172316	238	2.69248e-05	0.00240922	0.0680178	0.0265405	0.00380327	0.00368768	0.180001	0.208403	0.268054	0.269035	5157	0.154765	0.537854	0.93157	0.058451	0.0750815	0.630743	0.105935	0.128099	0.126714	0.112221
Fam180a	587	0.000127644	0.00481458	0.00966458	0.00570465	0.0297387	0.100665	2329	0.0219391	0.200826	0.0972578	0.0714311	0.112693	0.165182	0.167658	0.177252	0.163001	0.150568	486	0.000302174	0.0111333	0.0116184	0.00839005	0.039955	0.121998	0.197438	0.203489	0.174064	0.151459
Alk	588	0.000128707	0.00484642	0.250573	0.0343847	0.000842955	0.0229558	1188	0.00384445	0.0690188	0.388335	0.0876807	0.00168095	0.210878	0.119708	0.171126	0.291705	0.142728	1018	0.00274674	0.0483608	0.176828	0.0619418	0.0461812	0.0153669	0.120268	0.12548	0.126869	0.132082
Syngap1	589	0.000129723	0.00487638	0.255612	0.00952736	0.00676325	0.01022	3854	0.0672407	0.372013	0.0857912	0.1028	0.314917	ND	0.172275	0.166688	0.128918	0.0123114	393	0.000154442	0.00703041	0.823201	0.0108247	0.00228678	0.01022	0.102374	0.166342	0.182408	0.166944
Gm5591	590	0.000131513	0.00492856	0.0534731	0.00490126	0.0181978	0.0358881	NA	ND	ND	ND	ND	ND	ND	0.0766413	0.120397	0.0656578	0.0797374	376	0.000131513	0.0062311	0.0534731	0.00490126	0.0181978	0.0358881	0.188995	0.262848	0.221929	0.209212
Cdc25a	591	0.000131556	0.00492856	0.0243281	0.182784	0.00654761	0.00588108	270	4.52642e-05	0.00357554	0.0104755	0.105137	0.00587156	0.00728802	0.236528	0.166536	0.254394	0.247683	4385	0.108951	0.445266	0.336729	0.424212	0.118255	0.0852892	0.126584	0.1207	0.148355	0.154302
2010315B03Rik	592	0.000132169	0.00494317	0.0400306	0.0826684	0.0237008	0.0021956	132	2.85782e-06	0.000456821	0.0129929	0.0222196	0.0160568	0.000389221	0.24522	0.225968	0.237551	0.392585	10600	0.576862	0.975609	0.500879	0.709588	0.212839	0.479954	0.112424	0.0942776	0.143539	0.114281
Ino80b	593	0.00013261	0.00495131	0.0257507	0.0317841	0.0359499	0.00587647	375	0.00013261	0.00754217	0.0257507	0.0317841	0.0359499	0.00587647	0.209865	0.203441	0.199688	0.255989	NA	ND	ND	ND	ND	ND	ND	0.184872	0.128351	0.138011	0.128082
Gsdmcl-ps	594	0.000133795	0.00498179	0.0226226	0.122268	0.00417557	0.015134	6223	0.180304	0.617754	0.454049	0.855777	0.0581557	0.148436	0.113739	0.0713633	0.184764	0.155521	208	2.06148e-05	0.00176982	0.00701632	0.0303703	0.00642256	0.0134626	0.215284	0.184729	0.217116	0.201768
Hoxc9	595	0.000133877	0.00498179	0.134226	0.00517535	0.00786105	0.0320323	5379	0.133948	0.530915	0.733204	0.0320448	0.263651	0.326473	0.0854701	0.202603	0.135683	0.127622	247	3.2913e-05	0.00238001	0.0401463	0.0163807	0.00324403	0.015083	0.188709	0.211796	0.253719	0.213914
Ramp1	596	0.000134467	0.00499537	0.0713572	0.0181529	0.0376389	0.00360707	958	0.00210203	0.0467976	0.175503	0.0834532	0.0339766	0.0110409	0.148955	0.172647	0.199786	0.233388	1113	0.00371393	0.0598196	0.0748067	0.0300387	0.176466	0.0290862	0.142449	0.151846	0.132583	0.152165
Pcdhgc4	597	0.000134929	0.00500414	0.0406383	0.00464606	0.00609672	0.153418	5482	0.139053	0.54031	0.343798	0.0860909	0.125335	0.580281	0.125293	0.172266	0.160505	0.100838	238	3.12571e-05	0.00233769	0.0193832	0.00500437	0.00511484	0.0609761	0.1652	0.181148	0.180895	0.150912
Slco1b2	598	0.000135274	0.00500852	0.217757	0.00823352	0.00858638	0.0115073	248	3.20758e-05	0.00275099	0.0665798	0.0155854	0.00130762	0.0229952	0.187149	0.236915	0.332275	0.223342	4963	0.142272	0.513742	0.85233	0.0583889	0.72979	0.0615878	0.0989902	0.150934	0.106094	0.150251
Tap1	599	0.000136836	0.00505055	0.0382859	0.00350905	0.0113309	0.118014	811	0.00131594	0.034607	0.126713	0.00549143	0.0592198	0.0730806	0.159576	0.254603	0.183112	0.17672	1330	0.00605643	0.081592	0.0483868	0.0570432	0.0234393	0.340853	0.176566	0.172848	0.192614	0.127462
Grin3a	600	0.000137073	0.00505055	0.762855	0.0220933	0.00166631	0.00641038	426	0.000198582	0.00994216	0.720672	0.027575	0.00449216	0.00317377	0.085955	0.206004	0.261009	0.271838	3080	0.0493561	0.287065	0.575971	0.112532	0.0305518	0.21256	0.114537	0.131987	0.142446	0.126237
Lrrc2	601	0.000137093	0.00505055	0.113525	0.0361491	0.01533	0.00286213	224	2.21586e-05	0.00210982	0.0312373	0.0223119	0.0172989	0.00166516	0.202765	0.212865	0.220537	0.294616	5510	0.179218	0.582978	0.756763	0.257036	0.116798	0.146094	0.10444	0.129975	0.142165	0.138916
Cyp17a1	602	0.00013761	0.00506116	0.0830017	0.0906471	0.000450883	0.0533218	6896	0.221537	0.684973	0.853766	0.610731	0.0208201	0.445549	0.0715724	0.0980829	0.215179	0.114522	225	2.52805e-05	0.00200712	0.0185513	0.0288646	0.00212809	0.0206109	0.223419	0.209543	0.294191	0.220106
Gpr6	603	0.000140283	0.00515094	0.147058	0.00193026	0.0067141	0.097166	383	0.000140283	0.00780664	0.147058	0.00193026	0.0067141	0.097166	0.155827	0.289913	0.250224	0.169003	NA	ND	ND	ND	ND	ND	ND	0.032324	0.04632	0.017301	0.200905
Naaladl2	604	0.000141854	0.00519999	0.0856286	0.00494011	0.00633197	0.0700829	859	0.001535	0.0381123	0.102163	0.0132841	0.0251374	0.10748	0.168998	0.233575	0.213285	0.167357	1274	0.00534659	0.0752422	0.161163	0.0366312	0.0265015	0.119356	0.12093	0.128317	0.129867	0.122502
Prkag2os1	605	0.000142493	0.00520561	0.0327184	0.0272294	0.022897	0.00925291	11669	0.541109	0.988425	0.30512	0.438242	0.691341	0.333494	0.130225	0.115278	0.0900546	0.126782	132	3.53496e-06	0.000476901	0.016678	0.00924802	0.00467215	0.00320801	0.235531	0.25655	0.281673	0.295927
Map6d1	606	0.000142664	0.00520561	0.0156437	0.0244849	0.0117034	0.0421674	142	3.71572e-06	0.000558091	0.00617313	0.0126962	0.00310147	0.0100803	0.261353	0.237207	0.285307	0.24484	10124	0.53678	0.950291	0.334937	0.280356	0.467004	0.689083	0.128292	0.134258	0.115929	0.0973477
Pik3r2	607	0.000142713	0.00520561	0.0167611	0.0155261	0.0176433	0.0411872	11293	0.515132	0.972449	0.32751	0.760952	0.468064	0.234143	0.127605	0.0828119	0.112272	0.140085	138	4.15337e-06	0.000536144	0.00694346	0.00269494	0.00515363	0.0289377	0.220884	0.241966	0.227499	0.189162
Avpr1a	608	0.000143406	0.00522227	0.49111	0.00262688	0.000842955	0.174923	666	0.000731157	0.0234089	0.254892	0.00838346	0.00170444	0.392673	0.136759	0.242671	0.293835	0.120025	2030	0.0176747	0.155885	0.743555	0.0270952	0.0440335	0.107485	0.0820406	0.220186	0.203075	0.171599
Nkx2-2	609	0.000145921	0.00529997	0.0379134	0.000842955	0.13203	0.0460489	438	0.000210727	0.0102612	0.0150898	0.00262633	0.107958	0.0712276	0.224254	0.278123	0.164365	0.177339	2918	0.0431439	0.264842	0.401571	0.0297436	0.26674	0.108117	0.122264	0.186526	0.134553	0.157531
Wasf3	610	0.000146018	0.00529997	0.265943	0.000176433	0.0231715	0.178863	324	8.64237e-05	0.00567659	0.133867	0.000114929	0.0688242	0.0970618	0.158402	0.384792	0.179129	0.168555	4062	0.0926147	0.408602	0.557103	0.0923378	0.0481857	0.447859	0.11514	0.13454	0.139978	0.118303
Gm12992	611	0.000147801	0.00535591	0.0113309	0.0952736	0.013899	0.013154	1006	0.00244001	0.0517301	0.028576	0.218664	0.0470305	0.0226771	0.204953	0.141471	0.190057	0.211846	1118	0.0037726	0.060493	0.0484721	0.0861603	0.0383362	0.0735378	0.157491	0.149107	0.160786	0.151467
Kcnd2	612	0.000148525	0.00537335	0.725255	0.00437161	0.00388152	0.0161338	720	0.000912438	0.0270284	0.379989	0.0748082	0.0113352	0.00586953	0.121015	0.176356	0.232934	0.25292	1795	0.0125955	0.125626	0.988515	0.00533872	0.0309938	0.364056	0.100287	0.144584	0.133978	0.117838
Rbm46	613	0.000152121	0.00549446	0.0414028	0.0016271	0.0475584	0.0638098	164	6.92854e-06	0.000901048	0.00712069	0.000368997	0.0698698	0.0276828	0.247861	0.346482	0.178768	0.206624	8536	0.410127	0.861195	0.957817	0.359958	0.114714	0.41017	0.0866513	0.124085	0.143559	0.121333
Cuta	614	0.000152797	0.00550991	0.0123503	0.0443042	0.0760424	0.00494011	4383	0.0893793	0.434827	0.14577	0.133492	0.158657	0.339853	0.156092	0.158938	0.15332	0.127773	302	6.64349e-05	0.00393413	0.0106406	0.0553938	0.089517	0.00141735	0.234692	0.186111	0.171749	0.296598
Dock3	615	0.000153655	0.00553182	0.0610457	0.00319539	0.0202701	0.0523417	2926	0.036372	0.265029	0.0994741	0.0334772	0.322171	0.24966	0.168272	0.201426	0.128283	0.137817	431	0.000196646	0.00815335	0.107677	0.00825628	0.00878878	0.0358284	0.128734	0.146068	0.145648	0.136294
Gabrb1	616	0.000155129	0.00557582	0.11176	0.00697889	0.00925291	0.0290134	299	6.45556e-05	0.00460482	0.0293135	0.0167595	0.0067255	0.0218637	0.205415	0.22225	0.250171	0.214232	4065	0.0928458	0.40923	0.790095	0.0443969	0.159564	0.199127	0.109494	0.132748	0.124472	0.122946
5430431A17Rik	617	0.000155691	0.00558283	0.0506165	0.0288369	0.00786105	0.0183294	116	1.60133e-06	0.000293266	0.0118264	0.00571244	0.0035767	0.0038101	0.232279	0.254722	0.269514	0.267499	13064	0.77186	1	0.727624	0.75674	0.239152	0.66675	0.0934134	0.0907466	0.139538	0.0987387
F630040K05Rik	618	0.000155828	0.00558283	0.162416	0.00684166	0.00660642	0.0286801	10371	0.450575	0.926117	0.823008	0.132468	0.337407	0.54297	0.0751273	0.158154	0.125455	0.103945	147	5.82616e-06	0.000706343	0.0463383	0.00547275	0.00206892	0.00790402	0.144039	0.162623	0.170873	0.159502
Bmal2	619	0.000156402	0.00559144	0.0147027	0.0494795	0.0140166	0.0207406	882	0.00168947	0.0408538	0.0463362	0.0479126	0.0120137	0.155467	0.191627	0.190618	0.23224	0.153986	1295	0.00565446	0.0782855	0.0411114	0.175109	0.150776	0.018536	0.15143	0.134013	0.136001	0.159993
Hyal2	620	0.000156573	0.00559144	0.144283	0.0151144	0.0336986	0.00288173	2351	0.0224131	0.203269	0.369674	0.0901979	0.174068	0.0229673	0.121142	0.170019	0.148814	0.211609	528	0.000375917	0.0127506	0.0876409	0.0219749	0.0301535	0.0107238	0.176687	0.222744	0.212194	0.247015
Lhx2	621	0.000157041	0.00559909	0.00415597	0.0557723	0.0419517	0.021858	1837	0.0122225	0.141692	0.0186961	0.885991	0.195804	0.0176149	0.218636	0.0670768	0.146132	0.220424	646	0.000687381	0.0190598	0.0198666	0.0108515	0.0353435	0.173678	0.161966	0.16869	0.15538	0.135164
Tusc1	622	0.000158113	0.00562826	0.0078503	0.0594993	0.00198647	0.230985	397	0.000158113	0.00848238	0.0078503	0.0594993	0.00198647	0.230985	0.255023	0.188264	0.304227	0.142381	NA	ND	ND	ND	ND	ND	ND	ND	ND	ND	ND
Adh4	623	0.000158391	0.00562912	0.0664367	0.0148791	0.00264649	0.0820999	516	0.000346108	0.0142884	0.02635	0.0310086	0.0101222	0.0679635	0.213392	0.208176	0.244563	0.183094	2284	0.0240078	0.18812	0.4522	0.062718	0.0225187	0.23017	0.118673	0.165003	0.184735	0.13699
Igtp	624	0.000159841	0.0056708	0.00999784	0.0354041	0.149046	0.00411676	831	0.00141557	0.0362881	0.166515	0.035079	0.0591141	0.0095734	0.151391	0.199369	0.183698	0.238556	1378	0.00663819	0.086186	0.00711338	0.158976	0.572772	0.0384942	0.228771	0.150638	0.107776	0.187377
Tnfsfm13	625	0.000160076	0.0056708	0.0360118	0.00154869	0.0305228	0.127816	387	0.000141815	0.00781558	0.00751317	0.00404846	0.0542941	0.11363	0.248135	0.268081	0.187111	0.164186	3205	0.0543783	0.303959	0.757476	0.0308289	0.085752	0.243172	0.0990888	0.175554	0.156676	0.13492
Akt2	626	0.000160651	0.00568189	0.0436965	0.0710435	0.00835114	0.00842955	1137	0.0034334	0.0644041	0.041914	0.0692978	0.0344609	0.103942	0.193511	0.178342	0.199366	0.165836	1017	0.00274264	0.0483411	0.173767	0.1882	0.0266418	0.0089042	0.131917	0.130971	0.151112	0.161131
Srcin1	627	0.000160903	0.00568189	0.0269746	0.0234459	0.00303856	0.113936	16229	0.819951	0.999999	0.345262	0.729237	0.833317	0.529722	0.124535	0.0855485	0.0706135	0.105087	107	1.37959e-06	0.000229203	0.0116375	0.00464627	0.000319368	0.0448618	0.153369	0.160752	0.183119	0.142705
R3hdml	628	0.000161191	0.005683	0.0635941	0.00893925	0.0146831	0.0262884	693	0.000797186	0.0245344	0.0670082	0.0174435	0.02028	0.0672766	0.180513	0.221101	0.216558	0.180391	1729	0.0115916	0.119941	0.169279	0.0578766	0.0937822	0.0578116	0.1473	0.173469	0.162061	0.173495
Slc5a7	629	0.000161596	0.00568823	0.361608	0.00092137	0.036992	0.0178589	525	0.000354804	0.0144086	0.359413	0.00530079	0.0334366	0.00909948	0.125023	0.269447	0.207283	0.25062	2616	0.0339545	0.232448	0.325792	0.0157338	0.175466	0.269336	0.128311	0.193298	0.14385	0.133379
Nlrp4e	630	0.000162735	0.00571922	0.224638	0.00111741	0.018251	0.0484601	13801	0.683316	0.999999	0.861249	0.214849	0.526411	0.600596	0.0687121	0.145062	0.106557	0.0988449	128	3.12472e-06	0.000434627	0.0686982	0.000445736	0.00479283	0.0136413	0.143654	0.192509	0.169974	0.159993
Mir6968	631	0.000163326	0.0057309	0.0131131	0.0626147	0.134226	0.00202336	403	0.000163326	0.00864371	0.0131131	0.0626147	0.134226	0.00202336	0.22822	0.181424	0.157731	0.285781	NA	ND	ND	ND	ND	ND	ND	ND	ND	ND	ND
Ptgir	632	0.000164793	0.00577038	0.104017	0.00803748	0.00662602	0.0406971	1901	0.0132018	0.148115	0.335589	0.0714383	0.0141307	0.187556	0.126626	0.178492	0.22733	0.14774	652	0.000707874	0.0194508	0.0626704	0.0123906	0.0496346	0.0356263	0.191417	0.249939	0.199717	0.211537
Camk2b	633	0.000164972	0.00577038	0.187861	0.10139	0.000392072	0.0302288	686	0.000781064	0.0242836	0.175121	0.203545	0.000335277	0.130048	0.149028	0.143943	0.345259	0.158742	2069	0.0187495	0.162287	0.26467	0.0999333	0.110702	0.0353796	0.12441	0.133597	0.132707	0.14212
Efhd2	634	0.000165998	0.00579712	0.00925291	0.0921762	0.00874321	0.0305032	2037	0.015528	0.162498	0.0157931	0.207957	0.187531	0.1292	0.223504	0.144017	0.147525	0.159689	624	0.000598472	0.0171814	0.0678875	0.0866209	0.00525024	0.0360238	0.15416	0.150367	0.190565	0.163619
Pglyrp1	635	0.000167864	0.00585303	0.0337182	0.00133305	0.0425006	0.120711	962	0.00212085	0.0470202	0.116887	0.000983736	0.285419	ND	0.162391	0.309371	0.132165	0.515752	1210	0.0046092	0.068293	0.0449737	0.115093	0.0245432	0.120711	0.163809	0.147915	0.173425	0.14706
Sis	636	0.000168336	0.00586027	0.0887545	0.00694818	0.00527003	0.0711984	NA	ND	ND	ND	ND	ND	ND	0.170259	0.114442	0.173183	0.0749996	401	0.000168336	0.00750085	0.0887545	0.00694818	0.00527003	0.0711984	0.140675	0.164614	0.167145	0.142272
Bspry	637	0.000168941	0.0058721	0.0120562	0.149948	0.0179177	0.00717492	144	4.12122e-06	0.000606699	0.00319798	0.0695531	0.00471528	0.00263669	0.273089	0.178899	0.260736	0.279314	10524	0.571236	0.97294	0.469453	0.491514	0.521985	0.293841	0.117878	0.116538	0.114714	0.129799
Nr2e1	638	0.000169714	0.00587709	0.0740625	0.00203878	0.0178589	0.0866676	118	1.62587e-06	0.00029387	0.0185573	0.000380479	0.00291703	0.0454947	0.218931	0.344238	0.276561	0.191486	13478	0.80165	1	0.74039	0.443653	0.841101	0.367027	0.104421	0.11959	0.0981596	0.123775
Ppp1r18	639	0.00016984	0.00587709	0.109329	0.0126835	0.0527925	0.00319539	2807	0.0334851	0.254425	0.372537	0.0758091	0.421421	0.0199458	0.120825	0.175417	0.115528	0.215848	457	0.000254069	0.00995362	0.0604798	0.0212539	0.0215515	0.0138469	0.168955	0.190768	0.190484	0.199487
Map3k10	640	0.000170139	0.00587709	0.035855	0.00499892	0.0879026	0.0148791	16230	0.82005	0.999999	0.45587	0.752388	0.915247	0.354219	0.111951	0.0824116	0.0612368	0.122901	110	1.47016e-06	0.000237649	0.0123912	0.000658876	0.0185951	0.00549266	0.179189	0.219721	0.17347	0.19048
Gstp2	641	0.000170146	0.00587709	0.0879222	0.0376193	0.00476368	0.0148791	675	0.000759217	0.023989	0.0771895	0.142215	0.0106738	0.0127986	0.175509	0.156441	0.235227	0.229678	1802	0.012743	0.126537	0.220618	0.0421217	0.0429482	0.151614	0.144127	0.199818	0.199187	0.157433
Igfbp4	642	0.000172453	0.00594746	0.0113309	0.0132128	0.0709847	0.0224265	212	1.88121e-05	0.00188504	0.00286995	0.00742293	0.0651149	0.0119141	0.275006	0.245572	0.180085	0.231212	6432	0.244693	0.681853	0.483494	0.226382	0.200232	0.264806	0.11669	0.136818	0.139616	0.133112
Ece1	643	0.000174585	0.00601166	0.00782184	0.106957	0.00797867	0.0362471	5240	0.127046	0.517007	0.0512128	0.381749	0.258337	0.366781	0.18807	0.121007	0.136141	0.122668	272	4.8303e-05	0.00315208	0.0166332	0.0572418	0.00341559	0.0156683	0.145747	0.136514	0.157424	0.146186
Ethe1	644	0.000178491	0.00613661	0.278881	0.0659858	0.00662602	0.00203878	135	2.89579e-06	0.000457492	0.231519	0.012685	0.00108368	0.000575697	0.140062	0.229847	0.306925	0.328056	12003	0.687275	1	0.344226	0.931393	0.645237	0.287862	0.125182	0.0895821	0.109302	0.128748
Gfus	645	0.000178795	0.00613753	0.115073	0.018349	0.0049009	0.0240732	6694	0.209796	0.668117	0.756836	0.244445	0.0804783	0.294481	0.0827892	0.138585	0.17501	0.131723	222	2.48114e-05	0.00199084	0.0317772	0.0104131	0.00586835	0.0118284	0.206754	0.242093	0.260709	0.238008
C2cd4d	646	0.000179148	0.00614013	0.0899812	0.00775361	0.0106431	0.0336297	412	0.000179148	0.0092559	0.0899812	0.00775361	0.0106431	0.0336297	0.171447	0.245774	0.23607	0.201352	NA	ND	ND	ND	ND	ND	ND	0.103836	0.0921677	0.125733	0.0644741
Ooep	647	0.000180861	0.00618774	0.0362931	0.0108303	0.0197565	0.0325339	415	0.000180861	0.00929494	0.0362931	0.0108303	0.0197565	0.0325339	0.198414	0.234853	0.216647	0.201689	NA	ND	ND	ND	ND	ND	ND	0.0791275	0.0294491	0.0875972	0.113982
Hdgf	648	0.000181097	0.00618774	0.0391092	0.0493227	0.0155261	0.00844916	8941	0.350454	0.83557	0.447448	0.39221	0.521282	0.127401	0.114382	0.120223	0.106923	0.160329	176	1.09535e-05	0.00111039	0.0141731	0.0213236	0.00393285	0.00733101	0.223737	0.212079	0.260943	0.242715
Bcl7c	649	0.000183629	0.00625726	0.145106	0.0104683	0.00709651	0.0238772	130	2.71474e-06	0.000445384	0.0426487	0.00477514	0.00232907	0.00358303	0.194127	0.260612	0.283365	0.269633	12212	0.702664	1	0.765849	0.261503	0.329801	0.966235	0.107099	0.126934	0.123728	0.093264
Samd11	650	0.000183696	0.00625726	0.187391	0.00492051	0.00662602	0.0421478	155	5.68605e-06	0.0007824	0.0610763	0.00164665	0.00118475	0.0338254	0.193428	0.337848	0.353285	0.214816	9767	0.510208	0.936442	0.755897	0.288641	0.595895	0.205254	0.0951592	0.132473	0.107387	0.14197
Barx1	651	0.000183995	0.00625779	0.0191723	0.00439121	0.0136441	0.224618	998	0.00239634	0.0511306	0.0370042	0.0629253	0.00971099	0.287895	0.207604	0.189464	0.254899	0.134821	1245	0.00498813	0.0718315	0.0719872	0.00637965	0.180424	0.205507	0.191442	0.290895	0.154866	0.149436
Calr3	652	0.000184487	0.00626493	0.0303856	0.117641	0.0131932	0.00548901	8778	0.340724	0.827483	0.385304	0.685026	0.551518	0.0756051	0.121007	0.0907406	0.103954	0.176707	182	1.23015e-05	0.00120616	0.0120244	0.0361554	0.00303385	0.00757678	0.195749	0.175268	0.220882	0.204194
Gal3st3	653	0.000185945	0.00630476	0.0213875	0.00548901	0.0142714	0.156006	437	0.00021031	0.0102612	0.00746839	0.00592833	0.137474	0.049946	0.246121	0.253307	0.157547	0.188689	2985	0.0455277	0.273141	0.399811	0.0963963	0.0133996	0.722481	0.122397	0.160528	0.204372	0.0981064
Basp1	654	0.000186433	0.00631163	0.00915489	0.00546941	0.0574974	0.0910784	1686	0.010039	0.126955	0.0407563	0.0515218	0.0544726	0.381421	0.194266	0.187203	0.185518	0.120103	761	0.00109774	0.0258226	0.0254312	0.0110669	0.182876	0.0464494	0.150627	0.158069	0.13116	0.14504
Tmem229a	655	0.000188305	0.00636528	0.0606536	0.00111741	0.011076	0.35361	519	0.000348855	0.0143232	0.101707	0.00093195	0.00742045	0.807036	0.167368	0.314108	0.246826	0.0774995	2719	0.037107	0.244424	0.104336	0.105165	0.179254	0.140233	0.174742	0.174445	0.153973	0.163519
Zfp618	656	0.000188833	0.00636674	0.231963	0.00275909	0.00967612	0.0430111	NA	ND	ND	ND	ND	ND	ND	0.153445	0.0630732	0.085508	0.14123	422	0.000188833	0.00800998	0.231963	0.00275909	0.00967612	0.0430111	0.123473	0.155335	0.146499	0.136203
Myadm	657	0.000189256	0.00636674	0.241889	0.0293858	0.00988022	0.0038031	197	1.37639e-05	0.00149014	0.0711279	0.0244395	0.00318493	0.00206137	0.178224	0.210361	0.273229	0.287349	7522	0.328259	0.78195	0.918096	0.181731	0.365989	0.167201	0.0872023	0.139653	0.124459	0.141277
Naa25	658	0.000189557	0.00636674	0.0288173	0.00727294	0.0386779	0.0330125	4900	0.111461	0.485051	0.0889897	0.129675	0.26056	0.497193	0.17044	0.158502	0.13471	0.107773	299	6.46086e-05	0.00386424	0.0485039	0.00605443	0.0238634	0.0103187	0.145893	0.165393	0.152749	0.160535
Flt4	659	0.000189764	0.00636674	0.0708867	0.00176433	0.221697	0.00966458	242	2.9018e-05	0.00255742	0.0299387	0.00174965	0.145608	0.00362959	0.204086	0.2912	0.155636	0.268062	5997	0.213219	0.637249	0.434807	0.0837357	0.398516	0.311095	0.119546	0.14094	0.121013	0.124842
Npdc1	660	0.000189786	0.00636674	0.0813158	0.0305424	0.0070573	0.0152908	1821	0.0120487	0.141117	0.251108	0.106259	0.0385326	0.0544838	0.136574	0.165142	0.196026	0.185628	710	0.000936921	0.0236444	0.0613789	0.0439164	0.019633	0.0369546	0.174494	0.182666	0.201927	0.186831
Grik3	661	0.000191688	0.00642082	0.172884	0.00925291	0.0183294	0.00925291	2553	0.0274098	0.228984	0.538033	0.0861311	0.146769	0.0261273	0.103734	0.171458	0.154474	0.207732	536	0.000404855	0.0135276	0.0771	0.0124643	0.0173215	0.0410223	0.12946	0.140856	0.138805	0.133449
Cmip	662	0.000194747	0.00651343	0.00411676	0.0572426	0.0348748	0.0336594	1694	0.0101086	0.127271	0.00841045	0.0617209	0.292822	0.289738	0.242273	0.182438	0.131517	0.131915	762	0.00109807	0.0258226	0.0438072	0.160555	0.0188339	0.0180545	0.133605	0.124933	0.138962	0.13923
Carmil2	663	0.000196209	0.00655244	0.00264649	0.446335	0.00980181	0.0241124	13785	0.682599	0.999999	0.330552	0.350831	0.53234	0.944593	0.126854	0.124483	0.105531	0.0562014	136	3.86629e-06	0.000506371	0.000693895	0.461425	0.00216905	0.00369573	0.243174	0.11816	0.223055	0.213737
Tespa1	664	0.000197966	0.00659683	0.109192	0.00670444	0.00209759	0.183803	8759	0.339845	0.827139	0.758797	0.169947	0.0855281	0.992667	0.0793089	0.155825	0.180808	0.027853	191	1.39955e-05	0.00130793	0.0296182	0.00420051	0.00206753	0.0452532	0.170538	0.200421	0.211094	0.163762
Phospho1	665	0.000198134	0.00659683	0.312854	0.00956656	0.00717492	0.0131573	4018	0.07418	0.393488	0.652508	0.0744851	0.0655871	ND	0.0939749	0.176979	0.180858	0.45565	444	0.000228938	0.00923107	0.144287	0.0150205	0.0118333	0.0131573	0.129231	0.146792	0.148552	0.14777
Zfp282	666	0.000199706	0.00662926	0.181627	0.0175844	0.0175256	0.00509694	9419	0.383526	0.86798	0.628526	0.318992	0.389637	0.17992	0.0959226	0.129706	0.121236	0.151074	177	1.15302e-05	0.0011603	0.0704823	0.00754447	0.00614536	0.00283298	0.148264	0.174911	0.17724	0.185978
Camsap3	667	0.000199707	0.00662926	0.0210347	0.0282684	0.0488522	0.00982141	963	0.00212726	0.0471135	0.056927	0.0439095	0.17455	0.0127883	0.189185	0.197524	0.152136	0.237564	1316	0.00589235	0.0802612	0.051383	0.096493	0.0473843	0.0904802	0.15979	0.149681	0.161046	0.150746
Khdc1a	668	0.000201644	0.00667593	0.0720787	0.0530532	0.0115955	0.00651076	430	0.000201644	0.0100015	0.0720787	0.0530532	0.0115955	0.00651076	0.189009	0.200333	0.258666	0.282472	NA	ND	ND	ND	ND	ND	ND	0.0600667	0.0163643	0.0202228	0.0177157
Sp1	669	0.000201716	0.00667593	0.17604	0.0101939	0.00588108	0.0273666	3509	0.054377	0.330414	0.579423	0.115484	0.0643157	0.113145	0.101177	0.163377	0.181453	0.164021	423	0.000190429	0.00805864	0.0734615	0.010489	0.00968153	0.0360754	0.153562	0.182267	0.183398	0.164436
Sdhaf3	670	0.0002021	0.00667866	0.00439121	0.0815118	0.0640646	0.0126247	1887	0.0129347	0.146196	0.0114658	0.322294	0.200183	0.0835015	0.233439	0.128174	0.145406	0.173464	694	0.000889099	0.022926	0.0349904	0.0479635	0.0570279	0.0191238	0.14736	0.14443	0.14279	0.153463
2610042L04Rik	671	0.000202448	0.00668017	0.0742585	0.0339535	0.0101547	0.0113309	843	0.0014441	0.0365359	0.0306281	0.0282097	0.0269616	0.145571	0.220167	0.223255	0.22496	0.162546	1537	0.00871534	0.101479	0.450076	0.188711	0.0446119	0.00949971	0.118676	0.142632	0.174303	0.205209
Or52b1	672	0.000202911	0.00668548	0.0643513	0.00980257	0.0394515	0.0116901	431	0.000202911	0.010041	0.0643513	0.00980257	0.0394515	0.0116901	0.18907	0.25559	0.20592	0.249086	NA	ND	ND	ND	ND	ND	ND	ND	ND	ND	ND
4930545E07Rik	673	0.0002037	0.00670152	0.0181529	0.00799827	0.143636	0.0140166	1582	0.0086551	0.116685	0.0376401	0.0268829	0.578555	0.0609102	0.2059	0.217292	0.10094	0.189731	845	0.00151726	0.0321798	0.0665183	0.0328718	0.0555769	0.0297267	0.1858	0.209141	0.191764	0.212473
Rflnb	674	0.000206928	0.00679128	0.171571	0.0232499	0.010586	0.0070573	161	6.41194e-06	0.000849403	0.0602677	0.0288385	0.00293521	0.000909584	0.186222	0.209525	0.285053	0.327642	9918	0.522101	0.943603	0.681547	0.115988	0.427707	0.834679	0.0989678	0.159338	0.119658	0.0850813
Cd55os	675	0.000207044	0.00679128	0.0237988	0.0092137	0.0586932	0.0231715	258	3.78196e-05	0.00312642	0.0182832	0.00331523	0.0549319	0.0114119	0.218807	0.271821	0.185796	0.233106	5455	0.176179	0.578635	0.187817	0.317386	0.185728	0.291009	0.147671	0.130231	0.148022	0.133282
Frmd5	676	0.000207568	0.00679128	0.11078	0.029425	0.00993903	0.0092333	147	4.30334e-06	0.000624365	0.0548914	0.0111905	0.00255107	0.00185623	0.186511	0.234399	0.280441	0.290704	11104	0.616373	0.995079	0.417437	0.397677	0.459272	0.568911	0.117051	0.117493	0.116148	0.113928
Mup7	677	0.000207655	0.00679128	0.0032887	0.0312525	0.0785149	0.0370888	435	0.000207655	0.0101813	0.0032887	0.0312525	0.0785149	0.0370888	0.28545	0.209014	0.17919	0.203471	NA	ND	ND	ND	ND	ND	ND	0.0691896	0.165365	0.170272	0.0796184
Cacna2d1	678	0.000208617	0.00680542	0.71067	0.000294054	0.0163494	0.0880986	549	0.000392916	0.0152643	0.418192	0.00191185	0.0418308	0.019672	0.117488	0.290159	0.19479	0.217477	3403	0.0634824	0.334233	0.86554	0.0156371	0.052464	0.867708	0.107646	0.138653	0.131298	0.107583
Astn2	679	0.000208886	0.00680542	0.0624767	0.0177021	0.0150164	0.0181529	4082	0.0771639	0.402922	0.0546533	0.354276	0.539381	0.0797526	0.186211	0.124371	0.10509	0.174732	368	0.000123113	0.00598648	0.201977	0.00684022	0.00363779	0.0314255	0.119722	0.136458	0.139763	0.129091
Gpsm1	680	0.000209114	0.00680542	0.00315618	0.0579287	0.0475584	0.034718	1583	0.00866739	0.116777	0.0519325	0.220596	0.170587	0.0182815	0.186974	0.140936	0.149699	0.218255	826	0.00142889	0.0310019	0.00521009	0.0455004	0.0470106	0.300193	0.178343	0.153354	0.152955	0.127463
Gon4l	681	0.000209343	0.00680542	0.107114	0.0224265	0.00260728	0.0482641	670	0.000744718	0.0236744	0.0658589	0.0311736	0.00357387	0.199479	0.187747	0.213245	0.292325	0.148977	1973	0.0166137	0.150783	0.332662	0.101219	0.0634281	0.0409415	0.123355	0.137395	0.142275	0.146409
Gm6345	682	0.000209625	0.00680542	0.00860893	0.00369892	0.177142	0.0536777	436	0.000209625	0.0102543	0.00860893	0.00369892	0.177142	0.0536777	0.242546	0.268937	0.14969	0.187196	NA	ND	ND	ND	ND	ND	ND	ND	ND	ND	ND
Mmp14	683	0.000211095	0.00684311	0.284037	0.0116053	0.00823352	0.0112525	5833	0.156772	0.57303	0.721618	0.0835488	0.111034	0.393747	0.0863361	0.172612	0.16376	0.119116	281	5.11537e-05	0.00325479	0.113127	0.0170896	0.00819534	0.00344537	0.150274	0.183708	0.195931	0.210207
Spock3	684	0.000211571	0.00684854	0.28933	0.00331301	0.0174864	0.0182706	3267	0.0468007	0.305305	0.327106	0.0839716	0.197729	0.0715792	0.127692	0.173545	0.145984	0.178453	454	0.00025189	0.00992782	0.255951	0.00348095	0.0120436	0.0353722	0.123025	0.1549	0.146049	0.138566
Iqsec1	685	0.000213226	0.00689204	0.0595362	0.00988022	0.02621	0.0200545	1508	0.00742986	0.105082	0.0446388	0.0268114	0.129907	0.186597	0.192828	0.208159	0.159873	0.147974	882	0.00180354	0.0366489	0.233427	0.0434593	0.0297321	0.014952	0.122499	0.134326	0.136802	0.141365
Hoxa6	686	0.000213841	0.00690183	0.0153316	0.0961148	0.0182482	0.0115389	439	0.000213841	0.0103891	0.0153316	0.0961148	0.0182482	0.0115389	0.224401	0.168979	0.219143	0.233029	NA	ND	ND	ND	ND	ND	ND	0.30496	0.288096	0.361144	0.259315
Pax9	687	0.000214938	0.00692193	0.27743	0.00388152	0.00517535	0.0560271	2498	0.0259425	0.221498	0.794495	0.0413508	0.0456116	0.109588	0.0784814	0.193916	0.190977	0.164176	572	0.000481256	0.0150701	0.0995562	0.00848345	0.0113331	0.0884773	0.147519	0.182462	0.178567	0.149356
Def6	688	0.000215089	0.00692193	0.215601	0.00421478	0.113917	0.00301896	2799	0.0333329	0.253929	0.200323	0.16228	0.132252	0.0548503	0.145153	0.152163	0.158765	0.185866	507	0.000339833	0.0120032	0.279495	0.00232297	0.17955	0.00471373	0.129299	0.196711	0.137187	0.187696
4930584F24Rik	689	0.000215979	0.00694048	0.0815706	0.0179569	0.00735136	0.0291702	2778	0.0326524	0.250612	0.471845	0.121437	0.0500456	0.0798056	0.112431	0.165475	0.194859	0.179507	519	0.000359199	0.0123944	0.0328578	0.0203212	0.0160242	0.0550097	0.172706	0.180911	0.184912	0.163666
4930503F20Rik	690	0.00021691	0.00696029	0.0399863	0.0441142	0.00955908	0.0187267	441	0.00021691	0.0104904	0.0399863	0.0441142	0.00955908	0.0187267	0.198692	0.195609	0.244227	0.222603	NA	ND	ND	ND	ND	ND	ND	0.0593939	0.142396	0.143208	0.162902
Slc39a7	691	0.000218038	0.00698638	0.0599086	0.104409	0.019486	0.00260728	354	0.000108775	0.00655356	0.0308055	0.0317112	0.0131653	0.0105636	0.20344	0.202554	0.22945	0.236224	3938	0.0867951	0.394901	0.341052	0.666222	0.205833	0.0214179	0.127563	0.0964859	0.145395	0.213605
Slc2a4rg-ps	692	0.000218541	0.00699237	0.0127135	0.0542952	0.0132203	0.034922	442	0.000218541	0.0105454	0.0127135	0.0542952	0.0132203	0.034922	0.23382	0.188401	0.232577	0.202122	NA	ND	ND	ND	ND	ND	ND	0.137778	0.111029	0.0733887	0.0659141
Lrrc8b	693	0.000223504	0.00713636	0.0898238	0.00364627	0.0495383	0.0201917	6285	0.184236	0.625003	0.682941	0.0263332	0.461863	0.419342	0.0909624	0.208637	0.112938	0.117358	261	3.8539e-05	0.00263933	0.0255613	0.0124417	0.0182022	0.00671368	0.147978	0.154006	0.150839	0.159092
Carlr	694	0.000223686	0.00713636	0.128843	0.00560138	0.00506361	0.0897373	445	0.000223686	0.0107208	0.128843	0.00560138	0.00506361	0.0897373	0.160095	0.255866	0.259025	0.171478	NA	ND	ND	ND	ND	ND	ND	0.0720242	0.161334	0.0757843	0.064633
Fuca1	695	0.000224139	0.00714051	0.0230931	0.0906471	0.0817471	0.00192115	1092	0.00316925	0.0618182	0.0206637	0.106659	0.203288	0.0209098	0.215652	0.165921	0.14486	0.215298	1200	0.00447304	0.0668274	0.158665	0.16533	0.0765866	0.00733616	0.139932	0.13923	0.151573	0.184421
Rbm46os	696	0.000226749	0.0072133	0.0250338	0.00213679	0.12119	0.0514399	158	6.05259e-06	0.000814584	0.00708751	0.000390441	0.0635015	0.0246786	0.248011	0.344452	0.181674	0.210073	10466	0.565566	0.968698	0.515866	0.465486	0.404796	0.354825	0.116461	0.118248	0.120491	0.122455
Panx2	697	0.000228103	0.00724595	0.00237204	0.0112329	0.20921	0.0602615	5341	0.132008	0.526929	0.0238557	0.232521	0.638503	0.55732	0.210311	0.139254	0.0945716	0.102471	304	6.95056e-05	0.00408898	0.00853155	0.00582577	0.0839659	0.0189239	0.204322	0.211511	0.159772	0.189218
Hoxc10	698	0.000230369	0.00727537	0.270166	0.0277885	0.0105564	0.00429046	447	0.000230369	0.0109917	0.270166	0.0277885	0.0105564	0.00429046	0.133381	0.205875	0.235067	0.262718	NA	ND	ND	ND	ND	ND	ND	0.173748	0.182475	0.211098	0.177549
Lpcat2	699	0.000230541	0.00727537	0.0140166	0.0731999	0.159632	0.00207798	2751	0.032052	0.248451	0.125368	0.164313	0.302526	0.0357454	0.160497	0.15173	0.130279	0.198852	540	0.000418735	0.0138829	0.0144604	0.0823343	0.12297	0.0048638	0.154575	0.138777	0.134747	0.163912
Muc17	700	0.000230619	0.00727537	0.0112329	0.0446178	0.022799	0.0297975	391	0.000150683	0.00821933	0.0071215	0.0197881	0.0314967	0.0455281	0.24773	0.216476	0.202515	0.191467	3552	0.0703819	0.354858	0.189717	0.375454	0.102055	0.0993312	0.134083	0.122788	0.142724	0.14308
Scn9a	701	0.000230629	0.00727537	0.35606	0.00856678	0.00782184	0.0142714	460	0.000246232	0.0114142	0.141628	0.0115657	0.00992588	0.0227	0.159564	0.24161	0.246755	0.219326	3164	0.052351	0.296413	0.807463	0.0822486	0.0853977	0.0810798	0.10781	0.134903	0.134675	0.135022
Stard13	702	0.000230672	0.00727537	0.0166043	0.053165	0.0178589	0.0216032	3940	0.0707063	0.38265	0.105822	0.230967	0.102857	0.289275	0.175856	0.145193	0.176935	0.135596	392	0.000154257	0.00703041	0.0211366	0.0396191	0.023829	0.0104211	0.135605	0.131946	0.13505	0.139751
Neurl1b	703	0.000231405	0.00727836	0.0059791	0.0384819	0.0381878	0.0389132	4122	0.0784178	0.40565	0.0284371	0.523808	0.198628	0.288686	0.206298	0.106665	0.145789	0.132436	382	0.000133196	0.0062311	0.0220756	0.0117802	0.0307491	0.0217393	0.158533	0.165164	0.154952	0.160607
Trim46	704	0.000231424	0.00727836	0.0666131	0.0106644	0.00280332	0.171708	15124	0.759077	0.999999	0.775855	0.605653	0.358334	0.490934	0.0805689	0.0978419	0.123035	0.109074	123	2.87147e-06	0.000415507	0.015415	0.002101	0.000668552	0.0837917	0.18903	0.224119	0.244459	0.157767
Hoxb8	705	0.000232217	0.00729293	0.0324908	0.0178894	0.108207	0.00545975	449	0.000232217	0.0110158	0.0324908	0.0178894	0.108207	0.00545975	0.201174	0.219128	0.164292	0.255254	NA	ND	ND	ND	ND	ND	ND	0.166965	0.155966	0.142568	0.207104
Slx9	706	0.000234025	0.00733932	0.286468	0.0176433	0.0167415	0.00409716	465	0.000265366	0.0121508	0.118381	0.0189273	0.0916931	0.00197001	0.162323	0.217846	0.170322	0.287509	3056	0.0483706	0.283539	0.696698	0.12755	0.0247612	0.185603	0.108277	0.139288	0.15914	0.134076
Fam78b	707	0.000237103	0.00742532	0.189253	0.00641038	0.041148	0.0070573	385	0.000141414	0.00781558	0.101184	0.00427156	0.0332923	0.0129962	0.166677	0.262342	0.200396	0.228489	3769	0.079197	0.376532	0.462262	0.158388	0.203204	0.0583032	0.117901	0.129789	0.127367	0.138569
Plvap	708	0.000237837	0.00743777	0.077101	0.0118014	0.00917449	0.0423634	382	0.000139672	0.00779824	0.108253	0.0247386	0.00761522	0.00903225	0.165619	0.210515	0.246326	0.24107	3741	0.0777474	0.372403	0.133671	0.0592683	0.137589	0.77314	0.148271	0.164311	0.14767	0.0976591
5730596B20Rik	709	0.000238389	0.00744454	0.265198	0.000500407	0.0143522	0.186206	454	0.000238389	0.011199	0.265198	0.000500407	0.0143522	0.186206	0.135583	0.334676	0.22686	0.147686	NA	ND	ND	ND	ND	ND	ND	0.255092	0.44063	0.222049	0.267546
Cish	710	0.000245098	0.00763779	0.00982141	0.01731	0.0804336	0.0268373	408	0.000172209	0.00900212	0.0213677	0.0218009	0.0987639	0.00517135	0.214931	0.214327	0.168519	0.258227	3519	0.0684661	0.348606	0.0541644	0.107366	0.154417	0.77057	0.183506	0.16419	0.153475	0.0885357
Trim7	711	0.000245268	0.00763779	0.0197212	0.0552626	0.0148203	0.0227402	86	5.79192e-07	0.00014364	0.00274719	0.00955488	0.00262999	0.00412433	0.278007	0.23917	0.2794	0.265146	17582	0.997211	1	0.99796	0.99894	0.730454	0.777137	0.0695346	0.0666047	0.105346	0.102745
Lzts2	712	0.000245887	0.00764634	0.018349	0.417106	0.0070769	0.00680245	17698	0.893577	0.999999	0.437171	0.931097	0.547594	0.752267	0.114534	0.058864	0.103493	0.0831309	116	2.04076e-06	0.000312969	0.00582308	0.15658	0.00139601	0.000958224	0.20074	0.143646	0.224003	0.230176
Pira6	713	0.000247227	0.00767721	0.19335	0.0114681	0.0132913	0.0125855	5867	0.158462	0.575851	0.689461	0.0858463	0.205887	0.220292	0.0895027	0.176417	0.146633	0.144176	296	6.10489e-05	0.00368822	0.070117	0.0163301	0.00820986	0.00718439	0.187037	0.238919	0.264335	0.269375
Lvrn	714	0.00024859	0.00770359	0.0344632	0.00719453	0.00878242	0.171492	82	5.21153e-07	0.000135551	0.00555194	0.000909022	0.0011361	0.0439839	0.255378	0.314879	0.307227	0.192472	17768	0.999321	1	0.981002	0.853903	0.869645	0.933322	0.0911966	0.10342	0.102552	0.0980266
Snx31	715	0.000248772	0.00770359	0.128462	0.0157221	0.00301896	0.0613005	652	0.000690087	0.0225739	0.0707816	0.02054	0.00406112	0.225241	0.185076	0.227255	0.286447	0.144357	2172	0.0211017	0.174002	0.39305	0.101001	0.0642942	0.0479493	0.121135	0.138355	0.143095	0.146046
Ptger1	716	0.000249435	0.00770505	0.0241124	0.00570465	0.0673776	0.0404619	253	3.39362e-05	0.00285087	0.0163485	0.00238014	0.0402091	0.0213324	0.222204	0.282456	0.195208	0.214193	6206	0.227731	0.657533	0.214009	0.252565	0.302588	0.310949	0.143795	0.138268	0.131972	0.130993
Casp4	717	0.000249516	0.00770505	0.0321303	0.0197997	0.00925291	0.0637314	281	4.95538e-05	0.00376115	0.0283906	0.00590442	0.00348726	0.0898835	0.241038	0.317493	0.345807	0.190202	5422	0.173881	0.574736	0.175473	0.466487	0.304674	0.126277	0.142981	0.117743	0.129813	0.150112
Zswim4	718	0.000250518	0.00772523	0.0115073	0.0928427	0.0353649	0.00997824	8460	0.317592	0.800186	0.222819	0.383128	0.256144	0.437183	0.140651	0.120085	0.13569	0.114338	205	1.98335e-05	0.0017263	0.00635559	0.0473482	0.0217521	0.00268842	0.179992	0.155106	0.165014	0.190258
Slit2	719	0.000253577	0.00780868	0.221756	0.000313658	0.0137813	0.399228	749	0.00101946	0.0290295	0.0732314	0.00219829	0.0649429	0.20818	0.177068	0.283677	0.180724	0.143614	2479	0.0295235	0.21323	0.792834	0.0140173	0.0273086	0.651669	0.109339	0.141075	0.136819	0.11237
Gabrg3	720	0.000254555	0.00782792	0.262532	0.01731	0.00143106	0.0591245	3198	0.0446855	0.297922	0.197925	0.591893	0.0156594	0.197811	0.146498	0.0996975	0.226966	0.146518	518	0.000355861	0.0123029	0.369967	0.00394894	0.0076434	0.0521008	0.117368	0.145276	0.141288	0.130212
Il17rc	721	0.000255521	0.00784674	0.413911	0.00113701	0.0194664	0.0421674	1374	0.0057338	0.0889695	0.607288	0.00717006	0.0592706	0.0794211	0.0969846	0.246864	0.182973	0.173977	1162	0.00415084	0.0640216	0.237338	0.0140799	0.0456961	0.0874427	0.136276	0.193672	0.171332	0.158372
Trim41	722	0.000256351	0.00786103	0.159064	0.0256219	0.107879	0.000882163	328	8.79335e-05	0.00570382	0.134884	0.013361	0.0601687	0.000967909	0.158604	0.229024	0.183727	0.312199	5015	0.145635	0.520343	0.274559	0.280939	0.367208	0.0821366	0.134499	0.133793	0.125149	0.167509
Prdm11	723	0.00025676	0.00786103	0.0473819	0.0230342	0.0314246	0.0113309	3367	0.0502967	0.318506	0.279317	0.0848836	0.25954	0.0703654	0.133538	0.173024	0.136237	0.178784	463	0.000261551	0.0101142	0.0284614	0.038296	0.0186487	0.0195596	0.14532	0.142887	0.148731	0.148349
Crip1	724	0.000257257	0.00786103	0.00464606	0.467213	0.0307189	0.00584188	14366	0.715583	0.999999	0.438196	0.684193	0.550412	0.410023	0.114428	0.0901328	0.103218	0.117377	141	4.667e-06	0.000589718	0.0009779	0.255301	0.00855006	0.00149827	0.279293	0.136926	0.22474	0.268319
Tbr1	725	0.000257407	0.00786103	0.059399	0.022799	0.0116445	0.0247202	3316	0.0485986	0.312263	0.381116	0.110493	0.0777485	0.125618	0.11988	0.16363	0.174636	0.15953	470	0.000272871	0.0103952	0.0271868	0.0290749	0.0184069	0.0287913	0.190947	0.18943	0.199714	0.189651
2210408F21Rik	726	0.00026149	0.00797472	0.0734351	0.0558507	0.0156437	0.00619474	991	0.002338	0.0503176	0.0166769	0.145889	0.0386028	0.0671338	0.221021	0.15504	0.195974	0.179307	1414	0.00720859	0.0912157	0.813908	0.066059	0.0535599	0.00967253	0.107708	0.136229	0.137894	0.150907
Clec2g	727	0.00026249	0.00799423	0.173002	0.0765717	0.00844916	0.00356786	5973	0.164538	0.587142	0.44376	0.419485	0.187574	0.0819973	0.114701	0.117261	0.1478	0.174421	290	5.68755e-05	0.00350693	0.0935751	0.034216	0.00499109	0.00388071	0.143381	0.155529	0.179604	0.182445
Tmem140	728	0.000264886	0.0080561	0.0550666	0.0321107	0.0489502	0.00466566	1576	0.00853309	0.115478	0.226086	0.0597763	0.341017	0.00758971	0.141042	0.1834	0.125832	0.246103	898	0.00193273	0.0385751	0.042101	0.0831109	0.0243019	0.0579777	0.171495	0.158391	0.181676	0.165418
Pdgfrb	729	0.00026614	0.00808314	0.0201329	0.0276019	0.0400502	0.018251	3299	0.0480801	0.310692	0.13259	0.0575973	0.353412	0.14996	0.158706	0.184526	0.124183	0.154727	484	0.00029974	0.0110892	0.0211231	0.0716279	0.0184803	0.0168246	0.155866	0.143296	0.157182	0.158102
2310043O21Rik	730	0.000266816	0.00809255	0.231519	0.194723	0.0158985	0.000568505	1284	0.00475963	0.0790603	0.150862	0.436008	0.0440588	0.00552145	0.154708	0.11551	0.192696	0.25579	1302	0.00574344	0.0790336	0.408191	0.112021	0.0475467	0.00944894	0.120704	0.138254	0.147601	0.163606
Mir100	731	0.000267588	0.00810488	0.0418424	0.0172021	0.0350671	0.0162012	468	0.000267588	0.0121947	0.0418424	0.0172021	0.0350671	0.0162012	0.199071	0.227807	0.204745	0.22977	NA	ND	ND	ND	ND	ND	ND	ND	ND	ND	ND
Hoxa5	732	0.000271371	0.00820822	0.0232513	0.0323951	0.0183682	0.0300726	471	0.000271371	0.0122883	0.0232513	0.0323951	0.0183682	0.0300726	0.212045	0.201906	0.219252	0.204182	NA	ND	ND	ND	ND	ND	ND	0.133262	0.294975	0.138269	0.165798
Nr2f6	733	0.00027255	0.00823264	0.0686911	0.0234655	0.0287781	0.00901766	8849	0.344565	0.830013	0.731159	0.477608	0.607242	0.0530953	0.0850897	0.110148	0.0974232	0.186308	203	1.88598e-05	0.00165883	0.0170745	0.00710449	0.00708981	0.0192743	0.210504	0.232986	0.233039	0.207404
Pptc7	734	0.000272968	0.00823404	0.0366392	0.0394621	0.0197408	0.0146831	310	7.50916e-05	0.00514304	0.0352967	0.0238948	0.0100121	0.0102679	0.199213	0.210898	0.237216	0.236444	4968	0.142612	0.514454	0.164042	0.26959	0.274296	0.185138	0.133759	0.127165	0.126917	0.132232
Adamtsl4	735	0.000275271	0.0082922	0.0187607	0.0513811	0.0797475	0.00550862	4278	0.0846075	0.421713	0.0931202	0.130031	0.927338	0.0856896	0.170316	0.159781	0.059916	0.172896	391	0.000152292	0.00697087	0.0278163	0.0671524	0.0162771	0.00673319	0.179308	0.162654	0.189096	0.204967
Mir1907	736	0.000276048	0.0083043	0.0501077	0.0197559	0.00594439	0.0722126	474	0.000276048	0.012421	0.0501077	0.0197559	0.00594439	0.0722126	0.188797	0.216642	0.252977	0.1963	NA	ND	ND	ND	ND	ND	ND	ND	ND	ND	ND
Cntn3	737	0.000277964	0.00835061	0.484689	0.00262489	0.00557833	0.0603882	NA	ND	ND	ND	ND	ND	ND	0.107131	0.145606	0.134639	0.0877895	474	0.000277964	0.0105	0.484689	0.00262489	0.00557833	0.0603882	0.115771	0.151965	0.146916	0.131628
Gm3558	738	0.000283887	0.008517	0.00252887	0.00466566	0.096596	0.385956	2973	0.0380497	0.272873	0.032866	0.0490842	ND	0.789224	0.201257	0.18924	0.361885	0.0780386	594	0.000530471	0.015997	0.00676991	0.0089284	0.096596	0.163798	0.233815	0.216233	0.162793	0.150515
Marveld2	739	0.000284338	0.00851898	0.0054498	0.156006	0.168434	0.00307777	122	1.82653e-06	0.000319313	0.000688667	0.0389246	0.118306	0.000338147	0.324549	0.196891	0.162813	0.349548	15452	0.922534	1	0.817323	0.927074	0.338807	0.794205	0.0991482	0.0895812	0.125626	0.10067
Tctn2	740	0.000285248	0.00852478	0.0644567	0.340123	0.00197997	0.0101939	4326	0.0865606	0.426658	0.49977	0.6714	0.024446	0.121595	0.109019	0.0920688	0.210349	0.161613	402	0.000168469	0.00750085	0.0230254	0.158981	0.00635617	0.00995446	0.158917	0.135831	0.172673	0.16794
Mir8113	741	0.000285301	0.00852478	0.00241485	0.0235235	0.130097	0.059888	479	0.000285301	0.0127034	0.00241485	0.0235235	0.130097	0.059888	0.282288	0.211275	0.159288	0.183215	NA	ND	ND	ND	ND	ND	ND	ND	ND	ND	ND
Kcna6	742	0.000287212	0.0085703	0.187665	0.0156241	0.00203878	0.0746506	774	0.00115107	0.0317142	0.196191	0.0193897	0.0131462	0.0507772	0.145204	0.216519	0.228145	0.187753	1979	0.0167429	0.151497	0.235866	0.106549	0.0128559	0.273586	0.130868	0.142373	0.167929	0.128452
Prdm8	743	0.000288483	0.00859665	0.0313658	0.190371	0.0473231	0.00158789	2318	0.0217043	0.1997	0.0567707	0.647016	0.169635	0.0204405	0.184262	0.093365	0.149796	0.21496	696	0.000894746	0.0229838	0.0850225	0.0730149	0.0467422	0.00635834	0.148996	0.151237	0.157598	0.184049
Lbx2	744	0.000288951	0.00859901	0.0678575	0.00221556	0.00648867	0.460874	480	0.000288951	0.012762	0.0678575	0.00221556	0.00648867	0.460874	0.179657	0.284986	0.250748	0.112948	NA	ND	ND	ND	ND	ND	ND	ND	ND	ND	ND
Mrpl57	745	0.000289611	0.00860708	0.00307874	0.108872	0.00716263	0.187795	484	0.000289611	0.012762	0.00307874	0.108872	0.00716263	0.187795	0.273462	0.165031	0.247277	0.147337	NA	ND	ND	ND	ND	ND	ND	0.10107	0.0272171	0.127197	0.140381
Syn2	746	0.00029004	0.00860827	0.0994295	0.0400306	0.0301504	0.00376389	182	1.00522e-05	0.00117154	0.0477586	0.00885328	0.00722443	0.00257782	0.194383	0.249025	0.255856	0.291704	9683	0.503731	0.932567	0.415308	0.733832	0.636119	0.13349	0.11891	0.110248	0.112919	0.130243
Foxa1	747	0.000292096	0.00864673	0.0428339	0.000156829	0.0787477	0.861344	2196	0.0187598	0.182199	0.176793	0.00881275	0.0946326	0.70314	0.148293	0.240559	0.168517	0.0875176	885	0.0018197	0.036852	0.0401532	0.00093323	0.157016	0.77534	0.195305	0.30903	0.154204	0.0859386
St8sia4	748	0.000292117	0.00864673	0.0736116	0.0010782	0.0140166	0.409618	203	1.44858e-05	0.00152194	0.0403083	0.000256769	0.00720852	0.162508	0.195864	0.35842	0.24792	0.152558	9685	0.504038	0.932944	0.337937	0.348728	0.252219	0.871942	0.124257	0.123728	0.128876	0.0995397
Cux2	749	0.000296653	0.00876927	0.0765913	0.0114681	0.0146831	0.0360118	1035	0.00272462	0.0560586	0.0710719	0.0197209	0.109222	0.0502439	0.177454	0.216417	0.163982	0.188098	1420	0.00729667	0.0919381	0.202021	0.0712467	0.0173818	0.11317	0.123287	0.130517	0.139546	0.127421
Krt24	750	0.000298514	0.00881252	0.0150948	0.10484	0.0181333	0.0163102	3471	0.0530623	0.325954	0.179285	0.21045	0.181987	0.0683448	0.148634	0.143191	0.148132	0.17912	494	0.000309057	0.0112028	0.0110165	0.101076	0.0137539	0.0319017	0.249235	0.1728	0.241409	0.212301
AU022793	751	0.000298923	0.00881286	0.00308814	0.134332	0.00753377	0.150017	489	0.000298923	0.0130377	0.00308814	0.134332	0.00753377	0.150017	0.309621	0.164877	0.272219	0.160782	NA	ND	ND	ND	ND	ND	ND	0.169495	0.172477	0.0486451	0.17283
Akna	752	0.000300039	0.00882388	0.0760816	0.0127227	0.0123307	0.0394621	176	9.17963e-06	0.0011124	0.0240097	0.00627613	0.00291738	0.0160943	0.210893	0.251784	0.276052	0.222933	10297	0.551548	0.960259	0.592528	0.258311	0.527997	0.400281	0.11341	0.127871	0.115914	0.121086
Camkk2	753	0.000300284	0.00882388	0.129305	0.0465194	0.0117253	0.00668483	4028	0.0744542	0.394132	0.07263	0.192893	ND	0.228717	0.176906	0.145776	0.104163	0.139895	513	0.0003484	0.0121621	0.386296	0.0402818	0.0117253	0.00310607	0.121177	0.146258	0.157392	0.168973
Ctnna2	754	0.00030051	0.00882388	0.166435	0.00125463	0.0277195	0.0815314	4306	0.0858315	0.424891	0.133072	0.0732657	0.537854	0.187685	0.159038	0.177717	0.105275	0.147715	427	0.000194463	0.00814751	0.296596	0.00146402	0.00770726	0.0825093	0.117383	0.143715	0.135355	0.124134
Has1	755	0.000300891	0.00882388	0.116504	0.00143106	0.0344239	0.0823548	8029	0.291315	0.773455	0.176274	0.083745	0.808529	0.676344	0.152262	0.177389	0.0757704	0.0908881	242	3.18441e-05	0.00235135	0.138892	0.00142628	0.00672765	0.0232099	0.149754	0.242118	0.211632	0.187276
Scrt2	756	0.000302035	0.00884571	0.0260532	0.0310913	0.0230931	0.0253867	189	1.16756e-05	0.00131064	0.00879152	0.0111184	0.0132738	0.00724143	0.241701	0.234506	0.22911	0.247687	9467	0.486365	0.920818	0.436048	0.429308	0.24807	0.512824	0.119898	0.120346	0.134264	0.114966
Cox6c	757	0.000305736	0.00892869	0.255925	0.00513615	0.0151732	0.0241713	475	0.000277362	0.0124539	0.135925	0.00274073	0.0276797	0.0414516	0.15789	0.277886	0.206344	0.194256	3370	0.0621395	0.330253	0.520292	0.187143	0.0723846	0.0846084	0.111381	0.146821	0.173426	0.169222
Foxn4	758	0.000306317	0.00892869	0.446649	0.00968419	0.00441081	0.0253279	1016	0.00253695	0.0532044	0.353287	0.0171246	0.0256504	0.0451725	0.123611	0.220227	0.208171	0.191265	1578	0.00928998	0.105367	0.459136	0.066517	0.0156888	0.0819288	0.118755	0.153266	0.173452	0.150156
Crtc1	759	0.000306479	0.00892869	0.262434	0.0270726	0.0184666	0.00368548	2046	0.0157362	0.163981	0.687197	0.0639579	0.0133153	0.138518	0.0904438	0.181237	0.228403	0.157306	808	0.00134317	0.0297848	0.10651	0.0630215	0.192188	0.00239622	0.136525	0.141729	0.130128	0.170689
Dennd5b	760	0.000306481	0.00892869	0.0142126	0.00907647	0.024975	0.150085	188	1.15115e-05	0.00130595	0.00347344	0.00257316	0.0192052	0.05383	0.28386	0.294807	0.225089	0.19156	9645	0.500527	0.930283	0.528308	0.399313	0.189834	0.636442	0.116064	0.120378	0.129459	0.112619
Efna5	761	0.000307949	0.00895966	0.0257003	0.0253867	0.0173492	0.0429711	307	7.25892e-05	0.00504294	0.00984777	0.0109615	0.042014	0.018351	0.238389	0.235085	0.193933	0.219273	5280	0.16371	0.555705	0.38403	0.339117	0.0560533	0.388832	0.117515	0.118553	0.13074	0.117409
Zic1	762	0.0003087	0.00896971	0.0401874	0.00958617	0.271432	0.00466566	978	0.00225642	0.0492074	0.0375794	0.0131871	0.497666	0.0244164	0.19736	0.229408	0.107038	0.210551	1598	0.00964482	0.10798	0.175086	0.0851939	0.15406	0.0179764	0.148167	0.167773	0.151782	0.20708
Fbln1	763	0.000310127	0.00897273	0.0548313	0.0107624	0.0176433	0.0471271	583	0.000471795	0.0172598	0.0518403	0.0099211	0.0261042	0.061536	0.187704	0.237257	0.208238	0.191111	2728	0.0374093	0.245604	0.182669	0.129499	0.0924468	0.127635	0.128519	0.131781	0.134799	0.13201
Gm3411	764	0.000311236	0.00897273	0.252514	0.0978402	0.0462449	0.000431356	6856	0.218607	0.679855	0.301983	ND	0.186812	ND	0.130552	0.0797568	0.147572	0.115483	465	0.000263579	0.0101489	0.229716	0.0978402	0.0414011	0.000431356	0.142688	0.173633	0.187625	0.312813
Lrfn1	765	0.000311242	0.00897273	0.595068	0.0321107	0.00466566	0.00552822	1394	0.00596891	0.0913234	0.319201	0.383762	0.00654822	0.0269615	0.128643	0.121193	0.251	0.207928	1209	0.0046082	0.068293	0.819923	0.0129199	0.0673559	0.0214858	0.0966538	0.18337	0.157189	0.175536
Gabra5	766	0.000311489	0.00897273	0.733548	0.0065084	0.000823352	0.125502	581	0.000470223	0.0172381	0.529533	0.00773676	0.00394089	0.0509583	0.105805	0.244808	0.265587	0.18822	3418	0.064313	0.337122	0.7247	0.089333	0.0183802	0.528207	0.109378	0.137887	0.152346	0.116054
Foxe1	767	0.000311513	0.00897273	0.916338	0.0189724	0.00302604	0.00937844	492	0.000311513	0.0134996	0.916338	0.0189724	0.00302604	0.00937844	0.0602092	0.218262	0.275403	0.239907	NA	ND	ND	ND	ND	ND	ND	0.0279881	0.22247	0.211065	0.123244
Scamp3	768	0.000311542	0.00897273	0.208602	0.0307777	0.0161338	0.00476368	13368	0.654841	0.999999	0.736746	0.408789	0.342166	0.499821	0.0847661	0.117504	0.124894	0.108189	151	6.55701e-06	0.000773109	0.0724791	0.0115669	0.00623868	0.000910795	0.18212	0.242068	0.262861	0.331836
Wt1	769	0.000312022	0.00897273	0.0978612	0.00458725	0.0126639	0.0869616	404	0.000165156	0.00871893	0.0309752	0.00312633	0.00788982	0.295866	0.203278	0.274362	0.24526	0.129518	3901	0.0852286	0.391475	0.629944	0.134337	0.202866	0.0566957	0.112149	0.135688	0.130677	0.1451
Misp3	770	0.000312046	0.00897273	0.270025	0.00879252	0.0142051	0.0146601	493	0.000312046	0.0134996	0.270025	0.00879252	0.0142051	0.0146601	0.134172	0.240416	0.225976	0.225032	NA	ND	ND	ND	ND	ND	ND	ND	ND	ND	ND
B3gnt8	771	0.000314063	0.00901153	0.066319	0.0266609	0.00331301	0.0850797	674	0.000749654	0.023722	0.0524413	0.0284062	0.00802017	0.123532	0.187891	0.206328	0.244563	0.161421	2310	0.0246312	0.19091	0.226628	0.138965	0.0365095	0.13261	0.140024	0.153436	0.186531	0.154664
Gatd3a	772	0.000314209	0.00901153	0.0872361	0.0162122	0.0503813	0.00699849	1836	0.0122207	0.141692	0.477542	0.035823	0.0342378	0.0975246	0.111215	0.198677	0.200031	0.168362	864	0.00166584	0.0345552	0.0352674	0.0602992	0.249714	0.00766841	0.189279	0.175945	0.137516	0.226469
Sdk1	773	0.000315787	0.00904507	0.654722	0.00178393	0.00111741	0.384466	1153	0.00352445	0.0651947	0.462254	0.00524672	0.00833149	0.532859	0.112769	0.257167	0.24278	0.105702	1758	0.0118221	0.120388	0.669516	0.0283048	0.0119372	0.241246	0.111982	0.128398	0.132168	0.118517
Ly6m	774	0.000319158	0.00912313	0.0114877	0.119464	0.018545	0.0199761	370	0.000125441	0.00722455	0.00389293	0.276231	0.00873223	0.017208	0.267315	0.134127	0.24211	0.221454	4487	0.115288	0.460504	0.362823	0.0914975	0.294083	0.16178	0.124582	0.151581	0.129383	0.141414
Bglap2	775	0.000319336	0.00912313	0.0165904	0.0863748	0.0162132	0.0218976	501	0.000319336	0.0135697	0.0165904	0.0863748	0.0162132	0.0218976	0.222239	0.172431	0.222935	0.213874	NA	ND	ND	ND	ND	ND	ND	ND	ND	ND	ND
Fam171a2	776	0.000324965	0.00927198	0.00982141	0.39266	0.0545765	0.00247006	12162	0.574557	0.999999	0.979466	0.276051	0.227358	0.584468	0.0437693	0.132159	0.139291	0.0984497	175	1.0938e-05	0.00111039	0.00118131	0.479618	0.041425	0.000370638	0.240539	0.116748	0.173585	0.262714
Mical3	777	0.000325656	0.00927973	0.0734547	0.237341	0.00049009	0.0610064	2273	0.0203653	0.191091	0.345371	0.317168	0.0025665	0.413998	0.12527	0.128628	0.279508	0.117681	851	0.00155145	0.0326733	0.0393175	0.200844	0.0182078	0.0258524	0.1345	0.12341	0.139417	0.137181
Msi1	778	0.000327635	0.00932413	0.0314142	0.00774316	0.0111796	0.193122	NA	ND	ND	ND	ND	ND	ND	0.327243	0.160731	0.147755	0.224445	501	0.000327635	0.0117107	0.0314142	0.00774316	0.0111796	0.193122	0.156222	0.171643	0.167675	0.133415
Mgat4e	779	0.000328796	0.00934515	0.066025	0.0269942	0.00878242	0.0336986	376	0.000133483	0.00757159	0.0687173	0.0435168	0.002849	0.0204583	0.182439	0.196987	0.287227	0.221055	4370	0.107929	0.442645	0.172067	0.0924321	0.347463	0.256758	0.151238	0.170539	0.126855	0.137869
Tnfsf11	780	0.000329389	0.00935001	0.0161142	0.0148791	0.17853	0.0123503	1815	0.0119453	0.140342	0.0714712	0.211177	0.343602	0.0106743	0.177397	0.142676	0.124727	0.234405	904	0.00195683	0.0387558	0.0297886	0.00921207	0.126154	0.144704	0.157806	0.171092	0.139845	0.137953
Zfp617	781	0.000334994	0.00949694	0.00884123	0.252965	0.011919	0.0202505	5170	0.123787	0.510563	0.065866	0.43864	0.0891775	0.688822	0.18542	0.116015	0.175472	0.0895207	372	0.000126997	0.00609055	0.0151552	0.158651	0.0166288	0.00410261	0.178376	0.141197	0.177015	0.198201
Pcbp3	782	0.000336996	0.00954147	0.261728	0.00492051	0.00511654	0.0825312	314	7.5718e-05	0.00514304	0.174961	0.000990877	0.00214023	0.236039	0.148449	0.311766	0.286514	0.137942	5437	0.17497	0.576706	0.416784	0.478844	0.239073	0.0667235	0.117741	0.116252	0.122886	0.132518
4930486L24Rik	783	0.000338215	0.00956375	0.0700241	0.0237988	0.0108016	0.0303464	8954	0.35141	0.836669	0.37183	0.131418	0.317972	0.754295	0.123874	0.163558	0.130611	0.0816754	221	2.42173e-05	0.00195735	0.0344239	0.0261197	0.00405105	0.0061264	0.14836	0.150935	0.167653	0.163996
Cartpt	784	0.00034124	0.00963019	0.0283524	0.0126788	ND	0.0103593	512	0.00034124	0.0141952	0.0283524	0.0126788	ND	0.0103593	0.205977	0.230607	0.264746	0.236826	NA	ND	ND	ND	ND	ND	ND	0.150354	0.0917708	0.146656	0.119764
Insl3	785	0.000341434	0.00963019	0.08545	0.028016	0.0410368	0.00562604	513	0.000341434	0.0141952	0.08545	0.028016	0.0410368	0.00562604	0.172984	0.206745	0.195286	0.255506	NA	ND	ND	ND	ND	ND	ND	ND	ND	ND	ND
Slc35f1	786	0.000342091	0.00963642	0.117112	0.029425	0.0091941	0.0174864	1321	0.00514782	0.0830798	0.0942136	0.108004	0.0231154	0.0754911	0.170249	0.16594	0.213457	0.177159	1214	0.00463817	0.0684088	0.261581	0.0412556	0.0454306	0.0315392	0.121445	0.134384	0.133759	0.136117
Mir7115	787	0.0003449	0.00969984	0.0678816	0.00536332	0.0535899	0.0286854	515	0.0003449	0.0142835	0.0678816	0.00536332	0.0535899	0.0286854	0.180062	0.257224	0.187247	0.206068	NA	ND	ND	ND	ND	ND	ND	ND	ND	ND	ND
Otulinl	788	0.000345624	0.00969984	0.388446	0.0106448	0.0151144	0.00897846	4044	0.0754328	0.397713	0.245012	0.105489	0.0885874	0.351143	0.138291	0.166082	0.1715	0.124728	468	0.000270188	0.0103368	0.532497	0.0119634	0.0224134	0.0028983	0.115401	0.169423	0.162146	0.185435
Relt	789	0.00034571	0.00969984	0.0456568	0.00817471	0.0596538	0.0252102	227	2.33135e-05	0.00219044	0.0167366	0.00842051	0.0230722	0.00655909	0.221051	0.241705	0.211474	0.249301	7943	0.362252	0.817443	0.455174	0.107548	0.452486	0.563234	0.118844	0.148751	0.119003	0.112643
H3f4	790	0.000346357	0.00969984	0.0480292	0.126208	0.0118648	0.00782256	517	0.000346357	0.0142884	0.0480292	0.126208	0.0118648	0.00782256	0.18937	0.159377	0.231523	0.244198	NA	ND	ND	ND	ND	ND	ND	ND	ND	ND	ND
Dcstamp	791	0.000346792	0.00969984	0.0756503	0.00662602	0.0406971	0.0276215	6677	0.20848	0.665736	0.193803	0.218171	0.447939	0.228899	0.146866	0.142763	0.114303	0.14107	293	5.79883e-05	0.00353906	0.0728783	0.0032369	0.0149248	0.01803	0.160657	0.216989	0.189929	0.186545
B4galt6	792	0.00034697	0.00969984	0.246261	0.00021564	0.0266609	0.398247	359	0.000112438	0.00667985	0.121528	0.000117225	0.0140738	0.705434	0.164168	0.41466	0.233699	0.0878489	6053	0.217208	0.643234	0.550826	0.157619	0.28044	0.191687	0.115306	0.131958	0.1253	0.129809
Itgad	793	0.000347655	0.00970671	0.00495971	0.224579	0.0791594	0.00641038	709	0.000863441	0.0259739	0.0166276	0.227592	0.156354	0.00298097	0.222061	0.140936	0.153598	0.275468	2372	0.0263035	0.198554	0.0297192	0.259937	0.0958129	0.226301	0.148206	0.12633	0.137253	0.128006
5730488B01Rik	794	0.000348288	0.00971215	0.314636	0.00463585	0.00476348	0.0815323	518	0.000348288	0.0143232	0.314636	0.00463585	0.00476348	0.0815323	0.128183	0.259812	0.258975	0.173364	NA	ND	ND	ND	ND	ND	ND	0.118008	0.20062	0.209299	0.160038
Tmem95	795	0.000349215	0.00972575	0.0608674	0.00699933	0.123152	0.0108328	520	0.000349215	0.0143232	0.0608674	0.00699933	0.123152	0.0108328	0.183443	0.248967	0.161581	0.235553	NA	ND	ND	ND	ND	ND	ND	ND	ND	ND	ND
Adarb2	796	0.000349715	0.00972743	0.339378	0.0010978	0.0108604	0.140715	1971	0.0146399	0.158321	0.361209	0.00802081	0.107131	0.236225	0.124153	0.250396	0.167619	0.140681	925	0.00209794	0.0406516	0.294487	0.0115994	0.0121019	0.132575	0.118558	0.137219	0.136983	0.123641
Tbx2	797	0.000351186	0.00975609	0.0534787	0.0265041	0.0195056	0.0207014	8301	0.307182	0.788871	0.798129	0.267695	0.240837	0.173963	0.0773662	0.13372	0.137565	0.148836	244	3.23145e-05	0.00236279	0.0115475	0.01465	0.0112633	0.016521	0.204077	0.199193	0.204588	0.196721
Brinp2	798	0.000355304	0.00985576	0.156986	0.0246221	0.00158789	0.094607	386	0.000141547	0.00781558	0.104353	0.0138804	0.000678977	0.190369	0.166421	0.227412	0.324882	0.147019	4568	0.119508	0.468862	0.348707	0.259014	0.189845	0.0976901	0.121656	0.125071	0.128311	0.134553
Msx1	799	0.000355664	0.00985576	0.238674	0.00395993	0.0622611	0.00988022	889	0.00172994	0.0415029	0.274674	0.02016	0.0356919	0.021628	0.13235	0.216398	0.198934	0.21425	1855	0.0138368	0.133553	0.233478	0.0174885	0.308042	0.0539067	0.142902	0.237671	0.131418	0.197027
Ppfia4	800	0.000356654	0.00987085	0.0505577	0.00531258	0.010978	0.197859	695	0.00080351	0.0246579	0.0342263	0.019106	0.0168751	0.145964	0.199912	0.217298	0.221008	0.155404	2455	0.0287793	0.209913	0.25098	0.0284458	0.0780568	0.342064	0.128353	0.15356	0.14282	0.123713
Sycp1	801	0.000358863	0.00991958	0.200467	0.0103703	0.00290134	0.0974692	1238	0.00436895	0.0752673	0.182242	0.0614324	0.00283802	0.449648	0.148547	0.182884	0.278525	0.114047	1318	0.00590438	0.0802976	0.278404	0.020035	0.0884232	0.0432173	0.127257	0.157821	0.142623	0.149796
Adcyap1r1	802	0.000361435	0.00996804	0.393327	0.00448923	0.0230931	0.0145459	4168	0.0806188	0.412434	0.48022	0.0226628	0.354265	0.231336	0.110984	0.212626	0.124371	0.140322	456	0.000252857	0.00992782	0.27636	0.0181864	0.00931847	0.00814249	0.126222	0.155037	0.161167	0.16239
Cfhr4	803	0.000361517	0.00996804	0.0572817	0.00672992	0.00730102	0.210794	NA	ND	ND	ND	ND	ND	ND	0.0761443	0.049702	0.0897074	0.0988868	521	0.000361517	0.0124266	0.0572817	0.00672992	0.00730102	0.210794	0.149573	0.171224	0.172893	0.132073
Atf7ip2	804	0.000363305	0.0100049	0.0627316	0.00484209	0.0372665	0.0527337	11860	0.553116	0.994097	0.9317	0.0985733	0.412607	0.859806	0.0520444	0.176179	0.118802	0.0653	173	1.07809e-05	0.00111039	0.0119213	0.00476159	0.0143329	0.010511	0.172962	0.184128	0.170691	0.174507
Tmbim6	805	0.000364245	0.0100183	0.125326	0.0106644	0.00613593	0.0730235	4495	0.0939667	0.445522	0.328946	0.112588	0.0740026	0.414498	0.127439	0.164394	0.177441	0.117841	419	0.000186695	0.00797588	0.0816649	0.0113098	0.00873257	0.0325665	0.152206	0.181866	0.185559	0.166437
Gm5148	806	0.00036642	0.0100534	0.00441081	0.0038031	0.26708	0.134657	547	0.000390734	0.0152305	0.0095344	0.00523853	0.17195	0.0760786	0.238461	0.256761	0.150225	0.176065	3184	0.0535747	0.30142	0.0426549	0.0658571	0.436144	0.388622	0.181924	0.171601	0.119255	0.123269
Aacs	807	0.000366428	0.0100534	0.0429319	0.0148791	0.00807669	0.116936	1039	0.00273646	0.0561726	0.0227847	0.10213	0.0335397	0.0991091	0.212298	0.166964	0.200755	0.167901	1573	0.00924851	0.105229	0.312111	0.0189751	0.0265538	0.248107	0.124759	0.154435	0.151305	0.127593
Ralyl	808	0.000370253	0.0101118	0.556527	0.010978	0.00492051	0.0203289	1149	0.00350549	0.0650656	0.372404	0.07258	0.0179069	0.0220891	0.122463	0.17807	0.220309	0.213985	1574	0.00926306	0.105271	0.629021	0.0181239	0.0266996	0.128459	0.112488	0.13622	0.133985	0.12471
Fam81a	809	0.000370376	0.0101118	0.532317	0.015134	0.00935092	0.0081159	300	6.52277e-05	0.00463726	0.259722	0.00312244	0.0144056	0.00626137	0.134533	0.273867	0.22637	0.252014	6425	0.243735	0.679933	0.836074	0.637971	0.0750357	0.143955	0.104155	0.112165	0.140703	0.133835
Clec1b	810	0.000370484	0.0101118	0.0167023	0.0713572	0.00492051	0.104291	2540	0.0269907	0.226559	0.0830643	0.121789	0.066008	0.260294	0.183642	0.169445	0.19211	0.139751	677	0.000842832	0.0223052	0.0271836	0.10776	0.00720555	0.0810534	0.19912	0.162605	0.233456	0.170383
Gm14295	811	0.000370973	0.0101118	0.397718	0.0137813	0.00429319	0.0260336	297	6.22697e-05	0.00447167	0.174455	0.00456336	0.00800961	0.0108473	0.153608	0.280566	0.259732	0.248827	6222	0.228776	0.658917	0.77346	0.388107	0.0484141	0.352868	0.0880311	0.122809	0.18696	0.126392
Psg25	812	0.000371574	0.0101118	0.0984783	0.00395722	0.0173578	0.0907462	NA	ND	ND	ND	ND	ND	ND	0.171465	0.189172	0.186951	0.0998215	523	0.000371574	0.0127236	0.0984783	0.00395722	0.0173578	0.0907462	0.168277	0.262068	0.218747	0.170725
Pafah2	813	0.000371634	0.0101118	0.0386583	0.0270726	0.0113309	0.0517731	5971	0.164466	0.587142	0.111421	0.374683	0.108553	0.631301	0.164695	0.122145	0.165517	0.0960978	326	8.91184e-05	0.00489007	0.0557534	0.0107551	0.0127127	0.0139933	0.147753	0.165227	0.163514	0.162527
Gpc6	814	0.000371755	0.0101118	0.0661034	0.0444806	0.00494011	0.042285	209	1.8172e-05	0.00185441	0.0127654	0.0432429	0.00284955	0.0100837	0.229657	0.193157	0.275766	0.236772	8888	0.439152	0.885652	0.927429	0.1715	0.171779	0.690065	0.108369	0.120294	0.120287	0.112011
Cbln4	815	0.000373451	0.0101455	0.438494	0.0010978	0.00844916	0.151869	119	1.65585e-06	0.000294491	0.18027	9.4616e-05	0.00136552	0.041092	0.148648	0.391909	0.299344	0.194681	17410	0.994324	1	0.873593	0.983351	0.6817	0.850289	0.0785617	0.0552501	0.0976225	0.0813797
Pcdhgc5	816	0.000374033	0.0101488	0.0409323	0.0115661	0.0135069	0.096783	16117	0.813844	0.999999	0.770369	0.402905	0.67659	0.513119	0.0816159	0.118715	0.0913809	0.107428	139	4.37676e-06	0.000560944	0.00874616	0.00353947	0.00254941	0.0375924	0.181513	0.193456	0.197768	0.161652
Tle2	817	0.000374624	0.0101525	0.145537	0.0111741	0.0165258	0.0230735	654	0.000698597	0.0227824	0.117623	0.0156865	0.0164458	0.0445073	0.162668	0.223713	0.222285	0.192392	2602	0.0335178	0.230691	0.278828	0.0858355	0.135478	0.0733166	0.13071	0.153247	0.145106	0.15595
Mir181d	818	0.000375147	0.0101542	0.00401954	0.0223067	0.0534448	0.129627	536	0.000375147	0.0149069	0.00401954	0.0223067	0.0534448	0.129627	0.265781	0.212872	0.186648	0.159403	NA	ND	ND	ND	ND	ND	ND	ND	ND	ND	ND
Cd209g	819	0.000377103	0.0101947	0.00525143	0.00543726	0.0462028	0.473905	539	0.000377103	0.0149116	0.00525143	0.00543726	0.0462028	0.473905	0.257362	0.256272	0.191268	0.111623	NA	ND	ND	ND	ND	ND	ND	0.144323	0.13725	0.130952	0.201149
Mdk	820	0.000383002	0.0103415	0.699141	0.00309837	0.000470323	0.625595	541	0.000383002	0.0150786	0.699141	0.00309837	0.000470323	0.625595	0.0879221	0.272905	0.334486	0.0952001	NA	ND	ND	ND	ND	ND	ND	0.0971087	0.0593272	0.0783939	0.0361187
Thtpa	821	0.000384435	0.0103676	0.0781792	0.00693968	0.238909	0.00494011	319	8.42974e-05	0.00561791	0.0188348	0.00941425	0.0991687	0.00567118	0.218613	0.239692	0.168287	0.255381	5550	0.181552	0.586244	0.780649	0.0783038	0.647152	0.0858184	0.106716	0.140262	0.111841	0.13933
Synpr	822	0.000385565	0.0103854	0.0660054	0.0125855	0.00925291	0.0836094	687	0.000783355	0.024312	0.0163739	0.0615079	0.0333111	0.0464984	0.228759	0.186295	0.205885	0.195237	2511	0.0302898	0.215946	0.721881	0.0258294	0.0320142	0.343821	0.110813	0.139065	0.137611	0.119661
Catsperb	823	0.000386804	0.0103996	0.233381	0.0139939	0.0058673	0.0336722	NA	ND	ND	ND	ND	ND	ND	0.0864759	0.0372512	0.178898	0.116645	532	0.000386804	0.0130214	0.233381	0.0139939	0.0058673	0.0336722	0.12591	0.149818	0.156812	0.143133
Foxd2	824	0.000387032	0.0103996	0.468815	0.0213521	0.00280803	0.0229714	545	0.000387032	0.0151461	0.468815	0.0213521	0.00280803	0.0229714	0.110632	0.213799	0.276007	0.2116	NA	ND	ND	ND	ND	ND	ND	0.248444	0.223828	0.289817	0.382234
Prrx1	825	0.000387917	0.0104107	0.263492	0.00197997	0.0304836	0.0407167	373	0.000128923	0.00737178	0.370999	0.000430361	0.0150333	0.0696029	0.121616	0.336714	0.224125	0.178208	4917	0.139286	0.507556	0.198109	0.366162	0.309441	0.0961681	0.129507	0.121796	0.124082	0.137145
Smad3	826	0.000392837	0.01053	0.091941	0.016075	0.0277195	0.0160554	455	0.000239029	0.0112044	0.0652994	0.0161974	0.0324506	0.0103672	0.180304	0.223094	0.201849	0.236803	3861	0.0834533	0.387326	0.275173	0.131044	0.127799	0.204324	0.123211	0.129991	0.130203	0.126072
Slc27a1	827	0.000394481	0.0105613	0.0313462	0.010586	0.0722393	0.0275823	5681	0.148328	0.556573	0.227755	0.189046	0.250057	0.222868	0.140316	0.146725	0.137	0.141076	355	0.000110236	0.0055561	0.021142	0.00663672	0.0532564	0.018478	0.177124	0.195305	0.162035	0.179267
Slc29a1	828	0.00039592	0.0105838	0.370332	0.0595362	0.00997824	0.00301896	1299	0.00490707	0.080558	0.432013	0.0876539	0.0648041	0.00678982	0.115931	0.171848	0.181078	0.24937	1342	0.00625236	0.0835339	0.281394	0.118926	0.0181697	0.037844	0.130702	0.148038	0.179727	0.167863
Rasef	829	0.000396637	0.0105838	0.431868	0.0113505	0.00043128	0.314873	1586	0.00872488	0.117329	0.518134	0.0229604	0.00445382	0.680356	0.107268	0.212759	0.263059	0.0912237	1333	0.0061099	0.0821813	0.297104	0.0606239	0.00886872	0.139679	0.125899	0.145628	0.165193	0.136046
Skint2	830	0.000396756	0.0105838	0.0102526	0.407371	0.012963	0.0122997	NA	ND	ND	ND	ND	ND	ND	0.340459	0.402311	0.358376	0.245076	534	0.000396756	0.0133065	0.0102526	0.407371	0.012963	0.0122997	0.16712	0.121043	0.164647	0.166735
Ccdc65	831	0.000397721	0.0105968	0.024681	0.0373841	0.0234459	0.0308757	2095	0.0167476	0.170497	0.0211314	0.236852	0.0904747	0.195276	0.215321	0.139723	0.171277	0.146433	858	0.00160602	0.033547	0.170758	0.0250646	0.0374472	0.0242433	0.141753	0.176295	0.169527	0.17685
Zap70	832	0.000401202	0.0106656	0.07567	0.0502833	0.028288	0.00627316	2928	0.0364714	0.265573	0.16075	0.346768	0.0574754	0.0839379	0.152261	0.124775	0.184377	0.172842	637	0.000655176	0.018426	0.0878871	0.0245953	0.0739705	0.00779213	0.148927	0.16708	0.151511	0.182391
Marchf11	833	0.000401265	0.0106656	0.333163	0.0229166	0.00335222	0.0263865	532	0.000365552	0.0146551	0.269043	0.0313413	0.00446285	0.0159844	0.134949	0.203295	0.263788	0.223767	3446	0.0653597	0.339686	0.384832	0.103162	0.0662744	0.244872	0.120574	0.134527	0.13847	0.12595
Cldn7	834	0.000402684	0.0106724	0.0516303	0.0390053	0.00660616	0.0509857	553	0.000402684	0.0155306	0.0516303	0.0390053	0.00660616	0.0509857	0.190683	0.199488	0.256405	0.191078	NA	ND	ND	ND	ND	ND	ND	0.16446	0.179282	0.153949	0.201274
E130102H24Rik	835	0.000402825	0.0106724	0.0604968	0.446061	0.00223481	0.0112525	543	0.000384969	0.0151208	0.0215458	0.233996	0.015049	0.00845418	0.213374	0.139098	0.224095	0.241452	3510	0.0681454	0.347861	0.490824	0.691402	0.0125989	0.160678	0.114475	0.0984984	0.21386	0.150125
Sox8	836	0.00040297	0.0106724	0.00341103	0.193997	0.006528	0.157162	8429	0.315309	0.797453	0.169753	0.608098	0.380435	0.239978	0.150656	0.0981279	0.121155	0.138791	263	3.91017e-05	0.00265758	0.00178899	0.0799505	0.00182034	0.151881	0.304164	0.178355	0.303545	0.157073
Samm50	837	0.000404856	0.0107059	0.00466566	0.00319539	0.152849	0.299661	495	0.00031512	0.0135697	0.00137455	0.00444197	0.229667	0.356888	0.301009	0.262912	0.14068	0.124136	3585	0.0717478	0.358454	0.316078	0.0620815	0.153235	0.247388	0.125224	0.146367	0.135523	0.128962
Enpep	838	0.000405202	0.0107059	0.141009	0.0183882	0.0233479	0.0112917	780	0.00117626	0.0321633	0.0571495	0.0563591	0.037792	0.0214439	0.184084	0.184509	0.196617	0.21367	2257	0.0232543	0.184431	0.549388	0.0452334	0.0887663	0.06368	0.115362	0.143995	0.137687	0.140849
Sema3d	839	0.000406243	0.0107207	0.00958617	0.00494011	0.0803356	0.180255	2752	0.032076	0.248451	0.0469404	0.0433349	0.273729	0.400505	0.191249	0.193659	0.134462	0.11937	667	0.000806931	0.0216748	0.0239102	0.0111134	0.0556479	0.109513	0.143304	0.148964	0.136923	0.131665
Mir9-2hg	840	0.000408149	0.0107581	0.161181	0.00288173	0.0113505	0.130835	3334	0.0494717	0.316381	0.157169	0.124766	0.110232	0.195409	0.153116	0.160571	0.16449	0.145851	581	0.000497874	0.0153494	0.239837	0.00199987	0.0126265	0.145888	0.125484	0.164474	0.150239	0.130302
Ptprm	841	0.000411145	0.0108242	0.269785	0.0103703	0.0152908	0.016271	1100	0.00321556	0.0623071	0.467764	0.0149711	0.0957183	0.0142441	0.11197	0.224868	0.168988	0.226363	1623	0.00991626	0.109359	0.162766	0.082199	0.0210738	0.152162	0.120704	0.12413	0.130543	0.121053
Gm45928	842	0.000413016	0.0108606	0.0735332	0.00241124	0.149242	0.026454	4138	0.0790677	0.407388	0.13658	0.0343373	0.743797	ND	0.157757	0.200058	0.084485	0.221287	548	0.000427835	0.013983	0.0995689	0.00608567	0.0456279	0.026454	0.149149	0.191181	0.161615	0.16986
Or2d3	843	0.000414243	0.0108799	0.0441136	0.015721	0.0325101	0.031163	558	0.000414243	0.0158333	0.0441136	0.015721	0.0325101	0.031163	0.198002	0.231708	0.207891	0.209266	NA	ND	ND	ND	ND	ND	ND	ND	ND	ND	ND
Ctif	844	0.00041573	0.010906	0.0631432	0.0159965	0.0198781	0.0351493	2492	0.0258371	0.221129	0.335724	0.00997349	0.183762	0.265338	0.125649	0.236453	0.147414	0.134575	741	0.00103757	0.0250905	0.0334735	0.2114	0.0150577	0.0208877	0.133855	0.122127	0.138668	0.136693
Zfp600	845	0.000419358	0.0109882	0.184218	0.0038421	0.00405647	0.24848	NA	ND	ND	ND	ND	ND	ND	0.202368	0.36717	0.233395	0.0723631	541	0.000419358	0.0138829	0.184218	0.0038421	0.00405647	0.24848	0.140539	0.208592	0.207697	0.134027
Slc17a6	846	0.000422607	0.0110602	0.0872165	0.0010782	0.0570073	0.134363	463	0.000258856	0.0119241	0.0193472	0.00266245	0.0303018	0.251481	0.218724	0.282155	0.204983	0.137583	4057	0.0925665	0.408602	0.87018	0.0334273	0.325216	0.117255	0.09902	0.155131	0.12515	0.140059
Mir1896	847	0.000427038	0.011163	0.0235366	0.0166705	0.00931655	0.199617	565	0.000427038	0.0161201	0.0235366	0.0166705	0.00931655	0.199617	0.218414	0.229764	0.249289	0.147717	NA	ND	ND	ND	ND	ND	ND	ND	ND	ND	ND
Neurod1	848	0.00042927	0.0112081	0.111721	0.0027249	0.0415205	0.0581051	358	0.00011196	0.00667005	0.0347374	0.00248033	0.0119835	0.136278	0.200293	0.281343	0.23232	0.158273	5195	0.15748	0.54325	0.666281	0.0942774	0.572107	0.0739121	0.090185	0.176691	0.100347	0.185388
Gm11827	849	0.000430962	0.011221	0.0187809	0.262091	0.00306529	0.048916	567	0.000430962	0.0162106	0.0187809	0.262091	0.00306529	0.048916	0.228852	0.138298	0.294382	0.196624	NA	ND	ND	ND	ND	ND	ND	0.0558673	0.117832	0.059825	0.06241
Arpc1a	850	0.000431232	0.011221	0.0246025	0.0216032	0.00793946	0.175041	2620	0.0287931	0.234359	0.0474702	0.0600114	0.145021	0.46173	0.190912	0.183815	0.156281	0.112952	724	0.000992796	0.0245707	0.0756668	0.0502199	0.00605231	0.091508	0.150833	0.156734	0.184943	0.148006
Art3	851	0.000431284	0.011221	0.0326792	0.0286017	0.0144871	0.0545569	311	7.52828e-05	0.00514304	0.0425478	0.00939358	0.0123937	0.0175579	0.194064	0.239516	0.231104	0.220605	5967	0.210698	0.632773	0.119488	0.456201	0.151124	0.53635	0.132634	0.11814	0.130449	0.115764
Daam2	852	0.000432384	0.0112364	0.0464214	0.0317383	0.0170944	0.029425	2572	0.0279101	0.231441	0.134867	0.120556	0.0586188	0.191365	0.158627	0.162214	0.184526	0.147089	733	0.0010054	0.0245776	0.0575255	0.0405462	0.0393786	0.0232829	0.137637	0.1404	0.140628	0.144679
Slc6a5	853	0.000433729	0.0112581	0.227147	0.00576346	0.00374429	0.151771	335	9.19477e-05	0.00585391	0.160465	0.00429923	0.00106563	0.150702	0.151927	0.262142	0.306464	0.153983	5766	0.196857	0.61184	0.374272	0.14076	0.320856	0.23156	0.121682	0.133902	0.123885	0.128134
Hoxb9	854	0.000434995	0.0112778	0.265609	0.0538511	0.00227402	0.0229558	528	0.000360106	0.0145461	0.254528	0.0248186	0.00218513	0.0427732	0.13609	0.209156	0.283337	0.192903	3570	0.0710198	0.356442	0.292327	0.374222	0.0884653	0.0756607	0.133765	0.122436	0.180956	0.186788
Ube2j2	855	0.000437351	0.0113256	0.608222	0.051832	0.00158789	0.0150164	313	7.55525e-05	0.00514304	0.283817	0.0162515	0.00222901	0.00849598	0.132683	0.222402	0.28355	0.241959	6744	0.267067	0.709768	0.956026	0.544872	0.0567594	0.231219	0.0791394	0.113023	0.163475	0.135759
Nyap1	856	0.000438684	0.0113404	0.153104	0.0137813	0.0159181	0.0224657	191	1.18085e-05	0.0013186	0.172307	0.00529872	0.00255618	0.00408007	0.149428	0.255709	0.2784	0.263778	11125	0.61753	0.995181	0.20468	0.334922	0.82113	0.774562	0.140891	0.127742	0.0913194	0.0952717
Apol9a	857	0.000438946	0.0113404	0.0257199	0.00527337	0.045696	0.121836	200	1.41382e-05	0.0015077	0.010311	0.00306421	0.0131379	0.0283812	0.23618	0.274274	0.228791	0.205594	10422	0.562165	0.966865	0.367089	0.174896	0.580352	0.911408	0.125023	0.149168	0.10605	0.073025
Lhx8	858	0.000439735	0.0113475	0.464331	0.00227402	0.00494011	0.145086	918	0.00191043	0.0443853	0.215506	0.016936	0.00642075	0.207252	0.1415	0.220774	0.250251	0.142861	2104	0.0194175	0.165279	0.800685	0.0115243	0.074857	0.157548	0.100573	0.176427	0.150905	0.139426
Erg	859	0.00044128	0.0113631	0.688969	0.0150948	0.00158789	0.0460293	712	0.000887363	0.026581	0.537208	0.0116951	0.0037201	0.0781176	0.105371	0.23317	0.268631	0.175805	2954	0.0443653	0.269025	0.633317	0.169186	0.0340032	0.0985423	0.112762	0.124949	0.135887	0.128808
Inpp4b	860	0.000441587	0.0113631	0.0614573	0.0732979	0.0148791	0.0113505	5018	0.116173	0.493453	0.493495	0.341645	0.0985112	0.0962897	0.109597	0.125747	0.168011	0.168717	408	0.000178415	0.00782714	0.0219525	0.039643	0.0197493	0.0144565	0.133679	0.130361	0.134215	0.135882
Nfatc2ip	861	0.000441878	0.0113631	0.1741	0.0270138	0.00856678	0.0188979	531	0.000364949	0.0146551	0.0693864	0.0144977	0.0188143	0.0317173	0.179988	0.228274	0.220168	0.204071	3523	0.0686364	0.348995	0.604085	0.277482	0.0503515	0.082301	0.107933	0.132849	0.171768	0.161422
Prox1os	862	0.000444216	0.011401	0.131736	0.0257003	0.0183294	0.0123503	796	0.00122967	0.0329479	0.0870184	0.0393902	0.0239409	0.0336585	0.171292	0.195912	0.211145	0.20073	2318	0.024894	0.192283	0.330181	0.0959785	0.106201	0.0459971	0.124023	0.139656	0.138525	0.147462
Ror2	863	0.00044438	0.011401	0.0194664	0.070769	0.00662602	0.0840015	1732	0.0107527	0.132409	0.0201082	0.114057	0.054151	0.385847	0.215433	0.162916	0.185815	0.119979	1037	0.00289422	0.0500298	0.134352	0.113728	0.0130399	0.0417638	0.127113	0.128329	0.142991	0.135358
Gbx2	864	0.000446861	0.0114513	0.267626	0.0369157	0.0012823	0.0609468	573	0.000446861	0.0166329	0.267626	0.0369157	0.0012823	0.0609468	0.133326	0.197901	0.303229	0.18245	NA	ND	ND	ND	ND	ND	ND	0.147831	0.306273	0.230731	0.180171
Shank1	865	0.000449296	0.0115004	0.312325	0.0054106	0.00981195	0.0468827	14857	0.743192	0.999999	0.68981	0.544192	ND	ND	0.0900543	0.104368	0.188742	0.140602	294	5.84487e-05	0.00355507	0.136097	0.00102365	0.00981195	0.0468827	0.134459	0.179647	0.161225	0.145541
Cpeb1	866	0.00045075	0.0115243	0.0181333	0.0656917	0.00999784	0.0655349	352	0.000107448	0.0065104	0.00552933	0.132952	0.00226313	0.0804509	0.254391	0.158034	0.282224	0.173774	5368	0.170343	0.568652	0.45225	0.0884823	0.521206	0.145721	0.118623	0.137736	0.116291	0.132703
S1pr5	867	0.000455112	0.0116224	0.146615	0.0049009	0.15577	0.0070573	7337	0.246989	0.717781	0.415724	0.440899	0.56751	0.0567679	0.117351	0.11472	0.102087	0.184969	298	6.43266e-05	0.00386024	0.0796175	0.00106721	0.0634691	0.0133381	0.179032	0.32585	0.186452	0.237325
Dcpp3	868	0.000458069	0.0116841	ND	0.00799652	0.00516301	ND	577	0.000458069	0.0169319	ND	0.00799652	0.00516301	ND	0.220764	0.244135	0.257824	0.185386	NA	ND	ND	ND	ND	ND	ND	ND	ND	ND	ND
Dlg4	869	0.000458584	0.0116841	0.0758072	0.0685538	0.0157809	0.00972339	3633	0.0589051	0.345715	0.900284	0.377842	0.0623866	0.0259013	0.0647592	0.121437	0.182109	0.208471	558	0.000445911	0.014313	0.0157161	0.0329861	0.0334243	0.0444417	0.162414	0.154407	0.154261	0.151082
Xcr1	870	0.000463736	0.0118018	0.0338932	0.0912744	0.00925291	0.0282488	3097	0.0418165	0.287883	ND	0.119162	0.0413901	0.293191	0.151895	0.171129	0.211027	0.134944	705	0.000914124	0.0232325	0.0338932	0.149358	0.0259646	0.0144226	0.203045	0.154641	0.204222	0.220401
Slc8a2	871	0.000467174	0.0118757	0.10486	0.00801788	0.00494011	0.196487	1993	0.0149655	0.160153	0.12641	0.0191718	0.0565016	0.552053	0.160668	0.218135	0.185594	0.103903	948	0.00223908	0.0423249	0.16834	0.0461427	0.00856753	0.0895853	0.135704	0.15243	0.171575	0.144231
Osm	872	0.000469285	0.0119156	0.538884	0.00049009	0.0137029	0.226775	848	0.001485	0.0373492	0.312306	0.00122337	0.0410492	0.224087	0.128197	0.30208	0.194052	0.14037	2805	0.0400879	0.255977	0.710591	0.0380423	0.042791	0.267132	0.0862623	0.207387	0.203305	0.137274
H2-T22	873	0.000470139	0.0119237	0.0546353	0.0402266	0.00950775	0.0393641	215	1.91129e-05	0.00188829	0.018045	0.0101063	0.00781721	0.0118133	0.224737	0.243568	0.252063	0.238455	9715	0.506521	0.934389	0.522478	0.651856	0.141653	0.543573	0.106872	0.0935592	0.160647	0.104685
Klra9	874	0.000470678	0.0119237	0.024385	0.0707481	0.132825	0.00359475	NA	ND	ND	ND	ND	ND	ND	0.0565688	0.080329	0.0656067	0.0872366	566	0.000470678	0.0148948	0.024385	0.0707481	0.132825	0.00359475	0.222651	0.185727	0.163565	0.292415
1810034E14Rik	875	0.000476156	0.0120441	0.0135461	0.0296407	0.152987	0.0136049	1013	0.00251502	0.052952	0.0209159	0.0273753	0.563211	0.0214937	0.214806	0.206719	0.102673	0.213986	1860	0.0140082	0.134844	0.0828327	0.16418	0.0625879	0.0810289	0.149108	0.138553	0.15315	0.14943
Hspa2	876	0.000476519	0.0120441	0.94757	0.00427323	0.00347194	0.0595009	586	0.000476519	0.0173433	0.94757	0.00427323	0.00347194	0.0595009	0.0546322	0.262844	0.26933	0.182854	NA	ND	ND	ND	ND	ND	ND	0.062294	0.288438	0.256114	0.23252
Nkx2-1	877	0.000489154	0.0123493	0.600165	0.000392072	0.00464606	0.790535	6970	0.225792	0.690575	0.987994	0.0201445	0.513999	0.489446	0.0404372	0.215982	0.107341	0.109785	451	0.00024508	0.00972892	0.2692	0.00177381	0.000838829	0.916123	0.136702	0.308269	0.33633	0.0623273
Tmc8	878	0.000490883	0.0123762	0.00872361	0.266688	0.00454804	0.0820411	534	0.000373714	0.0149069	0.00732386	0.169819	0.0144976	0.0342869	0.246214	0.149645	0.225463	0.199551	3630	0.0732997	0.361798	0.133017	0.440698	0.0287955	0.455538	0.150752	0.119371	0.183002	0.11829
Vmn2r7	879	0.000491335	0.0123762	0.41847	0.00666299	0.00653628	0.047686	NA	ND	ND	ND	ND	ND	ND	0.0791869	0.0762008	0.135066	0.124131	578	0.000491335	0.0152263	0.41847	0.00666299	0.00653628	0.047686	0.119422	0.156965	0.157117	0.141107
Gabbr2	880	0.000493992	0.012429	0.0661034	0.00621435	0.030562	0.0696909	2848	0.0344061	0.257605	0.0201381	0.272156	0.454898	0.0990557	0.216655	0.134631	0.113605	0.168391	701	0.000899215	0.0229838	0.587744	0.00239504	0.0102763	0.12835	0.113121	0.147602	0.138904	0.124378
Entpd2	881	0.000498398	0.0125255	0.0328949	0.111995	0.00935092	0.0256807	6263	0.182769	0.622167	0.104511	0.630269	0.174268	0.299218	0.170163	0.0957442	0.152732	0.132643	358	0.000112249	0.00561028	0.0488997	0.0368639	0.00619876	0.0126319	0.173874	0.179857	0.216514	0.201993
9930111J21Rik2	882	0.000500618	0.0125255	0.0433909	0.00374419	0.0511819	0.106986	NA	ND	ND	ND	ND	ND	ND	ND	ND	ND	ND	582	0.000500618	0.0153927	0.0433909	0.00374419	0.0511819	0.106986	0.15532	0.184334	0.155186	0.145644
Mir1199	883	0.000500644	0.0125255	0.277633	0.0126803	0.0143153	0.0176533	593	0.000500644	0.0180063	0.277633	0.0126803	0.0143153	0.0176533	0.132846	0.229211	0.225572	0.2193	NA	ND	ND	ND	ND	ND	ND	ND	ND	ND	ND
Gm2042	884	0.000501403	0.0125255	0.0389604	0.0313032	0.0441404	0.0165578	NA	ND	ND	ND	ND	ND	ND	0.127985	0.0689702	0.083839	0.0901577	583	0.000501403	0.0153927	0.0389604	0.0313032	0.0441404	0.0165578	0.141571	0.14325	0.140793	0.148284
Gm10874	885	0.00050154	0.0125255	0.187156	0.0255435	0.0230931	0.00807669	503	0.000320155	0.0135751	0.321515	0.0283216	0.0108971	0.00514346	0.128271	0.206147	0.235005	0.25824	3916	0.0858792	0.392994	0.143304	0.132263	0.299691	0.173418	0.146414	0.148058	0.130665	0.142409
Mir6546	886	0.000501714	0.0125255	0.130155	0.0106037	0.0186997	0.0345646	594	0.000501714	0.0180144	0.130155	0.0106037	0.0186997	0.0345646	0.159805	0.236159	0.218979	0.200517	NA	ND	ND	ND	ND	ND	ND	ND	ND	ND	ND
Slc51b	887	0.00050179	0.0125255	0.0190547	0.111152	0.0086648	0.048617	477	0.000283876	0.0126929	0.0103739	0.0644041	0.0299676	0.0219689	0.236097	0.181106	0.204083	0.213388	4047	0.0922319	0.408396	0.254952	0.356855	0.0324003	0.374125	0.135946	0.126037	0.185438	0.124544
Vmn2r-ps158	888	0.000503809	0.0125617	0.113325	0.0870766	0.000511237	0.177745	NA	ND	ND	ND	ND	ND	ND	0.235154	0.241974	0.42077	0.072611	586	0.000503809	0.0153927	0.113325	0.0870766	0.000511237	0.177745	0.153363	0.158936	0.257547	0.145821
Yars1	889	0.000505338	0.0125857	0.49009	0.0884123	0.00178393	0.0116445	2658	0.0296387	0.237823	0.639357	0.641195	0.0175359	0.0276664	0.0940562	0.0938762	0.219585	0.205912	834	0.00146193	0.031415	0.2951	0.0267259	0.00841607	0.0518976	0.12725	0.159897	0.173204	0.151877
Zfp791	890	0.000507235	0.0126187	0.00980181	0.291859	0.0171728	0.0184078	1434	0.00645485	0.0960036	0.0210815	0.448059	0.0340446	0.0746779	0.223413	0.115028	0.207519	0.1817	1364	0.00648802	0.0852567	0.0548285	0.189531	0.0681549	0.0341409	0.166488	0.14109	0.16229	0.17541
St18	891	0.00050977	0.0126676	0.240556	0.00915489	0.0167415	0.024681	1040	0.00277637	0.0568755	0.130125	0.0242419	0.0648224	0.0385483	0.164903	0.223825	0.189342	0.207446	1866	0.0141235	0.135518	0.498273	0.0428549	0.0349103	0.0935755	0.115719	0.1351	0.136474	0.129738
Grin2b	892	0.000515526	0.0127963	0.181399	0.0313461	0.00413762	0.0392236	NA	ND	ND	ND	ND	ND	ND	0.144228	0.22768	0.123881	0.136046	589	0.000515526	0.0156781	0.181399	0.0313461	0.00413762	0.0392236	0.121423	0.131203	0.142281	0.130002
Hsd17b8	893	0.000516975	0.0128179	0.0983709	0.146067	0.0260924	0.00247006	665	0.000717166	0.0230011	0.0736394	0.0778608	0.0164459	0.0148029	0.176313	0.174591	0.221659	0.224834	3011	0.0464789	0.276452	0.266387	0.423142	0.233672	0.0146085	0.138185	0.115689	0.143928	0.255031
Nxph4	894	0.000519938	0.0128668	0.116798	0.000901766	0.124993	0.0708475	14753	0.737016	0.999999	0.566015	0.957654	0.949897	0.144926	0.102398	0.0523569	0.0544533	0.155833	179	1.17863e-05	0.00116884	0.0433717	8.66653e-05	0.0281692	0.0897302	0.180226	0.323583	0.19003	0.1632
Sh3pxd2a	895	0.000520113	0.0128668	0.167866	0.0585756	0.00495971	0.0191331	5698	0.148979	0.557443	0.575226	0.129195	0.0432123	0.752744	0.101544	0.159884	0.193598	0.0836702	399	0.000162026	0.00726807	0.0693344	0.0788719	0.0114275	0.00353365	0.130672	0.129825	0.142186	0.149857
Mir196a-1	896	0.000523147	0.012904	0.0203229	0.554113	0.0272921	0.00305814	600	0.000523147	0.0185961	0.0203229	0.554113	0.0272921	0.00305814	0.215901	0.103639	0.20705	0.274535	NA	ND	ND	ND	ND	ND	ND	ND	ND	ND	ND
Dkk2	897	0.000523226	0.012904	0.250573	0.0326008	0.011076	0.0103899	890	0.00173286	0.0415095	0.183743	0.0257413	0.0801673	0.0112979	0.147843	0.208446	0.174281	0.233088	2211	0.0223226	0.180665	0.37373	0.196042	0.0165726	0.109156	0.121219	0.128915	0.151416	0.134854
Mrgpra2a	898	0.000523365	0.012904	0.0845602	0.0197521	0.0116783	0.0482107	NA	ND	ND	ND	ND	ND	ND	ND	ND	ND	ND	590	0.000523365	0.0158896	0.0845602	0.0197521	0.0116783	0.0482107	0.158512	0.18632	0.195955	0.174497
Tmem50b	899	0.000524082	0.0129073	0.0808649	0.0136637	0.0106644	0.0799435	175	8.91964e-06	0.00108708	0.0327414	0.00493509	0.002367	0.0178838	0.201417	0.259121	0.282666	0.219559	12670	0.740081	1	0.468578	0.355537	0.536986	0.845978	0.118334	0.124155	0.115056	0.0988623
Smpd2	900	0.000524748	0.0129094	0.0980573	0.0280136	0.0049009	0.0700829	4349	0.0878251	0.430605	0.398973	0.219955	0.0569937	0.204042	0.119424	0.142084	0.184945	0.144669	492	0.000307473	0.0111865	0.0490066	0.0190774	0.00826045	0.0628626	0.19694	0.22886	0.257924	0.188543
Bicd1	901	0.000525582	0.0129156	0.0458529	0.0461273	0.00550862	0.0811394	5433	0.13653	0.535622	0.259071	0.411834	0.0941993	0.207727	0.138286	0.118998	0.173656	0.146496	411	0.000180017	0.0078399	0.0295255	0.0187377	0.00613226	0.0740431	0.146221	0.150012	0.159132	0.138227
Myo18b	902	0.000529485	0.012997	0.0389328	0.081551	0.00527337	0.0569877	2683	0.0304379	0.24196	0.0394275	0.372831	0.063959	0.21984	0.196029	0.122282	0.181456	0.142102	766	0.00113794	0.0266207	0.159459	0.0415612	0.00842655	0.0448122	0.125726	0.135115	0.145682	0.134613
Gm5622	903	0.000534144	0.0130969	0.769505	0.031795	0.0106596	0.00369879	NA	ND	ND	ND	ND	ND	ND	0.0779137	0.0895101	0.171282	0.185167	596	0.000534144	0.0160538	0.769505	0.031795	0.0106596	0.00369879	0.106792	0.150141	0.160401	0.170958
Dusp7	904	0.000535698	0.0131204	0.1355	0.0123307	0.021466	0.0269942	5342	0.132029	0.526929	0.578112	0.19143	0.157973	0.112935	0.100598	0.146105	0.152505	0.163287	432	0.000196756	0.00815335	0.0516226	0.00803802	0.0189591	0.0356086	0.184793	0.235672	0.212197	0.195003
Grm8	905	0.000536843	0.013134	0.701182	0.00764541	0.00374429	0.0483621	3671	0.060349	0.350478	0.848031	0.110013	0.0576436	0.106048	0.071297	0.163767	0.183822	0.164931	656	0.000730384	0.0199472	0.416232	0.00755059	0.00588944	0.0771655	0.11564	0.138125	0.139472	0.125877
Foxl2	906	0.000539286	0.0131792	0.217754	0.00437394	0.00702278	0.145956	606	0.000539286	0.01898	0.217754	0.00437394	0.00702278	0.145956	0.141137	0.262119	0.2475	0.154658	NA	ND	ND	ND	ND	ND	ND	0.194379	0.399966	0.233088	0.236179
Dpy19l2	907	0.000543042	0.0132563	0.506989	0.000842955	0.013154	0.175178	3182	0.0440438	0.295119	0.890157	0.00625778	0.0816548	0.780851	0.0664321	0.252209	0.174387	0.080602	809	0.00134457	0.0297848	0.225045	0.0124334	0.0204162	0.0541842	0.127295	0.153315	0.149241	0.140961
Trank1	908	0.000547291	0.0133454	0.447707	0.000392072	0.00872361	0.649409	320	8.4538e-05	0.00561791	0.227464	9.96643e-05	0.00489725	0.901341	0.141153	0.394081	0.26008	0.0645815	8683	0.422432	0.871954	0.715496	0.358805	0.19935	0.338084	0.109865	0.121966	0.129178	0.122769
Fezf1	909	0.000550277	0.0134034	0.281954	0.000590221	0.0460206	0.130733	609	0.000550277	0.0192602	0.281954	0.000590221	0.0460206	0.130733	0.131791	0.326812	0.190664	0.158241	NA	ND	ND	ND	ND	ND	ND	0.0354409	0.174697	0.167057	0.0809917
H60b	910	0.000550929	0.0134045	0.0230931	0.0532042	0.0187018	0.0436376	13447	0.659392	0.999999	0.185279	0.934092	0.564531	0.538006	0.148222	0.0575754	0.10247	0.105111	185	1.31224e-05	0.00126329	0.0177601	0.00981171	0.00458094	0.0135122	0.148929	0.154329	0.16004	0.152701
Trak1	911	0.000552248	0.0134219	0.0148791	0.0683186	0.0146243	0.0676521	1369	0.00569104	0.088619	0.0129061	0.166837	0.0756385	0.124602	0.230168	0.151685	0.176748	0.161163	1411	0.00713692	0.0904846	0.150795	0.0743734	0.0249819	0.098088	0.126444	0.131576	0.139004	0.129615
Nherf2	912	0.000560532	0.0136083	0.00629276	0.0522828	0.021858	0.142479	1553	0.00804924	0.110544	0.0313304	0.312153	0.0753927	0.0438362	0.20346	0.12952	0.176886	0.193355	1257	0.00512075	0.0730312	0.0209393	0.0286215	0.040576	0.725075	0.188523	0.182376	0.175422	0.0996848
Selenbp1	913	0.000563082	0.0136552	0.0213875	0.193841	0.0534983	0.00464606	4975	0.11415	0.489202	0.0786218	0.408795	0.549449	0.0880039	0.176179	0.118486	0.103964	0.172651	452	0.000245625	0.00972904	0.0379691	0.118734	0.0167767	0.004865	0.179188	0.154247	0.196118	0.221366
Rasa4	914	0.000565448	0.0136976	0.438082	0.0348552	0.00733175	0.00925291	1779	0.0113778	0.136351	0.756709	0.0476092	0.0974127	0.0147539	0.0831041	0.19027	0.168443	0.225307	1190	0.00437557	0.0659201	0.207841	0.115756	0.00817843	0.0727543	0.13254	0.140773	0.171833	0.146736
Nsun2	915	0.000567825	0.0137401	0.0151732	0.0351297	0.0277979	0.070279	3673	0.0604001	0.35063	0.100171	0.0690774	0.423457	0.194887	0.16673	0.178282	0.115314	0.144982	608	0.000568836	0.0167596	0.0199843	0.0802207	0.0098403	0.0661566	0.145593	0.134909	0.150925	0.136319
Psg21	916	0.00056915	0.0137572	0.0193488	0.0305424	0.047774	0.036992	5727	0.150027	0.558522	0.315991	0.195373	0.111609	0.355014	0.130946	0.149665	0.169528	0.125961	404	0.000174837	0.00774592	0.00851608	0.0238509	0.0721206	0.0165457	0.267037	0.22791	0.18746	0.241569
Pde1c	917	0.000575647	0.0138939	0.0536355	0.0247986	0.0218776	0.0364039	16538	0.837765	0.999999	0.361271	0.531179	0.937101	0.677805	0.123689	0.105794	0.0568501	0.0911172	153	6.67934e-06	0.00077823	0.0256089	0.00682359	0.00327485	0.00850686	0.13398	0.141553	0.146225	0.140458
Mir6902	918	0.000576061	0.0138939	0.0142253	0.0149158	0.202725	0.0246492	613	0.000576061	0.0200428	0.0142253	0.0149158	0.202725	0.0246492	0.236559	0.23495	0.147556	0.218111	NA	ND	ND	ND	ND	ND	ND	ND	ND	ND	ND
Wdr55	919	0.000579023	0.0139501	0.137337	0.00521366	0.0617314	0.0241418	615	0.000579023	0.0200518	0.137337	0.00521366	0.0617314	0.0241418	0.159584	0.265207	0.185437	0.215129	NA	ND	ND	ND	ND	ND	ND	0.118811	0.106143	0.127008	0.112657
Spmip11	920	0.000579817	0.0139541	0.00609672	0.0954696	0.0323264	0.0568113	14763	0.737487	0.999999	0.375584	0.567446	0.435143	0.806377	0.12193	0.102305	0.115563	0.0775426	169	1.02029e-05	0.00107688	0.00171566	0.0332952	0.011507	0.0121914	0.215983	0.169677	0.186549	0.185647
1700008O03Rik	921	0.000583035	0.0139993	0.0627708	0.0823156	0.00180353	0.115504	267	4.1909e-05	0.00334769	0.0158833	0.0326033	0.00154734	0.053627	0.227849	0.2051	0.306572	0.189476	8331	0.392862	0.845128	0.700164	0.481318	0.0972467	0.451318	0.107249	0.117716	0.145018	0.119181
Paupar	922	0.000583133	0.0139993	0.0734702	0.00613885	0.0864463	0.0276127	619	0.000583133	0.0200922	0.0734702	0.00613885	0.0864463	0.0276127	0.176621	0.253061	0.1715	0.206785	NA	ND	ND	ND	ND	ND	ND	0.080305	0.0167337	0.0895692	0.111861
Igf2bp3	923	0.000583594	0.0139993	0.029229	0.00370508	0.0720433	0.138127	491	0.000306643	0.0133199	0.019379	0.0066468	0.0523369	0.0717737	0.217606	0.250581	0.187167	0.177353	4195	0.0993225	0.424283	0.228131	0.0504818	0.253526	0.425107	0.125099	0.137733	0.124078	0.118494
Adra2c	924	0.00058557	0.0140315	0.170856	0.00138354	0.00499604	0.916378	620	0.00058557	0.0201436	0.170856	0.00138354	0.00499604	0.916378	0.150895	0.300908	0.259445	0.0619073	NA	ND	ND	ND	ND	ND	ND	0.292519	0.314401	0.219044	0.157722
Rxrb	925	0.000586927	0.0140488	0.104291	0.0392072	0.0113309	0.0234263	347	0.000105004	0.00645399	0.0299833	0.0303188	0.0124192	0.0115288	0.204267	0.203927	0.231243	0.233531	6116	0.221423	0.648866	0.703771	0.209996	0.111477	0.293314	0.0936547	0.144462	0.164236	0.133091
Necab1	926	0.000587886	0.0140566	0.0379134	0.0091941	0.0423634	0.0736508	4139	0.0790786	0.407388	0.331589	0.0617241	0.431545	0.0979796	0.1271	0.182949	0.116024	0.168731	537	0.000412666	0.013763	0.0182699	0.0169937	0.0161841	0.139166	0.144982	0.145696	0.146042	0.129487
D2hgdh	927	0.000593251	0.0141695	0.0816883	0.181667	0.0700241	0.0010586	1466	0.00690317	0.10043	0.230298	0.1048	0.0708834	0.0153607	0.140651	0.166624	0.178729	0.224806	1442	0.00753658	0.0935192	0.0675315	0.422874	0.180339	0.00574259	0.164049	0.120732	0.142961	0.222607
Rps6ka4	928	0.000596748	0.0142377	0.00348944	0.0563016	0.102507	0.0550273	399	0.000159286	0.0085144	0.0153974	0.0217856	0.0452789	0.0142388	0.224496	0.214028	0.192059	0.226866	5229	0.159888	0.54791	0.0200114	0.447532	0.456288	0.667059	0.189471	0.118904	0.118275	0.103791
Kif2c	929	0.000599444	0.0142713	0.0956656	0.0191331	0.02621	0.0232303	3121	0.0424771	0.290092	0.622365	0.0949073	0.0756038	0.0753747	0.0969695	0.169706	0.176734	0.176828	707	0.000924968	0.0234417	0.03049	0.0280076	0.0510817	0.0441107	0.16301	0.164146	0.155968	0.157998
Piwil2	930	0.000599446	0.0142713	0.343847	0.00570465	0.0254455	0.0223285	448	0.000231282	0.0110107	0.132369	0.00516396	0.0394962	0.0126563	0.164013	0.279982	0.205881	0.246178	4953	0.141612	0.512187	0.818895	0.116122	0.0942195	0.247718	0.104611	0.136741	0.139004	0.127718
Trhde	931	0.000600132	0.0142723	0.606928	0.000117622	0.106546	0.146733	343	0.000101858	0.00633363	0.305645	5.27962e-05	0.135101	0.0575368	0.130279	0.417081	0.158563	0.185097	6191	0.22684	0.656693	0.884983	0.0616518	0.160655	0.576057	0.106915	0.130916	0.124581	0.113793
Zfp579	932	0.000601047	0.0142787	0.319598	0.0714356	0.000117622	0.4164	1250	0.00448471	0.0764623	0.240388	0.0548665	0.00336595	0.333137	0.138731	0.185998	0.270526	0.126547	1579	0.00931557	0.10559	0.404326	0.2396	0.000931582	0.436603	0.122092	0.136356	0.247437	0.11972
Pcdhgc3	933	0.000602487	0.0142819	0.0351493	0.00972339	0.0174864	0.187665	11559	0.53265	0.982306	0.23605	0.428712	0.572836	0.511381	0.138284	0.114762	0.100338	0.106366	226	2.55079e-05	0.00201625	0.0234862	0.00267962	0.0041691	0.0904757	0.157838	0.180347	0.175834	0.142599
Mir1932	934	0.00060261	0.0142819	0.0236641	0.0524855	0.0626192	0.0144243	624	0.00060261	0.0205893	0.0236641	0.0524855	0.0626192	0.0144243	0.211167	0.187331	0.181996	0.225979	NA	ND	ND	ND	ND	ND	ND	ND	ND	ND	ND
Rerg	935	0.000603116	0.0142819	0.0677697	0.315951	0.0128012	0.00409716	4457	0.0926315	0.443146	0.312144	0.546965	0.161477	0.0402786	0.127918	0.102863	0.151324	0.194694	529	0.000378124	0.0128013	0.0392662	0.174718	0.0100959	0.00905678	0.139616	0.127541	0.149706	0.150508
Mrc2	936	0.000608874	0.0144029	0.407794	0.0165258	0.0512046	0.00329341	1255	0.0045088	0.0766005	0.519304	0.00519311	0.182429	0.030275	0.107	0.261593	0.149092	0.205831	1732	0.0116136	0.119941	0.270936	0.42883	0.0476877	0.00961198	0.125531	0.119392	0.143137	0.156917
Zfp433	937	0.000611485	0.0144492	0.00478503	0.0679858	0.00978706	0.358868	NA	ND	ND	ND	ND	ND	ND	ND	ND	ND	ND	626	0.000611485	0.017499	0.00478503	0.0679858	0.00978706	0.358868	0.208533	0.158501	0.215061	0.12536
Clasrp	938	0.000614785	0.0145117	0.268021	0.0406187	0.0230342	0.00458725	1465	0.00688161	0.100185	0.378377	0.0324736	0.153949	0.013834	0.121378	0.20172	0.153871	0.227234	1395	0.00689253	0.0884007	0.19913	0.205038	0.0211158	0.0304177	0.134734	0.13425	0.166055	0.161405
Sbno2	939	0.000618569	0.0145854	0.490757	0.0131932	0.00731215	0.0244849	2652	0.0294747	0.237042	0.911836	0.0147905	0.0310265	0.471523	0.0625737	0.225198	0.202927	0.111808	883	0.00180963	0.036731	0.207577	0.113312	0.0255146	0.00754745	0.129769	0.136196	0.150622	0.161464
Kdr	940	0.000620804	0.0146226	0.240811	0.00699849	0.012017	0.0574974	3083	0.0412227	0.285004	0.597636	0.0542357	0.0784849	0.126576	0.0971654	0.186066	0.174548	0.15925	742	0.0010447	0.0251953	0.108693	0.0138091	0.0190183	0.0786471	0.137981	0.158734	0.155699	0.141507
Clcn4	941	0.000622919	0.0146568	0.0543804	0.422007	0.0173296	0.00294054	970	0.00219749	0.0483175	0.0220465	0.19723	0.0634507	0.021091	0.213222	0.147621	0.181466	0.220569	2267	0.0235406	0.18591	0.426258	0.75237	0.0370217	0.0120391	0.120575	0.102027	0.165052	0.181732
Slc27a3	942	0.000624451	0.0146772	0.0493619	0.0413048	0.0021564	0.266805	17031	0.863091	0.999999	0.488921	0.908694	0.513506	0.613328	0.1086	0.062373	0.106151	0.0963912	158	7.49932e-06	0.000845844	0.017126	0.00747015	0.000357033	0.122107	0.230915	0.259232	0.373979	0.165349
Mir196b	943	0.000626636	0.014713	0.000949328	0.51243	0.00771658	0.313865	635	0.000626636	0.0210471	0.000949328	0.51243	0.00771658	0.313865	0.312841	0.107794	0.245748	0.129247	NA	ND	ND	ND	ND	ND	ND	0.065935	0.088214	0.042958	0.183525
Asap3	944	0.000632833	0.0148428	0.22488	0.0392868	0.00424344	0.0318174	NA	ND	ND	ND	ND	ND	ND	0.17773	0.133707	0.189979	0.168298	630	0.000632833	0.0179727	0.22488	0.0392868	0.00424344	0.0318174	0.129489	0.149201	0.170615	0.151321
Mapt	945	0.000635407	0.0148874	0.0877262	0.0329929	0.0215836	0.0191919	1773	0.0112811	0.135628	0.050684	0.0753248	0.0576206	0.232633	0.187737	0.175615	0.183834	0.138803	1169	0.00421163	0.0644408	0.334644	0.0680717	0.0521054	0.0114675	0.121587	0.136253	0.138395	0.150008
Tnk2	946	0.000642289	0.0150327	0.0233675	0.0883535	0.0336986	0.0174668	7674	0.266983	0.741701	0.345064	0.35452	0.143889	0.388147	0.125542	0.124449	0.156545	0.120686	325	8.81512e-05	0.00485183	0.00974015	0.0483197	0.0364852	0.00613052	0.162243	0.14672	0.149548	0.166563
Atp6v1c1	947	0.000644897	0.0150778	0.466037	0.122934	0.000176433	0.120837	766	0.00111657	0.031089	0.206935	0.0333379	0.00620342	0.0570839	0.144416	0.201549	0.252682	0.185332	3442	0.0652053	0.339274	0.841048	0.78487	0.00216672	0.448824	0.0990468	0.102576	0.192649	0.119309
Cavin1	948	0.00064683	0.015107	0.0203093	0.033875	0.0425987	0.0418341	13841	0.686052	0.999999	0.868622	0.814169	0.536573	0.156071	0.0695631	0.0766007	0.105115	0.153426	193	1.46743e-05	0.00135722	0.00326186	0.00650865	0.0130921	0.0442931	0.215229	0.203266	0.19111	0.169367
Map2k6	949	0.000648804	0.0151372	0.00729254	0.130815	0.0169963	0.0759052	1585	0.00872135	0.117329	0.113643	0.15054	0.0456326	0.0461513	0.164042	0.155026	0.192042	0.191701	1299	0.00570651	0.078726	0.00694891	0.189251	0.0504512	0.306974	0.151103	0.126205	0.136725	0.121786
Mrpl40	950	0.000651222	0.0151776	0.0179569	0.0738076	0.413832	0.00225442	1831	0.0121552	0.141587	0.0273049	0.211521	0.262382	0.0374152	0.207364	0.143529	0.135881	0.197924	1239	0.00487089	0.0704458	0.0906778	0.0646606	0.549253	0.00512333	0.181739	0.194805	0.10049	0.298037
Mir6481	951	0.000653274	0.0152094	0.00618522	0.117778	0.275003	0.00619655	641	0.000653274	0.0217364	0.00618522	0.117778	0.275003	0.00619655	0.262045	0.165503	0.135567	0.261982	NA	ND	ND	ND	ND	ND	ND	ND	ND	ND	ND
6330409D20Rik	952	0.000655027	0.0152342	0.0834722	0.00715532	0.0912352	0.0228578	1029	0.00268091	0.0555671	0.084643	0.0103657	0.341152	0.0251618	0.172001	0.235626	0.124415	0.208865	2014	0.0174705	0.15527	0.188531	0.0746303	0.0521004	0.127975	0.147432	0.174726	0.184791	0.159175
Nkx2-2os	953	0.000656938	0.0152626	0.150497	0.00199957	0.0751995	0.055243	1048	0.00283653	0.0577266	0.0826939	0.00378233	0.266833	0.0971209	0.172725	0.26665	0.133839	0.167703	1995	0.017187	0.154104	0.41661	0.042592	0.0526199	0.0981987	0.118478	0.138167	0.136589	0.131784
Nfic	954	0.000658864	0.0152913	0.240046	0.0387563	0.0173296	0.00778264	8455	0.31719	0.799744	0.535122	0.14998	0.261669	0.454063	0.10551	0.154898	0.13593	0.113646	308	7.30174e-05	0.00423997	0.120807	0.041611	0.0089985	0.001853	0.135098	0.14546	0.159016	0.172586
Klhl26	955	0.000663981	0.0153939	0.0266413	0.0496756	0.0297779	0.0321499	775	0.00115241	0.0317142	0.0329754	0.0267018	0.0431449	0.0669422	0.201099	0.207419	0.193049	0.179822	2761	0.0387374	0.251215	0.11952	0.315425	0.104634	0.0744798	0.141964	0.126392	0.143855	0.148529
Xdh	956	0.000665196	0.015406	0.103154	0.0010978	0.0786301	0.142616	530	0.000362893	0.0146034	0.0424468	0.00376921	0.0190722	0.195352	0.193811	0.267842	0.217813	0.146147	4437	0.111679	0.451047	0.490385	0.0241218	0.778118	0.162937	0.117332	0.149977	0.107082	0.131696
Mir7679	957	0.000668524	0.0154669	0.103893	0.0613833	0.00536031	0.0373821	644	0.000668524	0.0221402	0.103893	0.0613833	0.00536031	0.0373821	0.17252	0.190694	0.278528	0.207784	NA	ND	ND	ND	ND	ND	ND	ND	ND	ND	ND
Asic4	958	0.000669886	0.0154822	0.131109	0.0246025	0.0065084	0.0610261	2145	0.0176744	0.175739	0.210467	0.084179	0.0189184	0.284479	0.143387	0.172963	0.21786	0.1326	1025	0.00279022	0.0487963	0.135863	0.0426462	0.0363896	0.0376282	0.141719	0.158728	0.160908	0.16045
Bri3	959	0.000671305	0.0154988	0.271628	0.0167415	0.0434024	0.0065084	5075	0.118733	0.498886	0.779712	0.164087	0.268876	0.0481775	0.078967	0.155331	0.137147	0.196561	500	0.000326841	0.0117056	0.0984311	0.0138266	0.0268583	0.0143242	0.129084	0.142153	0.137799	0.14192
Zfp316	960	0.00068097	0.0156792	0.301562	0.290996	0.0027249	0.00546941	4510	0.0944301	0.446423	0.204275	0.347318	0.112261	0.143754	0.144411	0.124884	0.163996	0.1561	580	0.000493738	0.0152481	0.435999	0.243254	0.00208434	0.00395534	0.119999	0.13185	0.197854	0.189723
1700010N08Rik	961	0.000681127	0.0156792	0.119072	0.0230931	0.135343	0.00351521	5754	0.151933	0.562894	0.132665	0.0816337	0.836753	ND	0.170623	0.190568	0.0638613	0.0450318	595	0.000531684	0.0160067	0.189877	0.0403466	0.0356149	0.00351521	0.133224	0.152163	0.154249	0.177184
Agbl4	962	0.000681242	0.0156792	0.128247	0.0215836	0.00844916	0.0559487	15477	0.778772	0.999999	0.207208	0.950959	0.792867	0.580801	0.145859	0.0521809	0.0779616	0.100821	170	1.05069e-05	0.00109881	0.133995	0.00315517	0.00118117	0.0166129	0.121986	0.140668	0.145976	0.132333
Gm3264	963	0.00068666	0.0157875	0.0105874	0.0060903	ND	ND	650	0.00068666	0.0225309	0.0105874	0.0060903	ND	ND	0.244951	0.263932	ND	ND	NA	ND	ND	ND	ND	ND	ND	0.133227	0.297323	0.170819	0.424189
Gm13629	964	0.000687909	0.0157889	0.475329	0.0198193	0.00158789	0.0885495	759	0.00107276	0.0301446	0.480351	0.0115991	0.0018603	0.224012	0.111505	0.243348	0.309801	0.143865	3171	0.0527892	0.298236	0.374148	0.237693	0.0683098	0.0766511	0.121232	0.126842	0.139486	0.138285
3110082J24Rik	965	0.000688148	0.0157889	0.563743	0.00107386	0.0199108	0.109941	651	0.000688148	0.022545	0.563743	0.00107386	0.0199108	0.109941	0.102729	0.308725	0.216996	0.165119	NA	ND	ND	ND	ND	ND	ND	0.0707524	0.082243	0.118686	0.166996
Serpina1b	966	0.000693758	0.0159011	0.787595	0.0749642	0.0175256	0.00129384	9257	0.372529	0.857794	0.669931	0.966226	0.255141	0.0800624	0.091607	0.0474832	0.138329	0.177992	341	0.000101363	0.00529848	0.66325	0.0144784	0.00937307	0.00138541	0.112068	0.152135	0.158155	0.172653
Serpinh1	967	0.000706061	0.0161384	0.0247986	0.0261316	0.0386583	0.0546353	6128	0.173802	0.604469	0.359765	0.446961	0.143034	0.136818	0.123661	0.114303	0.156257	0.157682	418	0.000185022	0.00792326	0.0100824	0.00860874	0.0434276	0.0689194	0.220423	0.2243	0.184492	0.172843
Vmn2r97	968	0.000706193	0.0161384	0.597322	0.0120595	0.014938	0.0127227	1414	0.006228	0.0938955	0.421353	ND	0.0222811	0.0131341	0.117729	0.0400524	0.240424	0.262792	1948	0.0158513	0.145707	0.625361	0.0120595	0.0876983	0.12382	0.11028	0.177371	0.148625	0.145551
Kbtbd11	969	0.00070679	0.0161384	0.636196	0.00186234	0.0355021	0.0325812	19232	0.953643	0.999999	0.823312	0.806832	0.972969	0.408384	0.0742633	0.0762241	0.0470581	0.116807	152	6.5923e-06	0.000773109	0.356889	0.000188875	0.0057579	0.0123511	0.124178	0.223166	0.181728	0.17244
Slco6b1	970	0.000707026	0.0161384	0.107918	0.0267197	0.0171532	0.0277195	11397	0.521701	0.975616	0.886746	0.252527	0.442022	0.284584	0.0609065	0.140619	0.115294	0.135673	235	3.08998e-05	0.00233769	0.0249296	0.0156662	0.00523581	0.0145928	0.152187	0.156522	0.166507	0.157178
Gpt2	971	0.000715072	0.0163053	0.0127227	0.0176236	0.0570073	0.1088	611	0.00056475	0.0197136	0.0125163	0.00756226	0.0504851	0.216444	0.230674	0.246121	0.188694	0.142685	3734	0.0771623	0.370292	0.129478	0.318688	0.195274	0.103366	0.138044	0.125233	0.132579	0.140861
Mfap3	972	0.000716984	0.016332	0.0612025	0.0129384	0.0101939	0.172865	6273	0.183425	0.62344	0.939881	0.0683299	0.0900969	0.597337	0.057291	0.179733	0.171231	0.0993804	416	0.000184026	0.00791842	0.01144	0.0240878	0.0134889	0.0694288	0.197362	0.183466	0.194307	0.162973
Rcor2	973	0.000720541	0.0163805	0.0193292	0.0267197	0.0234655	0.115857	3606	0.0580691	0.343359	0.112569	0.208034	0.0758749	0.302705	0.163037	0.14273	0.17539	0.129101	668	0.000809741	0.0217178	0.0238153	0.0190215	0.0447229	0.0802823	0.20495	0.210976	0.187976	0.171921
Cnbd1	974	0.000721208	0.0163805	0.161887	0.00782184	0.0106448	0.104291	4887	0.110934	0.484042	0.14276	0.514932	0.0646374	0.312208	0.162626	0.106888	0.191389	0.131709	515	0.000354258	0.0123029	0.265529	0.0016492	0.0195497	0.0675801	0.123325	0.162419	0.144162	0.134923
Vwa1	975	0.000721879	0.0163805	0.354688	0.0054498	0.067162	0.0108408	1152	0.00351442	0.0650656	0.259936	0.00780611	0.260923	0.0202612	0.137074	0.250889	0.136933	0.220123	2017	0.0175163	0.15527	0.437386	0.0725968	0.0464496	0.0638396	0.118059	0.175714	0.188246	0.179346
Klrh1	976	0.00072207	0.0163805	0.0469899	0.340123	0.011919	0.00739056	860	0.00154584	0.0382946	0.0324662	0.458457	0.00937413	0.0265172	0.212963	0.113679	0.257773	0.220063	2695	0.0366548	0.243462	0.241502	0.232878	0.158292	0.0304309	0.139304	0.140468	0.152326	0.198062
Cmklr1	977	0.000723601	0.0163984	0.109173	0.031601	0.00891964	0.0458725	2728	0.0315661	0.246789	0.434124	0.0502322	0.0341718	0.292382	0.115926	0.1912	0.203238	0.132502	855	0.00159685	0.0334723	0.0517402	0.0968055	0.0293922	0.0262	0.146666	0.139879	0.152451	0.1536
Cerkl	978	0.000726441	0.016446	0.0683774	0.00950775	0.0188979	0.115465	364	0.000121218	0.00710259	0.0350312	0.00254597	0.0121382	0.143163	0.200041	0.280505	0.231931	0.156678	6365	0.239846	0.675161	0.354825	0.433409	0.215231	0.168972	0.121046	0.118599	0.126371	0.128689
Cdh15	979	0.000731788	0.0165419	0.0254455	0.0291702	0.0148791	0.129639	257	3.67868e-05	0.00305288	0.00667663	0.0203166	0.00511672	0.0529606	0.249205	0.215641	0.257379	0.18699	9516	0.490964	0.924864	0.558868	0.216293	0.378912	0.531588	0.11362	0.134136	0.123183	0.115008
Acsf2	980	0.000732881	0.0165419	0.0473819	0.00884123	0.0643587	0.0532042	2007	0.0151004	0.160469	0.329653	0.0336993	0.0694433	0.0992188	0.127332	0.201204	0.179359	0.16834	1093	0.00356429	0.0583573	0.0241367	0.0296345	0.165487	0.0923149	0.152359	0.150422	0.132636	0.139112
Cntn4	981	0.000732919	0.0165419	0.78287	0.00158789	0.0164474	0.0701613	2626	0.0289207	0.234842	0.919265	0.0148057	0.218041	0.06469	0.0611485	0.224581	0.141571	0.180434	1032	0.00285315	0.0495393	0.477155	0.00850197	0.010136	0.198632	0.114457	0.136792	0.135921	0.120282
Chrm1	982	0.000736673	0.0166097	0.0145067	0.0751603	0.115465	0.0114681	658	0.000704715	0.0228199	0.0086854	0.0384128	0.573163	0.00714041	0.242275	0.197291	0.101836	0.248318	3459	0.0660822	0.342296	0.216615	0.365301	0.0421598	0.196411	0.136184	0.124517	0.16558	0.138173
Iqcm	983	0.000743435	0.0167451	0.151987	0.0104683	0.0105271	0.0871969	3419	0.0516345	0.321932	0.133841	0.143428	0.155484	0.150903	0.163594	0.161134	0.158241	0.159316	716	0.000968172	0.0242286	0.261397	0.00869577	0.00804598	0.111469	0.121385	0.144193	0.144634	0.127667
Cldn6	984	0.000744984	0.0167623	0.537537	0.000128221	0.0676315	0.314135	671	0.000744984	0.0236744	0.537537	0.000128221	0.0676315	0.314135	0.103783	0.379869	0.178933	0.127668	NA	ND	ND	ND	ND	ND	ND	0.0683728	0.240222	0.106842	0.180248
Acsbg3	985	0.000745715	0.0167623	0.0187215	0.0111741	0.0518124	0.135265	3858	0.0675308	0.373231	0.125075	0.112659	0.261598	0.183787	0.160846	0.164164	0.135926	0.148257	651	0.000699568	0.0192521	0.0206963	0.011936	0.033809	0.161987	0.182919	0.192563	0.174169	0.143996
Or2t46	986	0.00074654	0.0167638	0.0325821	0.129975	0.00636724	0.0544481	672	0.00074654	0.0236744	0.0325821	0.129975	0.00636724	0.0544481	0.209669	0.163495	0.265985	0.192642	NA	ND	ND	ND	ND	ND	ND	ND	ND	ND	ND
Mea1	987	0.000755116	0.0169371	0.103644	0.0959793	0.00466566	0.0320911	1419	0.00629095	0.0945548	0.106145	0.210111	0.059162	0.0175842	0.165761	0.143445	0.183721	0.220048	1547	0.00888756	0.102753	0.197041	0.0906517	0.00734124	0.281885	0.148939	0.176697	0.264196	0.135052
Adgrl3	988	0.00075622	0.0169371	0.247202	0.00915489	0.172482	0.0038227	261	4.04964e-05	0.00330331	0.0797835	0.00454782	ND	0.000872246	0.173836	0.260907	0.297816	0.313784	8072	0.372811	0.827786	0.844268	0.228773	0.172482	0.397534	0.108662	0.119246	0.120867	0.115714
Lgals2	989	0.000756552	0.0169371	0.113289	0.00929211	0.14048	0.0100959	1264	0.00457387	0.0771768	0.149196	0.0120554	0.24068	0.0350659	0.155358	0.232244	0.139128	0.200032	1820	0.013092	0.128788	0.158037	0.0893934	0.129878	0.0342314	0.156464	0.176098	0.163334	0.208125
Atxn1	990	0.000758273	0.0169422	0.0663778	0.0557723	0.00989983	0.0408539	12904	0.622594	0.999999	0.439544	0.696969	0.265652	0.548023	0.112994	0.0873268	0.1336	0.102029	212	2.21774e-05	0.00186821	0.0270569	0.0137732	0.00439636	0.0122664	0.132376	0.13606	0.142477	0.136752
4732490B19Rik	991	0.000758307	0.0169422	0.0928427	0.126483	0.0232303	0.00548901	222	2.18746e-05	0.00210154	0.0200891	0.0358132	0.00679988	0.00404127	0.216781	0.199396	0.24983	0.266129	11375	0.638158	1	0.902937	0.760381	0.488843	0.142452	0.0661748	0.0844553	0.111443	0.159075
Gm9767	992	0.000760465	0.0169732	0.0257307	0.0690546	0.0196171	0.0431125	676	0.000760465	0.0239929	0.0257307	0.0690546	0.0196171	0.0431125	0.209379	0.179588	0.217534	0.193868	NA	ND	ND	ND	ND	ND	ND	ND	ND	ND	ND
Gm4349	993	0.000762043	0.0169913	0.00345496	0.545762	ND	0.00509745	677	0.000762043	0.0240072	0.00345496	0.545762	ND	0.00509745	0.271109	0.104533	0.0896047	0.258816	NA	ND	ND	ND	ND	ND	ND	0.071879	0.0818249	0.0190109	0.0874576
Cypt4	994	0.000772104	0.0171821	0.163034	0.00997398	0.0234074	0.0402434	681	0.000772104	0.024159	0.163034	0.00997398	0.0234074	0.0402434	0.157666	0.261025	0.228385	0.20849	NA	ND	ND	ND	ND	ND	ND	ND	ND	ND	ND
Sugct	995	0.000772151	0.0171821	0.372233	0.00874321	0.0115269	0.0408343	16421	0.830189	0.999999	0.682587	0.726171	0.354032	0.667572	0.0910105	0.0865293	0.124542	0.0925215	181	1.2082e-05	0.00119114	0.179409	0.00135245	0.0040058	0.0100652	0.121558	0.149019	0.142582	0.1375
Hspb7	996	0.000773807	0.0172017	0.302797	0.0341495	0.00143106	0.103801	7662	0.266235	0.740901	0.66584	0.497332	0.163212	0.125746	0.0912484	0.107763	0.150969	0.159495	385	0.000136197	0.00633104	0.134852	0.010806	0.000735495	0.166664	0.163088	0.25182	0.357091	0.155371
Gm1979	997	0.000775236	0.0172162	0.255808	0.00341103	0.0114877	0.153594	1492	0.00717938	0.102565	0.213689	0.00859842	0.0966157	0.15605	0.146342	0.258281	0.174492	0.157798	1568	0.00916855	0.104651	0.330746	0.0352282	0.0145758	0.227047	0.128348	0.211174	0.242772	0.14386
Pink1	998	0.000778152	0.0172636	0.043128	0.219325	0.00331301	0.0493619	622	0.000596414	0.0204507	0.0218248	0.115249	0.0050267	0.0875859	0.213793	0.163329	0.258768	0.171875	3820	0.0814628	0.38214	0.327927	0.496836	0.0582054	0.0956002	0.127759	0.115817	0.164761	0.155148
Rab8a	999	0.000782085	0.0173335	0.0971751	0.0635353	0.00984101	0.0256219	1195	0.00393668	0.0702084	0.121437	0.126856	0.0155762	0.0518954	0.163379	0.161946	0.228473	0.190508	1918	0.0151535	0.141467	0.159619	0.0893144	0.0746902	0.0722363	0.140861	0.150771	0.153664	0.154198
E130018O15Rik	1000	0.000783677	0.0173385	0.538707	0.00292094	0.0429515	0.0230931	170	7.90005e-06	0.000991131	0.379838	0.000261496	0.00729396	0.00818446	0.120637	0.353865	0.245932	0.242434	15666	0.932917	1	0.583877	0.969487	0.97665	0.399025	0.107027	0.0641244	0.0616464	0.12224
Tfap2c	1001	0.000783879	0.0173385	0.149732	0.0820999	0.00476368	0.0266609	7598	0.261313	0.733248	0.104936	0.296782	0.722523	0.291585	0.165324	0.129399	0.0847139	0.130078	361	0.000115912	0.00574531	0.325029	0.0527035	0.000633403	0.0135268	0.128874	0.174244	0.270414	0.20391
Mir7212	1002	0.000784863	0.017343	0.0267252	0.0287488	0.00556471	0.365747	688	0.000784863	0.024312	0.0267252	0.0287488	0.00556471	0.365747	0.207001	0.204825	0.254235	0.122299	NA	ND	ND	ND	ND	ND	ND	ND	ND	ND	ND
Cdkn1c	1003	0.000785716	0.0173445	0.00209612	0.193778	0.025945	0.148588	689	0.000785716	0.024312	0.00209612	0.193778	0.025945	0.148588	0.285293	0.145177	0.20794	0.154071	NA	ND	ND	ND	ND	ND	ND	0.107001	0.0842196	0.024994	0.0222301
Vmn2r30	1004	0.000789913	0.0174144	0.0138205	0.040109	0.0352277	0.0807277	1481	0.00702258	0.101133	0.00410404	0.517256	0.296473	0.042728	0.295498	0.106726	0.133839	0.205565	1548	0.00888771	0.102753	0.434166	0.012678	0.0187564	0.358037	0.119873	0.165862	0.161602	0.123482
4930570G19Rik	1005	0.000790455	0.0174144	0.663406	0.00362667	0.0188783	0.0347376	427	0.000200002	0.00997548	0.748627	0.00307293	0.0152631	0.00813993	0.0835182	0.272591	0.223671	0.242599	6220	0.228652	0.658858	0.423383	0.104938	0.170915	0.674684	0.120088	0.16169	0.148508	0.0997499
Tbc1d9	1006	0.000795332	0.0175044	0.050793	0.144381	0.00303856	0.0713572	6457	0.195029	0.643883	0.201126	0.872535	0.0860113	0.255072	0.144747	0.068923	0.172082	0.136411	410	0.000179369	0.00783071	0.0428637	0.0371686	0.00304946	0.051477	0.139701	0.140806	0.159708	0.138488
Klrc1	1007	0.000797163	0.0175101	0.109221	0.00484824	0.00812784	0.37052	NA	ND	ND	ND	ND	ND	ND	0.128703	0.0913383	0.117721	0.2286	666	0.000797163	0.0214445	0.109221	0.00484824	0.00812784	0.37052	0.164138	0.251647	0.251363	0.123937
Pi4kb	1008	0.00079717	0.0175101	0.126639	0.0452059	0.0187215	0.0148791	1247	0.00446932	0.0763993	0.0688342	0.066	0.0762278	0.0425121	0.180615	0.181925	0.177427	0.19555	1869	0.0141988	0.136022	0.396412	0.114402	0.0339412	0.045654	0.122077	0.143663	0.160555	0.156614
Btnl1	1009	0.00079853	0.0175225	0.199467	0.0162122	0.0287781	0.0171728	284	5.08926e-05	0.00380923	0.0765764	0.00664556	0.0106502	0.0100102	0.179978	0.260526	0.244442	0.246532	9029	0.451107	0.895575	0.658209	0.32458	0.40469	0.23163	0.101121	0.129265	0.121734	0.139736
Rilpl1	1010	0.000799807	0.0175332	0.13599	0.117151	0.00727294	0.0138205	4638	0.0996757	0.458208	0.326403	0.387764	0.0506114	0.194868	0.127618	0.120605	0.188811	0.146324	568	0.000473828	0.0149418	0.0917267	0.0636223	0.0155809	0.00913481	0.140147	0.144085	0.158112	0.163183
H2-T3	1011	0.000801629	0.0175558	0.157005	0.0321499	0.0108996	0.0291898	1405	0.00609985	0.0925962	0.0914798	0.0784998	0.127505	0.0243147	0.176024	0.181198	0.164655	0.220715	1658	0.0105769	0.114188	0.397902	0.0635102	0.0102301	0.181228	0.119678	0.191876	0.259389	0.15305
Map3k3	1012	0.000804713	0.0175999	0.00264649	0.143596	0.132893	0.0319539	592	0.000500081	0.0180063	0.00378686	0.112433	0.0705573	0.0295734	0.268826	0.16414	0.178575	0.204913	4127	0.096232	0.417797	0.060452	0.285926	0.411242	0.166005	0.143064	0.125609	0.120319	0.132354
Plcd3	1013	0.000805618	0.0175999	0.474604	0.00121542	0.100782	0.0277979	8488	0.319774	0.803125	0.327166	0.248856	0.78021	0.152552	0.126078	0.136382	0.0793825	0.153204	371	0.00012569	0.0060625	0.547812	0.000418344	0.0258781	0.0273119	0.114556	0.211159	0.162232	0.161564
Fam83h	1014	0.000806029	0.0175999	0.16471	0.000568505	0.0247594	0.697497	4314	0.0860098	0.425126	0.0418285	0.300154	0.148284	0.530387	0.194154	0.130581	0.155097	0.105724	782	0.00121232	0.0277811	0.92985	0.000181503	0.0244125	0.65836	0.0850562	0.253231	0.175389	0.106674
Eif1ad2	1015	0.000807146	0.0176069	0.0527925	0.0224657	0.076062	0.0179569	1964	0.0144951	0.157409	0.0353449	0.0820762	0.137658	0.181085	0.209726	0.180691	0.162621	0.152715	1183	0.00429368	0.0650689	0.256839	0.0385179	0.103275	0.0136662	0.128291	0.15126	0.140866	0.162004
Pcdha6	1016	0.000810491	0.0176625	0.0148399	0.0112917	0.150811	0.0644371	1170	0.00369605	0.0673755	0.0116789	0.0588458	0.222295	0.0750182	0.235797	0.18549	0.142313	0.177928	1991	0.0171097	0.153866	0.164998	0.0231833	0.155382	0.153292	0.127154	0.141924	0.127609	0.127722
Sptbn2	1017	0.000816455	0.017775	0.0241713	0.0244849	0.0251122	0.110584	394	0.000154553	0.00834565	0.0104008	0.00835523	0.016931	0.141667	0.236199	0.242921	0.221403	0.156739	6175	0.225933	0.655667	0.337043	0.425895	0.216551	0.161259	0.123546	0.119857	0.129614	0.133236
Ripor2	1018	0.000818002	0.0177764	0.290918	0.0437161	0.000842955	0.153673	1229	0.00423748	0.0735369	0.442827	0.043445	0.00150211	0.474826	0.114743	0.192848	0.297726	0.111474	2180	0.0214323	0.17599	0.19068	0.167945	0.0523266	0.0746605	0.123956	0.124903	0.132912	0.13056
Trim67	1019	0.000818699	0.0177764	0.39813	0.00315618	0.022897	0.057321	798	0.00124071	0.0331603	0.80026	0.00125546	0.0273512	0.101664	0.0778197	0.301122	0.206259	0.166529	3082	0.0494396	0.287365	0.168834	0.217173	0.117972	0.0975551	0.133453	0.13019	0.137799	0.139993
Sirpb1b	1020	0.000818928	0.0177764	0.120392	0.0205182	0.0219663	0.0304046	NA	ND	ND	ND	ND	ND	ND	ND	ND	ND	ND	670	0.000818928	0.0218987	0.120392	0.0205182	0.0219663	0.0304046	0.138006	0.157216	0.156524	0.154207
Cbarp	1021	0.000820936	0.0178025	0.0541256	0.0332085	0.0374233	0.0246025	3477	0.0533743	0.327305	0.207821	0.140334	0.0350515	0.463143	0.142765	0.155941	0.198887	0.111209	735	0.00101883	0.0248381	0.0449808	0.03677	0.169716	0.00774763	0.174957	0.179152	0.145514	0.210705
Gtf3a	1022	0.000821779	0.0178033	0.11674	0.0627316	0.00950775	0.0237988	1679	0.00990743	0.125852	0.313944	0.031984	0.125548	0.0339906	0.128862	0.202179	0.160455	0.200361	1365	0.00649059	0.0852567	0.0781444	0.347407	0.00882125	0.101024	0.170758	0.127024	0.226618	0.163879
Ccno	1023	0.000823907	0.017822	0.0129885	0.0141363	0.082229	0.110112	699	0.000823907	0.0251203	0.0129885	0.0141363	0.082229	0.110112	0.228592	0.226041	0.172918	0.163792	NA	ND	ND	ND	ND	ND	ND	0.10012	0.102422	0.102864	0.113252
Cdh18	1024	0.00082425	0.017822	0.910176	0.00307777	0.00668483	0.088824	14014	0.696291	0.999999	0.893817	0.413541	0.40027	0.419139	0.0565213	0.118734	0.120459	0.118013	249	3.3861e-05	0.00242877	0.706439	0.000645413	0.0017755	0.0411209	0.11093	0.152538	0.146455	0.129212
Hapln1	1025	0.000826075	0.0178334	0.147556	0.0515379	0.00419517	0.0522828	2328	0.0219253	0.200826	0.182677	0.058233	0.0270774	0.448561	0.148404	0.184292	0.207287	0.114211	1012	0.00270031	0.0478299	0.182581	0.151038	0.0138385	0.0199214	0.131863	0.134148	0.158579	0.155132
C3	1026	0.00082639	0.0178334	0.311149	0.00997824	0.00746898	0.0719649	1156	0.00356216	0.0657212	0.685104	0.0141754	0.012954	0.0867909	0.0899501	0.235601	0.23863	0.176214	2105	0.0194437	0.165409	0.136253	0.0829787	0.0631856	0.152621	0.140014	0.147004	0.150651	0.138331
Gm16551	1027	0.00082721	0.0178337	0.038874	0.00509694	0.0762581	0.110584	214	1.89558e-05	0.00188829	0.00811645	0.00261462	0.0203145	0.0386843	0.244382	0.280081	0.216172	0.196472	12140	0.697993	1	0.772256	0.194933	0.702781	0.590665	0.106646	0.13088	0.109506	0.113701
Tfap2a	1028	0.000828106	0.0178357	0.040305	0.165376	0.0112917	0.0222305	1711	0.0102822	0.128171	0.0991745	0.233245	0.0106036	0.183779	0.167884	0.1398	0.235252	0.148005	1367	0.00653962	0.0857752	0.0665397	0.167792	0.128999	0.0169681	0.150582	0.137245	0.14124	0.16809
Osr2	1029	0.000829856	0.017856	0.00517535	0.193409	0.0259944	0.0644763	2032	0.0154707	0.162382	0.206619	0.0525535	0.0521706	0.139747	0.143248	0.186626	0.186847	0.156276	1184	0.00430463	0.0651585	0.00252158	0.920484	0.073288	0.0823576	0.256157	0.0738398	0.171684	0.168648
Htr1f	1030	0.000835126	0.0179406	0.410637	0.00233283	0.0143302	0.123189	4643	0.0998523	0.458389	0.442523	0.0138939	0.570424	0.356933	0.115184	0.233317	0.101864	0.124781	623	0.000596927	0.0171645	0.321446	0.0144724	0.00324029	0.0735429	0.121784	0.147482	0.158667	0.135279
Epha7	1031	0.000835409	0.0179406	0.0228578	0.066319	0.00360707	0.309404	783	0.00119218	0.0324603	0.00493834	0.18825	0.00831961	0.343312	0.257864	0.146601	0.241936	0.124761	3096	0.0498617	0.288487	0.652173	0.0631338	0.0385511	0.269256	0.112483	0.135956	0.139741	0.123459
Krbox5	1032	0.000836457	0.0179457	0.0809433	0.00948815	0.0722393	0.0305424	1752	0.0110703	0.134639	0.116571	0.0664792	0.204512	0.0314656	0.164295	0.182143	0.145462	0.20545	1311	0.00584718	0.0799665	0.131736	0.0165704	0.0651057	0.148042	0.155322	0.206627	0.173411	0.152192
1700124L16Rik	1033	0.000837505	0.0179508	0.387317	0.0132589	0.0065082	0.0507799	702	0.000837505	0.0254449	0.387317	0.0132589	0.0065082	0.0507799	0.120751	0.229256	0.250996	0.188866	NA	ND	ND	ND	ND	ND	ND	ND	ND	ND	ND
Smc1b	1034	0.000844161	0.018076	0.00629276	0.407638	0.00262688	0.254396	456	0.000244488	0.0113746	0.00146931	0.906084	0.000770113	0.356845	0.2989	0.0637471	0.320675	0.124214	5827	0.200843	0.617816	0.449319	0.155136	0.295952	0.196609	0.119273	0.13798	0.127489	0.134341
Tlr12	1035	0.000847299	0.0181133	0.0234667	0.0494353	0.0194289	0.0764125	705	0.000847299	0.0256329	0.0234667	0.0494353	0.0194289	0.0764125	0.21215	0.189731	0.217835	0.176476	NA	ND	ND	ND	ND	ND	ND	0.152284	0.167784	0.101876	0.124173
Ptprh	1036	0.000847539	0.0181133	0.0151732	0.0383643	0.0274059	0.107996	6499	0.197226	0.647037	0.0866413	0.335186	0.574208	0.235506	0.176267	0.127974	0.101594	0.141802	434	0.000198671	0.00819483	0.0231242	0.0183465	0.00711533	0.0939094	0.152529	0.154672	0.164168	0.139834
Dock10	1037	0.000849165	0.0181305	0.721472	0.00237204	0.00637117	0.158397	1070	0.003025	0.0602413	0.78822	0.00377446	0.011187	0.264862	0.0792386	0.270409	0.23561	0.135676	2533	0.0312513	0.220938	0.472208	0.0546401	0.0599134	0.13891	0.116492	0.134297	0.133648	0.127488
Slc22a4	1038	0.000850164	0.0181343	0.0488522	0.0902943	0.0309149	0.0126835	259	3.81096e-05	0.00313823	0.014502	0.022585	0.0200514	0.00583886	0.226045	0.212692	0.216267	0.253997	9988	0.527068	0.946003	0.570319	0.777177	0.236286	0.275792	0.11413	0.105226	0.129624	0.12734
Adam22	1039	0.000851205	0.0181343	0.162769	0.00637117	0.0324244	0.0515183	2008	0.0151241	0.160614	0.198014	0.0199682	0.273057	0.0710497	0.146489	0.219354	0.134932	0.17987	1197	0.00446033	0.0667377	0.193231	0.0334577	0.0183921	0.123486	0.123913	0.135925	0.139794	0.127185
Prox1	1040	0.000851798	0.0181343	0.124679	0.0195448	0.056184	0.0126639	1292	0.00481155	0.0794277	0.138191	0.0903768	0.0381077	0.034108	0.156364	0.170091	0.196927	0.200324	1865	0.0141104	0.135464	0.193066	0.0300459	0.255145	0.0470704	0.130213	0.148941	0.126837	0.144772
Hykk	1041	0.000856179	0.0182101	0.0272098	0.10684	0.0259944	0.0230931	1094	0.00317423	0.0618182	0.0593517	0.0319413	0.0278097	0.178066	0.183659	0.202269	0.206418	0.149223	2154	0.0204961	0.170418	0.068214	0.682764	0.137417	0.018351	0.151859	0.106686	0.141374	0.169682
Cd300lg	1042	0.000858654	0.0182452	0.0175452	0.0473427	0.0256219	0.082296	2915	0.0361441	0.264283	0.0645418	0.26148	0.0503514	0.312326	0.181178	0.135954	0.188678	0.129332	872	0.00171698	0.0352895	0.0372157	0.0303928	0.0745307	0.0502186	0.169557	0.172982	0.157446	0.164412
Rps7	1043	0.000860837	0.0182479	0.145106	0.00564584	0.0947247	0.0226422	444	0.000222834	0.0107041	0.0398397	0.0111918	0.0801928	0.00912856	0.196254	0.234559	0.175005	0.240789	5633	0.18624	0.59256	0.819805	0.0533312	0.232566	0.349107	0.0731467	0.195962	0.142814	0.126011
Ddr1	1044	0.000861211	0.0182479	0.0234263	0.148105	0.108604	0.00466566	2504	0.0261352	0.222608	0.0555375	0.558799	0.146598	0.0364796	0.189979	0.103117	0.158143	0.203476	975	0.00244657	0.0449783	0.0609023	0.0600386	0.152155	0.0120201	0.151792	0.151983	0.138766	0.172336
Hk2	1045	0.000861254	0.0182479	0.0223089	0.171728	0.0152908	0.0300131	13791	0.682804	0.999999	0.369433	0.494409	0.56815	0.562453	0.122177	0.109109	0.101857	0.102413	213	2.23603e-05	0.00187482	0.00847375	0.0832149	0.00354537	0.00811762	0.160036	0.139148	0.167589	0.16041
Hoxc13	1046	0.000863745	0.0182755	0.012017	0.0938621	0.0081159	0.192762	472	0.000273637	0.0123647	0.00516537	0.120066	0.00985767	0.0687581	0.25696	0.160979	0.237148	0.178425	5282	0.163784	0.555743	0.28961	0.153431	0.0913715	0.699638	0.133628	0.155051	0.171139	0.0931924
Smtn	1047	0.00086421	0.0182755	0.0178589	0.245026	0.140989	0.00286213	3115	0.042385	0.290092	0.343246	0.40014	0.122714	0.019907	0.124416	0.118059	0.160372	0.215734	850	0.00154221	0.0325169	0.00714795	0.165869	0.255776	0.012164	0.178318	0.137346	0.130264	0.171926
Mag	1048	0.000866599	0.0183086	0.740919	0.0102723	0.0155653	0.0149576	9824	0.412283	0.894185	0.796729	0.471103	0.277247	0.157674	0.0786978	0.111906	0.133814	0.153267	336	9.64697e-05	0.00513637	0.491435	0.00260388	0.00740247	0.012397	0.116507	0.211884	0.195278	0.187026
Fgfr1	1049	0.000870116	0.0183653	0.135147	0.00423438	0.0112917	0.275627	612	0.000574016	0.0200043	0.140109	0.00539355	0.00891355	0.156708	0.156994	0.256338	0.240742	0.153374	4088	0.09409	0.412395	0.212161	0.0699379	0.15348	0.499882	0.128038	0.13898	0.131459	0.116965
Arhgap9	1050	0.00087209	0.0183891	0.0265041	0.113799	0.0203289	0.029131	8239	0.302888	0.783663	0.210931	0.314169	0.194964	0.673996	0.142858	0.128392	0.145553	0.091292	350	0.000106816	0.0054604	0.018589	0.0755161	0.0145578	0.0065028	0.204917	0.170233	0.21086	0.230472
Bglap	1051	0.000872901	0.0183891	0.480288	0.0246697	0.0111562	0.0135284	710	0.000872901	0.0262215	0.480288	0.0246697	0.0111562	0.0135284	0.110977	0.210079	0.234057	0.228191	NA	ND	ND	ND	ND	ND	ND	ND	ND	ND	ND
Plbd1	1052	0.00087495	0.0184147	0.212758	0.00701809	0.0571053	0.0210347	16734	0.846969	0.999999	0.429635	0.47599	0.661694	0.946118	0.115312	0.110571	0.0923624	0.0555768	178	1.15752e-05	0.0011603	0.127717	0.00157827	0.0149235	0.00309171	0.135688	0.177388	0.157021	0.17132
Clip3	1053	0.000878924	0.0184808	0.0309737	0.00844916	0.0163494	0.421595	1154	0.00353829	0.0653939	0.116515	0.0284373	0.0131882	0.247674	0.161939	0.205181	0.228323	0.136557	2215	0.0223614	0.180734	0.0407603	0.0328377	0.165997	0.59801	0.165564	0.169028	0.141241	0.110531
Polr2e	1054	0.000883739	0.0185644	0.221795	0.0129776	0.00492051	0.128247	8857	0.344971	0.830329	0.587797	0.521394	0.0860644	0.427884	0.10037	0.106904	0.172761	0.116407	333	9.38223e-05	0.00503988	0.0988163	0.003173	0.00558021	0.0648894	0.177513	0.31504	0.290502	0.193459
Cbx4	1055	0.000884611	0.0185651	0.0994099	0.19733	0.0290134	0.00319539	5078	0.118903	0.499041	0.257561	0.394702	0.18809	0.0868773	0.134751	0.117797	0.145964	0.171343	542	0.000423188	0.013983	0.076999	0.126094	0.0231485	0.00321034	0.165887	0.154183	0.192749	0.235546
Mpped1	1056	0.000889287	0.0186271	0.0631508	0.0242852	0.0104283	0.114474	NA	ND	ND	ND	ND	ND	ND	0.235511	0.168369	0.207648	0.104289	695	0.000889287	0.022926	0.0631508	0.0242852	0.0104283	0.114474	0.138488	0.146365	0.153075	0.133246
Efnb3	1057	0.000889576	0.0186271	0.121542	0.0054302	0.0150948	0.183843	362	0.000117082	0.00689816	0.106469	0.00170816	0.00681942	0.119797	0.166129	0.293412	0.249555	0.1624	7180	0.302155	0.754171	0.242444	0.328541	0.290103	0.375066	0.13985	0.128976	0.133544	0.123887
Gm38667	1058	0.00089065	0.0186271	0.313423	0.00350905	0.03017	0.0552822	18304	0.919278	0.999999	0.975945	0.716371	0.71196	0.400066	0.0465204	0.0875533	0.0880104	0.119426	162	8.54503e-06	0.000940635	0.0967028	0.000436461	0.00645579	0.023866	0.123512	0.151171	0.13658	0.130255
Ulbp1	1059	0.000890933	0.0186271	0.0485582	0.00754739	0.00864519	0.579189	190	1.16758e-05	0.00131064	0.0173367	0.00147848	0.00133968	0.273625	0.225308	0.308728	0.312323	0.1352	15010	0.899742	1	0.473507	0.557129	0.722928	0.914441	0.11802	0.113753	0.105177	0.0915204
Drd2	1060	0.000892192	0.0186359	0.38627	0.00197997	0.0286017	0.0840407	199	1.4015e-05	0.00150207	0.142779	0.00053127	0.00797236	0.01928	0.15681	0.333488	0.244942	0.218059	14013	0.839277	1	0.906532	0.301572	0.537441	0.83625	0.100783	0.124448	0.115742	0.104766
Gm12888	1061	0.000897558	0.0187225	0.183235	0.00887941	0.0183142	0.0621643	NA	ND	ND	ND	ND	ND	ND	0.0834333	0.134096	0.134175	0.136634	699	0.000897558	0.0229838	0.183235	0.00887941	0.0183142	0.0621643	0.152199	0.26162	0.234932	0.191384
Vmn2r29	1062	0.000898031	0.0187225	0.00203878	0.0680441	0.127384	0.10489	450	0.000232422	0.0110158	0.000729976	0.0295403	0.110209	ND	0.322543	0.205183	0.165055	0.175501	5118	0.152251	0.533147	0.22879	0.418649	0.249629	0.10489	0.132018	0.120869	0.130553	0.148977
Vmn2r91	1063	0.000902012	0.0187878	0.0826018	0.00539282	0.0560607	0.0746408	NA	ND	ND	ND	ND	ND	ND	0.109617	0.0907007	0.111224	0.0961	703	0.000902012	0.0229898	0.0826018	0.00539282	0.0560607	0.0746408	0.147678	0.182093	0.152948	0.149078
Defb1	1064	0.000903162	0.0187941	0.0630256	0.0882751	0.0164278	0.020427	876	0.00166235	0.0404338	0.0297883	0.201748	0.0287075	0.0235402	0.228489	0.151905	0.229996	0.238147	2766	0.0389088	0.251862	0.376235	0.0847627	0.0768326	0.120687	0.124288	0.167446	0.169979	0.158152
Sptan1	1065	0.000914153	0.0189956	0.354531	0.28584	0.0167415	0.00111741	409	0.000173639	0.0090547	0.437827	0.135454	0.012342	0.000328362	0.115496	0.159432	0.234982	0.36301	7126	0.297502	0.748364	0.259538	0.607227	0.184063	0.289867	0.126454	0.11338	0.130532	0.125048
Igf2r	1066	0.000915274	0.0189956	0.0105271	0.234636	0.509243	0.00150948	950	0.0020656	0.0463003	0.00876863	0.364654	0.307295	0.00546683	0.241236	0.123024	0.129803	0.25571	2968	0.0448112	0.27045	0.142619	0.171887	0.656606	0.022639	0.131069	0.129277	0.112287	0.146701
Ribc2	1067	0.000915421	0.0189956	0.00111741	0.437494	0.00662602	0.586285	462	0.00025569	0.0118038	0.00153138	0.907689	0.000784944	0.354347	0.29747	0.0634948	0.319912	0.124506	6811	0.272261	0.716512	0.0632542	0.172817	0.899368	0.721228	0.165422	0.143966	0.0847606	0.100372
Pkd2	1068	0.000916542	0.0190011	0.0188979	0.0629668	0.0260336	0.0613985	10282	0.443339	0.919121	0.12683	0.615607	0.330592	0.746113	0.160131	0.0973944	0.126849	0.0842389	291	5.74528e-05	0.00353039	0.0205894	0.0181667	0.0115742	0.0144999	0.155959	0.157186	0.161552	0.159378
Spata31e3	1069	0.000917935	0.0190122	0.0339771	0.00351498	0.100435	ND	NA	ND	ND	ND	ND	ND	ND	0.129811	0.0740423	0.125541	0.155079	706	0.000917935	0.0232963	0.0339771	0.00351498	0.100435	ND	0.214337	0.30128	0.175074	0.103549
Procr	1070	0.000925048	0.0191416	0.15677	0.126777	0.0136441	0.00709651	4712	0.103221	0.467111	0.4797	0.362517	0.0812361	0.0934643	0.111129	0.123573	0.174612	0.170269	603	0.000557023	0.0165474	0.0756673	0.0754835	0.0215832	0.00824656	0.183686	0.183771	0.227521	0.262215
Mir5620	1071	0.000930508	0.0192366	0.250826	0.504026	0.0117792	0.00130192	724	0.000930508	0.0274114	0.250826	0.504026	0.0117792	0.00130192	0.135727	0.106403	0.23287	0.302728	NA	ND	ND	ND	ND	ND	ND	ND	ND	ND	ND
Slco4c1	1072	0.000932408	0.0192569	0.14542	0.00646919	0.102429	0.0201721	4451	0.0922793	0.442078	0.660084	0.0282891	0.214241	0.275899	0.0929716	0.206706	0.143146	0.134096	628	0.000626967	0.017885	0.0496491	0.0241899	0.0962445	0.0101997	0.147496	0.154888	0.140249	0.163397
9430078K24Rik	1073	0.000933231	0.0192569	0.256964	0.0475584	0.00719453	0.0221325	1189	0.00384951	0.0690516	0.1905	0.113212	0.0468255	0.0119723	0.149878	0.167921	0.197165	0.242788	2129	0.020023	0.168435	0.373058	0.0707683	0.0165864	0.259512	0.123804	0.154699	0.176688	0.131693
Gm8580	1074	0.000940625	0.0193914	0.0322239	0.0368638	0.0635648	0.0260301	726	0.000940625	0.0275751	0.0322239	0.0368638	0.0635648	0.0260301	0.203842	0.1997	0.182894	0.210424	NA	ND	ND	ND	ND	ND	ND	ND	ND	ND	ND
Cfap53	1075	0.000943208	0.0194241	0.0498716	0.0237596	0.0212111	0.0784733	9570	0.393744	0.877052	0.320812	0.738359	0.523036	0.119954	0.127837	0.0849391	0.106287	0.161694	309	7.39837e-05	0.00428222	0.0263794	0.00464166	0.00563855	0.12335	0.14872	0.163499	0.161864	0.134373
Dynlt1c	1076	0.000943967	0.0194241	0.0540682	0.123443	0.00872194	0.0339155	730	0.000943967	0.0275751	0.0540682	0.123443	0.00872194	0.0339155	0.186842	0.16134	0.241777	0.200869	NA	ND	ND	ND	ND	ND	ND	0.158626	0.260868	0.30371	0.170807
Kcnn2	1077	0.000946131	0.0194506	0.230774	0.00176433	0.0256219	0.189802	2871	0.0349117	0.259351	0.18155	0.00978917	0.373326	0.380227	0.148631	0.238101	0.122235	0.121472	957	0.00231809	0.0434171	0.337739	0.0148358	0.0100719	0.123561	0.118915	0.139763	0.142187	0.12645
Sema6d	1078	0.000952013	0.0195306	0.622944	0.00368548	0.0123307	0.0704946	679	0.000765888	0.0240264	0.303887	0.00640289	0.0151275	0.0515125	0.132175	0.264434	0.234585	0.193911	4179	0.0986648	0.423122	0.93097	0.051654	0.101759	0.25096	0.105922	0.128925	0.125123	0.119606
Slc16a8	1079	0.000952275	0.0195306	0.00427359	0.103919	0.556566	0.00807669	1511	0.00748798	0.105694	0.0230115	0.0608916	0.366511	0.0570871	0.217186	0.186235	0.12368	0.188289	1780	0.0123052	0.123702	0.0166981	0.34484	0.639246	0.015666	0.244544	0.126287	0.0910969	0.247042
Tnfrsf26	1080	0.000952668	0.0195306	0.0693184	0.0624375	0.0318559	0.0144871	145	4.13264e-06	0.000606699	0.013335	0.011047	0.00767875	0.00245265	0.242436	0.24917	0.262413	0.306324	17275	0.991989	1	0.948168	0.997829	0.637663	0.766717	0.0838648	0.063454	0.108511	0.100765
Clec4n	1081	0.000973385	0.0199368	0.11495	0.238543	0.0462129	0.00161978	NA	ND	ND	ND	ND	ND	ND	0.0665364	0.0523305	0.257267	0.135268	719	0.000973385	0.024233	0.11495	0.238543	0.0462129	0.00161978	0.151832	0.135778	0.169739	0.230268
Slc22a17	1082	0.000979498	0.0200435	0.121758	0.0502833	0.0662994	0.00509694	505	0.000325038	0.0137276	0.0827715	0.0297125	0.0124411	0.016996	0.172696	0.203865	0.230092	0.220672	5146	0.154036	0.536465	0.312282	0.286611	0.955191	0.0299212	0.13085	0.133934	0.0607956	0.202839
Ggta1	1083	0.000982327	0.0200828	0.428633	0.0193292	0.00319539	0.0784341	6645	0.20706	0.664242	0.377109	0.271159	0.0946457	0.442503	0.120312	0.133242	0.168513	0.113323	458	0.0002564	0.010023	0.403838	0.00989128	0.00290712	0.0334077	0.120384	0.157698	0.168113	0.147082
Or11h7	1084	0.000986409	0.0201371	0.0837652	0.0169702	0.0324264	0.0452857	739	0.000986409	0.0284684	0.0837652	0.0169702	0.0324264	0.0452857	0.182059	0.240468	0.21636	0.204213	NA	ND	ND	ND	ND	ND	ND	ND	ND	ND	ND
Bahcc1	1085	0.000986801	0.0201371	0.0318951	0.0336594	0.012115	0.160573	11986	0.562705	0.999999	0.365125	0.261508	0.680694	0.523779	0.121658	0.13458	0.0897729	0.105141	267	4.16908e-05	0.00279126	0.0134198	0.020009	0.00222239	0.071559	0.152422	0.149159	0.166961	0.138314
Map3k14	1086	0.00099574	0.0203008	0.29227	0.0403442	0.00464606	0.0385603	9079	0.359551	0.844208	0.314711	0.438699	0.683798	0.130123	0.129095	0.115265	0.0908353	0.159578	339	9.96248e-05	0.00525755	0.270414	0.0150682	0.000630143	0.0475562	0.126303	0.155942	0.184155	0.145269
Synpo2	1087	0.00100081	0.0203853	0.059693	0.0336986	0.0345612	0.0305816	6740	0.212255	0.67146	0.156994	0.317357	0.346979	0.258983	0.153667	0.128819	0.125292	0.136448	438	0.000215127	0.00878926	0.0665356	0.0165485	0.015724	0.0180546	0.133871	0.143816	0.144176	0.143203
Sit1	1088	0.00100196	0.0203902	0.0399099	0.197775	0.00409732	0.065837	743	0.00100196	0.0287429	0.0399099	0.197775	0.00409732	0.065837	0.196504	0.145997	0.267688	0.181201	NA	ND	ND	ND	ND	ND	ND	ND	ND	ND	ND
Adgrg5	1089	0.00100352	0.0204031	0.0253475	0.121444	0.0124483	0.0556743	378	0.000135721	0.00765782	0.0105362	0.0339661	0.0177185	0.02805	0.236228	0.200965	0.220503	0.206706	7057	0.291582	0.740552	0.351919	0.758886	0.0886184	0.341694	0.125049	0.102089	0.150366	0.125702
Gm5468	1090	0.00100563	0.0204273	0.057223	0.0301504	0.0049009	0.252985	1800	0.0116656	0.138224	0.0931696	0.0838654	0.0227495	0.301443	0.169822	0.173074	0.212344	0.130415	1415	0.00722341	0.0913196	0.106287	0.0547323	0.0207949	0.230891	0.138876	0.146151	0.155986	0.129287
Rab11fip1	1091	0.00101267	0.0205514	0.246339	0.00791986	0.0753367	0.0146831	5013	0.115971	0.493146	0.519082	0.199941	0.167507	0.0917312	0.106838	0.145149	0.151098	0.170309	599	0.000543278	0.0162467	0.12906	0.00437608	0.0840801	0.0207494	0.136956	0.171904	0.142853	0.156685
Tent5b	1092	0.00102516	0.0207857	0.118896	0.00237204	0.039168	0.198428	10485	0.458062	0.931153	0.372082	0.154202	0.715212	0.505252	0.122076	0.153817	0.0874668	0.108206	305	6.97607e-05	0.00409058	0.0675397	0.00133139	0.00889414	0.099185	0.174566	0.275501	0.226309	0.164344
Paqr5	1093	0.00102912	0.0208458	0.0759836	0.0186234	0.0156241	0.0996256	2118	0.0171245	0.172311	0.297407	0.0186595	0.059268	0.277351	0.132828	0.226381	0.188646	0.135574	1238	0.00487004	0.0704458	0.0476602	0.138352	0.0348634	0.0717551	0.142104	0.132314	0.144788	0.138489
Trmt61a	1094	0.00103051	0.0208458	0.27149	0.074729	0.00721413	0.0150752	11027	0.494913	0.956701	0.676992	0.240554	0.285888	0.532967	0.0908509	0.138114	0.131824	0.104924	295	5.98312e-05	0.00362686	0.113293	0.0577879	0.00272529	0.00369437	0.164387	0.184589	0.275134	0.265807
Insm2	1095	0.00103148	0.0208458	0.149233	0.00403613	0.0341262	0.107471	750	0.00103148	0.0292716	0.149233	0.00403613	0.0341262	0.107471	0.153847	0.265353	0.199956	0.164503	NA	ND	ND	ND	ND	ND	ND	0.224734	0.0871977	0.108516	0.0471762
3300005D01Rik	1096	0.00103188	0.0208458	0.1009	0.0368548	0.00631236	0.0941562	7295	0.244843	0.715596	0.449834	0.425797	0.143457	0.211453	0.114174	0.116677	0.156632	0.143671	407	0.000178292	0.00782714	0.0449501	0.013691	0.0046182	0.0873493	0.201477	0.243121	0.283026	0.178423
Mir6975	1097	0.00103345	0.0208584	0.0495878	0.00472219	0.0385919	0.245046	753	0.00103345	0.0292716	0.0495878	0.00472219	0.0385919	0.245046	0.188924	0.259786	0.196439	0.137947	NA	ND	ND	ND	ND	ND	ND	ND	ND	ND	ND
S100b	1098	0.00103837	0.0209262	0.0263277	0.433299	0.0939797	0.00207798	12135	0.572828	0.999999	0.851219	0.638374	0.431759	0.151943	0.0703148	0.0949011	0.116537	0.156922	280	5.08412e-05	0.00324642	0.0045851	0.242277	0.0427027	0.00114232	0.237728	0.138313	0.183946	0.271904
Tnfsf12	1099	0.0010387	0.0209262	0.0425791	0.00741017	0.0645743	0.109388	413	0.000179437	0.0092559	0.00816883	0.00427059	0.0589526	0.121661	0.243853	0.264335	0.183838	0.161505	6465	0.247465	0.686069	0.858616	0.190259	0.195811	0.185264	0.084961	0.144379	0.143604	0.145092
Nr1d1	1100	0.00104016	0.0209366	0.362392	0.148399	0.0054302	0.00764541	11809	0.549973	0.992668	0.6844	0.597335	0.465467	0.168767	0.0894029	0.0979533	0.110972	0.149852	282	5.32153e-05	0.00336262	0.171626	0.0563264	0.0012009	0.00493095	0.148035	0.176727	0.269286	0.234992
Zfp280d	1101	0.00104522	0.0210193	0.00429319	0.240556	0.04748	0.0458136	309	7.48461e-05	0.00514304	0.00179113	0.105259	0.0175158	0.0261523	0.299284	0.167536	0.223677	0.211123	8766	0.428635	0.876466	0.217901	0.61583	0.455536	0.292279	0.130117	0.112545	0.118777	0.126005
Malrd1	1102	0.00104752	0.0210464	0.148088	0.0374498	0.0128378	0.0316411	NA	ND	ND	ND	ND	ND	ND	0.212406	0.20835	0.244706	0.197149	745	0.00104752	0.0251953	0.148088	0.0374498	0.0128378	0.0316411	0.124253	0.132694	0.139038	0.133803
Mir141	1103	0.00106774	0.0214333	0.0445799	0.258833	0.00303943	0.0658112	758	0.00106774	0.0300434	0.0445799	0.258833	0.00303943	0.0658112	0.191627	0.134956	0.27351	0.17977	NA	ND	ND	ND	ND	ND	ND	ND	ND	ND	ND
Mrap2	1104	0.00106997	0.0214457	0.379252	0.0131932	0.0306405	0.0150948	2676	0.0302527	0.241112	0.587602	0.0152326	0.0910497	0.251391	0.0996	0.22373	0.169959	0.136537	1065	0.00321688	0.0541467	0.214664	0.109872	0.0514409	0.00787385	0.132614	0.141562	0.151113	0.172484
Vmn1r131	1105	0.00107044	0.0214457	0.241041	0.0297553	0.0264222	0.0122185	NA	ND	ND	ND	ND	ND	ND	ND	ND	ND	ND	751	0.00107044	0.0255411	0.241041	0.0297553	0.0264222	0.0122185	0.125215	0.143203	0.144028	0.150153
Sncaip	1106	0.00107127	0.0214457	0.716885	0.00370508	0.00354825	0.245927	278	4.86509e-05	0.00373247	0.401792	0.0010524	0.000874299	0.139021	0.119189	0.309462	0.315684	0.157641	11574	0.652818	1	0.915725	0.319462	0.363468	0.480059	0.103592	0.121635	0.12024	0.116927
Klra14-ps	1107	0.00107759	0.0215528	0.017497	0.0193323	0.0591899	0.116632	NA	ND	ND	ND	ND	ND	ND	0.122659	0.107735	0.185988	0.0806968	753	0.00107759	0.0256111	0.017497	0.0193323	0.0591899	0.116632	0.218517	0.215641	0.183324	0.163161
Ankrd31	1108	0.00109032	0.0217878	0.00744937	0.0735332	0.0337966	0.128031	219	2.00015e-05	0.00194791	0.00160588	0.0233158	0.014557	0.0326119	0.295821	0.211539	0.225761	0.201472	13161	0.779845	1	0.506751	0.583616	0.362946	0.849693	0.11659	0.114398	0.12102	0.105913
Tagln3	1109	0.00110859	0.0221329	0.379055	0.00292094	0.0414616	0.0527337	424	0.000197487	0.00991804	0.148911	0.00631591	0.0136454	0.0219274	0.155419	0.252123	0.228476	0.214144	6791	0.270635	0.71433	0.846403	0.0400442	0.5014	0.41252	0.087231	0.180651	0.11447	0.121358
Celsr2	1110	0.00110987	0.0221384	0.0135069	0.228206	0.00697889	0.112701	554	0.000404683	0.015563	0.00574355	0.164603	0.0294303	0.0245294	0.253225	0.151084	0.204072	0.209504	5198	0.157567	0.543281	0.300091	0.367164	0.0252896	0.954137	0.126773	0.123188	0.159611	0.0900504
Stx4a	1111	0.00111245	0.0221698	0.125698	0.14195	0.00176433	0.0772382	844	0.00145171	0.036685	0.208917	0.0530175	0.0196955	0.0156495	0.149428	0.202338	0.240849	0.250122	3248	0.0569022	0.313789	0.129178	0.596926	0.00730443	0.925978	0.141023	0.112218	0.177775	0.0919402
BC048507	1112	0.00111416	0.0221762	0.00902783	0.0477535	0.0131182	0.430786	765	0.00111416	0.0310624	0.00902783	0.0477535	0.0131182	0.430786	0.240383	0.190036	0.22893	0.115979	NA	ND	ND	ND	ND	ND	ND	ND	ND	ND	ND
Col16a1	1113	0.00111477	0.0221762	0.00466566	0.309737	0.0341495	0.0494011	3372	0.050421	0.318724	0.0958754	0.253856	0.215852	0.0827258	0.168933	0.136774	0.142509	0.173495	871	0.00170709	0.0351265	0.00457099	0.364545	0.0248918	0.101311	0.164602	0.121906	0.149942	0.136797
Or6c68	1114	0.00111973	0.0222549	0.0666779	0.0127839	0.0507577	0.056667	767	0.00111973	0.0311364	0.0666779	0.0127839	0.0507577	0.056667	0.186692	0.243006	0.19585	0.192154	NA	ND	ND	ND	ND	ND	ND	ND	ND	ND	ND
H2bc3	1115	0.00112803	0.0223807	0.0154034	0.135087	0.0130882	0.0908753	768	0.00112803	0.031317	0.0154034	0.135087	0.0130882	0.0908753	0.224609	0.15849	0.229525	0.171006	NA	ND	ND	ND	ND	ND	ND	ND	ND	ND	ND
Cdcp1	1116	0.00112808	0.0223807	0.307973	0.0113505	0.007567	0.0935681	1861	0.0125065	0.14333	0.357521	0.361905	0.00594095	0.0767121	0.123993	0.123495	0.254583	0.176089	1496	0.00812983	0.097249	0.257092	0.00383692	0.139003	0.238918	0.129594	0.182117	0.138944	0.13079
Kif19a	1117	0.00113144	0.0224272	0.0304836	0.00709651	0.223344	0.0514203	1547	0.00800404	0.110349	0.0359621	0.0177762	0.378041	0.13273	0.198787	0.219938	0.121705	0.158832	1775	0.0122435	0.123431	0.129183	0.0433217	0.155261	0.0659069	0.140702	0.155384	0.137995	0.149965
Vat1l	1118	0.00113572	0.0224919	0.0386975	0.0188979	0.0285037	0.119758	915	0.00190618	0.0443853	0.065222	0.0340374	0.0264489	0.0824809	0.180823	0.200388	0.207946	0.173664	2963	0.0447183	0.270247	0.0955018	0.0767632	0.161339	0.307143	0.131094	0.132904	0.127089	0.121356
Kcnc1	1119	0.00114024	0.0225612	0.373194	0.00429319	0.00319539	0.490071	461	0.000246715	0.0114142	0.725944	0.00381293	0.000472152	0.283089	0.0851852	0.266398	0.334355	0.131641	6717	0.265051	0.707014	0.169412	0.101751	0.586707	0.666349	0.132466	0.138219	0.113871	0.110954
Zfr2	1120	0.00114188	0.0225735	0.0779636	0.099606	0.0213875	0.015134	822	0.00136722	0.0354745	0.100912	0.0928267	0.0288841	0.0116868	0.166758	0.169357	0.204631	0.231678	3301	0.0589612	0.320006	0.145142	0.214303	0.10342	0.171121	0.141522	0.134717	0.147041	0.138718
AI115009	1121	0.00114702	0.0226549	0.0652016	0.0118406	0.057223	0.057223	285	5.09017e-05	0.00380923	0.0155909	0.0028502	0.0610645	0.0199981	0.224357	0.276891	0.183276	0.216862	10204	0.543291	0.954497	0.748814	0.518205	0.162061	0.495208	0.100176	0.114689	0.143314	0.116122
Poglut3	1122	0.00114963	0.0226862	0.0173296	0.0537923	0.0827273	0.0328753	420	0.000185964	0.00944343	0.0112822	0.0424545	0.0239693	0.0227691	0.234299	0.194317	0.211506	0.213051	6707	0.264578	0.706844	0.208303	0.218455	0.658237	0.224233	0.137735	0.136714	0.106299	0.136148
Kifc3	1123	0.00116173	0.0229045	0.0613201	0.133873	0.0210347	0.0148791	9468	0.387116	0.871505	0.253256	0.452715	0.227117	0.55051	0.136814	0.113462	0.140688	0.103711	344	0.000101877	0.00529848	0.0426695	0.0646307	0.0128743	0.0035338	0.140147	0.136832	0.149357	0.15918
BC025920	1124	0.00116376	0.0229243	0.0102723	0.031209	0.276842	0.0290134	576	0.000457927	0.0169319	0.00689654	0.0473962	0.199407	0.0122124	0.249426	0.191019	0.145717	0.231901	5127	0.152862	0.534309	0.177426	0.100995	0.395558	0.356233	0.141916	0.153442	0.122658	0.125493
4930562C15Rik	1125	0.00117148	0.0230557	0.15134	0.0863931	0.0313658	0.00633197	2285	0.0209247	0.195309	0.138496	0.146002	0.100579	0.0594625	0.162272	0.160397	0.17346	0.191498	1211	0.0046183	0.0683344	0.250733	0.113972	0.0479437	0.0112222	0.129397	0.141625	0.15108	0.167251
Ppp1r16b	1126	0.00117823	0.023168	0.13997	0.00642999	0.0291506	0.099704	1718	0.0103876	0.128956	0.294816	0.0261327	0.0751079	0.0789925	0.131689	0.208863	0.176961	0.175412	1590	0.0094935	0.106822	0.105406	0.0260325	0.0583909	0.252334	0.132304	0.143327	0.1371	0.124389
Srrm3	1127	0.00118417	0.0232642	0.159201	0.0267197	0.00517535	0.119582	5452	0.137595	0.538068	0.232824	0.206577	0.0701791	0.626607	0.140195	0.144354	0.178828	0.0965444	588	0.00051417	0.0156634	0.159139	0.0191725	0.00746702	0.0403723	0.130959	0.14989	0.157613	0.144169
Fxyd1	1128	0.00118565	0.023271	0.502833	0.00788065	0.0144871	0.0459313	344	0.000103779	0.00643427	0.291501	0.00290843	0.0117739	0.0128544	0.13207	0.276252	0.232856	0.230194	8932	0.442534	0.888088	0.67776	0.297899	0.15904	0.597319	0.0949796	0.132619	0.154079	0.102408
Prkaca	1129	0.00118719	0.023271	0.0963322	0.00515575	0.0327772	0.16224	1939	0.0141041	0.155137	0.628178	0.0167003	0.0506312	0.131078	0.0956533	0.220979	0.187839	0.158493	1412	0.00714073	0.0904846	0.0305002	0.0308639	0.100624	0.290339	0.163877	0.163714	0.146708	0.128671
Hopx	1130	0.00118767	0.023271	0.0659466	0.0456176	0.108232	0.0081159	312	7.55091e-05	0.00514304	0.0222543	0.0185817	0.0577327	0.00365623	0.213764	0.219195	0.185055	0.269275	9097	0.456603	0.89965	0.530322	0.409433	0.384531	0.246529	0.115547	0.121129	0.122353	0.130105
Gabra4	1131	0.00119385	0.0233544	0.0608888	0.0339535	0.0149576	0.0860207	291	5.42679e-05	0.00397741	0.0239518	0.0190243	0.00596178	0.0215747	0.211487	0.218423	0.253919	0.214632	10221	0.544892	0.955692	0.445585	0.279813	0.327799	0.767613	0.11891	0.125482	0.123399	0.107645
Skint9	1132	0.00119404	0.0233544	0.060523	0.164275	0.0582219	0.00459613	NA	ND	ND	ND	ND	ND	ND	0.0176158	0.0248031	ND	0.252492	775	0.00119404	0.0275757	0.060523	0.164275	0.0582219	0.00459613	0.151924	0.137611	0.154021	0.184007
Bcl3	1133	0.00120121	0.0234719	0.363275	0.00527337	0.0908235	0.0154084	13576	0.668029	0.999999	0.494467	0.940784	0.798117	0.147149	0.109593	0.0568768	0.0785582	0.155673	266	4.08891e-05	0.00274784	0.23857	0.000570741	0.0221335	0.0138434	0.134432	0.235059	0.177122	0.184666
Hecw2	1134	0.00120216	0.0234719	0.649154	0.00231323	0.0768658	0.0232499	1023	0.002592	0.0540392	0.407991	0.00280789	0.374852	0.0167856	0.11838	0.277357	0.121974	0.221448	3051	0.0482036	0.282917	0.746266	0.0711988	0.0384434	0.198906	0.110441	0.129351	0.133128	0.12262
Pim1	1135	0.00120576	0.0234956	0.0410892	0.00252887	0.195428	0.132658	8289	0.30589	0.786605	0.418191	0.250607	0.594894	0.142395	0.115869	0.136131	0.0981908	0.155466	403	0.000173049	0.00768568	0.0161517	0.000883197	0.0824964	0.203381	0.229713	0.329725	0.177326	0.146899
Or5h24-ps1	1136	0.00120593	0.0234956	0.0221202	0.0342874	0.182222	0.019495	786	0.00120593	0.0326568	0.0221202	0.0342874	0.182222	0.019495	0.224627	0.209592	0.152203	0.229011	NA	ND	ND	ND	ND	ND	ND	0.105967	0.137438	0.118639	0.177702
Tex19.2	1137	0.00120656	0.0234956	0.0261894	0.0440141	0.0197113	0.118661	788	0.00120656	0.0326568	0.0261894	0.0440141	0.0197113	0.118661	0.209789	0.193879	0.218539	0.163025	NA	ND	ND	ND	ND	ND	ND	0.113114	0.179448	0.236364	0.146807
Itgb3	1138	0.00120989	0.0235165	0.0348552	0.0301504	0.023642	0.108898	16811	0.850716	0.999999	0.637659	0.982667	0.261218	0.798226	0.0954705	0.0434919	0.136134	0.0786127	199	1.71224e-05	0.00153613	0.00863866	0.00467545	0.0130537	0.0280344	0.158557	0.16375	0.15504	0.148411
Peg3	1139	0.00121032	0.0235165	0.128698	0.0032738	0.0408931	0.157103	247	3.18822e-05	0.00275099	0.0319726	0.00117146	0.0120226	0.0687915	0.201658	0.304097	0.231128	0.178411	12236	0.704024	1	0.872706	0.248039	0.560228	0.5295	0.0957239	0.13139	0.113675	0.115206
Lrrc25	1140	0.00121138	0.0235165	0.259728	0.0982533	0.00213679	0.0496952	1594	0.00884385	0.118127	0.315064	0.0435424	0.0544708	0.0491354	0.129094	0.193492	0.186734	0.18985	1786	0.0124137	0.124374	0.228945	0.450276	0.00329982	0.171578	0.142014	0.116099	0.272245	0.151705
Cadps2	1141	0.00121188	0.0235165	0.417263	0.00196036	0.0081551	0.406442	1356	0.00548407	0.0862568	0.285192	0.00314524	0.0345225	0.623759	0.132768	0.273636	0.200011	0.0968013	2286	0.0240281	0.18812	0.51157	0.0489859	0.0261986	0.224173	0.114094	0.128665	0.131998	0.120062
Plekha4	1142	0.001215	0.0235562	0.098959	0.115093	0.0232499	0.0102723	2735	0.0317318	0.247425	0.116095	0.438969	0.0371575	0.115936	0.162887	0.115128	0.197563	0.16293	1051	0.00303572	0.0517619	0.170127	0.0548079	0.0898888	0.0105662	0.136294	0.151764	0.145314	0.171548
Greb1	1143	0.0012166	0.0235666	0.0287781	0.00503813	0.116367	0.161495	763	0.00110179	0.0307981	0.0265698	0.00287081	0.18368	0.171439	0.213125	0.287855	0.150122	0.152522	3733	0.0771282	0.370228	0.162253	0.175018	0.133027	0.220329	0.127979	0.127314	0.129679	0.125225
Rhobtb1	1144	0.00122312	0.0236723	0.0906275	0.0163494	0.0502637	0.0368352	9688	0.402116	0.884796	0.266925	0.310823	0.24	0.780749	0.135092	0.12942	0.138902	0.0804309	340	0.000100323	0.00527887	0.0660358	0.00705709	0.0354412	0.00745597	0.134602	0.151155	0.139215	0.150756
Col11a2	1145	0.0012246	0.0236756	0.053067	0.132207	0.00925291	0.0423242	365	0.000122068	0.00713279	0.0270104	0.177705	0.00260566	0.0124979	0.207876	0.149585	0.280159	0.231147	7944	0.362297	0.817443	0.338036	0.162286	0.407634	0.558048	0.124539	0.135856	0.121118	0.114429
Magi2	1146	0.00122543	0.0236756	0.725138	0.0126639	0.00917449	0.03264	3990	0.0729026	0.389593	0.678612	0.207973	0.0710929	0.0759947	0.0911788	0.143798	0.186309	0.176103	868	0.00169882	0.0350216	0.553417	0.00769857	0.0147056	0.0666529	0.113851	0.133585	0.130867	0.124544
Ffar1	1147	0.0012381	0.0238919	0.0832425	0.117933	0.0609576	0.00465589	797	0.0012381	0.033132	0.0832425	0.117933	0.0609576	0.00465589	0.17303	0.162174	0.18253	0.259977	NA	ND	ND	ND	ND	ND	ND	0.197892	0.0818866	0.179792	0.150872
9530036O11Rik	1148	0.00123878	0.0238919	0.837643	0.00950775	0.00370508	0.0944894	1111	0.00328382	0.0630398	0.725719	0.00740664	0.00639662	0.285437	0.0861911	0.245701	0.250171	0.132191	2951	0.0442844	0.268807	0.70297	0.148973	0.0525414	0.0650736	0.111272	0.12445	0.131071	0.129763
Skint7	1149	0.00124087	0.0239114	0.0160579	0.0449202	0.0818808	0.0473084	NA	ND	ND	ND	ND	ND	ND	0.148789	0.099885	0.126027	ND	789	0.00124087	0.0281835	0.0160579	0.0449202	0.0818808	0.0473084	0.224122	0.193305	0.17513	0.191749
Kcnip4	1150	0.00124613	0.0239807	0.939523	0.00517535	0.0143694	0.040207	6136	0.174213	0.60529	0.870197	0.0802534	0.592971	0.076302	0.0692561	0.174213	0.0994541	0.17576	655	0.000720696	0.0197126	0.803115	0.0064894	0.00312212	0.0863146	0.10948	0.136955	0.140716	0.124262
Tc2n	1151	0.00124664	0.0239807	0.105448	0.318186	0.00203878	0.0410892	1843	0.0122739	0.142039	0.132912	0.64626	0.00865749	0.0772725	0.161334	0.0940803	0.250228	0.179162	1595	0.00957581	0.107454	0.161034	0.149356	0.0194474	0.0874595	0.135929	0.136965	0.161431	0.143942
Fnbp1	1152	0.00125057	0.0240355	0.370018	0.0898042	0.00374429	0.0226814	2654	0.029533	0.237332	0.458236	0.0759953	0.0362616	0.156694	0.112368	0.175521	0.197842	0.152705	1112	0.003713	0.0598196	0.264754	0.229648	0.00931603	0.0203559	0.123278	0.124625	0.149359	0.143689
Fli1	1153	0.00125196	0.0240412	0.0502833	0.0454804	0.0329341	0.0375213	264	4.09234e-05	0.00330331	0.00963131	0.0335539	0.0121674	0.0106208	0.239085	0.200831	0.231881	0.236067	11344	0.635495	1	0.883335	0.22598	0.420632	0.562685	0.1051	0.12521	0.118633	0.114798
Myl7	1154	0.00125406	0.0240427	0.0366264	0.0810531	0.0699317	0.0136416	800	0.00125406	0.0334333	0.0366264	0.0810531	0.0699317	0.0136416	0.198129	0.174127	0.178643	0.227661	NA	ND	ND	ND	ND	ND	ND	0.150458	0.0670638	0.0303039	0.0565725
Farp2	1155	0.0012542	0.0240427	0.322342	0.0162906	0.0307777	0.0175256	235	2.58113e-05	0.00234186	0.127129	0.00248895	0.00940921	0.00808657	0.159732	0.27946	0.238422	0.243009	13457	0.799875	1	0.773539	0.874641	0.502214	0.295835	0.108584	0.104502	0.116788	0.123638
Plec	1156	0.00125664	0.0240686	0.280057	0.115603	0.00248966	0.0352277	17296	0.874555	0.999999	0.927842	0.97747	0.940745	0.175153	0.0598076	0.0460793	0.057085	0.149615	201	1.82229e-05	0.00161868	0.0864204	0.0248155	0.000233648	0.0317604	0.136932	0.147848	0.187739	0.145765
Semp2l1	1157	0.00126243	0.0241557	0.0568893	0.0274537	0.0310945	0.0588121	801	0.00126243	0.0336143	0.0568893	0.0274537	0.0310945	0.0588121	0.188199	0.211283	0.207331	0.187144	NA	ND	ND	ND	ND	ND	ND	0.108013	0.131917	0.151566	0.202224
Nrg1	1158	0.00126337	0.0241557	0.791888	5.88108e-05	0.308482	0.198996	764	0.00110593	0.0308734	0.477292	5.48014e-05	0.501757	0.183893	0.111342	0.418269	0.108879	0.148366	4860	0.135343	0.499069	0.942622	0.0434985	0.183559	0.273381	0.10681	0.126914	0.119984	0.117815
Ubn2	1159	0.00126752	0.0242142	0.0686911	0.02176	0.0836682	0.0229558	341	9.79411e-05	0.00612577	0.0191757	0.00782509	0.0927639	0.00859282	0.21719	0.244154	0.169746	0.241313	8564	0.412787	0.863919	0.651127	0.388497	0.172634	0.37673	0.112056	0.120856	0.130757	0.12129
Ifi47	1160	0.0012758	0.0243513	0.0621908	0.00978928	0.0206722	0.230014	NA	ND	ND	ND	ND	ND	ND	ND	0.026763	0.218679	ND	796	0.0012758	0.0287146	0.0621908	0.00978928	0.0206722	0.230014	0.138979	0.154108	0.148727	0.126765
Pml	1161	0.00127821	0.0243667	0.202721	0.0426967	0.00443042	0.07567	1696	0.0101396	0.127409	0.445266	0.0341668	0.0118128	0.246094	0.114477	0.200207	0.232343	0.138043	1659	0.0106397	0.114798	0.115461	0.206171	0.0345565	0.0574185	0.141423	0.132503	0.155255	0.149298
Ticam1	1162	0.00127881	0.0243667	0.0127227	0.332438	0.0389524	0.0176236	414	0.000179667	0.0092559	0.00533358	0.153519	0.0410016	0.00746455	0.256641	0.153965	0.194576	0.246143	7508	0.327391	0.781577	0.304823	0.672035	0.153551	0.322874	0.131487	0.0988485	0.152549	0.129547
Mark4	1163	0.00128092	0.0243859	0.078655	0.134874	0.0181873	0.0150804	NA	ND	ND	ND	ND	ND	ND	0.0559685	0.121102	0.0721294	0.145792	798	0.00128092	0.0287146	0.078655	0.134874	0.0181873	0.0150804	0.143331	0.136906	0.159033	0.16236
Fgfr2	1164	0.00129027	0.0245238	0.00021564	0.439493	0.162455	0.190743	668	0.000736451	0.0235135	2.92978e-05	0.397167	0.399162	0.310725	0.437394	0.117527	0.117309	0.127618	5553	0.181685	0.586432	0.586071	0.397983	0.0955748	0.152483	0.11782	0.119741	0.125119	0.123517
Wsb2	1165	0.00129038	0.0245238	0.129913	0.0176629	0.00588108	0.217639	4219	0.0825183	0.417003	0.567813	0.02728	0.168489	0.354457	0.100827	0.206431	0.149908	0.122873	771	0.00117336	0.027237	0.0497219	0.0888006	0.00368396	0.159969	0.156445	0.14813	0.190462	0.139009
Altre	1166	0.00129966	0.0246791	0.1167	0.00586148	0.188116	0.0230342	1303	0.00498407	0.0815475	0.307146	0.00454087	0.258956	0.0470967	0.130082	0.262185	0.136452	0.191138	2225	0.0225353	0.181295	0.0798224	0.136105	0.179299	0.0689641	0.164305	0.151807	0.144989	0.167614
Slc2a10	1167	0.00130576	0.0247603	0.0752975	0.0266609	0.00956656	0.155261	3915	0.0696633	0.379412	0.296502	0.0593638	0.312703	0.129127	0.131475	0.184145	0.129441	0.160024	812	0.00135442	0.0298922	0.0474722	0.0664397	0.00356232	0.27807	0.163475	0.15786	0.203924	0.130832
1700029B22Rik	1168	0.00130618	0.0247603	0.0297157	0.0640118	0.04438	0.035336	805	0.00130618	0.0345648	0.0297157	0.0640118	0.04438	0.035336	0.221353	0.192952	0.206423	0.214875	NA	ND	ND	ND	ND	ND	ND	0.0196219	0.0662537	0.0277152	0.0838468
Or4p18	1169	0.00131165	0.0248223	0.0126812	0.0985491	0.0557728	0.0430261	808	0.00131165	0.034607	0.0126812	0.0985491	0.0557728	0.0430261	0.264311	0.180863	0.20334	0.213662	NA	ND	ND	ND	ND	ND	ND	ND	ND	ND	ND
Syndig1	1170	0.00131169	0.0248223	0.904315	0.00701809	0.00307777	0.153536	659	0.000705098	0.0228199	0.723571	0.00889903	0.00270389	0.0784785	0.0860603	0.246299	0.286389	0.177328	5465	0.176467	0.578714	0.856791	0.0844507	0.0989698	0.451185	0.105981	0.134559	0.133229	0.118014
H3c4	1171	0.00132653	0.0250817	0.0476015	0.0253322	0.0616007	0.0409581	813	0.00132653	0.034798	0.0476015	0.0253322	0.0616007	0.0409581	0.189724	0.208569	0.181951	0.19423	NA	ND	ND	ND	ND	ND	ND	ND	ND	ND	ND
Nova1	1172	0.00132823	0.0250925	0.860285	0.00307777	0.00484209	0.237694	406	0.000171402	0.00900212	0.564004	0.00155304	0.00102921	0.262403	0.100561	0.296624	0.310163	0.134107	8837	0.435071	0.882231	0.964102	0.172847	0.45572	0.243161	0.0977348	0.129439	0.118228	0.125906
Vmn1r121	1173	0.00132993	0.0251031	0.0299157	0.0282769	0.0220945	ND	814	0.00132993	0.034798	0.0299157	0.0282769	0.0220945	ND	0.210593	0.212426	0.220484	ND	NA	ND	ND	ND	ND	ND	ND	ND	ND	ND	ND
Gm14057	1174	0.00133414	0.0251611	0.0161024	0.237737	0.00292039	0.274132	817	0.00133414	0.034828	0.0161024	0.237737	0.00292039	0.274132	0.222702	0.139236	0.276071	0.13412	NA	ND	ND	ND	ND	ND	ND	ND	ND	ND	ND
Mfsd5	1175	0.00134477	0.0253401	0.0226587	0.0582457	0.0540519	0.043399	819	0.00134477	0.0350199	0.0226587	0.0582457	0.0540519	0.043399	0.212469	0.184193	0.186449	0.193049	NA	ND	ND	ND	ND	ND	ND	0.144321	0.094335	0.204759	0.212305
Neto2	1176	0.00134906	0.0253992	0.121248	0.0310913	0.03462	0.0238184	333	9.06337e-05	0.00580491	0.0408618	0.0123829	0.019817	0.0108578	0.194849	0.230567	0.216467	0.23453	9176	0.462975	0.904268	0.629758	0.385454	0.275707	0.317434	0.110623	0.122565	0.128945	0.12637
Pmepa1	1177	0.00135046	0.0254041	0.0374037	0.0470879	0.0176629	0.100057	18469	0.92574	0.999999	0.717004	0.785157	0.512118	0.724176	0.0861052	0.0788362	0.106293	0.0853677	186	1.31659e-05	0.00126329	0.00829369	0.00999939	0.00473064	0.0276013	0.158776	0.157191	0.163512	0.148449
Tamalin	1178	0.00135236	0.0254181	0.033777	0.0716708	0.045598	0.0282488	885	0.00171079	0.0411842	0.0219557	0.0316908	0.0687013	0.0881529	0.214059	0.203048	0.179687	0.17202	3262	0.0574699	0.315636	0.239981	0.416236	0.11065	0.0479031	0.137967	0.120972	0.158269	0.178222
Iglon5	1179	0.00135484	0.0254431	0.050891	0.0207406	0.0437705	0.0676521	14484	0.722012	0.999999	0.55678	0.568086	ND	0.506095	0.103453	0.102341	0.102274	0.108473	307	7.25466e-05	0.00422631	0.0155129	0.0050713	0.0437705	0.0241522	0.187191	0.206324	0.168925	0.179492
Tmeff1	1180	0.00136106	0.0255154	0.592343	0.0351689	0.0116642	0.0129384	751	0.00103167	0.0292716	0.350362	0.0620104	0.0328722	0.00309386	0.124537	0.182297	0.201361	0.273174	4462	0.113535	0.455813	0.741889	0.0895223	0.043811	0.529422	0.109561	0.135699	0.14186	0.115999
9530082P21Rik	1181	0.00136187	0.0255154	0.0592421	0.0081159	0.0700829	0.093372	1952	0.0143499	0.15676	0.109947	0.0296869	0.106683	0.204794	0.163822	0.204571	0.164793	0.143001	1458	0.00772234	0.0947756	0.0939183	0.0303458	0.120166	0.0892378	0.159156	0.183128	0.153611	0.160287
Cd68	1182	0.00136394	0.0255154	0.140759	0.0210635	0.0358947	0.0296212	821	0.00136394	0.0354327	0.140759	0.0210635	0.0358947	0.0296212	0.157227	0.215305	0.199309	0.205074	NA	ND	ND	ND	ND	ND	ND	ND	ND	ND	ND
Tagap1	1183	0.00136402	0.0255154	0.0299151	0.0824332	0.0240732	0.0531062	719	0.000910769	0.0270165	0.0127099	0.0363184	0.0503858	0.0811277	0.230536	0.198957	0.189101	0.174586	4158	0.0974824	0.420093	0.357217	0.432903	0.0691748	0.112608	0.125517	0.1173	0.182185	0.166552
Lbhd2	1184	0.00136445	0.0255154	0.0555762	0.0732391	0.00733175	0.105683	202	1.44803e-05	0.00152194	0.0166178	0.0233993	0.00128446	0.024264	0.222528	0.212227	0.303049	0.211137	15155	0.907573	1	0.576287	0.578405	0.622507	0.884917	0.101171	0.100952	0.0964085	0.0654407
Caln1	1185	0.00136589	0.0255209	0.357001	0.00888044	0.0151732	0.0656525	4703	0.102647	0.465398	0.185283	0.105092	0.170408	0.394369	0.148151	0.166538	0.150956	0.119982	721	0.000980089	0.024357	0.619198	0.00953921	0.0117556	0.0298186	0.112498	0.138703	0.137523	0.132337
Nova2	1186	0.00137218	0.0256168	0.149341	0.0147085	0.00773707	0.18692	NA	ND	ND	ND	ND	ND	ND	0.0771127	0.194152	0.206837	0.192763	816	0.00137218	0.0301307	0.149341	0.0147085	0.00773707	0.18692	0.134944	0.159562	0.165771	0.132133
Fam174c	1187	0.00137946	0.0257309	0.0777805	0.026298	0.0288333	0.0542284	823	0.00137946	0.0357486	0.0777805	0.026298	0.0288333	0.0542284	0.175948	0.208743	0.205978	0.18695	NA	ND	ND	ND	ND	ND	ND	ND	ND	ND	ND
Gm5796	1188	0.00138076	0.0257335	0.0700829	0.0108604	0.0393052	0.107036	599	0.000521409	0.0185653	0.0716224	0.0142183	0.0267306	0.0343849	0.193457	0.259377	0.232915	0.222669	5113	0.151602	0.531393	0.179078	0.0911567	0.239902	0.635779	0.150815	0.172825	0.140646	0.097867
Tmem45a	1189	0.00138401	0.0257724	0.497912	0.00970379	0.0504597	0.0131736	290	5.2924e-05	0.00389229	0.202205	0.0027761	0.0212341	0.00477098	0.145125	0.277988	0.214927	0.260733	11837	0.673525	1	0.960285	0.412654	0.404081	0.349678	0.0955225	0.120111	0.120429	0.122525
Tnks1bp1	1190	0.00139763	0.0260041	0.592343	0.388975	0.00150948	0.00935092	1967	0.0145867	0.158162	0.952792	0.568682	0.0130808	0.0102925	0.0541235	0.102261	0.229724	0.237008	1817	0.0129826	0.127873	0.272815	0.229938	0.00937977	0.105517	0.128783	0.131634	0.173059	0.143195
Gm15455	1191	0.00140021	0.0260303	0.0341628	0.0134259	0.160734	0.0442178	828	0.00140021	0.0360672	0.0341628	0.0134259	0.160734	0.0442178	0.200496	0.228849	0.152641	0.192711	NA	ND	ND	ND	ND	ND	ND	0.0934833	0.236428	0.312526	0.362854
Pebp1	1192	0.00140653	0.0261259	0.336476	0.0630844	0.0091941	0.0168003	2257	0.0198422	0.187401	0.283476	0.0735855	0.0223667	0.240467	0.131155	0.176574	0.21323	0.137266	1382	0.00667718	0.086442	0.370921	0.15261	0.0468704	0.00947183	0.123473	0.158152	0.198908	0.25407
AI506816	1193	0.00140776	0.0261267	0.0434024	0.0129384	0.203525	0.0287193	2078	0.0163328	0.167636	0.111232	0.0592812	0.642829	0.0201432	0.165928	0.185891	0.0945274	0.219635	1462	0.00775673	0.094882	0.0648711	0.0276147	0.0803875	0.213502	0.159238	0.173619	0.155469	0.136814
Pparg	1194	0.00141228	0.0261873	0.194782	0.107839	0.0243281	0.00644959	216	1.91238e-05	0.00188829	0.051012	0.050187	0.00567787	0.00115935	0.193034	0.19356	0.265735	0.323892	14670	0.880282	1	0.958159	0.44013	0.621609	0.58968	0.0977895	0.118844	0.113208	0.114181
Mepce	1195	0.00141439	0.0261873	0.533767	0.106114	0.00494011	0.0118014	5350	0.132584	0.528071	0.803291	0.639186	0.0922442	0.0419781	0.0778853	0.095082	0.170132	0.194042	673	0.000826296	0.0219919	0.271555	0.0337707	0.00522022	0.0348541	0.136019	0.201851	0.258407	0.200906
Drc3	1196	0.00141457	0.0261873	0.148399	0.0606536	0.0223089	0.0164474	11275	0.513721	0.971333	0.7111	0.317363	0.292207	0.411438	0.0880857	0.128817	0.131978	0.118146	314	7.81712e-05	0.00445278	0.0473273	0.033431	0.0107234	0.0053648	0.149731	0.153542	0.165482	0.172534
Thsd7b	1197	0.00141751	0.0262197	0.255729	0.0105271	0.00499892	0.246065	3711	0.0619233	0.355681	0.129813	0.158325	0.0435262	0.663054	0.161604	0.154934	0.196735	0.0923653	899	0.00193672	0.0386065	0.544296	0.00790949	0.0113891	0.100817	0.113567	0.138471	0.136486	0.124764
Ssh1	1198	0.00142215	0.0262836	0.225481	0.160848	0.0154869	0.00592029	9837	0.412801	0.894185	0.702728	0.441762	0.314122	0.16872	0.0889598	0.115018	0.129281	0.151348	379	0.000132646	0.0062311	0.0845627	0.0850452	0.0064992	0.00370056	0.13748	0.137427	0.159507	0.164144
1700030C10Rik	1199	0.00142602	0.0263333	0.400423	0.00227402	0.112544	0.0325616	282	4.98651e-05	0.00377136	0.204965	0.000369534	0.0789587	0.00885219	0.144539	0.344244	0.175213	0.241166	11960	0.684027	1	0.665142	0.523898	0.295758	0.56945	0.098278	0.110443	0.132669	0.106512
Ctsl	1200	0.00142833	0.0263538	0.00925291	0.368646	0.0408539	0.0239948	1108	0.00326441	0.0628369	0.00802224	0.582987	0.0267518	0.0778344	0.243053	0.100086	0.206938	0.174817	2814	0.0402606	0.256258	0.133799	0.206846	0.251395	0.0446954	0.15693	0.144019	0.137896	0.187007
Iqank1	1201	0.00142986	0.0263538	0.258787	0.00207798	0.0248378	0.250691	2062	0.0160676	0.166039	0.721313	0.0101867	0.0277009	0.410015	0.0856575	0.236155	0.205973	0.116733	1552	0.00895635	0.103251	0.0995607	0.0170697	0.131187	0.167538	0.140904	0.160259	0.13752	0.134374
Pth2	1202	0.00143097	0.0263538	0.0211527	0.023692	0.119508	0.0559628	837	0.00143097	0.0364632	0.0211527	0.023692	0.119508	0.0559628	0.214894	0.211486	0.162281	0.185652	NA	ND	ND	ND	ND	ND	ND	ND	ND	ND	ND
Myo3a	1203	0.00143316	0.0263538	0.0930388	0.00984101	0.037737	0.0971947	4576	0.0974528	0.454113	0.18274	0.0686334	0.207429	0.462798	0.150863	0.183687	0.146341	0.113305	720	0.000973751	0.024233	0.0995901	0.016934	0.0290627	0.0418978	0.131237	0.144251	0.140539	0.137737
Rrp36	1204	0.00143448	0.0263538	0.188273	0.0691616	0.0186038	0.0138794	20811	0.994662	0.999999	0.901837	0.815719	0.868907	0.78862	0.0641721	0.0760015	0.0691547	0.0791442	156	7.27898e-06	0.00083189	0.0515232	0.0154556	0.00296133	0.00228371	0.177515	0.205517	0.243591	0.249654
Prlhr	1205	0.00143462	0.0263538	0.0457569	0.00364162	0.0482193	0.418512	838	0.00143462	0.0364906	0.0457569	0.00364162	0.0482193	0.418512	0.191916	0.26935	0.190335	0.117422	NA	ND	ND	ND	ND	ND	ND	ND	ND	ND	ND
C1ql2	1206	0.00143547	0.0263538	0.478827	0.014132	0.0399331	0.0124536	839	0.00143547	0.0364906	0.478827	0.014132	0.0399331	0.0124536	0.111165	0.227324	0.196104	0.23115	NA	ND	ND	ND	ND	ND	ND	0.0763513	0.0388634	0.115998	0.044506
Cacnb2	1207	0.0014384	0.026384	0.38427	0.0138402	0.0224265	0.028288	1209	0.00406323	0.0716796	0.240291	0.0327414	0.0597712	0.0276075	0.139193	0.202142	0.183987	0.207263	2599	0.0333598	0.229867	0.534539	0.0544783	0.0526842	0.153887	0.114695	0.132198	0.132331	0.125222
Defa35	1208	0.0014397	0.026384	0.00435837	0.0523825	0.154767	0.0955998	840	0.0014397	0.0365359	0.00435837	0.0523825	0.154767	0.0955998	0.287054	0.196271	0.158475	0.175492	NA	ND	ND	ND	ND	ND	ND	ND	ND	ND	ND
Scn1a	1209	0.00144077	0.026384	0.813864	0.02374	0.000568505	0.307816	777	0.00116732	0.0320124	0.487419	0.0119156	0.00193034	0.230575	0.11073	0.241903	0.307364	0.142688	5401	0.172426	0.572192	0.979375	0.287181	0.0277076	0.398281	0.0976222	0.122738	0.142054	0.119256
Idi2	1210	0.00144188	0.026384	0.00621653	0.109579	0.0867181	0.0572926	NA	ND	ND	ND	ND	ND	ND	0.462382	0.13077	0.374208	0.192397	829	0.00144188	0.0311706	0.00621653	0.109579	0.0867181	0.0572926	0.249416	0.165244	0.172307	0.184577
Xirp1	1211	0.00145285	0.0265628	0.00844916	0.140068	0.166631	0.0173296	1322	0.00514964	0.0830798	0.00437903	0.234009	0.358839	0.0483105	0.261574	0.139096	0.122987	0.189253	2306	0.0245365	0.190506	0.212469	0.133036	0.110156	0.048701	0.139755	0.150889	0.155143	0.172595
4930554G24Rik	1212	0.00145497	0.0265785	0.396071	0.00123503	0.041148	0.170101	7462	0.25377	0.725059	0.888018	0.0187454	0.445951	0.836616	0.0552775	0.256422	0.114453	0.0638345	530	0.000380138	0.0128452	0.150906	0.00567232	0.0151655	0.0486423	0.132635	0.162728	0.154269	0.143852
Klf9	1213	0.00145657	0.0265785	0.0202113	0.142087	0.0210151	0.0568113	20379	0.985676	0.999999	0.717965	0.855057	0.785728	0.828523	0.0869852	0.0712838	0.079727	0.0746923	161	8.45327e-06	0.000936278	0.00392571	0.0370693	0.00371878	0.0118649	0.17979	0.154842	0.180375	0.167732
Ly6g	1214	0.00145788	0.0265785	0.203652	0.0504639	0.00357207	0.0935033	845	0.00145788	0.0367696	0.203652	0.0504639	0.00357207	0.0935033	0.15077	0.205114	0.31649	0.181418	NA	ND	ND	ND	ND	ND	ND	0.0502822	0.064154	0.0550311	0.0300109
Lgals7	1215	0.00145851	0.0265785	0.0371389	0.0945462	0.0110426	0.0885747	846	0.00145851	0.0367696	0.0371389	0.0945462	0.0110426	0.0885747	0.197464	0.169148	0.233722	0.171168	NA	ND	ND	ND	ND	ND	ND	0.135389	0.120694	0.0856588	0.163338
Duxf4	1216	0.00146362	0.0266497	0.367039	0.0069219	0.0230845	0.0588222	847	0.00146362	0.0368549	0.367039	0.0069219	0.0230845	0.0588222	0.122927	0.248739	0.212073	0.183988	NA	ND	ND	ND	ND	ND	ND	ND	ND	ND	ND
Cacna1g	1217	0.00146991	0.0267422	0.018545	0.0765129	0.081453	0.0300131	4790	0.106721	0.475086	0.138231	0.813892	0.110123	0.112459	0.156355	0.0746868	0.16377	0.163093	702	0.000900702	0.022989	0.018581	0.0176267	0.140201	0.0405182	0.150411	0.15085	0.13237	0.143806
Nkd1	1218	0.00148277	0.026954	0.499481	0.0320519	0.00374429	0.0585168	5567	0.142584	0.546039	0.887447	0.225074	0.136558	0.0823084	0.0668575	0.141372	0.15811	0.174034	660	0.000755191	0.0204998	0.219975	0.0219406	0.00249683	0.123613	0.127208	0.147947	0.165393	0.132993
Prr12	1219	0.00148838	0.0270201	0.0261773	0.059058	0.00298495	0.763805	NA	ND	ND	ND	ND	ND	ND	0.0674097	0.182378	0.191816	0.101079	838	0.00148838	0.0318001	0.0261773	0.059058	0.00298495	0.763805	0.159199	0.149551	0.183296	0.10482
Dab2ip	1220	0.00148973	0.0270201	0.0253279	0.151732	0.0267197	0.0343651	3279	0.0471393	0.30652	0.0549497	0.217534	0.176562	0.186192	0.186044	0.142466	0.149539	0.147765	990	0.00255319	0.0462171	0.0673858	0.160316	0.0224328	0.0291666	0.132428	0.126093	0.139937	0.138166
Ppp1r9b	1221	0.00149006	0.0270201	0.190861	0.0210347	0.0567721	0.0154869	10250	0.441135	0.917402	0.347304	0.556965	0.627115	0.156998	0.123569	0.101714	0.0948723	0.152206	360	0.00011573	0.00574531	0.136541	0.00525562	0.0156641	0.0130322	0.144358	0.195344	0.179155	0.181909
Eif4enif1	1222	0.00149662	0.0271167	0.0393052	0.0655349	0.0850013	0.0162122	2747	0.0319808	0.248302	0.165277	0.106045	0.188696	0.0671386	0.151541	0.16579	0.147115	0.179884	1123	0.00381184	0.0608249	0.0387629	0.110555	0.0866751	0.0321323	0.154558	0.141526	0.144697	0.156758
Cyp3a41b	1223	0.00150799	0.027291	0.128325	0.633649	0.0103537	0.00425739	NA	ND	ND	ND	ND	ND	ND	0.0481514	0.0558509	0.100252	0.0657172	844	0.00150799	0.0320212	0.128325	0.633649	0.0103537	0.00425739	0.153545	0.104867	0.209511	0.228546
Slc8a1	1224	0.00150947	0.027291	0.338104	0.0207994	0.0229558	0.0222305	1493	0.00717977	0.102565	0.179233	0.0845245	0.138561	0.0131979	0.151111	0.176261	0.159938	0.236214	2116	0.019751	0.167166	0.590185	0.0341656	0.0233846	0.236394	0.113363	0.133624	0.135898	0.121327
H1f7	1225	0.00150993	0.027291	0.0612911	0.0102781	0.0335337	0.169951	852	0.00150993	0.0377797	0.0612911	0.0102781	0.0335337	0.169951	0.182513	0.236386	0.200637	0.150646	NA	ND	ND	ND	ND	ND	ND	ND	ND	ND	ND
Mup17	1226	0.00151452	0.0273515	0.0801364	ND	0.0211745	0.0128774	854	0.00151452	0.037824	0.0801364	ND	0.0211745	0.0128774	0.179724	0.234288	0.223939	0.240891	NA	ND	ND	ND	ND	ND	ND	0.196628	0.33074	0.180129	0.130927
Zbtb7b	1227	0.00152049	0.0274243	0.0658681	0.186352	0.0629864	0.00468526	14626	0.730222	0.999999	0.557373	0.68491	0.668825	0.283288	0.101113	0.0885482	0.0901562	0.131182	257	3.73173e-05	0.0025883	0.0211605	0.0668106	0.0167241	0.00158154	0.172283	0.155075	0.17567	0.208777
H2-T23	1228	0.00152103	0.0274243	0.0263467	0.0599965	0.0704686	0.0325341	855	0.00152103	0.0379146	0.0263467	0.0599965	0.0704686	0.0325341	0.20853	0.183605	0.178693	0.202145	NA	ND	ND	ND	ND	ND	ND	0.137912	0.214827	0.297969	0.166453
Ces1c	1229	0.00152769	0.0275221	0.0844549	0.0197821	0.232156	0.00939596	NA	ND	ND	ND	ND	ND	ND	0.0166338	0.131006	0.117652	0.0686884	847	0.00152769	0.0323247	0.0844549	0.0197821	0.232156	0.00939596	0.15667	0.182846	0.13587	0.195645
Jund	1230	0.00153029	0.0275464	0.0060267	0.047388	0.558065	0.0229156	858	0.00153029	0.0380396	0.0060267	0.047388	0.558065	0.0229156	0.251773	0.189746	0.102245	0.211493	NA	ND	ND	ND	ND	ND	ND	ND	ND	ND	ND
Phox2a	1231	0.00153585	0.0275982	0.0668091	0.00917449	0.334104	0.0179177	360	0.000114807	0.00680168	0.0145467	0.00383621	0.133128	0.0195273	0.226213	0.267108	0.158889	0.217362	9293	0.471879	0.910226	0.827353	0.272178	0.780706	0.126252	0.0738423	0.136408	0.0795472	0.16472
Pnliprp2	1232	0.00153587	0.0275982	0.131462	0.0825116	0.0618494	0.00546941	634	0.000624188	0.0209979	0.0555316	0.0249376	0.0462681	0.0182982	0.189838	0.215532	0.195688	0.225565	5047	0.147753	0.524642	0.516182	0.631084	0.235724	0.031044	0.115086	0.108336	0.134616	0.171301
Epdr1	1233	0.00153767	0.0275982	0.259728	0.0309345	0.00211719	0.216032	887	0.0017198	0.0413527	0.248588	0.0221161	0.0111597	0.0691464	0.137651	0.213075	0.233781	0.178839	3702	0.0757378	0.366552	0.290172	0.214587	0.0160182	0.811162	0.128904	0.134657	0.173987	0.0992867
Ugt1a5	1234	0.00153815	0.0275982	0.016173	0.0887064	0.133932	0.0191331	481	0.000289125	0.012762	0.0167033	0.0308044	0.106943	0.00817667	0.228271	0.208515	0.168466	0.251891	6601	0.257335	0.698754	0.128107	0.558733	0.273889	0.325174	0.137686	0.114614	0.127395	0.124728
Loxl3	1235	0.00155163	0.0278175	0.119464	0.0274451	0.00301896	0.375586	2738	0.0317772	0.247446	0.181117	0.0865404	0.0233729	0.600512	0.147905	0.17153	0.210945	0.0983458	1206	0.00459519	0.068293	0.139545	0.0473307	0.0111732	0.206967	0.143459	0.161208	0.182718	0.136219
Snf8	1236	0.00155402	0.0278378	0.245967	0.01978	0.00856678	0.0893729	589	0.000493074	0.0178545	0.127716	0.00722947	0.00738268	0.128057	0.16006	0.247396	0.246747	0.159975	5575	0.183489	0.589921	0.522984	0.380268	0.128259	0.135586	0.113039	0.124016	0.15322	0.151882
AA619741	1237	0.00155735	0.0278609	0.0213662	0.0504225	0.00692581	0.500607	864	0.00155735	0.0384435	0.0213662	0.0504225	0.00692581	0.500607	0.214828	0.189002	0.249174	0.109001	NA	ND	ND	ND	ND	ND	ND	ND	ND	ND	ND
Lin7a	1238	0.00155783	0.0278609	0.640313	0.0173296	0.0136441	0.024681	381	0.000139327	0.00779824	0.34824	0.0157111	0.00528958	0.00634559	0.125125	0.224082	0.257353	0.251713	9490	0.488651	0.922932	0.853874	0.149703	0.331505	0.568223	0.106034	0.12976	0.121891	0.1148
L3mbtl4	1239	0.00155944	0.0278673	0.232813	0.00405795	0.0612025	0.0647115	1919	0.0136347	0.151538	0.319353	0.00774536	0.2885	0.0930991	0.128574	0.245633	0.132458	0.170323	1613	0.00980692	0.108793	0.194247	0.0468681	0.0372816	0.124506	0.121827	0.130377	0.131812	0.124686
Syt3	1240	0.00156154	0.0278823	0.0658681	0.0686911	0.00492051	0.168356	411	0.00017631	0.00914922	0.0294589	0.0566421	0.00120633	0.121654	0.204634	0.185036	0.303403	0.161458	7752	0.347505	0.80351	0.400321	0.220394	0.394238	0.329341	0.12224	0.136088	0.122639	0.127114
Chrm3	1241	0.00156606	0.0279258	0.163279	0.00739056	0.0154084	0.202329	1912	0.0134425	0.149948	0.0930862	0.0133551	0.0800938	0.654252	0.170123	0.228819	0.17476	0.0938021	1700	0.0110833	0.116707	0.413531	0.0606018	0.0254278	0.0783841	0.116832	0.130158	0.135395	0.128573
Fbxo17	1242	0.0015665	0.0279258	0.0125463	0.0282488	0.323185	0.0328557	2392	0.023275	0.207505	0.0777969	0.0442063	0.351683	0.11629	0.175886	0.193061	0.1248	0.163359	1360	0.00644595	0.0849814	0.0202948	0.0957601	0.280988	0.0438953	0.170918	0.148281	0.129576	0.160008
Myl1	1243	0.00156791	0.0279285	0.031503	0.0751407	0.168101	0.00946855	1992	0.0149578	0.160151	0.0331943	0.11393	0.61198	0.032639	0.201248	0.163713	0.0979663	0.201754	1580	0.00935016	0.105915	0.146061	0.123134	0.0653039	0.0337181	0.14429	0.147522	0.158879	0.170005
Plod1	1244	0.00157739	0.0280607	0.025171	0.064241	0.0513419	0.0457352	1063	0.0029118	0.0583907	0.008613	0.112817	0.141309	0.0610823	0.24155	0.163844	0.156659	0.182754	2877	0.0422844	0.263123	0.426992	0.101531	0.0617548	0.124883	0.12026	0.142588	0.148873	0.139839
Mir483	1245	0.00157971	0.0280607	0.132936	0.0162671	0.0828705	0.0212277	866	0.00157971	0.0389054	0.132936	0.0162671	0.0828705	0.0212277	0.159191	0.224034	0.179369	0.215841	NA	ND	ND	ND	ND	ND	ND	ND	ND	ND	ND
Cdh12	1246	0.00158016	0.0280607	0.336555	0.00874321	0.00388152	0.333183	2812	0.0335889	0.254711	0.154435	0.133645	0.0364758	0.316746	0.154196	0.158884	0.19879	0.128926	1223	0.00468718	0.068675	0.681399	0.0073235	0.0096109	0.326926	0.111759	0.144817	0.142925	0.119389
Bop1	1247	0.0015804	0.0280607	0.230539	0.0893729	0.0277979	0.00664563	9592	0.395175	0.878164	0.692	0.121368	0.240775	0.740632	0.0898311	0.161528	0.13867	0.084818	394	0.000154769	0.00703041	0.0884702	0.143066	0.0172991	0.000953587	0.145254	0.138643	0.165305	0.198139
Gnas	1248	0.00158967	0.0282027	0.0231519	0.0291898	0.408853	0.0138794	6317	0.18637	0.62904	0.490522	0.131165	0.60901	0.0907048	0.109675	0.159052	0.0980362	0.170653	604	0.000567925	0.0167596	0.00674294	0.0336116	0.231927	0.019815	0.160623	0.146779	0.127588	0.151419
Efna1	1249	0.00159477	0.0282705	0.011076	0.0906079	0.233009	0.016467	6734	0.211923	0.67095	0.0397231	0.859884	0.473719	0.275918	0.195131	0.0696831	0.110099	0.132574	544	0.000425951	0.013983	0.0336665	0.0204835	0.131129	0.00804386	0.183154	0.193752	0.152601	0.21343
Comp	1250	0.00160209	0.0283446	0.348317	0.00754739	0.00401874	0.366627	4113	0.0781557	0.405178	0.325183	0.0475405	0.0894309	0.614571	0.127635	0.190506	0.171268	0.0975944	887	0.00182981	0.0369734	0.339832	0.0173414	0.0040069	0.194574	0.127673	0.202667	0.236261	0.144038
Vmn2r75	1251	0.00160213	0.0283446	0.02379	0.0616352	0.0324079	0.0815133	NA	ND	ND	ND	ND	ND	ND	0.117293	0.181555	0.147271	0.0686029	857	0.00160213	0.0335048	0.02379	0.0616352	0.0324079	0.0815133	0.195664	0.173292	0.188482	0.166511
Gchfr	1252	0.00160279	0.0283446	0.0182706	0.153457	0.0596538	0.0231715	636	0.000635975	0.0213272	0.0181557	0.0419444	0.0263847	0.0597365	0.225065	0.198279	0.213054	0.187017	5159	0.154838	0.537901	0.139171	0.843984	0.395677	0.0555288	0.163473	0.0669173	0.119823	0.197533
Rcn3	1253	0.00160563	0.0283722	0.08902	0.0514595	0.267001	0.00317579	2388	0.0232015	0.20722	0.326089	0.0587395	0.563077	0.0129823	0.126799	0.183359	0.101984	0.228521	1332	0.00608873	0.081958	0.0530203	0.149228	0.133144	0.0210823	0.175905	0.150749	0.153661	0.196993
2700069I18Rik	1254	0.00160846	0.0283952	0.435749	0.0239164	0.107055	0.00348944	2681	0.030393	0.241755	0.550759	0.0850932	0.398923	0.0110318	0.103973	0.172767	0.119436	0.234441	1260	0.00514633	0.0732281	0.283081	0.0408096	0.0548122	0.0280306	0.129026	0.159243	0.155142	0.164338
Adarb1	1255	0.0016095	0.0283952	0.0557723	0.0115661	0.0840015	0.0719061	243	2.96775e-05	0.00260478	0.0118139	0.00290709	0.0249359	0.0332045	0.232455	0.275798	0.210002	0.201429	13509	0.803855	1	0.813935	0.4889	0.646134	0.398707	0.10783	0.116747	0.112643	0.119275
Zfhx3	1256	0.00162112	0.0285774	0.190096	0.0406971	0.0116642	0.0435788	17290	0.874325	0.999999	0.482367	0.888165	0.542828	0.641725	0.11071	0.0665165	0.104698	0.0949796	218	2.40551e-05	0.00195735	0.0977405	0.0075242	0.00265796	0.0113252	0.122924	0.133509	0.137945	0.131817
Mup15	1257	0.00162627	0.0286455	ND	ND	0.0622008	0.00269741	869	0.00162627	0.0399139	ND	ND	0.0622008	0.00269741	ND	ND	0.188127	0.29758	NA	ND	ND	ND	ND	ND	ND	0.150633	0.258018	0.183736	0.151182
Adam30	1258	0.00162904	0.0286714	0.104866	0.00726405	0.0391162	0.132804	870	0.00162904	0.0399348	0.104866	0.00726405	0.0391162	0.132804	0.166619	0.247787	0.196745	0.159124	NA	ND	ND	ND	ND	ND	ND	0.0661687	0.184629	0.190022	0.217199
Mir6965	1259	0.00163087	0.0286808	0.0447129	0.00268052	0.0801392	0.412582	871	0.00163087	0.0399348	0.0447129	0.00268052	0.0801392	0.412582	0.192154	0.277699	0.174475	0.117684	NA	ND	ND	ND	ND	ND	ND	ND	ND	ND	ND
Gm15987	1260	0.00163289	0.0286934	0.231641	0.127942	0.0105248	0.0127249	NA	ND	ND	ND	ND	ND	ND	0.120746	0.0438454	0.124028	0.128042	859	0.00163289	0.0340684	0.231641	0.127942	0.0105248	0.0127249	0.135878	0.148463	0.193468	0.19023
Clic5	1261	0.00164027	0.0287928	0.271628	0.0253867	0.11719	0.00494011	1116	0.00331497	0.0633082	0.0881763	0.023546	0.136951	0.034945	0.171899	0.212132	0.158001	0.200149	2919	0.0432177	0.265203	0.870377	0.157768	0.180149	0.0139598	0.1045	0.130471	0.12915	0.151276
Irx4	1262	0.00164114	0.0287928	0.0187215	0.0380702	0.0414616	0.135187	14012	0.6962	0.999999	0.750478	0.449875	0.305089	0.60179	0.0839436	0.114122	0.13034	0.0989988	275	4.88905e-05	0.00317842	0.00344957	0.0135349	0.0224121	0.0494065	0.228571	0.200644	0.190272	0.173693
Evx1	1263	0.0016437	0.0288148	0.374664	0.000137225	0.10139	0.767893	1926	0.0138012	0.152718	0.148057	0.00600629	0.0952236	0.797845	0.155143	0.252552	0.169145	0.0785182	2169	0.0209841	0.173271	0.835863	0.00128954	0.213522	0.527569	0.0749471	0.317769	0.145258	0.107264
Tnfsf13	1264	0.00164523	0.0288189	0.330825	0.00660386	0.00982803	0.186651	874	0.00164523	0.0401481	0.330825	0.00660386	0.00982803	0.186651	0.127098	0.2502	0.237933	0.147683	NA	ND	ND	ND	ND	ND	ND	0.0544778	0.0687352	0.0592983	0.0363321
Fstl5	1265	0.00165011	0.0288816	0.921429	0.00533218	0.00664563	0.123209	8236	0.302787	0.783663	0.873094	0.153843	0.188678	0.343376	0.0686867	0.153924	0.147189	0.125541	556	0.000443787	0.014296	0.751298	0.00355223	0.00375158	0.0764571	0.110327	0.149203	0.148841	0.129686
Pcsk2os1	1266	0.00165267	0.0289035	0.114289	0.03709	0.0300915	0.031601	1146	0.00348457	0.0648507	0.184248	0.0367427	0.0237076	0.0660935	0.148319	0.198578	0.21172	0.180842	2765	0.038835	0.251558	0.129516	0.160111	0.193341	0.0735512	0.158571	0.152268	0.146499	0.174738
Rbfox1	1267	0.00165594	0.0289377	0.113446	0.00446962	0.0846092	0.0941954	2238	0.0194482	0.18534	0.274477	0.00691116	0.51274	0.112133	0.135453	0.257274	0.107833	0.166803	1399	0.0069965	0.0894572	0.0860496	0.0592911	0.0317862	0.164993	0.123487	0.125043	0.127588	0.120636
Rbpms	1268	0.00166024	0.02899	0.00807669	0.0340319	0.0723961	0.20376	3300	0.0480867	0.310692	0.00186922	0.695494	0.61053	0.510034	0.288307	0.0889993	0.0973721	0.107181	1033	0.00285518	0.0495393	0.479147	0.00768306	0.0218816	0.101488	0.116395	0.14823	0.140994	0.130112
Wtip	1269	0.00166513	0.0290357	0.134285	0.0332869	0.0372469	0.0244457	807	0.00130952	0.034607	0.0594594	0.029226	0.0592969	0.0290433	0.184087	0.205477	0.18417	0.205665	4008	0.0903298	0.403726	0.495369	0.176846	0.0996523	0.12222	0.116705	0.13863	0.148381	0.145019
Ldb3	1270	0.00166548	0.0290357	0.0840015	0.133697	0.0368352	0.00984101	3539	0.0552151	0.332663	0.118683	0.380103	0.139934	0.0789398	0.162382	0.121476	0.157135	0.175042	961	0.00236098	0.0440061	0.135708	0.0768717	0.0416321	0.0147029	0.133307	0.138907	0.144542	0.153586
Rell2	1271	0.00166904	0.0290749	0.128698	0.0147027	0.0277979	0.0776107	260	3.96929e-05	0.00325604	0.0794849	0.00293122	0.0078661	0.0219685	0.175012	0.275473	0.244776	0.213759	12839	0.752896	1	0.350977	0.651504	0.529772	0.662966	0.125397	0.0890071	0.10312	0.0876716
Mir200c	1272	0.00167416	0.0291306	0.0499573	0.346084	0.00353179	0.0671171	880	0.00167416	0.0405755	0.0499573	0.346084	0.00353179	0.0671171	0.188176	0.123842	0.268794	0.179167	NA	ND	ND	ND	ND	ND	ND	ND	ND	ND	ND
Plxna1	1273	0.00167487	0.0291306	0.302111	0.00111741	0.0298171	0.407383	5478	0.13903	0.54031	0.789897	0.0096009	0.361606	0.784753	0.0790039	0.237603	0.122669	0.0795831	767	0.00114063	0.0266488	0.113171	0.00990544	0.0125165	0.178893	0.137739	0.162298	0.160087	0.132319
Card11	1274	0.00168005	0.0291978	0.186195	0.00150948	0.199839	0.0732979	2426	0.0240641	0.211558	0.501101	0.00168496	0.595617	0.293282	0.109286	0.314242	0.0993244	0.1336	1394	0.00688614	0.088382	0.0911699	0.0733582	0.0847914	0.0461863	0.132888	0.134615	0.133469	0.138186
Unc13c	1275	0.0016824	0.0291996	0.404285	0.00899806	0.0113309	0.100057	10181	0.435584	0.911887	0.292826	0.372494	0.273658	0.620267	0.132475	0.122747	0.135058	0.0968069	395	0.000155188	0.00703165	0.472888	0.00273586	0.00502467	0.0322249	0.115319	0.147751	0.143984	0.133075
Prr13	1276	0.00168279	0.0291996	0.271571	0.0194549	0.0133539	0.0584729	881	0.00168279	0.0407384	0.271571	0.0194549	0.0133539	0.0584729	0.134754	0.217748	0.229131	0.184602	NA	ND	ND	ND	ND	ND	ND	0.176229	0.275015	0.262041	0.214456
Tpcn2	1277	0.00169356	0.0293635	0.258729	0.0332085	0.107369	0.00450883	12948	0.625814	0.999999	0.83318	0.31993	0.699165	0.242776	0.0741523	0.12831	0.0891708	0.138495	301	6.63739e-05	0.00393413	0.0861537	0.0161313	0.0314452	0.00170935	0.135596	0.149323	0.14401	0.166973
Trim71	1278	0.00169697	0.0293869	0.00158789	0.826802	0.00739056	0.42979	1663	0.00968494	0.12421	0.00113024	0.800585	0.0529183	0.867614	0.305531	0.0782006	0.187084	0.0697039	2440	0.0284612	0.208669	0.113137	0.616551	0.0152615	0.176218	0.134861	0.113241	0.152736	0.130322
1700091H14Rik	1279	0.00169838	0.0293869	0.0100983	0.0506072	0.0383349	0.213092	883	0.00169838	0.0410228	0.0100983	0.0506072	0.0383349	0.213092	0.260536	0.2002	0.210255	0.147398	NA	ND	ND	ND	ND	ND	ND	0.214007	0.257935	0.158656	0.238783
Rps6kl1	1280	0.0016989	0.0293869	0.0165258	0.847111	0.00468526	0.0636725	1591	0.00882003	0.118127	0.0197234	0.978858	0.0146051	0.129739	0.21666	0.0449914	0.225723	0.159474	2349	0.0257209	0.195902	0.112887	0.535905	0.0306566	0.0874627	0.148179	0.114125	0.169781	0.152634
Trmt1	1281	0.00170579	0.0294832	0.042285	0.175374	0.0419125	0.0135069	5030	0.116446	0.493652	0.197355	0.219591	0.515977	0.0717949	0.145589	0.141912	0.107142	0.177837	737	0.00102699	0.0249692	0.0352615	0.192893	0.0134094	0.0240869	0.17406	0.140442	0.191428	0.180979
Zpbp	1282	0.00170846	0.0295063	0.43173	0.00207798	0.205838	0.0227794	8486	0.319346	0.802239	0.873746	0.036172	0.55753	0.548482	0.0689043	0.199078	0.103339	0.104229	483	0.000298101	0.0110513	0.176113	0.00481966	0.0940647	0.00585214	0.129001	0.158422	0.134814	0.157632
Amigo3	1283	0.00171086	0.0295247	0.173726	0.128115	0.0150861	0.0125507	886	0.00171086	0.0411842	0.173726	0.128115	0.0150861	0.0125507	0.148809	0.15886	0.224488	0.23007	NA	ND	ND	ND	ND	ND	ND	0.0412557	0.0578908	0.0675851	0.115646
Fahd1	1284	0.00172739	0.0297868	0.0251407	0.806642	0.0136754	0.0153842	888	0.00172739	0.0414886	0.0251407	0.806642	0.0136754	0.0153842	0.211181	0.076938	0.230057	0.226381	NA	ND	ND	ND	ND	ND	ND	ND	ND	ND	ND
Myh7	1285	0.00173117	0.0298118	0.0571445	0.0277195	0.00670444	0.402874	8087	0.29529	0.778389	0.126407	0.339309	0.350813	0.550778	0.160201	0.126009	0.124679	0.103895	493	0.000307982	0.0111865	0.0781957	0.0122202	0.00203624	0.250016	0.149777	0.174736	0.197359	0.131242
Commd3	1286	0.0017341	0.0298118	0.0516784	0.13506	0.0154188	0.039843	891	0.0017341	0.0415095	0.0516784	0.13506	0.0154188	0.039843	0.188019	0.158357	0.224384	0.195843	NA	ND	ND	ND	ND	ND	ND	0.111609	0.16122	0.131119	0.248832
Gimap4	1287	0.00173434	0.0298118	0.199349	0.0296407	0.0627512	0.0115661	379	0.000136838	0.00770047	0.0783321	0.0166195	0.0273764	0.00504075	0.180474	0.232129	0.215309	0.27416	9020	0.450573	0.895395	0.64327	0.270425	0.406005	0.282793	0.0988951	0.135996	0.120776	0.134421
Fam53b	1288	0.00173471	0.0298118	0.0238772	0.0799631	0.0770226	0.0291702	2235	0.019366	0.184787	0.0592249	0.136368	0.170876	0.0785596	0.18311	0.157222	0.149849	0.174507	1461	0.0077565	0.094882	0.0584696	0.110989	0.084592	0.0560049	0.137781	0.132434	0.134746	0.138128
Marchf1	1289	0.00173558	0.0298118	0.382565	0.00456764	0.0217208	0.113093	6365	0.189324	0.634042	0.259562	0.138493	0.523632	0.194103	0.138376	0.160993	0.106891	0.149153	607	0.000568446	0.0167596	0.492074	0.00301885	0.0057869	0.121301	0.114473	0.144159	0.140438	0.12389
A530046M15Rik	1290	0.0017462	0.029971	0.108114	0.0291506	0.0256219	0.0535767	1289	0.00479703	0.0793273	0.29329	0.0957843	0.0182812	0.0314824	0.133037	0.172278	0.225727	0.208138	2522	0.0305997	0.217214	0.0755025	0.0457772	0.205424	0.293352	0.163137	0.173565	0.14049	0.131326
Isl2	1291	0.00174908	0.0299973	0.515124	0.0256807	0.00448923	0.0730039	8428	0.31519	0.797246	0.413359	0.271346	0.165273	0.507999	0.117917	0.134785	0.152049	0.10812	479	0.000294032	0.0109913	0.497743	0.0138907	0.00250257	0.0265495	0.114142	0.209543	0.250032	0.194289
L1td1	1292	0.00175252	0.0300329	0.0161926	0.0118014	0.219659	0.103546	488	0.000295138	0.012899	0.0110384	0.00749577	0.165869	0.0336278	0.23363	0.245407	0.150462	0.200099	7070	0.292598	0.741747	0.19436	0.195182	0.345782	0.620663	0.141154	0.141055	0.126584	0.107326
Ftcd	1293	0.00176036	0.030144	0.342416	0.0290722	0.0180941	0.0242693	3263	0.0466853	0.305057	0.646372	0.144517	0.0531951	0.077948	0.0946245	0.156393	0.187469	0.175825	1084	0.00350289	0.0579284	0.166773	0.0302599	0.0468585	0.0451674	0.144183	0.17833	0.170052	0.170755
Il6ra	1294	0.00176324	0.03017	0.0141342	0.20823	0.0347964	0.0427751	6759	0.213043	0.672056	0.110878	0.429578	0.228594	0.41395	0.164166	0.11571	0.140301	0.117351	570	0.000477695	0.015011	0.0164829	0.123929	0.0240654	0.0170686	0.155838	0.135892	0.152324	0.155516
Col13a1	1295	0.0017688	0.0302417	0.0933916	0.0271118	0.0182706	0.0950775	717	0.000902595	0.0268487	0.03789	0.0321956	0.0246189	0.0621163	0.197103	0.20209	0.210292	0.181859	4726	0.127824	0.484641	0.482374	0.125252	0.102621	0.301804	0.116474	0.12905	0.130603	0.121475
Grm3	1296	0.00177256	0.0302675	0.65284	0.0038227	0.0118014	0.149752	2224	0.0191822	0.183894	0.416125	0.0145352	0.0617184	0.286554	0.117521	0.22575	0.182283	0.132482	1701	0.0111052	0.116851	0.739337	0.0238742	0.0238293	0.119075	0.110195	0.142408	0.142422	0.130232
Fgf21	1297	0.00177304	0.0302675	0.094724	0.169857	0.0467868	0.00586093	895	0.00177304	0.0422519	0.094724	0.169857	0.0467868	0.00586093	0.169932	0.151139	0.191669	0.256098	NA	ND	ND	ND	ND	ND	ND	ND	ND	ND	ND
2810404M03Rik	1298	0.00177596	0.030294	0.3996	0.0070573	0.00799827	0.196017	4265	0.083995	0.41983	0.194799	0.0314972	0.502487	0.308537	0.149211	0.210637	0.109139	0.131667	890	0.00187588	0.0377765	0.697703	0.0242126	0.00175823	0.159718	0.11126	0.14415	0.163719	0.128876
Gm16835	1299	0.00178457	0.030393	0.755974	0.00137225	0.0281116	0.152555	380	0.000138443	0.00777031	0.416231	0.000480362	0.0121443	0.0750466	0.117507	0.337794	0.231282	0.176369	10755	0.590267	0.983881	0.978647	0.242948	0.3467	0.467969	0.0731784	0.13467	0.126115	0.11783
Rgs16	1300	0.00178519	0.030393	0.0038227	0.0876674	0.260473	0.050989	1285	0.00476473	0.0790834	0.0124915	0.106688	0.158918	0.0756607	0.230304	0.165596	0.15283	0.176234	2585	0.0327501	0.226886	0.0277603	0.158816	0.456088	0.114305	0.21177	0.155401	0.114755	0.16642
Prr30	1301	0.00178589	0.030393	0.0251134	0.0140425	0.0596154	0.211814	897	0.00178589	0.0424631	0.0251134	0.0140425	0.0596154	0.211814	0.209545	0.22706	0.183583	0.143385	NA	ND	ND	ND	ND	ND	ND	0.0118327	0.129376	0.123661	0.12146
Cdyl2	1302	0.00178915	0.0304251	0.035561	0.0282292	0.0798651	0.0556743	678	0.000764296	0.0240264	0.013465	0.0104544	0.186034	0.0577475	0.228759	0.236545	0.146343	0.184123	4978	0.143402	0.516176	0.416609	0.403694	0.0812081	0.165967	0.118087	0.118429	0.13217	0.126619
Tnnt1	1303	0.00179123	0.0304371	0.326792	0.125698	0.00443042	0.0245633	1477	0.00699445	0.100926	0.146698	0.259094	0.00630723	0.111571	0.155442	0.136171	0.251528	0.164134	2296	0.0242288	0.188934	0.686883	0.104151	0.0648403	0.0321073	0.100342	0.159516	0.170817	0.18694
Nubp2	1304	0.00180191	0.0305722	0.250094	0.00517432	0.0300762	0.115738	900	0.00180191	0.0427012	0.250094	0.00517432	0.0300762	0.115738	0.137121	0.256805	0.203768	0.162827	NA	ND	ND	ND	ND	ND	ND	0.0946819	0.0858984	0.173693	0.154875
Pigl	1305	0.00180194	0.0305722	0.0112329	0.0683578	0.0361295	0.162377	9464	0.386685	0.87097	0.0863189	0.454244	0.406192	0.897939	0.172665	0.113716	0.118754	0.0650968	414	0.000182638	0.00789654	0.0156311	0.027347	0.0140938	0.0424409	0.157498	0.152146	0.158474	0.147819
Ggt5	1306	0.00180614	0.0306201	0.0217796	0.313285	0.0990571	0.00668483	529	0.000361647	0.0145807	0.00717931	0.277755	0.0575954	0.00516809	0.258816	0.135531	0.189612	0.27036	6739	0.266383	0.708525	0.424455	0.339598	0.343121	0.137554	0.120458	0.124819	0.124628	0.139288
Tmem132a	1307	0.00180839	0.0306346	0.044461	0.174864	0.0493227	0.0118014	7077	0.232492	0.700418	0.883326	0.62886	0.203214	0.046789	0.0671027	0.0956245	0.144036	0.190233	543	0.000424968	0.013983	0.00839069	0.0670805	0.0411855	0.0312883	0.202692	0.163471	0.173	0.178244
Ptpn1	1308	0.00182022	0.0308116	0.163553	0.0571837	0.00370508	0.131697	1418	0.00626888	0.0942896	0.352545	0.0918162	0.00323309	0.220658	0.1237	0.169699	0.271002	0.141155	2335	0.0253494	0.194378	0.109501	0.107658	0.103584	0.130102	0.137315	0.137499	0.137916	0.135415
Ocel1	1309	0.00182923	0.0309279	0.0807865	0.0320715	0.0301504	0.0587912	16906	0.856814	0.999999	0.76842	0.682206	0.549443	0.469062	0.0819851	0.0910489	0.104177	0.112211	229	2.78411e-05	0.00217197	0.0199377	0.00725633	0.00835954	0.0217871	0.203817	0.228637	0.225153	0.201637
Skint3	1310	0.00182989	0.0309279	0.00844916	0.0714552	0.121131	0.0628296	5606	0.144381	0.5491	0.0881873	0.10012	0.876776	0.29618	0.18741	0.182214	0.0583204	0.135639	662	0.000770547	0.0208282	0.0105715	0.131323	0.0292762	0.037592	0.179921	0.143232	0.165852	0.162293
Dazl	1311	0.00183293	0.0309557	0.0906079	0.0186234	0.0358942	0.0760228	303	6.95121e-05	0.00489292	0.0198112	0.00667021	0.0136363	0.0438323	0.217026	0.250265	0.228321	0.193157	11284	0.630437	1	0.889326	0.38708	0.414602	0.323636	0.0661028	0.121769	0.118675	0.1294
Rbm39	1312	0.0018354	0.0309737	0.178824	0.0430887	0.0412656	0.0145067	11077	0.497985	0.958403	0.873066	0.536948	0.522998	0.102705	0.0688022	0.10528	0.106658	0.166713	367	0.000122799	0.00598648	0.0497733	0.0133151	0.0129736	0.0183124	0.157342	0.175434	0.175779	0.171168
Galnt9	1313	0.0018377	0.0309864	0.278881	0.0116445	0.00956656	0.148713	4686	0.101727	0.462904	0.62535	0.0103173	0.269671	0.741284	0.0959249	0.235431	0.133982	0.08429	824	0.00141995	0.0308827	0.127434	0.138536	0.00412904	0.045528	0.13305	0.132233	0.16214	0.142397
Ero1b	1314	0.00183895	0.0309864	0.111407	0.0110368	0.0392464	0.0958225	11555	0.532185	0.981786	0.466804	0.163196	0.520598	0.745858	0.112359	0.152192	0.106959	0.0843785	343	0.000101733	0.00529848	0.049423	0.00811902	0.0122509	0.0254785	0.148339	0.166869	0.165753	0.155339
4930599N23Rik	1315	0.00184962	0.0311425	0.0403442	0.0814138	0.086648	0.016369	244	3.12772e-05	0.00272818	0.00995811	0.0216866	0.032215	0.00435184	0.238027	0.2142	0.202242	0.264151	14031	0.840624	1	0.664366	0.711385	0.51823	0.505254	0.107822	0.105225	0.115547	0.116237
Tox	1316	0.00185527	0.0312139	0.0886475	0.0765129	0.202152	0.00341103	732	0.000952916	0.0277647	0.0218753	0.193564	0.412131	0.00114497	0.213693	0.146459	0.118018	0.306945	4749	0.129304	0.48793	0.785889	0.0741139	0.124323	0.26339	0.109516	0.130285	0.126797	0.121248
Gm15939	1317	0.00186044	0.0312771	0.461802	0.00227402	0.00656721	0.680598	2581	0.0281269	0.23241	0.76337	0.0347848	0.0143248	0.484861	0.081774	0.202245	0.23003	0.110552	1609	0.00975715	0.108538	0.224041	0.00562739	0.0485987	0.684931	0.134845	0.193511	0.161284	0.105924
Snord73a	1318	0.00186216	0.0312824	0.628705	0.00996612	0.00838427	0.0894545	909	0.00186216	0.0436922	0.628705	0.00996612	0.00838427	0.0894545	0.0962368	0.237338	0.242668	0.170991	NA	ND	ND	ND	ND	ND	ND	ND	ND	ND	ND
Zbtb38	1319	0.00186707	0.0313008	0.149458	0.0857854	0.0117034	0.0314246	2402	0.0235273	0.208905	0.0815252	0.507967	0.0422625	0.0816062	0.173172	0.10685	0.193195	0.173142	1413	0.00715551	0.0906079	0.417368	0.0325171	0.0342791	0.05928	0.119498	0.144512	0.144076	0.139458
Zmat3	1320	0.00186756	0.0313008	0.0528317	0.0429319	0.0342867	0.0606536	5958	0.163839	0.586277	0.12324	0.119027	0.32727	0.592052	0.161369	0.162473	0.127602	0.0999478	642	0.0006779	0.0189169	0.0737438	0.0597277	0.0164753	0.0179207	0.146086	0.148639	0.163312	0.162387
Synj2	1321	0.00186877	0.0313008	0.215267	0.123581	0.00801788	0.0221325	5710	0.149458	0.557992	0.20146	0.172545	0.187229	0.373449	0.14514	0.150347	0.147621	0.122232	672	0.000825606	0.0219919	0.277209	0.152755	0.00472535	0.00833001	0.123665	0.129266	0.156836	0.152539
Bcl2a1b	1322	0.00187008	0.0313008	0.300719	0.00956656	0.00454804	0.361138	685	0.000777426	0.0242057	0.109508	0.0177488	0.00306257	0.259568	0.168366	0.227754	0.288553	0.138051	5411	0.173072	0.573274	0.810271	0.0630835	0.13578	0.450111	0.0898631	0.177223	0.153137	0.117375
Tlx3	1323	0.00187062	0.0313008	0.332345	0.024594	0.051727	0.0111799	910	0.00187062	0.0438424	0.332345	0.024594	0.051727	0.0111799	0.126053	0.209427	0.187195	0.233013	NA	ND	ND	ND	ND	ND	ND	0.160679	0.276793	0.204053	0.307002
Adh7	1324	0.00187174	0.0313008	0.107291	0.192723	0.0104291	0.0219364	1412	0.00617333	0.0932211	0.0513606	0.126417	0.11969	0.0291107	0.188522	0.160685	0.162429	0.205595	2421	0.0275704	0.203914	0.426954	0.380473	0.0104016	0.106057	0.120524	0.123571	0.189591	0.150559
Mex3b	1325	0.00188664	0.0315262	0.0208778	0.00335222	0.134128	0.509106	4889	0.111079	0.484452	0.0967339	0.0505412	0.425027	0.715426	0.167928	0.188245	0.114528	0.0854508	830	0.00145052	0.0312653	0.0299335	0.00584763	0.0691216	0.281873	0.224144	0.291038	0.191859	0.135523
Gpnmb	1326	0.00189053	0.0315674	0.501088	0.033581	0.0446962	0.00637117	429	0.000201083	0.00999697	0.281259	0.0173332	0.0379073	0.00155685	0.133283	0.220694	0.197204	0.296626	8742	0.427162	0.875613	0.698061	0.300666	0.196353	0.430255	0.108068	0.126726	0.133485	0.120112
D17H6S53E	1327	0.00189347	0.0315925	0.134806	0.0623283	0.0157276	0.0363335	914	0.00189347	0.0441836	0.134806	0.0623283	0.0157276	0.0363335	0.158178	0.182142	0.22339	0.198369	NA	ND	ND	ND	ND	ND	ND	0.0895156	0.131338	0.135979	0.0756772
Cbll1	1328	0.00189819	0.0316246	0.121229	0.0340515	0.00427359	0.273039	1610	0.00901761	0.119403	0.0718593	0.0956636	0.0116833	0.469403	0.177232	0.168422	0.231687	0.111235	2103	0.0194134	0.165279	0.357911	0.055929	0.0329832	0.164774	0.125947	0.173321	0.185137	0.14758
Zdhhc17	1329	0.00189825	0.0316246	0.0609868	0.101253	0.0876478	0.00890004	274	4.73493e-05	0.00368564	0.0368695	0.0230231	0.0253561	0.00231133	0.197732	0.211779	0.2089	0.282059	12609	0.735705	1	0.289921	0.882365	0.668154	0.433948	0.124586	0.103001	0.111591	0.119174
Vmn2r116	1330	0.00190139	0.0316531	0.0440819	0.178523	0.00769337	0.0797315	NA	ND	ND	ND	ND	ND	ND	0.12044	0.159501	0.199894	0.143666	892	0.00190139	0.0382045	0.0440819	0.178523	0.00769337	0.0797315	0.180009	0.146002	0.219304	0.166141
Abca17	1331	0.00190525	0.0316935	0.0189567	0.0267589	0.0917449	0.103997	9074	0.359282	0.844104	0.0575076	0.414172	0.566729	0.90868	0.184574	0.117512	0.10216	0.0633467	440	0.000219426	0.0089278	0.0457238	0.00958353	0.0316056	0.0231255	0.141766	0.154507	0.144853	0.147416
Tmc6	1332	0.0019077	0.0317105	0.0423438	0.412754	0.00517535	0.0535963	580	0.000462721	0.0170154	0.00769263	0.181476	0.015778	0.0366108	0.244716	0.147408	0.222914	0.197577	6468	0.247667	0.686315	0.907594	0.790383	0.0327688	0.252488	0.0883632	0.098507	0.169653	0.132961
Acot4	1333	0.0019104	0.0317315	0.0833938	0.0356786	0.0218776	0.0746114	372	0.000127084	0.00728617	0.021214	0.0328445	0.00563843	0.0417871	0.215812	0.202454	0.257344	0.195115	9398	0.480812	0.916812	0.751663	0.171123	0.542859	0.332016	0.0908121	0.150087	0.108978	0.128612
Slc25a29	1334	0.00191855	0.0318217	0.0222305	0.0413244	0.0179177	0.296681	10598	0.464827	0.935001	0.196456	0.867873	0.170541	0.737338	0.145744	0.0696673	0.150498	0.0851653	396	0.000156749	0.00708451	0.0158839	0.00783846	0.0144297	0.118038	0.201781	0.21725	0.203888	0.156102
Spsb3	1335	0.0019187	0.0318217	0.192096	0.00505773	0.0221325	0.227127	825	0.00139221	0.0359742	0.173837	0.00478234	0.0321155	0.121206	0.150022	0.259902	0.202264	0.16174	4348	0.107029	0.4411	0.275716	0.105822	0.0968665	0.495294	0.135778	0.169788	0.172747	0.110321
Pramel47	1336	0.00192409	0.0318871	0.407761	0.0191065	0.00530729	0.118545	NA	ND	ND	ND	ND	ND	ND	ND	ND	ND	ND	896	0.00192409	0.0384882	0.407761	0.0191065	0.00530729	0.118545	0.121833	0.184959	0.20749	0.157947
Iqsec3	1337	0.00192706	0.0319052	0.213993	0.0383251	0.00370508	0.161632	464	0.00026226	0.0120549	0.103106	0.0196566	0.00284046	0.0692929	0.167182	0.217482	0.277382	0.179471	7637	0.3374	0.791837	0.537167	0.312328	0.117867	0.545628	0.115672	0.122605	0.132146	0.115436
Adcy7	1338	0.00192806	0.0319052	0.0485974	0.0534395	0.0295034	0.064143	8864	0.34558	0.831077	0.112114	0.588446	0.540463	0.317665	0.164315	0.100293	0.10501	0.128741	445	0.000230716	0.0092819	0.0732721	0.0156343	0.00826301	0.0359886	0.139455	0.153207	0.158614	0.145958
8430429K09Rik	1339	0.00193007	0.0319146	0.0311894	0.0525181	0.0654957	0.0458725	11429	0.524286	0.977649	0.587851	0.294921	0.242382	0.678486	0.100283	0.131415	0.138557	0.0913129	351	0.000108473	0.00552933	0.00813915	0.0304888	0.0483417	0.0112868	0.179752	0.162693	0.156464	0.1756
Lrrc4b	1340	0.00194225	0.0320921	0.172834	0.426304	0.00257579	0.0261423	NA	ND	ND	ND	ND	ND	ND	0.182334	0.206487	0.189924	0.0932801	901	0.00194225	0.0386065	0.172834	0.426304	0.00257579	0.0261423	0.134825	0.120228	0.182676	0.157864
Dync2i1	1341	0.00194476	0.0321095	0.189802	0.0271118	0.394111	0.00245045	3912	0.0694744	0.378612	0.177506	0.175005	0.306118	0.0744268	0.152017	0.152516	0.131687	0.181255	1016	0.002729	0.0481479	0.264656	0.0230637	0.434803	0.00290415	0.12736	0.154821	0.119599	0.174642
6030468B19Rik	1342	0.00194974	0.0321461	0.0941954	0.0553018	0.00872361	0.109721	2249	0.0196768	0.186522	0.193367	0.312183	0.0111875	0.164178	0.146772	0.129487	0.235609	0.15227	1526	0.00856823	0.100483	0.0956434	0.0305931	0.0872863	0.137721	0.162629	0.189943	0.164897	0.153361
Ints10	1343	0.00194987	0.0321461	0.366529	0.0269158	0.136422	0.00370508	1602	0.0088824	0.118133	0.765234	0.0359691	0.247096	0.00543055	0.0822323	0.198532	0.137888	0.256056	2202	0.022043	0.179211	0.156133	0.111076	0.12156	0.0617555	0.135702	0.140083	0.139853	0.14712
Mknk2	1344	0.00195238	0.0321634	0.0137225	0.372508	0.0518124	0.0188587	2153	0.0178695	0.176967	0.0490854	0.399384	0.109074	0.0452841	0.188772	0.118513	0.164324	0.191193	1711	0.011318	0.118413	0.0358639	0.307032	0.0810849	0.0575733	0.173223	0.129372	0.158011	0.164514
Rftn1	1345	0.00195465	0.0321768	0.386701	0.00462645	0.0414616	0.0674364	4445	0.0920383	0.441519	0.864132	0.0464271	0.103274	0.265292	0.0691411	0.1904	0.165768	0.134049	866	0.00169271	0.0350216	0.149997	0.00912337	0.0661534	0.0459164	0.126092	0.145151	0.13186	0.134312
Phf20	1346	0.00196082	0.0322006	0.273353	0.0630844	0.0291898	0.00997824	2758	0.0321834	0.248878	0.222862	0.125094	0.109073	0.0736932	0.142309	0.161819	0.166244	0.178664	1294	0.00564758	0.0782507	0.347413	0.0897704	0.0404169	0.0159358	0.121692	0.135279	0.142028	0.149486
Synj2bp	1347	0.00196099	0.0322006	0.0117818	0.127776	0.0224461	0.148654	4308	0.0858592	0.424891	0.0788011	0.182611	0.146971	0.4656	0.178754	0.150601	0.158106	0.112891	878	0.00175661	0.0358576	0.0185402	0.151263	0.0214722	0.0723955	0.178072	0.143027	0.175786	0.156124
Aff1	1348	0.00196165	0.0322006	0.0997628	0.0217992	0.0686519	0.0336594	6909	0.222422	0.686408	0.225565	0.152464	0.42231	0.335458	0.141382	0.154626	0.116993	0.126641	564	0.000466494	0.0148147	0.0883902	0.0200015	0.0295522	0.0155917	0.130993	0.141407	0.138724	0.143115
Scarf2	1349	0.00196191	0.0322006	0.323969	0.178236	0.00196036	0.0444022	2192	0.0186062	0.180996	0.546877	0.0613073	0.0511043	0.059811	0.104231	0.183211	0.188767	0.183967	1664	0.0107322	0.115391	0.181554	0.705562	0.00301417	0.123788	0.14292	0.101402	0.224026	0.151537
Nectin2	1350	0.00196743	0.0322673	0.0776891	0.11327	0.00537139	0.106722	12616	0.604151	0.999999	0.633757	0.54027	0.256868	0.46687	0.0945691	0.103678	0.135338	0.110979	320	8.50143e-05	0.00475206	0.0230059	0.0436306	0.00215256	0.0466296	0.157905	0.150933	0.182331	0.15019
Cmbl	1351	0.00197411	0.032353	0.0845112	0.0348748	0.0415989	0.0413244	10445	0.455598	0.929387	0.49834	0.152014	0.580905	0.465408	0.109573	0.157623	0.100887	0.11311	390	0.000152277	0.00697087	0.0326569	0.036286	0.0118232	0.0146101	0.161281	0.159886	0.174345	0.171669
Gm36738	1352	0.00199013	0.0325913	0.219659	0.0583404	0.00397953	0.10039	1114	0.00330762	0.0633082	0.0920606	0.0322999	0.00651236	0.511615	0.170672	0.202474	0.250972	0.107875	3075	0.0491178	0.286076	0.623123	0.313574	0.0544648	0.0392658	0.100142	0.130716	0.186879	0.196581
Mtmr7	1353	0.00200251	0.0327698	0.0632805	0.0804336	0.0108408	0.0935288	2953	0.0373528	0.269611	0.18117	0.155323	0.0561811	0.176165	0.147465	0.15261	0.184606	0.148411	1194	0.0044423	0.0667013	0.0621736	0.0981675	0.0230138	0.103975	0.138876	0.134854	0.147122	0.134332
Foxp4	1354	0.0020085	0.0328284	0.0535571	0.0282488	0.0781204	0.0438337	2734	0.0317188	0.247425	0.635229	0.0290767	0.118505	0.10024	0.0934734	0.205212	0.161397	0.166792	1281	0.00544848	0.0762574	0.0145279	0.145499	0.123931	0.0730975	0.153706	0.132593	0.134244	0.139395
2610318M16Rik	1355	0.00200905	0.0328284	0.0199809	0.0922976	0.216323	0.0129908	936	0.00200905	0.045779	0.0199809	0.0922976	0.216323	0.0129908	0.22292	0.173539	0.144519	0.237044	NA	ND	ND	ND	ND	ND	ND	0.0854152	0.0816517	0.124255	0.184123
Lrp2	1356	0.00201125	0.0328401	0.353767	0.0263277	0.00791986	0.0703574	494	0.000314476	0.0135697	0.124144	0.0244254	0.00511532	0.0321831	0.159883	0.210139	0.258772	0.202102	7473	0.325157	0.779882	0.912479	0.159723	0.17141	0.40101	0.104483	0.126984	0.126404	0.118525
Prkcg	1357	0.00202266	0.033002	0.472212	0.0144675	0.121229	0.00631236	2156	0.0179138	0.177093	0.465156	0.0651406	0.458266	0.00699762	0.111665	0.180221	0.112365	0.247193	1787	0.0124145	0.124374	0.382182	0.0287199	0.0561276	0.0947483	0.122828	0.162415	0.153557	0.146241
Dnmt3a	1358	0.00202416	0.0330022	0.234731	0.0888282	0.00717588	0.0349741	NA	ND	ND	ND	ND	ND	ND	ND	ND	ND	ND	916	0.00202416	0.0396069	0.234731	0.0888282	0.00717588	0.0349741	0.125077	0.133681	0.152912	0.141024
Trarg1	1359	0.00203389	0.0331334	0.106899	0.765502	0.0643587	0.000999784	1387	0.00590073	0.0906517	0.077268	0.628334	0.0830117	0.00528444	0.17548	0.0962735	0.173286	0.25709	3089	0.0496508	0.287777	0.282562	0.665635	0.138359	0.0163196	0.130586	0.106357	0.145149	0.181273
Cnrip1	1360	0.0020364	0.0331334	0.0968027	0.0113113	0.0243281	0.197977	683	0.000774272	0.0241781	0.0520287	0.0062213	0.0297255	0.159762	0.190441	0.258401	0.208022	0.154269	5367	0.17025	0.568545	0.370824	0.220715	0.118653	0.312665	0.124762	0.139163	0.154195	0.129774
Col28a1	1361	0.0020367	0.0331334	0.0377553	0.0882238	0.061795	0.0256263	NA	ND	ND	ND	ND	ND	ND	0.0241887	0.17635	0.107219	0.18409	917	0.0020367	0.0398088	0.0377553	0.0882238	0.061795	0.0256263	0.138808	0.132357	0.135253	0.141532
Cadps	1362	0.00203882	0.0331436	0.846249	0.0492247	0.00552822	0.0229362	556	0.000410882	0.0157613	0.546405	0.0291741	0.00354174	0.0123192	0.104337	0.205303	0.269561	0.231189	7822	0.351989	0.80653	0.957388	0.285939	0.163593	0.262582	0.104093	0.119499	0.123394	0.120123
Synpo2l	1363	0.00204301	0.0331639	0.144283	0.033875	0.00980181	0.110545	799	0.00125176	0.0334137	0.0533035	0.0802311	0.00871343	0.0758225	0.196143	0.181922	0.261459	0.18389	4506	0.116359	0.462829	0.607773	0.0660805	0.13253	0.301249	0.106305	0.170388	0.153565	0.131299
Fbn2	1364	0.00204539	0.0331639	0.251103	0.00893925	0.0112721	0.209621	393	0.000152542	0.0082784	0.10008	0.00199412	0.00808661	0.127104	0.167019	0.286245	0.242798	0.159477	9558	0.494202	0.92683	0.687607	0.504668	0.168486	0.422962	0.111623	0.115546	0.125317	0.117419
Ccdc40	1365	0.00204584	0.0331639	0.31848	0.0361295	0.044461	0.0103703	1785	0.0114206	0.136458	0.231097	0.0147212	0.117466	0.130237	0.139535	0.224753	0.161985	0.158699	2040	0.0178618	0.156798	0.418471	0.388074	0.0631201	0.00944061	0.120243	0.121507	0.144316	0.163118
Mir8099-2	1366	0.00204894	0.0331639	0.0595026	0.0288403	0.105525	0.0293543	947	0.00204894	0.0461456	0.0595026	0.0288403	0.105525	0.0293543	0.183003	0.204706	0.165403	0.204179	NA	ND	ND	ND	ND	ND	ND	ND	ND	ND	ND
Tbx5	1367	0.00204928	0.0331639	0.000607712	0.250417	0.459215	0.0760816	4111	0.078099	0.405082	0.040801	0.801209	0.550907	0.0471265	0.195377	0.0782545	0.103953	0.19104	1125	0.00382876	0.0610119	0.00151073	0.0855925	0.307677	0.301745	0.17574	0.139183	0.124478	0.124742
Stard6	1368	0.00205002	0.0331639	0.00880202	0.0965674	0.00962537	0.650173	608	0.000548041	0.0192247	0.0228929	0.023673	0.00509255	0.360934	0.21234	0.211334	0.258341	0.123618	6674	0.262622	0.705233	0.04355	0.81225	0.221333	0.845945	0.157651	0.100253	0.133293	0.0979577
Kcnip3	1369	0.00205056	0.0331639	0.0322479	0.0668091	0.151065	0.0163494	417	0.000183379	0.00937915	0.0141392	0.0255493	0.0626067	0.0113617	0.227397	0.209546	0.182526	0.234049	8739	0.426853	0.875407	0.353341	0.470942	0.553456	0.192222	0.122147	0.117958	0.115244	0.129521
2310022A10Rik	1370	0.0020555	0.0332196	0.0190547	0.0724746	0.0647507	0.059693	1903	0.0132343	0.148324	0.0154843	0.0935916	0.26879	0.16367	0.224027	0.169754	0.134927	0.152009	1852	0.013768	0.133046	0.17063	0.143084	0.0431508	0.0639168	0.1372	0.13994	0.156783	0.151522
Chd9	1371	0.00205796	0.0332351	0.0598302	0.054106	0.070377	0.0234655	5388	0.134287	0.531366	0.17036	0.105046	0.622008	0.182448	0.151035	0.166672	0.0967593	0.148736	726	0.000996632	0.0245776	0.0615645	0.0889644	0.0207574	0.0186022	0.132919	0.130338	0.140436	0.141015
Rps15a-ps4	1372	0.00206219	0.0332792	0.0719559	0.0267866	0.0159813	0.174013	948	0.00206219	0.0463003	0.0719559	0.0267866	0.0159813	0.174013	0.178882	0.209297	0.225277	0.150571	NA	ND	ND	ND	ND	ND	ND	ND	ND	ND	ND
Mup16	1373	0.0020646	0.0332801	0.0629459	0.096332	0.00905429	0.097778	949	0.0020646	0.0463003	0.0629459	0.096332	0.00905429	0.097778	0.187733	0.177011	0.253168	0.173076	NA	ND	ND	ND	ND	ND	ND	0.129649	ND	0.20875	0.214551
Irs1	1374	0.00206525	0.0332801	0.0231715	0.11278	0.0427359	0.0480877	2052	0.0158294	0.164527	0.0201299	0.242132	0.137581	0.121886	0.216451	0.137015	0.156511	0.160482	1754	0.0117889	0.120323	0.164898	0.0967249	0.0512153	0.0665511	0.132731	0.138689	0.14522	0.142586
Fbxw14	1375	0.00207491	0.0333886	0.0614573	0.00862559	0.0803944	0.126777	12490	0.595865	0.999999	0.531248	0.389828	0.740617	0.257928	0.105487	0.121622	0.0822022	0.139335	328	9.15877e-05	0.00499501	0.0204011	0.00247705	0.020576	0.106043	0.199079	0.247664	0.198882	0.159926
Rpl15	1376	0.00207501	0.0333886	0.0789936	0.653557	0.00579335	0.0180654	954	0.00207501	0.0463579	0.0789936	0.653557	0.00579335	0.0180654	0.174805	0.0937729	0.254194	0.219227	NA	ND	ND	ND	ND	ND	ND	0.110098	0.178918	0.00769542	0.0297868
9830166K06Rik	1377	0.00208495	0.0335003	0.0161142	0.104291	0.376762	0.00858638	618	0.00058102	0.0200518	0.00814279	0.0495938	0.617087	0.00430063	0.244261	0.189591	0.0975194	0.264164	6179	0.226075	0.655667	0.261585	0.425388	0.202324	0.222908	0.135759	0.120105	0.143126	0.140399
Alkbh2	1378	0.00208497	0.0335003	0.0302876	0.104468	0.265609	0.00646919	13587	0.669191	0.999999	0.822697	0.701604	0.469379	0.202698	0.0756444	0.0890618	0.11217	0.145127	312	7.77584e-05	0.00445278	0.005604	0.0301415	0.158516	0.00337776	0.285905	0.220414	0.1586	0.307013
Homer3	1379	0.00209212	0.0335777	0.107526	0.063104	0.00766501	0.104997	667	0.000732077	0.0234089	0.0484509	0.0481542	0.0059609	0.102999	0.189836	0.190021	0.253391	0.166828	5383	0.171139	0.569814	0.454137	0.233303	0.139749	0.206924	0.118416	0.13723	0.149444	0.140208
Ltbp4	1380	0.00209282	0.0335777	0.0594774	0.0788261	0.0230931	0.0504597	11755	0.546358	0.990793	0.161101	0.303655	0.678064	0.952205	0.152385	0.13014	0.0912336	0.0543287	353	0.000109955	0.0055561	0.0645297	0.0489987	0.00483148	0.00901056	0.145768	0.148829	0.172683	0.166457
Cntnap3	1381	0.00209557	0.0335811	0.104723	0.0495971	0.0522828	0.0201525	7046	0.230345	0.697021	0.316894	0.323242	0.352285	0.1439	0.128782	0.128011	0.124593	0.156322	577	0.000488933	0.0151781	0.0669247	0.0260349	0.0253664	0.0195433	0.138038	0.145865	0.146074	0.1485
Ptp4a3	1382	0.00209607	0.0335811	0.108702	0.244653	0.00464606	0.0443042	5774	0.152891	0.564316	0.674456	0.0917532	0.0957068	0.426471	0.0914745	0.170107	0.168799	0.116064	697	0.000896322	0.0229838	0.0331144	0.721467	0.00447474	0.0172967	0.151412	0.108328	0.170875	0.157881
Mlec	1383	0.00209932	0.0336068	0.251416	0.0462253	0.00782184	0.0603399	12033	0.566008	0.999999	0.639894	0.200062	0.415204	0.650178	0.0938019	0.144081	0.116185	0.0927929	356	0.00011071	0.00556434	0.107851	0.0386172	0.00205308	0.0162323	0.149645	0.167219	0.213128	0.181105
Wbp11	1384	0.00210071	0.0336068	0.189547	0.0430887	0.0487738	0.0137813	2750	0.0320333	0.248439	0.25325	0.0755377	0.261988	0.0444097	0.137108	0.17639	0.135884	0.192454	1331	0.00605699	0.081592	0.18507	0.0946308	0.0314834	0.0399987	0.139933	0.152848	0.171969	0.167946
Paqr7	1385	0.00210856	0.033708	0.184196	0.111741	0.0222305	0.0120562	1288	0.00479218	0.0793273	0.207644	0.0716566	0.0347112	0.0312635	0.142793	0.177155	0.199183	0.202333	2785	0.0395167	0.254139	0.216807	0.3231	0.0899443	0.0480172	0.13803	0.128231	0.156837	0.169043
Defa17	1386	0.00211576	0.0337988	0.0240651	0.0740602	0.0397678	0.0781739	960	0.00211576	0.0469601	0.0240651	0.0740602	0.0397678	0.0781739	0.224807	0.18509	0.206915	0.183193	NA	ND	ND	ND	ND	ND	ND	ND	ND	ND	ND
Poli	1387	0.00211991	0.0338353	0.112819	0.0273666	0.191998	0.00937053	5125	0.121187	0.504227	0.249471	0.298325	0.361959	0.0636211	0.137843	0.131242	0.123626	0.182037	799	0.00128174	0.0287146	0.0939313	0.013663	0.132312	0.0171489	0.149321	0.17789	0.14367	0.174683
Foxl2os	1388	0.00212137	0.0338353	0.384799	0.0038227	0.0241909	0.156241	602	0.000526367	0.0186484	0.21432	0.0043396	0.00695576	0.146403	0.141693	0.262364	0.247794	0.154557	6493	0.249479	0.688677	0.600747	0.0802604	0.504942	0.247106	0.100694	0.177592	0.109986	0.139717
Mga	1389	0.00212263	0.0338353	0.00176433	0.189783	0.213405	0.0778656	656	0.000702516	0.0228199	0.0003849	0.195274	0.203621	0.0888679	0.345044	0.146304	0.144877	0.171627	5793	0.198618	0.614555	0.370867	0.240512	0.270758	0.16465	0.122455	0.12908	0.127374	0.134166
Prr18	1390	0.00214226	0.0341235	0.170081	0.0594774	0.00937053	0.059399	1067	0.00296745	0.0593156	0.121297	0.0407141	0.0214445	0.0811771	0.166838	0.204218	0.22635	0.180693	3316	0.0593312	0.320407	0.335494	0.255661	0.0507568	0.12765	0.128233	0.13771	0.18603	0.15951
Foxb1	1391	0.00215207	0.034252	0.264841	0.0027286	0.0767878	0.10207	965	0.00215207	0.0475457	0.264841	0.0027286	0.0767878	0.10207	0.133716	0.278698	0.175235	0.166211	NA	ND	ND	ND	ND	ND	ND	0.0748294	0.087003	0.107507	0.0778168
Sp100	1392	0.00215342	0.034252	0.113779	0.0188979	0.0119974	0.219737	367	0.000122784	0.00713554	0.0370143	0.00600487	0.00449744	0.157486	0.203008	0.263062	0.273093	0.155694	10407	0.560391	0.965351	0.640745	0.435138	0.331482	0.364473	0.111618	0.119555	0.123963	0.122494
Sh3gl3	1393	0.00215646	0.0342687	0.324773	0.0449119	0.00717492	0.0542628	2197	0.0187932	0.182441	0.617352	0.0706696	0.0159355	0.149492	0.0969975	0.183811	0.233402	0.158541	1719	0.011429	0.118959	0.161413	0.105879	0.0486165	0.0627031	0.127756	0.13125	0.137265	0.135342
Chat	1394	0.00215756	0.0342687	0.285193	0.0380506	0.0215248	0.0243281	673	0.00074704	0.0236744	0.130833	0.0541849	0.0240099	0.00863287	0.158689	0.185909	0.210239	0.240901	5646	0.187399	0.594924	0.62683	0.112301	0.124825	0.408406	0.112451	0.136994	0.135833	0.120483
Atf7	1395	0.00216442	0.034353	0.0866284	0.016271	0.0213679	0.189449	1506	0.00739392	0.104713	0.0862495	0.0109359	0.0898301	0.340172	0.17622	0.243856	0.174885	0.127277	2398	0.0270919	0.202293	0.193531	0.197761	0.0331779	0.137619	0.130266	0.130012	0.148212	0.134115
Gm5087	1396	0.0021882	0.0347055	0.0699261	0.0306601	0.0701809	0.0384623	694	0.000800068	0.0245877	0.016537	0.0618273	0.0333942	0.0469201	0.228266	0.186027	0.205674	0.194834	5334	0.16783	0.563844	0.771584	0.0759028	0.385102	0.131345	0.108161	0.138176	0.120791	0.132978
Edem1	1397	0.00219503	0.0347886	0.0114681	0.012958	0.099704	0.39217	1672	0.00978962	0.124876	0.0215534	0.0746464	0.0704232	0.372076	0.214011	0.176691	0.178469	0.12211	2276	0.0237973	0.187118	0.065251	0.0221399	0.282944	0.355143	0.150125	0.16374	0.12831	0.124115
Mxra7	1398	0.00219658	0.0347886	0.263061	0.290937	0.025171	0.00301896	5242	0.127109	0.517017	0.420279	0.661049	0.185682	0.0359389	0.117268	0.0931737	0.148139	0.199353	818	0.00137739	0.0301765	0.174651	0.127747	0.0198332	0.00721389	0.136006	0.140605	0.164472	0.176316
Adamts2	1399	0.00219962	0.0347964	0.131344	0.0276607	0.0990375	0.0161926	1025	0.00261161	0.0543418	0.0699774	0.0461083	0.0856374	0.026344	0.178623	0.191232	0.172434	0.20797	3511	0.0681838	0.347939	0.409337	0.0895824	0.230724	0.0812692	0.117694	0.12975	0.122753	0.130423
Myl12b	1400	0.00220022	0.0347964	0.0289937	0.102841	0.00831193	0.235165	13899	0.689501	0.999999	0.169928	0.901566	0.615385	0.637986	0.151076	0.0645025	0.0976866	0.095456	310	7.4678e-05	0.00430851	0.0255654	0.0230085	0.00148559	0.0985614	0.156989	0.158124	0.186478	0.141594
Ptgdr2	1401	0.00221155	0.0349359	0.0775323	0.0201133	0.00588108	0.639744	20291	0.983446	0.999999	0.770207	0.891509	0.730706	0.764206	0.0808573	0.0647156	0.0852656	0.0815426	210	2.17013e-05	0.00184543	0.0188771	0.00314105	0.000850003	0.388584	0.225213	0.285368	0.332588	0.121817
Rflna	1402	0.00221219	0.0349359	0.0528709	0.0229558	0.202701	0.0238576	12639	0.605336	0.999999	0.765079	0.571483	0.331981	0.284397	0.0818299	0.10125	0.126178	0.1321	346	0.000102812	0.00531631	0.0119015	0.0056718	0.154818	0.0121394	0.204646	0.220083	0.148417	0.204233
Gm29682	1403	0.00221943	0.0350253	0.0714944	0.0354433	0.0102723	0.226441	988	0.0023186	0.0500517	0.0798503	0.0208131	0.0132516	0.283222	0.175506	0.216842	0.230851	0.133287	3764	0.0789095	0.375607	0.164746	0.268396	0.0924434	0.211008	0.141475	0.131562	0.152024	0.1366
Sez6l	1404	0.00222499	0.035088	0.422027	0.00733175	0.0588697	0.0324636	3842	0.0667296	0.370338	0.66061	0.0527574	0.240904	0.0792208	0.093218	0.18778	0.139118	0.17538	1058	0.00311399	0.0527614	0.224633	0.0150831	0.0425383	0.0635244	0.123698	0.143322	0.136184	0.133362
Pigs	1405	0.00222766	0.0351009	0.0652604	0.122523	0.0216032	0.0342867	601	0.000525822	0.0186484	0.0187286	0.0421895	0.0295441	0.0405195	0.218834	0.194451	0.20515	0.195666	6259	0.231697	0.663385	0.62422	0.617791	0.102082	0.133327	0.108116	0.108514	0.152651	0.147412
Mir467h	1406	0.00222898	0.0351009	0.157318	0.470654	0.0391837	0.00204294	975	0.00222898	0.0487586	0.157318	0.470654	0.0391837	0.00204294	0.154152	0.111985	0.198053	0.293429	NA	ND	ND	ND	ND	ND	ND	ND	ND	ND	ND
Lipo3	1407	0.00224889	0.0353892	0.0861388	0.0351056	0.0164088	0.120833	NA	ND	ND	ND	ND	ND	ND	0.0670921	0.195109	ND	0.280182	951	0.00224889	0.0423863	0.0861388	0.0351056	0.0164088	0.120833	0.133679	0.140676	0.146423	0.131017
Mkrn3	1408	0.00225161	0.0354068	0.534013	0.0166098	0.0876668	0.00772264	977	0.00225161	0.0491528	0.534013	0.0166098	0.0876668	0.00772264	0.105528	0.225351	0.173367	0.249854	NA	ND	ND	ND	ND	ND	ND	0.042624	0.080373	0.136578	0.071945
Shisa7	1409	0.00225625	0.0354546	0.738213	0.012017	0.0146831	0.0462253	473	0.000275683	0.012421	0.920889	0.00292944	0.00554444	0.0283637	0.0611508	0.274894	0.255019	0.205765	9031	0.451388	0.895892	0.422263	0.51062	0.34139	0.272447	0.120819	0.115649	0.125981	0.130969
Zscan25	1410	0.00226145	0.0355112	0.0967242	0.0732979	0.0205446	0.0414616	6094	0.171394	0.599653	0.299965	0.213383	0.0765385	0.627006	0.130887	0.14318	0.176159	0.0963151	671	0.000822573	0.0219634	0.0642565	0.0634929	0.0373182	0.0108969	0.170976	0.171255	0.183465	0.210965
Gm6607	1411	0.00226416	0.0355286	0.0123586	0.0709001	0.201853	0.0341974	979	0.00226416	0.0493259	0.0123586	0.0709001	0.201853	0.0341974	0.237025	0.18125	0.146523	0.20439	NA	ND	ND	ND	ND	ND	ND	ND	ND	ND	ND
Zfp456	1412	0.00226925	0.0355832	0.1464	0.0162122	0.203074	0.0125855	374	0.000130338	0.00743276	0.0590912	0.00308197	0.139002	0.00668794	0.183724	0.274138	0.157263	0.249645	10454	0.564695	0.968376	0.559251	0.699447	0.370719	0.236898	0.113456	0.106047	0.123751	0.132806
Mmp1b	1413	0.00227536	0.0356537	0.216157	0.0092676	0.00779138	0.390003	NA	ND	ND	ND	ND	ND	ND	0.147873	0.192373	0.151809	0.150383	952	0.00227536	0.0428272	0.216157	0.0092676	0.00779138	0.390003	0.138777	0.202798	0.206072	0.123054
Tcp10a	1414	0.00228159	0.035726	0.0539295	0.0463037	0.078336	0.0312286	4634	0.0996182	0.458208	0.851381	0.18686	0.219737	0.0356753	0.0716543	0.147573	0.142048	0.199006	865	0.00167155	0.0346335	0.0109369	0.0414614	0.0671693	0.134286	0.181782	0.162427	0.160156	0.143695
Pabpc1l	1415	0.00228926	0.0357713	0.346004	0.0354629	0.0209759	0.023838	5096	0.119684	0.50081	0.934548	0.206809	0.0973468	0.0892463	0.0584345	0.143991	0.168464	0.171159	848	0.00153316	0.0324021	0.117085	0.027051	0.0298992	0.0386602	0.143605	0.16407	0.16275	0.159324
Mlkl	1416	0.00228928	0.0357713	0.61622	0.151732	0.00339143	0.0193488	2009	0.0151291	0.160614	0.446789	0.149569	0.0140044	0.0820054	0.115068	0.157901	0.235795	0.177982	2060	0.0185342	0.161113	0.621065	0.233161	0.0214725	0.0327793	0.110534	0.132671	0.168133	0.162446
Phlda3	1417	0.00229016	0.0357713	0.0993665	0.0189829	0.0433812	0.0750176	982	0.00229016	0.0497074	0.0993665	0.0189829	0.0433812	0.0750176	0.168341	0.218536	0.193674	0.177043	NA	ND	ND	ND	ND	ND	ND	0.0222423	0.0660435	0.0742845	0.0970864
Mdga1	1418	0.00229094	0.0357713	0.0124483	0.121033	0.0612809	0.0665151	2372	0.0228749	0.205682	0.0279898	0.119085	0.218177	0.188696	0.207318	0.162693	0.142604	0.147598	1558	0.00904442	0.103844	0.0561661	0.215269	0.0494846	0.0632652	0.135111	0.124572	0.136031	0.134408
Elavl3	1419	0.0022991	0.0358735	0.163164	0.0138032	0.0209312	0.130876	NA	ND	ND	ND	ND	ND	ND	0.0998093	0.137343	0.0498556	0.114044	955	0.0022991	0.0431072	0.163164	0.0138032	0.0209312	0.130876	0.1351	0.163447	0.159048	0.137991
Mgll	1420	0.00230204	0.035894	0.315951	0.0860207	0.0209367	0.0108604	1336	0.00534713	0.0853584	0.226844	0.0463788	0.125245	0.0141736	0.141185	0.191602	0.160983	0.227238	2832	0.0410638	0.2595	0.421303	0.357221	0.0231785	0.0917834	0.118615	0.120523	0.143652	0.133058
Sectm1b	1421	0.00230477	0.0359003	0.0657113	0.0565564	0.0645547	0.0257984	1226	0.00421331	0.0732905	0.0341836	0.0663358	0.0813373	0.0738372	0.203109	0.18239	0.175959	0.179017	2979	0.0453996	0.272948	0.344218	0.147452	0.14187	0.0515982	0.127221	0.150955	0.15194	0.176325
Gm15767	1422	0.00230569	0.0359003	0.0608475	0.0326406	0.034154	0.09129	986	0.00230569	0.0498739	0.0608475	0.0326406	0.034154	0.09129	0.190995	0.21249	0.210915	0.177012	NA	ND	ND	ND	ND	ND	ND	ND	ND	ND	ND
Gpc1	1423	0.0023155	0.0360277	0.0476956	0.00609672	0.11269	0.190018	1355	0.00547891	0.0862393	0.0320326	0.00478637	ND	0.685683	0.202128	0.259551	0.0893077	0.0904673	2675	0.0357856	0.239527	0.250969	0.134593	0.11269	0.068713	0.129886	0.13921	0.141651	0.148116
Slc2a3	1424	0.00232302	0.036104	0.111956	0.0400306	0.0440689	0.0316598	921	0.00193008	0.0446878	0.111252	0.0310023	0.0307647	0.0463797	0.164444	0.203271	0.203502	0.191187	4044	0.0921435	0.408232	0.208776	0.210022	0.238827	0.105154	0.127967	0.127903	0.126497	0.134813
Gdf7	1425	0.00232366	0.036104	0.0306601	0.0534199	0.0451275	0.0846288	11269	0.513074	0.970577	0.401839	0.654395	0.351281	0.292826	0.118053	0.0928831	0.123653	0.130743	388	0.000146953	0.00677833	0.0116888	0.0140514	0.0214236	0.0556982	0.252573	0.245705	0.230195	0.195832
Stx1b	1426	0.00233908	0.0362873	0.0341364	0.0921441	0.0291546	0.0687964	NA	ND	ND	ND	ND	ND	ND	0.160431	0.215041	0.254177	0.247442	959	0.00233908	0.0437057	0.0341364	0.0921441	0.0291546	0.0687964	0.161101	0.147251	0.163199	0.151469
Rps24	1427	0.00233974	0.0362873	0.0269354	0.218286	0.199839	0.00537139	898	0.00179448	0.0426198	0.0113823	0.510692	0.159447	0.00483436	0.234581	0.107844	0.153092	0.261684	4362	0.107579	0.442017	0.351322	0.111447	0.31673	0.113818	0.126633	0.159554	0.130008	0.159008
Foxd1	1428	0.0023404	0.0362873	0.0802964	0.0470291	0.0443042	0.037737	12092	0.569822	0.999999	0.493042	0.209809	0.505941	0.671893	0.108192	0.142435	0.106906	0.0906486	363	0.000118822	0.0058572	0.0308781	0.037394	0.0146	0.0089729	0.210617	0.204334	0.235405	0.251825
Mblac2	1429	0.00234201	0.0362873	0.125247	0.0117622	0.055047	0.0779244	15612	0.786001	0.999999	0.587596	0.385497	0.572942	0.723892	0.0996005	0.120017	0.101024	0.0861057	285	5.36582e-05	0.00336639	0.0456405	0.00377241	0.0166043	0.0202243	0.154896	0.184912	0.167408	0.165022
Abcb1a	1430	0.00235511	0.0364421	0.0400502	0.0326008	0.121542	0.040109	2365	0.0226785	0.2045	0.172408	0.0326653	0.0547664	0.439488	0.1502	0.201425	0.185931	0.115101	1596	0.00963003	0.10798	0.0378934	0.154599	0.471358	0.0149288	0.146332	0.132478	0.11803	0.154639
Serpina1a	1431	0.0023553	0.0364421	0.201094	0.0136049	0.0519888	0.0447551	19920	0.974268	0.999999	0.745818	0.925548	0.541289	0.890994	0.0833718	0.0579383	0.104927	0.0642797	206	1.99155e-05	0.0017263	0.0682346	0.00188827	0.0163964	0.00837091	0.176893	0.275795	0.215871	0.234197
Lypd5	1432	0.00235767	0.0364533	0.186215	0.179334	0.0166435	0.0114681	926	0.00195144	0.0449463	0.159731	0.198148	0.0084855	0.018586	0.15292	0.14572	0.243334	0.219133	4212	0.100128	0.425956	0.286139	0.220081	0.264571	0.0754671	0.1343	0.144119	0.137298	0.180425
Mrgprx2	1433	0.00236525	0.036545	ND	ND	0.000416111	0.61291	NA	ND	ND	ND	ND	ND	ND	ND	ND	ND	ND	963	0.00236525	0.0440245	ND	ND	0.000416111	0.61291	0.0755248	0.169575	0.367714	0.0981173
Scube1	1434	0.00237245	0.0366307	0.412931	0.00856678	0.0929407	0.0195448	2131	0.0172979	0.173125	0.173263	0.00777693	0.296237	0.231777	0.149976	0.244657	0.131079	0.140023	1892	0.0145729	0.137806	0.828506	0.122457	0.0613355	0.0117074	0.107555	0.129875	0.135267	0.147347
Slc22a27	1435	0.00237438	0.0366349	0.255484	0.0716514	0.00524829	0.066955	NA	ND	ND	ND	ND	ND	ND	0.0678855	0.108301	0.115584	0.170729	965	0.00237438	0.044103	0.255484	0.0716514	0.00524829	0.066955	0.128498	0.14476	0.17222	0.145535
Gm38410	1436	0.00238317	0.036745	0.00619474	0.0363647	0.289369	0.0991551	4639	0.0996925	0.458208	0.114474	0.158587	0.209028	0.329043	0.166912	0.155849	0.146096	0.128684	902	0.00194291	0.0386065	0.00567194	0.0363275	0.400623	0.0601298	0.276752	0.209521	0.119712	0.191907
Zfp764	1437	0.00238703	0.0367788	0.061048	0.0606358	0.0209671	0.0834528	997	0.00238703	0.0510637	0.061048	0.0606358	0.0209671	0.0834528	0.182791	0.182996	0.214871	0.173272	NA	ND	ND	ND	ND	ND	ND	0.133223	0.0963065	0.094969	0.0393364
1700063D05Rik	1438	0.0023978	0.0368626	0.107055	0.0148987	0.0470879	0.086746	8328	0.308772	0.790386	0.828368	0.482936	0.218348	0.103523	0.07497	0.110673	0.142417	0.16689	526	0.000373947	0.0127319	0.0264061	0.00403722	0.0359613	0.161385	0.162057	0.184586	0.158188	0.137627
Oxct2a	1439	0.00239868	0.0368626	0.00193983	0.244519	0.585845	0.0234565	999	0.00239868	0.0511306	0.00193983	0.244519	0.585845	0.0234565	0.28935	0.138364	0.100525	0.211597	NA	ND	ND	ND	ND	ND	ND	ND	ND	ND	ND
Zfp414	1440	0.00239889	0.0368626	0.0476221	0.00941666	0.356808	0.0407412	1000	0.00239889	0.0511306	0.0476221	0.00941666	0.356808	0.0407412	0.190668	0.239631	0.124169	0.195367	NA	ND	ND	ND	ND	ND	ND	0.156824	0.123131	0.00580787	0.181656
Gm1110	1441	0.00239913	0.0368626	0.0820019	0.056576	0.0294642	0.0476956	1032	0.00270263	0.0558544	0.031817	0.0965242	0.0326475	0.0759084	0.207129	0.171608	0.206307	0.179381	3547	0.070247	0.354854	0.490513	0.101394	0.136615	0.105958	0.117357	0.142298	0.13836	0.141729
Cmpk2	1442	0.00240131	0.0368626	0.326008	0.132226	0.0126835	0.0119386	875	0.00164974	0.0402122	0.166964	0.107321	0.0233471	0.00961341	0.151661	0.165892	0.212258	0.239159	4603	0.121581	0.47342	0.600725	0.268755	0.0690516	0.154554	0.106081	0.135062	0.171388	0.150736
Sema4c	1443	0.00240245	0.0368626	0.0140362	0.185215	0.0190939	0.131579	4455	0.0924931	0.442705	0.117245	0.13461	0.159077	0.441257	0.16174	0.157295	0.151821	0.113456	935	0.00215107	0.0412357	0.0155174	0.33704	0.0166444	0.0650258	0.196359	0.127543	0.194953	0.166936
Abhd11os	1444	0.00240454	0.036869	0.0248506	0.270678	0.196405	0.00494944	1003	0.00240454	0.0511306	0.0248506	0.270678	0.196405	0.00494944	0.209116	0.133845	0.145163	0.257795	NA	ND	ND	ND	ND	ND	ND	ND	ND	ND	ND
Rassf10	1445	0.00240883	0.0369092	0.477136	0.00879054	0.0587332	0.0266047	1004	0.00240883	0.0511707	0.477136	0.00879054	0.0587332	0.0266047	0.111328	0.24159	0.184207	0.208024	NA	ND	ND	ND	ND	ND	ND	0.200667	0.110088	0.0932434	0.178007
Hoxc4	1446	0.00242292	0.0370777	0.0941954	0.0560075	0.0747682	0.0167415	5501	0.139478	0.540574	0.261923	0.0687817	0.243249	0.49373	0.13844	0.185648	0.141303	0.110046	773	0.00117632	0.027237	0.0706164	0.140667	0.0572645	0.00458906	0.161155	0.147324	0.165164	0.210545
Cimip2a	1447	0.00242344	0.0370777	0.368396	0.0758437	0.0131906	0.017923	1005	0.00242344	0.0514301	0.368396	0.0758437	0.0131906	0.017923	0.124315	0.183035	0.243618	0.232698	NA	ND	ND	ND	ND	ND	ND	0.0719091	0.126798	0.115885	0.121946
Khdrbs3	1448	0.00242625	0.0370777	0.171492	0.00227402	0.0286213	0.592696	756	0.0010543	0.0297435	0.067742	0.00184523	0.0343627	0.528773	0.178882	0.289373	0.199485	0.104649	5783	0.198062	0.613847	0.605925	0.106402	0.124753	0.491946	0.113509	0.13039	0.129144	0.116255
Plppr5	1449	0.00242652	0.0370777	0.744879	0.0336202	0.0016075	0.164357	804	0.00129808	0.0344347	0.577957	0.0421331	0.00212274	0.057252	0.101328	0.194274	0.286642	0.185027	5631	0.18612	0.592434	0.684286	0.123986	0.0616951	0.677403	0.111247	0.133268	0.139955	0.111465
Cep295nl	1450	0.00242832	0.0370797	0.245026	0.125326	0.0191331	0.0112721	6003	0.166156	0.590118	0.297373	0.268718	0.172009	0.21183	0.131098	0.134849	0.15025	0.143247	739	0.00103431	0.0250792	0.223208	0.0999728	0.0154668	0.00642284	0.138819	0.157972	0.197312	0.2151
Gm15816	1451	0.00243825	0.0372055	0.131697	0.0380898	0.147184	0.00901766	7706	0.269476	0.74549	0.284056	0.26832	0.420214	0.217111	0.13304	0.135152	0.117215	0.142718	574	0.000485269	0.015137	0.101079	0.0227181	0.0791843	0.004706	0.156006	0.185982	0.161142	0.215943
Cldn11	1452	0.00245577	0.0374471	0.0649272	0.120503	0.0116838	0.0735136	10664	0.46951	0.93858	0.601363	0.262409	0.263267	0.528098	0.0988788	0.135788	0.135669	0.10611	421	0.000188525	0.00800998	0.019332	0.0972956	0.00548934	0.0257459	0.180335	0.152497	0.200729	0.175598
Endou	1453	0.00245938	0.0374763	0.0365803	0.0112525	0.141518	0.115583	564	0.000421925	0.0159553	0.0152443	0.0075559	0.128941	0.0484007	0.224384	0.245603	0.159644	0.189821	7114	0.296446	0.746964	0.379606	0.179561	0.244541	0.500977	0.123112	0.13721	0.131804	0.116604
Gsdmc3	1454	0.00246132	0.0374785	0.0711415	0.122425	0.191625	0.00403834	12759	0.613473	0.999999	0.416946	0.944005	0.445035	0.244427	0.117602	0.0550853	0.114621	0.138772	352	0.000109262	0.00555381	0.0313254	0.0275786	0.10725	0.00147427	0.176145	0.180459	0.157548	0.23008
Podxl	1455	0.00246291	0.0374785	0.193684	0.033581	0.0113309	0.0915293	1429	0.00640815	0.0955675	0.137582	0.0614195	0.0214876	0.130977	0.156563	0.181906	0.213685	0.158161	2674	0.0357663	0.239527	0.352234	0.0848463	0.0641316	0.13636	0.122852	0.140304	0.143218	0.135098
3425401B19Rik	1456	0.00246704	0.0375071	0.215287	0.0626532	0.064888	0.00772382	696	0.000811305	0.0248614	0.0591036	0.0381279	0.064802	0.0111651	0.183172	0.196344	0.180382	0.233053	5686	0.190923	0.601849	0.945134	0.291092	0.179272	0.075183	0.0904497	0.127608	0.135448	0.147588
Vps37d	1457	0.00246817	0.0375071	0.0241713	0.0700437	0.136872	0.0291898	405	0.000171385	0.00900212	0.00418612	0.0454833	0.0385682	0.0322102	0.263934	0.191136	0.196144	0.2016	9624	0.498554	0.928636	0.83781	0.281682	0.782213	0.136779	0.0744986	0.134929	0.0811758	0.160934
Kcnq3	1458	0.00247103	0.0375247	0.849856	0.0280332	0.00113701	0.250083	1621	0.00913163	0.120148	0.613952	0.0243555	0.00821819	0.312065	0.097812	0.21088	0.243876	0.129487	3043	0.047839	0.281619	0.861187	0.172398	0.0123362	0.219329	0.107172	0.125274	0.143603	0.123373
Sox1ot	1459	0.00247701	0.0375898	0.5559	0.00570465	0.0250142	0.0856678	1141	0.00346813	0.0647806	0.817865	0.0116042	0.00973202	0.114137	0.0742129	0.23333	0.238754	0.162614	3683	0.0753752	0.366483	0.285839	0.051848	0.375257	0.144395	0.125254	0.143491	0.121533	0.133661
4930481A15Rik	1460	0.00248017	0.037612	0.861481	0.0133501	0.178648	0.00331301	318	8.21182e-05	0.0055076	0.598576	0.00424142	0.050102	0.000759522	0.0993396	0.264601	0.189281	0.321179	13981	0.837411	1	0.911073	0.400149	0.866522	0.385124	0.0874795	0.12225	0.0920756	0.12324
Pcyox1l	1461	0.00248216	0.0376164	0.112936	0.0135069	0.0126247	0.353826	1041	0.00277649	0.0568755	0.0943782	0.0357866	0.00488249	0.478022	0.169426	0.198822	0.258943	0.110933	3838	0.0826822	0.386003	0.248951	0.048142	0.326644	0.237041	0.135688	0.172656	0.128375	0.136946
Rspo1	1462	0.00249372	0.0377657	0.00448923	0.0444022	0.654839	0.0525181	1537	0.00785182	0.108945	0.00895192	0.0188863	0.829589	0.222844	0.241337	0.218394	0.0727878	0.140011	2702	0.0367395	0.243523	0.0460897	0.391941	0.373205	0.0403198	0.157821	0.12242	0.123486	0.15968
Or8b12i	1463	0.00249596	0.0377737	0.101019	0.00469757	0.180474	0.0801372	1011	0.00249596	0.0526545	0.101019	0.00469757	0.180474	0.0801372	0.173497	0.283687	0.152839	0.181516	NA	ND	ND	ND	ND	ND	ND	ND	ND	ND	ND
Fzd6	1464	0.00250266	0.0378493	0.670346	0.0412656	0.0481073	0.00517535	2643	0.0293176	0.236515	0.34428	0.0620099	0.339152	0.0270407	0.125294	0.182369	0.125893	0.207274	1661	0.0106984	0.115254	0.938959	0.109424	0.0239564	0.0193345	0.0923915	0.14144	0.159744	0.162159
Defa42	1465	0.00250477	0.0378553	0.00955078	0.0266253	0.0888122	0.305286	NA	ND	ND	ND	ND	ND	ND	ND	ND	ND	ND	982	0.00250477	0.0457203	0.00955078	0.0266253	0.0888122	0.305286	0.193544	0.172894	0.156779	0.13086
Vmn2r87	1466	0.0025107	0.0379191	0.0290456	0.00395035	0.312031	0.193167	NA	ND	ND	ND	ND	ND	ND	0.0406108	0.0838441	0.0478911	0.0708815	983	0.0025107	0.045782	0.0290456	0.00395035	0.312031	0.193167	0.171404	0.202289	0.128236	0.138436
Nkx1-1	1467	0.00251823	0.0379695	0.393512	0.0426847	0.00210811	0.19607	1014	0.00251823	0.0529672	0.393512	0.0426847	0.00210811	0.19607	0.117927	0.193446	0.287002	0.144523	NA	ND	ND	ND	ND	ND	ND	0.0188977	0.0728809	0.20788	0.177562
Zfp729b	1468	0.00251916	0.0379695	0.0173296	0.0137225	0.0520868	0.560781	3291	0.0477158	0.309044	0.0335374	0.0150571	0.829834	0.954928	0.205669	0.231491	0.0733172	0.051089	1323	0.00600411	0.0812794	0.0701198	0.116871	0.0107036	0.2485	0.145865	0.13962	0.168402	0.129544
Itprid1	1469	0.00252016	0.0379695	0.0450883	0.0677697	0.0670248	0.0339339	11618	0.536362	0.984079	0.20479	0.640451	0.278334	0.826157	0.146046	0.0946988	0.134753	0.0739071	389	0.000147486	0.00678547	0.0366952	0.0191735	0.0434591	0.00643806	0.143281	0.148556	0.142212	0.157226
Cplx3	1470	0.00252259	0.0379695	0.0991551	0.0294446	0.0327968	0.0726706	7156	0.236843	0.705699	0.358676	0.0833148	0.405859	0.450564	0.12395	0.173629	0.118752	0.114062	621	0.000595556	0.0171607	0.0551737	0.0535114	0.0125552	0.0298209	0.193153	0.194188	0.243688	0.213976
Tmem121	1471	0.00252432	0.0379695	0.130835	0.0629276	0.0929995	0.00909608	4824	0.108392	0.479126	0.60999	0.12936	0.0697642	0.259542	0.0967215	0.158582	0.177978	0.134856	869	0.00169994	0.0350216	0.0467531	0.0863017	0.260552	0.00397567	0.207176	0.183544	0.139029	0.30889
Gm9839	1472	0.00252433	0.0379695	0.0329274	0.245711	0.0138162	0.0623061	1015	0.00252433	0.0530432	0.0329274	0.245711	0.0138162	0.0623061	0.212186	0.14117	0.242984	0.190181	NA	ND	ND	ND	ND	ND	ND	ND	ND	ND	ND
Hesx1	1473	0.00253926	0.0381683	0.127051	0.0756111	0.0644763	0.0113309	8078	0.294746	0.77782	0.625787	0.425348	0.43857	0.0707382	0.0965134	0.116548	0.115169	0.178196	552	0.000433014	0.0140499	0.0438506	0.0331807	0.0262601	0.0194312	0.190587	0.19842	0.204969	0.213393
Gdf10	1474	0.0025471	0.03826	0.0392856	0.0326204	0.0423242	0.129913	327	8.73105e-05	0.00569467	0.00984196	0.0117602	0.020244	0.0444088	0.237831	0.232392	0.215963	0.192407	12082	0.693231	1	0.648908	0.430436	0.344376	0.635882	0.106579	0.120274	0.126292	0.107391
Map2k1	1475	0.00255297	0.0383222	0.141617	0.211131	0.0175256	0.0134873	2358	0.0225418	0.203852	0.170084	0.264417	0.0517835	0.0577075	0.15078	0.13555	0.187837	0.184569	1723	0.0115093	0.119512	0.185506	0.205333	0.0462893	0.0298326	0.131187	0.129773	0.145537	0.149694
Plxnd1	1476	0.00255781	0.0383688	0.166003	0.122287	0.018545	0.0188195	20625	0.990865	0.999999	0.94284	0.98603	0.851583	0.566747	0.0559415	0.0412703	0.0710574	0.101145	200	1.75752e-05	0.00156891	0.0417205	0.0263659	0.00301625	0.00459494	0.147196	0.151596	0.171382	0.167596
Myh9	1477	0.00256205	0.0384065	0.266746	0.0631236	0.102429	0.00411676	5873	0.159157	0.577789	0.390064	0.564661	0.46663	0.0263156	0.11952	0.10183	0.11152	0.20741	757	0.00108451	0.0256523	0.191948	0.0198984	0.044211	0.0139417	0.127736	0.146781	0.140491	0.149532
Nell1	1478	0.00256957	0.0384931	0.692419	0.00209759	0.0570857	0.0859619	4464	0.0928412	0.443379	0.372367	0.0280177	0.587975	0.181677	0.122404	0.206743	0.100353	0.148814	1054	0.00306669	0.0521571	0.923147	0.00635848	0.0167921	0.0910475	0.106687	0.137911	0.13299	0.124406
Prss8	1479	0.00257831	0.0385979	0.102448	0.147968	0.00690047	0.0684362	308	7.32279e-05	0.0050708	0.0457607	0.0453094	0.00160349	0.0252994	0.190876	0.191174	0.293218	0.208582	12639	0.73797	1	0.450861	0.7395	0.457056	0.491832	0.113722	0.0820648	0.113018	0.109123
Slc6a2	1480	0.0025881	0.0387012	0.00525377	0.0933524	0.0824332	0.177942	3130	0.0426911	0.290807	0.0244477	0.228934	0.618809	0.0979134	0.210871	0.1409	0.0973495	0.168764	1284	0.00550929	0.0769286	0.021748	0.0797541	0.025414	0.44088	0.157649	0.143462	0.156018	0.119469
Mov10	1481	0.00259021	0.0387012	0.0290918	0.0168983	0.374017	0.039168	736	0.000964554	0.0279511	0.0844537	0.00388791	0.345155	0.0179033	0.173504	0.269408	0.125518	0.221008	5753	0.195889	0.610319	0.0518627	0.589271	0.357532	0.35511	0.155183	0.112307	0.124274	0.124414
Gm9530	1482	0.00259045	0.0387012	0.0435004	0.0698281	0.0105271	0.225246	2400	0.0234218	0.208137	0.114435	0.0435992	0.0376086	0.756313	0.163534	0.193011	0.197445	0.0832418	1673	0.0108188	0.115699	0.0633125	0.292305	0.0332885	0.0784407	0.154298	0.128709	0.163566	0.151086
Ccdc51	1483	0.00259275	0.0387094	0.0612613	0.0644763	0.0103703	0.17604	10347	0.448665	0.924375	0.318908	0.546191	0.464801	0.244345	0.128679	0.10449	0.112638	0.138589	442	0.000223829	0.00906584	0.0337729	0.0210822	0.00264613	0.174195	0.179673	0.189079	0.229726	0.144447
Mansc4	1484	0.0026014	0.0388124	0.0873341	0.0215836	0.261316	0.0147027	621	0.000589007	0.0202292	0.0636913	0.00325057	0.0777514	0.0677265	0.181359	0.272355	0.175299	0.179498	6626	0.259023	0.700292	0.264964	0.923961	0.936297	0.0281539	0.13425	0.0797677	0.0778044	0.199351
Lmntd1	1485	0.00260629	0.0388191	0.291016	0.0186038	0.0364235	0.0368156	14521	0.724131	0.999999	0.782608	0.23731	0.509329	0.743663	0.0804037	0.13959	0.108104	0.0846739	324	8.72095e-05	0.00481477	0.107993	0.0108604	0.0113261	0.0078223	0.127478	0.142093	0.141891	0.144184
Casz1	1486	0.00260693	0.0388191	0.116602	0.118974	0.0185058	0.028288	18196	0.915029	0.999999	0.694741	0.940551	0.495206	0.597167	0.0883604	0.0562411	0.107971	0.0979646	251	3.50861e-05	0.00249822	0.0352501	0.0267432	0.00517535	0.00711936	0.136938	0.13881	0.14997	0.147774
Scaf1	1487	0.00260722	0.0388191	0.100743	0.0683774	0.00492051	0.214287	9274	0.373797	0.858884	0.338174	0.213371	0.44854	0.411459	0.126321	0.143324	0.11426	0.118145	496	0.000314105	0.01134	0.0596583	0.0582589	0.00106326	0.134884	0.162798	0.163231	0.231605	0.147245
Cldn19	1488	0.00260886	0.0388191	0.0475388	0.0352277	0.128286	0.0338358	1550	0.00802734	0.110439	0.0747353	0.0292072	0.129707	0.113741	0.176769	0.205073	0.159556	0.163731	2502	0.0300671	0.215195	0.107077	0.190446	0.214171	0.0464933	0.16549	0.147657	0.143834	0.189875
Tmem165	1489	0.0026112	0.0388278	0.0456176	0.043128	0.071612	0.0516555	785	0.0012034	0.0326568	0.00984651	0.029676	0.0510799	0.180032	0.238175	0.204937	0.188618	0.149066	5033	0.146671	0.522268	0.772607	0.24118	0.258058	0.0489627	0.102383	0.132027	0.130787	0.156808
Prdm5	1490	0.00261968	0.0389277	0.776362	0.000588108	0.0593401	0.269746	1822	0.0120564	0.14113	0.480966	0.000794598	0.732485	0.200283	0.110854	0.323503	0.0854656	0.145507	2892	0.0426248	0.26399	0.896354	0.0702926	0.0141262	0.38013	0.104234	0.135889	0.14829	0.120159
Arhgef40	1491	0.00262655	0.0390036	0.193978	0.0513811	0.011919	0.0617318	1624	0.00920253	0.120827	0.0843718	0.21916	0.0306602	0.0683571	0.172236	0.140636	0.203485	0.178831	2409	0.0272968	0.202894	0.575937	0.0398359	0.0483471	0.159258	0.112843	0.159562	0.156887	0.139108
Eif4a3l1	1492	0.00262968	0.039024	0.0473371	0.0084865	0.0372027	0.491441	1027	0.00262968	0.0546113	0.0473371	0.0084865	0.0372027	0.491441	0.190496	0.242391	0.197724	0.109847	NA	ND	ND	ND	ND	ND	ND	0.209847	0.102079	0.114766	0.0863717
Rhot1	1493	0.00263386	0.0390457	0.0158201	0.291133	0.424555	0.00376389	304	7.01285e-05	0.00490475	0.00239757	0.137368	0.19679	0.00123172	0.283717	0.157743	0.145895	0.30628	13783	0.824458	1	0.870452	0.615841	0.761539	0.278597	0.101825	0.112821	0.107205	0.126153
Dnah7b	1494	0.00263531	0.0390457	0.464488	0.0583208	0.00901766	0.0301504	6292	0.184933	0.626635	0.64932	0.31656	0.0374118	0.455945	0.0927721	0.130897	0.207911	0.113982	756	0.00108094	0.0256213	0.26593	0.0319862	0.0273688	0.0100703	0.122034	0.137761	0.138822	0.145479
Kcnn4	1495	0.00263644	0.0390457	0.707396	0.064143	0.0319735	0.00507952	7022	0.228968	0.695225	0.651753	0.134198	0.196554	ND	0.0936379	0.159659	0.146812	0.207713	947	0.00223789	0.0423249	0.551075	0.0851577	0.0249934	0.00507952	0.112914	0.154733	0.175746	0.201444
Tmem79	1496	0.00264027	0.0390764	0.942875	0.0342867	0.0288369	0.00791986	11904	0.556666	0.996858	0.722577	0.864328	0.653125	0.0811856	0.0868369	0.0701152	0.0938959	0.174189	476	0.000282538	0.0106281	0.978898	0.00624587	0.00662471	0.0107966	0.0582722	0.236634	0.235109	0.22251
Lrrc3b	1497	0.00264955	0.0391875	0.782576	0.00172512	0.00844916	0.650232	912	0.00188714	0.0441247	0.52419	0.00167538	0.0104183	0.522505	0.106524	0.29429	0.235924	0.106691	5688	0.191139	0.60232	0.836255	0.0846716	0.089766	0.584567	0.104661	0.138648	0.138069	0.11415
Kcnk9	1498	0.00266358	0.0393687	0.447923	0.0392072	0.00578307	0.0735332	286	5.10842e-05	0.00380952	0.247963	0.0109042	0.00112195	0.0179654	0.13802	0.235187	0.307265	0.220089	14721	0.883601	1	0.656604	0.584203	0.542928	0.757163	0.109877	0.113137	0.114976	0.105022
Peg13	1499	0.0026666	0.0393724	0.00872361	0.203309	0.0689459	0.0611633	422	0.000191866	0.00969694	0.00461264	0.0672743	0.047206	0.018542	0.260468	0.179095	0.189894	0.218045	9590	0.496188	0.927226	0.21149	0.767076	0.265854	0.578854	0.146737	0.0787293	0.137591	0.0995929
Tmem123	1500	0.00266847	0.0393724	0.0113505	0.116759	0.13452	0.0419909	1172	0.00373938	0.0680491	0.0140907	0.0913627	0.0577611	0.156507	0.227415	0.17091	0.184966	0.153769	3380	0.0624468	0.330927	0.0988281	0.268599	0.511367	0.0442624	0.145115	0.129456	0.116244	0.156004
Lrp5	1501	0.00266916	0.0393724	0.0851385	0.201094	0.00429319	0.10188	1326	0.00518943	0.0834692	0.0424477	0.817977	0.0040115	0.128853	0.193226	0.0758605	0.264359	0.159162	2974	0.0451937	0.272209	0.386133	0.0622181	0.0966404	0.15895	0.119934	0.136987	0.133369	0.129027
Cadm3	1502	0.00267543	0.0394378	0.109545	0.063006	0.0125855	0.0864715	1270	0.00466434	0.0783315	0.288688	0.0555404	0.00632033	0.153725	0.132354	0.186041	0.251679	0.154265	3102	0.050019	0.288861	0.0781903	0.201483	0.251573	0.108348	0.14601	0.133097	0.129663	0.141795
Rtbdn	1503	0.00267716	0.0394378	0.0137225	0.148478	0.0198582	0.185801	4001	0.0734992	0.391586	0.0286728	0.486124	ND	ND	0.205876	0.110313	0.20169	0.0544752	1224	0.00468856	0.068675	0.061374	0.0692675	0.0198582	0.185801	0.175229	0.172188	0.202874	0.146071
Wdr24	1504	0.00268163	0.0394773	0.471585	0.0434024	0.042481	0.0086648	2863	0.0346764	0.2583	0.367539	0.0949145	0.185585	0.0385841	0.122897	0.169447	0.147929	0.196779	1522	0.00850266	0.0999758	0.482466	0.0760994	0.0376871	0.0251571	0.112286	0.179113	0.201229	0.213888
Ctrcos	1505	0.00268512	0.0394777	0.0981957	0.174335	0.011378	0.0387454	1030	0.00268512	0.0556003	0.0981957	0.174335	0.011378	0.0387454	0.168111	0.149806	0.233275	0.196309	NA	ND	ND	ND	ND	ND	ND	0.121355	0.0548544	0.0477199	0.0775707
Rcc1	1506	0.00268522	0.0394777	0.503578	0.0482641	0.00786105	0.0395013	2370	0.0227719	0.204928	0.390863	0.107887	0.0282484	0.11446	0.120417	0.165733	0.206538	0.163868	1842	0.0134719	0.130946	0.506689	0.0757023	0.0302521	0.0563097	0.116269	0.151108	0.164158	0.155432
Adgrl1	1507	0.00269077	0.0395331	0.0915067	0.0208241	0.163866	0.0242349	NA	ND	ND	ND	ND	ND	ND	0.033726	0.166532	ND	0.0975372	1008	0.00269077	0.0478299	0.0915067	0.0208241	0.163866	0.0242349	0.139683	0.154515	0.13408	0.154289
B230323A14Rik	1508	0.0026973	0.0395809	0.54404	0.00348944	0.0206818	0.19335	1158	0.00358399	0.0660098	0.284357	0.00328951	0.0563256	0.208907	0.133015	0.272389	0.185747	0.144069	3783	0.0799646	0.378718	0.792364	0.0942136	0.0509821	0.231382	0.10724	0.136438	0.142068	0.127193
Npas1	1509	0.0026977	0.0395809	0.313638	0.0594186	0.0154869	0.0263081	11133	0.503231	0.963629	0.783387	0.114672	0.47321	0.607342	0.0802331	0.163468	0.111693	0.0984159	436	0.000209652	0.0086082	0.120596	0.0904703	0.00432438	0.00641864	0.14281	0.147036	0.186334	0.18643
Aim2	1510	0.00270037	0.0395809	0.149144	0.0279548	0.00494011	0.369116	894	0.00175147	0.0417846	0.0569732	0.0315777	0.00745305	0.323902	0.185423	0.203364	0.247936	0.127992	4748	0.12922	0.487713	0.594986	0.132598	0.0647482	0.372967	0.114059	0.130925	0.137021	0.120471
Pdxk-ps	1511	0.00270118	0.0395809	0.0708475	0.0469311	0.00664563	0.3442	1474	0.00697131	0.100871	0.101623	0.080395	0.0081342	0.400683	0.16817	0.175548	0.24685	0.11938	2762	0.03874	0.251215	0.127977	0.0974504	0.0869411	0.270989	0.140143	0.14387	0.145385	0.128734
Msrb3	1512	0.00270644	0.0396318	0.0386975	0.104919	0.0178197	0.105389	1105	0.003232	0.062382	0.0327797	0.0992968	0.0287813	0.102603	0.20099	0.167426	0.204868	0.166405	3554	0.0703861	0.354858	0.189964	0.214514	0.0849813	0.208533	0.126323	0.125231	0.132976	0.125488
H3f3a	1513	0.00270866	0.0396381	0.10184	0.447769	0.00798504	0.0209625	NA	ND	ND	ND	ND	ND	ND	0.028571	0.0638918	0.0796219	0.0549973	1014	0.00270866	0.0478832	0.10184	0.447769	0.00798504	0.0209625	0.157622	0.118765	0.210889	0.191253
[truncated: 21,920 more rows]

## Sheet: Legend
Dataset EV2. Ranked genes by epigenetic discordance between samples using Jensen Shannon distance (JSD). Young vs Old comparison in whole skin.
