# Supplementary material for: Convergence of aging- and rejuvenation-related epigenetic alterations on PRC2 targets
Source: Mol Syst Biol. 2026 Feb 10;22(5):787–810. doi: 10.1038/s44320-026-00195-9 (PMC13144388; doi:10.1038/s44320-026-00195-9)
Supplement: Supplementary file 5 — Dataset EV3 [file 44320_2026_195_MOESM5_ESM.xlsx]

## Sheet: Dataset EV3
Gene	RANK comp.	p-value comp.	q-value comp.	p-value comp. TR1	p-value comp. TR2	p-value comp. TR3	p-value comp. TR4	p-value comp. TR5	RANK prom.	p-value prom.	q-value prom.	p-value prom. TR1	p-value prom. TR2	p-value prom. TR3	p-value prom. TR4	p-value prom. TR5	JSD magnitude prom. O+OSKM-1 vs O-2	JSD magnitude prom. O+OSKM-2 vs O-2	JSD magnitude prom. O+OSKM-3 vs O-2	JSD magnitude prom. O+OSKM-4 vs O-2	JSD magnitude prom. O+OSKM-5 vs O-2	Rank_body	p-value body	q-value body	p-value body TR1	p-value body TR2	p-value body TR3	p-value body TR4	p-value body TR5	JSD magnitude body O+OSKM-1 vs O-2	JSD magnitude body O+OSKM-2 vs O-2	JSD magnitude body O+OSKM-3 vs O-2	JSD magnitude body O+OSKM-4 vs O-2	JSD magnitude body O+OSKM-5 vs O-2
Def8	1	2.22e-16	1.64e-12	4.88e-05	6.84e-05	1.95e-05	8.79e-05	4.88e-05	8738	0.413812	1	0.534373	0.725189	0.0859186	0.739253	0.234555	0.107759	0.088601	0.178452	0.0871134	0.143381	1	2.22e-16	1.99e-12	2.23e-06	2.71e-06	3.78e-06	3.62e-06	4.2e-06	0.256204	0.253593	0.249205	0.249776	0.247852
Cntnap2	1	2.22e-16	1.64e-12	8.79e-05	4.88e-05	2.93e-05	1.95e-05	0.000244222	3	2.03e-14	1.45e-10	7.25e-05	0.000505771	8.61e-05	9.95e-05	0.000394056	0.446533	0.363924	0.438867	0.432514	0.374065	118	6.3e-07	9.49e-05	0.0382846	0.00220155	0.00674973	0.00332593	0.0202901	0.133218	0.144639	0.14044	0.143147	0.136012
Hic1	3	2.22e-16	1.64e-12	0.128187	0	0.00714104	0.0614071	0.108268	657	0.00106878	0.0348011	0.155262	0.00162008	0.0858362	0.324889	0.0585488	0.164177	0.34035	0.186268	0.134375	0.200264	253	1.59e-05	0.00112317	0.17787	0.000104695	0.00836827	0.0322678	0.378935	0.153488	0.444292	0.258569	0.211504	0.12447
Gm13034	4	4.61e-16	2.55e-12	6.58e-05	8.34e-05	4.31e-05	7.35e-05	0.00011303	2	4.61e-16	4.93e-12	6.58e-05	8.34e-05	4.31e-05	7.35e-05	0.00011303	0.442134	0.432029	0.460469	0.437438	0.419235	NA	ND	ND	ND	ND	ND	ND	ND	0.437876	0.47647	0.290941	0.163737	0.207958
Galnt13	5	4.15e-15	1.84e-11	4.88e-05	1.95e-05	0.000234453	6.84e-05	0.00141649	1	4.36e-16	4.93e-12	8.66e-06	1.41e-05	0.00022458	0.000113188	0.00059465	0.550033	0.526235	0.399076	0.429132	0.358251	648	0.000517436	0.0142698	0.0993279	0.0211036	0.0323787	0.0165486	0.140066	0.131032	0.142783	0.139288	0.144657	0.128469
Rbfox1	6	1.96e-14	7.25e-11	1.72e-07	0.0304593	0.0273724	5.46e-07	0.00151417	872	0.00271002	0.0664857	ND	0.329594	0.0515497	ND	0.00260238	0.168474	0.130573	0.19667	0.160812	0.29886	5	3.87e-13	1.39e-09	1.72e-07	0.0131848	0.072943	5.46e-07	0.0351521	0.17922	0.137226	0.129911	0.174192	0.133224
Hoxa2	7	2.71e-14	8.58e-11	0.000166071	4.88e-05	0.000537288	0.000166071	0.000234453	3770	0.0913963	0.518494	0.510326	0.119788	0.0508878	0.645082	0.14398	0.110103	0.167188	0.195847	0.0967084	0.160842	1	2.22e-16	1.99e-12	8.93e-06	6.81e-06	0.000568506	7.1e-06	4.85e-05	0.222874	0.225638	0.185435	0.225216	0.206282
Sox11	8	7.53e-14	2.08e-10	0.000468906	0.0044253	5.86e-05	4.88e-05	8.79e-05	5	1.31e-13	5.59e-10	0.00191432	0.00252522	4.52e-05	2.72e-05	0.000161178	0.324676	0.313435	0.496306	0.522027	0.434121	451	0.000180455	0.00716389	0.0112123	0.147655	0.0402181	0.0363746	0.0165918	0.215312	0.152202	0.184722	0.187141	0.205929
Pcdh8	9	2.3e-13	5.67e-10	5.86e-05	0.000185609	0.00189516	0.000234453	0.000371217	6	8.54e-13	3.04e-09	0.00026013	0.000207165	0.00165635	0.000275105	0.000311717	0.400989	0.411152	0.3232	0.39851	0.393005	358	7.72e-05	0.00385795	0.00660111	0.0235447	0.0749114	0.026411	0.0443923	0.292693	0.237114	0.190536	0.23236	0.211284
Gm9748	10	2.61e-12	5.79e-09	0.00021548	0.000312664	0.00214929	0.000368351	0.000497777	8	2.61e-12	6.99e-09	0.00021548	0.000312664	0.00214929	0.000368351	0.000497777	0.433289	0.415297	0.328313	0.407494	0.393354	NA	ND	ND	ND	ND	ND	ND	ND	0.104718	0.133199	0.112044	0.182072	0.175299
Hoxaas3	11	3.08e-12	6.2e-09	8.79e-05	0.000283297	0.0100618	8.79e-05	0.00144579	218	3.75e-05	0.00367772	0.00834479	0.0331855	ND	0.0140747	0.00964296	0.256268	0.210296	0.327317	0.238664	0.251367	16	8.25e-11	9.25e-08	0.000298254	0.000297198	0.0100618	0.000157118	0.00905304	0.201316	0.201355	0.16406	0.208554	0.165153
Hoxd1	12	4.49e-12	8.28e-09	0.00528006	0.00050443	0.000774406	0.000125574	0.000187097	10	4.49e-12	9.6e-09	0.00528006	0.00050443	0.000774406	0.000125574	0.000187097	0.277806	0.370571	0.352642	0.431875	0.413815	NA	ND	ND	ND	ND	ND	ND	ND	ND	ND	ND	ND	ND
Mup2	13	9.96e-12	1.64e-08	0.000712307	0.000155133	0.00377743	0.000432695	0.000653989	NA	ND	ND	ND	ND	ND	ND	ND	0.0617044	0.146722	ND	ND	ND	7	9.96e-12	2.51e-08	0.000712307	0.000155133	0.00377743	0.000432695	0.000653989	0.173424	0.197072	0.16152	0.179489	0.1746
Mdga2	14	1.03e-11	1.64e-08	0.000468906	0.000351679	0.000351679	0.00154348	0.00137741	4	4.46e-14	2.39e-10	8.44e-05	0.000205815	8.35e-05	0.00107329	0.000188498	0.430887	0.393964	0.43136	0.329572	0.397539	2985	0.0445596	0.267382	0.26182	0.0604086	0.148052	0.0868033	0.432759	0.123054	0.132949	0.127126	0.130643	0.11889
Gm10377	15	1.4e-11	2.06e-08	0.00103846	0.000672703	0.00120264	0.000310667	0.000660146	NA	ND	ND	ND	ND	ND	ND	ND	ND	0.064844	0.029315	0.063945	0.075259	9	1.4e-11	2.78e-08	0.00103846	0.000672703	0.00120264	0.000310667	0.000660146	0.173476	0.177208	0.17011	0.186972	0.177302
Hoxa3	16	1.53e-11	2.11e-08	0.000761972	0.000185609	0.00161186	0.000527519	0.00158256	3783	0.0921523	0.520849	0.509826	0.120631	0.0509689	0.645191	0.144903	0.110153	0.166948	0.195794	0.0966975	0.160619	3	3.32e-14	1.98e-10	8.45e-05	4.56e-05	0.00197676	4.13e-05	0.000673179	0.209181	0.215856	0.17919	0.216927	0.187882
Skint11	17	1.9e-11	2.47e-08	0.000108362	0.00116724	0.00078852	0.000697716	0.00348986	NA	ND	ND	ND	ND	ND	ND	ND	ND	ND	ND	ND	ND	11	1.9e-11	3.09e-08	0.000108362	0.00116724	0.00078852	0.000697716	0.00348986	0.240962	0.201026	0.215536	0.215573	0.197279
Mmp16	18	3.05e-11	3.75e-08	0.000205146	0.00205146	0.000918274	0.00211008	0.000507981	12	1.97e-11	3.51e-08	9.35e-05	0.0032276	0.000724592	0.00326175	0.000355915	0.506337	0.321466	0.393436	0.32099	0.43084	908	0.00143613	0.0283187	0.0645008	0.0415416	0.0735311	0.0436237	0.0710179	0.137528	0.14083	0.13638	0.140622	0.136595
Tdpoz5	19	4.81e-11	5.6e-08	0.000409603	0.000159883	0.000315723	0.00283892	0.011766	NA	ND	ND	ND	ND	ND	ND	ND	0.052259	0.0540133	0.0710339	0.0632159	0.004241	12	4.81e-11	7.19e-08	0.000409603	0.000159883	0.000315723	0.00283892	0.011766	0.183178	0.190391	0.183836	0.167214	0.158252
Senp8	20	5.07e-11	5.6e-08	0.00181701	0.00100619	0.00156302	0.000380986	0.000674052	23	3.64e-09	3.19e-06	0.00636133	0.00176045	0.00249236	0.00192818	0.00174997	0.268003	0.315387	0.302225	0.311916	0.315616	287	2.95e-05	0.00183513	0.0182841	0.03244	0.0381957	0.00839127	0.0215592	0.202169	0.188744	0.184898	0.220413	0.198318
Haglr	21	5.31e-11	5.6e-08	0.00394662	0.00169001	0.00144579	0.00034191	0.000234453	11	5.4e-12	1.05e-08	0.00528225	0.000534209	0.000808829	0.000132249	0.000197631	0.278719	0.36972	0.352293	0.431556	0.413271	1460	0.00584469	0.0717354	0.0595199	0.196736	0.108663	0.0918821	0.0361604	0.171773	0.143081	0.157825	0.161787	0.182916
Gm45351	22	7.59e-11	7.35e-08	0.000920138	0.000917302	0.00154146	0.00104734	0.000847867	NA	ND	ND	ND	ND	ND	ND	ND	ND	ND	ND	ND	ND	14	7.59e-11	9.14e-08	0.000920138	0.000917302	0.00154146	0.00104734	0.000847867	0.175238	0.175546	0.169235	0.17095	0.177421
Vmn2r47	23	7.64e-11	7.35e-08	0.000920138	0.000917302	0.00154146	0.00104734	0.000853553	NA	ND	ND	ND	ND	ND	ND	ND	ND	ND	ND	ND	ND	15	7.64e-11	9.14e-08	0.000920138	0.000917302	0.00154146	0.00104734	0.000853553	0.175238	0.175546	0.169235	0.17095	0.177394
Ajm1	24	9.16e-11	8.33e-08	0.000545182	0.00304605	0.00218545	0.000761107	0.000516829	15	9.16e-11	1.31e-07	0.000545182	0.00304605	0.00218545	0.000761107	0.000516829	0.368911	0.299491	0.312327	0.354873	0.371185	NA	ND	ND	ND	ND	ND	ND	ND	0.265362	0.117769	0.546222	0.316267	0.197259
4930558F17Rik	25	9.41e-11	8.33e-08	0.000947783	0.00104965	0.00270028	0.000783008	0.000699646	NA	ND	ND	ND	ND	ND	ND	ND	ND	ND	ND	ND	ND	17	9.41e-11	9.63e-08	0.000947783	0.00104965	0.00270028	0.000783008	0.000699646	0.170508	0.169707	0.161956	0.17207	0.173091
Peg12	26	1.04e-10	8.84e-08	0.00908398	0.000214105	0.000171961	0.000423356	0.0116181	16	1.04e-10	1.39e-07	0.00908398	0.000214105	0.000171961	0.000423356	0.0116181	0.252974	0.392713	0.40176	0.365211	0.244656	NA	ND	ND	ND	ND	ND	ND	ND	0.039898	0.0644587	0.275988	0.0829273	0.181945
Defa23	27	1.32e-10	1.08e-07	0.00154315	0.000123453	0.00301949	0.000975661	0.00384477	NA	ND	ND	ND	ND	ND	ND	ND	ND	ND	ND	0.335753	ND	19	1.32e-10	1.25e-07	0.00154315	0.000123453	0.00301949	0.000975661	0.00384477	0.179293	0.210441	0.17853	0.184557	0.18257
Nfix	28	2.18e-10	1.7e-07	0.000380986	5.86e-05	0.00469876	0.00730711	0.00495282	1040	0.00449657	0.0924653	0.0118778	0.0126459	ND	0.416124	0.237443	0.245692	0.242577	0.188754	0.11997	0.142883	21	1.59e-10	1.36e-07	0.00134024	0.000126309	0.00469876	0.00182017	0.00184065	0.168279	0.187261	0.158305	0.165317	0.165345
Grid2	29	2.22e-10	1.7e-07	0.0025106	0.000595901	0.00179747	0.000380986	0.00379032	19	7.93e-10	8.92e-07	0.00267234	0.00181583	0.00151278	0.00171663	0.00130667	0.29747	0.311804	0.318687	0.313914	0.324259	671	0.000567186	0.0151227	0.0658274	0.0169752	0.0756172	0.00932191	0.225297	0.130862	0.13723	0.130144	0.139773	0.123799
Pcdhga5	30	3.53e-10	2.53e-07	0.00195377	0.00499189	0.00209054	8.79e-05	0.00366333	100	1.93e-06	0.000412124	0.011899	0.0214554	0.0130413	0.00132465	0.0331569	0.249238	0.228508	0.245983	0.332133	0.213454	116	5.78e-07	8.87e-05	0.0107326	0.0206749	0.0106646	0.00173515	0.00845005	0.150434	0.145221	0.150486	0.166164	0.15238
Cldn6	31	3.54e-10	2.53e-07	0.00177142	0.00391024	0.00064574	0.00156865	0.000938439	18	3.54e-10	4.21e-07	0.00177142	0.00391024	0.00064574	0.00156865	0.000938439	0.327915	0.296124	0.370793	0.332937	0.354592	NA	ND	ND	ND	ND	ND	ND	ND	0.175635	0.0862498	0.208235	0.182816	0.172566
Hoxb3	32	3.78e-10	2.62e-07	0.00432761	0.000283297	8.79e-05	0.0419084	0.00157279	6273	0.238388	0.812194	0.19899	0.0347467	0.507314	0.739261	0.659228	0.149931	0.209124	0.110578	0.0869002	0.09524	4	3.24e-13	1.39e-09	0.00180907	0.000251022	4.5e-06	0.00875596	0.000146015	0.196209	0.228066	0.288862	0.180397	0.236157
4933406F09Rik	33	4.45e-10	2.99e-07	0.00084938	0.00662362	0.00035191	0.00950028	0.000454525	NA	ND	ND	ND	ND	ND	ND	ND	0.0421754	0.153404	0.286029	0.153832	ND	24	4.45e-10	3.33e-07	0.00084938	0.00662362	0.00035191	0.00950028	0.000454525	0.214928	0.178689	0.216372	0.175695	0.221932
Ltbp3	34	6.97e-10	4.54e-07	0.000371217	0.0187758	0.000322373	0.00967501	0.000654514	244	5.38e-05	0.00471013	0.00817034	0.145901	0.00886402	ND	0.00549457	0.269925	0.164904	0.266829	0.313424	0.285197	55	5.76e-08	1.84e-05	0.00172836	0.0162642	0.00134167	0.00967501	0.00628784	0.20886	0.176697	0.212489	0.184226	0.190413
Otx1	35	7.19e-10	4.55e-07	0.0010355	0.0156595	0.000361448	0.00383916	0.000654514	1285	0.00801027	0.133357	0.0289539	0.409113	0.0207263	0.229006	0.117827	0.221691	0.12248	0.233655	0.147017	0.171852	20	1.43e-10	1.28e-07	0.00204718	0.00469372	0.000633828	0.00131448	0.000294398	0.251041	0.231631	0.279409	0.261615	0.298698
Nefm	36	8.59e-10	5.28e-07	0.00843053	0.000361448	0.000293066	0.00195377	0.0103452	37	2.91e-08	1.66e-05	0.00299103	0.0037485	0.000597545	0.010374	0.0148925	0.306709	0.297781	0.374202	0.258953	0.245658	382	9.14e-05	0.00428338	0.295225	0.00347016	0.0174213	0.0122976	0.0770305	0.125633	0.179134	0.161105	0.165003	0.143893
Nr4a2	37	9.07e-10	5.43e-07	0.00430807	0.000742434	0.00227615	7.82e-05	0.0337417	7172	0.300021	0.894346	0.323697	0.480574	0.575597	0.0530172	0.582746	0.130725	0.113136	0.103587	0.194491	0.10288	6	9.74e-13	2.91e-09	0.00110039	8.67e-05	0.000265128	4.14e-05	0.00846066	0.217984	0.256254	0.239174	0.267846	0.188053
Sgcz	38	1.09e-09	6.37e-07	0.002071	0.000732665	0.00839146	0.000722896	0.00257898	30	1.51e-08	1.08e-05	0.0020882	0.00197131	0.018157	0.00319449	0.00202999	0.305122	0.307208	0.230504	0.289907	0.306145	521	0.000285617	0.00978006	0.0649654	0.0205295	0.0483936	0.01257	0.0894516	0.131953	0.13858	0.133671	0.141293	0.130052
Lrp1b	39	1.39e-09	7.87e-07	0.0218725	0.00112342	0.00302835	0.000322373	0.00129926	1374	0.00954013	0.148539	0.926912	0.261891	0.0908734	0.0920725	0.00419593	0.060606	0.13954	0.177258	0.176816	0.280737	22	2.44e-10	1.99e-07	0.00310088	0.000247309	0.002435	0.000129159	0.0179484	0.14319	0.15182	0.144043	0.153906	0.13641
Atn1	40	1.45e-09	7.89e-07	0.000463136	0.00424503	0.0062651	0.00496406	0.000534695	NA	ND	ND	ND	ND	ND	ND	ND	0.084188	0.105773	0.15416	0.102365	0.178725	27	1.45e-09	9.04e-07	0.000463136	0.00424503	0.0062651	0.00496406	0.000534695	0.229446	0.197196	0.191553	0.194929	0.227328
Pramel60	41	1.46e-09	7.89e-07	0.00143905	7.45e-05	0.0256291	0.00218632	0.00550201	NA	ND	ND	ND	ND	ND	ND	ND	ND	ND	ND	ND	ND	28	1.46e-09	9.04e-07	0.00143905	7.45e-05	0.0256291	0.00218632	0.00550201	0.171336	0.196554	0.14767	0.166982	0.16101
Skint5	42	2.09e-09	1.1e-06	0.00242992	0.00311852	0.0023756	0.00102025	0.00271345	NA	ND	ND	ND	ND	ND	ND	ND	ND	0.0807674	0.191641	0.23796	ND	30	2.09e-09	1.21e-06	0.00242992	0.00311852	0.0023756	0.00102025	0.00271345	0.164495	0.16153	0.164617	0.175195	0.163221
Csmd1	43	2.56e-09	1.32e-06	0.01944	0.00138718	0.00189516	0.00314558	0.000390755	20	1.17e-09	1.25e-06	0.0196299	0.00256127	0.00153725	0.00330489	0.000100334	0.227982	0.297865	0.316377	0.288792	0.423732	1449	0.0057231	0.0707755	0.126433	0.0322021	0.0803243	0.0715196	0.175452	0.127199	0.133833	0.129565	0.130145	0.125327
Dlgap1	44	4.48e-09	2.26e-06	0.000468906	0.0035461	0.00927066	0.000390755	0.0198308	27	6.72e-09	5.32e-06	0.00039394	0.00610646	0.0127016	0.000319749	0.0194623	0.375282	0.269482	0.243785	0.384047	0.229168	1097	0.00264381	0.0431669	0.0567399	0.0434221	0.0792355	0.0548868	0.130619	0.132056	0.133206	0.130234	0.132034	0.127258
Cdh2	45	5.22e-09	2.57e-06	0.00153371	0.00731688	0.00193424	0.00578317	0.00113319	9	3.21e-12	7.63e-09	0.000189337	0.00199933	0.000403377	0.00269546	8.11e-05	0.406513	0.342383	0.374294	0.328587	0.444179	9217	0.503315	0.979448	0.491406	0.380245	0.315533	0.199553	0.810187	0.118056	0.120792	0.122604	0.126641	0.110436
Hspa1a	46	6.48e-09	3.12e-06	0.00119626	0.00016828	0.000808583	0.0107536	ND	26	6.48e-09	5.32e-06	0.00119626	0.00016828	0.000808583	0.0107536	ND	0.330141	0.411306	0.345624	0.249434	0.347335	NA	ND	ND	ND	ND	ND	ND	ND	0.107545	0.110045	0.113952	0.151484	0.120907
Skint6	47	7.11e-09	3.35e-06	0.00214415	0.010416	0.0015922	0.00132255	0.00432092	NA	ND	ND	ND	ND	ND	ND	ND	ND	ND	ND	ND	ND	37	7.11e-09	3.36e-06	0.00214415	0.010416	0.0015922	0.00132255	0.00432092	0.165278	0.15002	0.168803	0.171091	0.158269
Ptprd	48	7.34e-09	3.38e-06	0.0102378	0.00647676	7.22e-05	0.00594924	0.00739503	8431	0.389951	0.988565	0.317149	0.605588	ND	0.62476	0.121329	0.131551	0.100627	0.0981401	0.0987306	0.166708	18	9.66e-11	9.63e-08	0.00356979	0.00103622	7.22e-05	0.00089622	0.00633394	0.141684	0.145684	0.157771	0.146172	0.13969
Hs3st4	49	7.83e-09	3.49e-06	0.0044253	0.000898736	0.0011918	0.00228591	0.0209347	7	1.66e-12	5.07e-09	0.000869531	0.000107048	0.000185994	0.000281249	0.00328866	0.349348	0.441408	0.416077	0.397597	0.296564	12157	0.753529	1	0.42856	0.48785	0.368903	0.549696	0.827967	0.119346	0.118102	0.120691	0.116866	0.111008
Vmn1r252	50	7.87e-09	3.49e-06	ND	0.000229597	0.000105391	ND	0.00100402	NA	ND	ND	ND	ND	ND	ND	ND	ND	ND	ND	ND	ND	39	7.87e-09	3.53e-06	ND	0.000229597	0.000105391	ND	0.00100402	0.0931858	0.182194	0.188717	0.256059	0.171685
Ebf1	51	9.37e-09	4.07e-06	0.00172909	0.000380986	0.0505539	0.000507981	0.0165094	31	1.95e-08	1.3e-05	0.00286199	0.00122585	0.0400978	0.000623192	0.00742958	0.294023	0.324942	0.204387	0.350589	0.260693	1027	0.00220335	0.0384191	0.0373006	0.0127387	0.203223	0.0410654	0.275007	0.136637	0.144023	0.125094	0.136042	0.12282
Trank1	52	1.1e-08	4.69e-06	0.00377078	0.0025106	0.0115175	0.00421038	0.000732665	13	5.26e-11	8.66e-08	0.00051195	0.000858325	0.00406362	0.00183095	0.000233877	0.358264	0.338148	0.280914	0.357343	0.470134	5685	0.203265	0.64098	0.570952	0.204985	0.322862	0.188702	0.174481	0.11431	0.128622	0.123089	0.129593	0.130461
Serpina1b	53	1.34e-08	5.61e-06	0.0128363	0.00893851	0.00687728	0.000195377	0.00274505	5917	0.21494	0.776592	0.387201	0.615757	0.225185	0.051998	0.497482	0.123694	0.0993714	0.145765	0.196561	0.111587	13	5.6e-11	7.72e-08	0.00393934	0.00156349	0.00302224	0.000111885	0.000393422	0.16226	0.16943	0.164317	0.190911	0.180229
Skint4	54	1.52e-08	6.24e-06	0.000890385	0.0116786	0.00105973	0.000381013	0.116518	NA	ND	ND	ND	ND	ND	ND	ND	ND	ND	ND	ND	ND	43	1.52e-08	6.21e-06	0.000890385	0.0116786	0.00105973	0.000381013	0.116518	0.213429	0.170138	0.19955	0.212618	0.141554
BC021767	55	1.94e-08	7.82e-06	0.000967118	0.00760995	0.00618369	0.0177989	0.000801047	3058	0.0580536	0.405909	0.0455067	0.359994	0.217366	0.749219	0.05058	0.199541	0.126301	0.146117	0.0860114	0.196047	26	9.28e-10	6.4e-07	0.00121657	0.00218877	0.00272757	0.00296655	0.000914357	0.288479	0.271094	0.264713	0.262295	0.29713
Rassf3	56	2.07e-08	8.2e-06	0.00950511	0.000869429	0.000595901	0.00438622	0.032374	668	0.00113565	0.0363696	0.0540963	0.0354351	0.0653852	0.02317	0.153374	0.199555	0.226329	0.202035	0.243537	0.162222	64	1.38e-07	3.11e-05	0.0192192	0.00141822	0.000480507	0.0159356	0.0306538	0.149294	0.179285	0.189005	0.15078	0.145532
Hoxaas2	57	2.17e-08	8.45e-06	0.00203192	0.00617393	0.0272161	0.00209054	0.0010355	105	2.29e-06	0.000463704	0.0053602	0.00359251	0.0416781	0.00788375	0.0285131	0.2718	0.286009	0.202444	0.258359	0.214999	357	7.63e-05	0.00382444	0.0247641	0.164103	0.0898618	0.0178138	0.00206811	0.241949	0.160764	0.186165	0.25704	0.36868
Msi1	58	2.46e-08	9.39e-06	0.00531741	0.0887862	0.00137114	0.000501722	0.00262576	NA	ND	ND	ND	ND	ND	ND	ND	0.104307	0.0947503	0.105993	0.12655	0.21067	44	2.46e-08	9.81e-06	0.00531741	0.0887862	0.00137114	0.000501722	0.00262576	0.176855	0.143257	0.192847	0.205118	0.185122
Zfp503	59	2.56e-08	9.6e-06	0.000664283	0.0023836	0.00773694	0.0104429	0.00697497	2277	0.0308384	0.289534	0.030357	0.35733	0.114864	0.147209	0.268615	0.224343	0.130145	0.175529	0.166218	0.142499	31	3.18e-09	1.78e-06	0.00122444	0.000454402	0.0069931	0.00786923	0.00262618	0.309429	0.345556	0.251121	0.247375	0.283146
Fundc2b	60	3.18e-08	1.18e-05	0.00257993	0.00562929	0.000511906	0.0014037	0.110316	39	3.18e-08	1.71e-05	0.00257993	0.00562929	0.000511906	0.0014037	0.110316	0.298172	0.270551	0.359043	0.320475	0.170712	NA	ND	ND	ND	ND	ND	ND	ND	0.0639582	0.16403	0.126747	0.100529	0.0802471
Csmd2	61	3.27e-08	1.19e-05	0.0011918	0.0257526	0.000654514	0.0131572	0.00448391	66	2.68e-07	8.7e-05	0.000873261	ND	0.000266848	ND	0.00493316	0.358061	0.163054	0.411058	0.0120734	0.287344	753	0.00078714	0.0187079	0.0800236	0.0257526	0.129471	0.0131572	0.0778893	0.130349	0.136419	0.127502	0.140247	0.130494
Nox4	62	3.64e-08	1.3e-05	0.0302053	0.00661352	0.00520681	0.000703359	0.00183655	35	2.5e-08	1.53e-05	0.0216961	0.00388335	0.0186421	0.00135617	0.000408618	0.238547	0.308258	0.24439	0.355518	0.4144	1614	0.0083306	0.0924859	0.198145	0.166462	0.0251965	0.029041	0.290387	0.128725	0.130549	0.147448	0.146283	0.124405
Pcdhga6	63	4e-08	1.38e-05	0.0212082	0.00460114	0.00417131	0.00094758	0.00388801	512	0.000494896	0.0206783	0.354311	0.0141062	0.0273625	0.033441	0.0324496	0.126972	0.238439	0.216316	0.209678	0.210673	120	6.78e-07	0.000100491	0.00780922	0.0281575	0.0123917	0.00161864	0.00950205	0.153181	0.143125	0.149514	0.166451	0.151614
Snord116l1	64	4.06e-08	1.38e-05	0.00917297	0.000625208	0.0099154	0.00573433	0.00467929	5231	0.172881	0.706619	0.715829	0.0341598	0.956558	0.181631	0.214382	0.0889833	0.211133	0.0529106	0.154148	0.148029	23	4.38e-10	3.33e-07	0.00139318	0.000961871	0.00114196	0.00289772	0.0018906	0.20815	0.213295	0.218218	0.199182	0.205134
Lrfn1	65	4.09e-08	1.38e-05	0.0131294	0.00811793	0.00042983	0.00122111	0.0275287	126	3.89e-06	0.000660262	0.0940111	0.120047	0.00316314	0.00176078	0.00543364	0.17544	0.173604	0.28964	0.340486	0.270616	397	0.000106267	0.0047911	0.0166904	0.00704632	0.00623368	0.0400854	0.696126	0.182712	0.192496	0.194341	0.165644	0.104577
Has1	66	4.1e-08	1.38e-05	0.0118008	0.000527519	0.00467929	0.00555849	0.00954419	2504	0.0374164	0.319496	0.180355	0.0187195	0.219043	0.318069	0.283409	0.154847	0.231971	0.147641	0.132886	0.137616	32	4.51e-09	2.45e-06	0.00752399	0.00147538	0.00185329	0.00158346	0.00368959	0.209182	0.241142	0.236626	0.23974	0.223092
Gvin2	67	4.36e-08	1.42e-05	0.00183763	0.00540697	0.00610238	0.0148931	0.00183618	NA	ND	ND	ND	ND	ND	ND	ND	ND	ND	ND	ND	ND	47	4.36e-08	1.58e-05	0.00183763	0.00540697	0.00610238	0.0148931	0.00183618	0.209517	0.196054	0.188735	0.179026	0.214507
Gvin-ps2	67	4.36e-08	1.42e-05	0.00183763	0.00540697	0.00610238	0.0148931	0.00183618	NA	ND	ND	ND	ND	ND	ND	ND	ND	ND	ND	ND	ND	47	4.36e-08	1.58e-05	0.00183763	0.00540697	0.00610238	0.0148931	0.00183618	0.209517	0.196054	0.188735	0.179026	0.214507
Lzts3	69	4.7e-08	1.51e-05	0.00293066	0.00154348	0.00721919	0.00594924	0.00932927	15922	0.854752	1	0.803428	0.329099	0.608818	0.841945	0.469743	0.0795459	0.130442	0.100256	0.0747205	0.114439	8	1.12e-11	2.51e-08	0.000267023	0.000288403	0.00120813	0.000667374	0.00216615	0.282036	0.28035	0.249726	0.262254	0.237583
Nxph4	70	4.83e-08	1.53e-05	0.0294531	0.000527519	0.00488443	0.00465975	0.00528496	14875	0.801358	1	0.939649	0.249268	0.317595	0.68877	0.895503	0.0586508	0.14151	0.131931	0.0922175	0.0670432	10	1.62e-11	2.91e-08	0.00443058	0.000108436	0.00134677	0.000587084	0.00053715	0.232405	0.323534	0.260271	0.280391	0.282584
Irx3	71	5.11e-08	1.59e-05	0.00188539	0.00208077	0.00203192	0.0361644	0.00692613	145	8.68e-06	0.00128088	0.0235678	0.00996826	0.00343333	0.0529792	0.0212212	0.233675	0.266227	0.308691	0.203913	0.237578	337	5.65e-05	0.00299839	0.00519772	0.0137128	0.0387381	0.102536	0.0325457	0.331095	0.278006	0.226952	0.182786	0.235167
Bhlhe40	72	5.31e-08	1.63e-05	0.0522146	0.00315534	0.00085966	0.00154348	0.00954419	5295	0.177546	0.716765	0.22265	0.68516	0.128307	0.162146	0.301873	0.150135	0.0940587	0.171378	0.162521	0.13756	25	5.19e-10	3.72e-07	0.0382229	0.000345863	0.000385716	0.000575147	0.00346754	0.197013	0.348093	0.344114	0.329769	0.269479
Grik2	73	5.9e-08	1.79e-05	0.00994471	0.00208077	0.0131684	0.000586132	0.0147803	260	6.31e-05	0.0051879	0.0336633	0.0244221	0.101202	0.00410227	0.031025	0.210169	0.220753	0.173612	0.281183	0.212858	227	1.11e-05	0.00087364	0.0327878	0.00562837	0.0155622	0.00732138	0.0582736	0.139353	0.154644	0.145386	0.152112	0.135012
Kcnj3	74	6.18e-08	1.83e-05	0.0114296	0.000898736	0.00350702	0.00209054	0.0331067	73	4.18e-07	0.000122605	0.0249915	0.00247554	0.00240173	0.00673351	0.0236225	0.219455	0.298515	0.299603	0.263418	0.221312	876	0.00126915	0.025931	0.051961	0.0211911	0.109878	0.0208619	0.204805	0.14258	0.150535	0.135392	0.15067	0.128713
Lingo2	75	6.21e-08	1.83e-05	0.00140672	0.00154348	0.00483559	0.0038587	0.0618467	347	0.000155585	0.00959201	0.00371901	0.0317866	0.0241803	0.0474383	0.245126	0.295588	0.216977	0.22661	0.202967	0.143725	169	3.65e-06	0.000385216	0.0223031	0.00295608	0.017495	0.00634781	0.0431635	0.137116	0.146735	0.138303	0.143217	0.133649
Syngap1	76	6.46e-08	1.88e-05	0.187247	0.0031065	0.000400524	0.00519645	0.00216666	1373	0.00953808	0.148539	ND	0.0222185	0.055804	ND	ND	0.039189	0.223878	0.193501	0.039699	0.0101229	83	1.52e-07	3.25e-05	0.187247	0.0104292	0.000326135	0.00519645	0.00216666	0.133473	0.167238	0.207369	0.178452	0.193272
Cdca7l	77	6.57e-08	1.89e-05	0.011791	0.000380986	0.00718989	0.0111756	0.00741457	49	1.07e-07	4.61e-05	0.00426312	0.00131668	0.0137646	0.0105399	0.00582654	0.301302	0.352777	0.254197	0.264602	0.288369	1389	0.00503838	0.0649954	0.317743	0.0128792	0.0529898	0.119706	0.132085	0.12413	0.159851	0.141922	0.134235	0.133242
St6gal2	78	6.78e-08	1.93e-05	0.0512573	0.0175742	0.000976887	0.00042983	0.00734619	91	1.15e-06	0.000270071	0.0523967	0.0102874	0.00367188	0.002858	0.0139083	0.198335	0.249222	0.285226	0.294264	0.238985	687	0.000593863	0.0154663	0.158584	0.213312	0.0151548	0.00668922	0.0549719	0.139776	0.12895	0.167521	0.164346	0.144097
Vmn2r-ps11	79	7.31e-08	2.05e-05	0.0031129	0.00125194	0.0122774	0.00525824	0.0120465	NA	ND	ND	ND	ND	ND	ND	ND	0.0282898	0.0383857	0.0421148	0.000529278	0.00459964	58	7.31e-08	2.22e-05	0.0031129	0.00125194	0.0122774	0.00525824	0.0120465	0.161267	0.168353	0.150821	0.157202	0.150965
Tox3	80	7.68e-08	2.13e-05	0.00256921	0.0118409	0.0174374	0.00539242	0.00112342	131	4.37e-06	0.000712975	0.0289835	ND	0.00793292	0.00698289	0.00184253	0.234211	ND	0.288846	0.294525	0.357808	474	0.000215691	0.00812287	0.00624772	0.0118409	0.273887	0.0704285	0.0354053	0.158261	0.153749	0.124978	0.137611	0.143178
Dnah7c	81	8.05e-08	2.2e-05	0.116171	0.000703359	0.000371217	0.0178184	0.00628138	411	0.000263095	0.0136944	0.663198	0.00257507	0.0048294	0.3324	0.0238059	0.0948349	0.297673	0.275487	0.130049	0.221597	165	3.4e-06	0.000367582	0.036695	0.0150922	0.00304713	0.00668978	0.0257006	0.139244	0.14694	0.161889	0.154007	0.142349
Pcdhga8	82	8.53e-08	2.3e-05	0.00257898	0.0104332	0.00862591	0.00336049	0.00465975	611	0.000841838	0.0294754	0.0166014	0.0380597	0.0650168	0.261897	0.0277823	0.235635	0.207806	0.189911	0.140545	0.218318	132	9.93e-07	0.000133971	0.0109466	0.030319	0.0142063	0.000963726	0.0145458	0.151041	0.143236	0.149044	0.170461	0.148863
Pcdhgb5	83	8.83e-08	2.36e-05	0.000898736	0.0373366	0.049196	0.000410292	0.00558779	315	0.000114923	0.00780492	0.0012007	0.14339	0.612245	0.014473	0.0148112	0.325099	0.161425	0.100085	0.237733	0.236963	211	9.04e-06	0.000765102	0.0436794	0.0394039	0.0128126	0.00125983	0.0342927	0.140658	0.141462	0.150076	0.168182	0.14254
Nrg1	84	9.44e-08	2.49e-05	0.00469883	0.0048649	0.0275287	0.00193424	0.00336049	17	3.18e-10	4e-07	0.00151678	0.0016649	0.00807888	0.000580587	0.000492239	0.316271	0.312841	0.257053	0.352615	0.359051	7332	0.33839	0.827598	0.268367	0.255819	0.468257	0.21918	0.511904	0.122606	0.122944	0.118153	0.124002	0.117314
Col28a1	85	9.69e-08	2.52e-05	0.000301149	0.00676913	0.00100814	0.0630004	0.032585	NA	ND	ND	ND	ND	ND	ND	ND	ND	0.146091	ND	0.0910269	0.175056	61	9.69e-08	2.8e-05	0.000301149	0.00676913	0.00100814	0.0630004	0.032585	0.182688	0.154319	0.173056	0.136886	0.142014
Smarca5-ps	86	1.1e-07	2.83e-05	ND	0.00094449	0.00435624	0.00279971	0.00370119	51	1.1e-07	4.61e-05	ND	0.00094449	0.00435624	0.00279971	0.00370119	0.361748	0.334693	0.279166	0.294799	0.284891	NA	ND	ND	ND	ND	ND	ND	ND	0.3818	0.212932	0.348124	0.275826	0.242644
Gm20110	87	1.21e-07	3.02e-05	0.0128265	0.0134615	0.000586132	0.00291112	0.0185218	21	2.28e-09	2.32e-06	0.0021157	0.00485647	0.000427231	0.00229322	0.00545411	0.304741	0.275293	0.36495	0.301835	0.271267	4853	0.146767	0.542225	0.719777	0.331634	0.0714308	0.0922882	0.426229	0.107837	0.123117	0.142219	0.139391	0.119076
Adcy2	88	1.34e-07	3.02e-05	0.0143993	0.000771741	0.00632046	0.00515796	0.0169978	1893	0.0206928	0.233852	0.4944	0.0309163	0.2036	0.138705	0.06197	0.111788	0.213074	0.148752	0.162458	0.189854	50	4.5e-08	1.58e-05	0.00355773	0.00141621	0.00303295	0.00332273	0.0339173	0.160129	0.170566	0.161942	0.16095	0.138496
Eif4a3l1	89	1.39e-07	3.02e-05	0.00594607	0.00221956	0.0083905	0.00727263	0.00796745	54	1.39e-07	5.49e-05	0.00594607	0.00221956	0.0083905	0.00727263	0.00796745	0.267903	0.302623	0.256121	0.260993	0.257881	NA	ND	ND	ND	ND	ND	ND	ND	0.186845	0.307837	0.207019	0.186835	0.141249
Vmn1r-ps79	90	1.4e-07	3.02e-05	ND	0.000482015	0.000364016	0.135773	0.00236119	NA	ND	ND	ND	ND	ND	ND	ND	ND	ND	ND	ND	ND	67	1.4e-07	3.11e-05	ND	0.000482015	0.000364016	0.135773	0.00236119	0.0931858	0.176765	0.178736	0.161498	0.164489
Vmn1r101	91	1.4e-07	3.02e-05	ND	0.000482015	0.000364016	0.135773	0.00236119	NA	ND	ND	ND	ND	ND	ND	ND	ND	ND	ND	ND	ND	68	1.4e-07	3.11e-05	ND	0.000482015	0.000364016	0.135773	0.00236119	0.0931858	0.176765	0.178736	0.161498	0.164489
Vmn1r250	92	1.4e-07	3.02e-05	ND	0.000482015	0.000364016	0.135773	0.00236119	NA	ND	ND	ND	ND	ND	ND	ND	ND	ND	ND	ND	ND	69	1.4e-07	3.11e-05	ND	0.000482015	0.000364016	0.135773	0.00236119	0.0931858	0.176765	0.178736	0.161498	0.164489
Gm10665	93	1.4e-07	3.02e-05	ND	0.000482015	0.000364016	0.135773	0.00236119	NA	ND	ND	ND	ND	ND	ND	ND	ND	ND	ND	ND	ND	70	1.4e-07	3.11e-05	ND	0.000482015	0.000364016	0.135773	0.00236119	0.0931858	0.176765	0.178736	0.161498	0.164489
Vmn1r256	94	1.4e-07	3.02e-05	ND	0.000482015	0.000364016	0.135773	0.00236119	NA	ND	ND	ND	ND	ND	ND	ND	ND	ND	ND	ND	ND	71	1.4e-07	3.11e-05	ND	0.000482015	0.000364016	0.135773	0.00236119	0.0931858	0.176765	0.178736	0.161498	0.164489
Vmn1r100	95	1.4e-07	3.02e-05	ND	0.000482015	0.000364016	0.135773	0.00236119	NA	ND	ND	ND	ND	ND	ND	ND	ND	ND	ND	ND	ND	72	1.4e-07	3.11e-05	ND	0.000482015	0.000364016	0.135773	0.00236119	0.0931858	0.176765	0.178736	0.161498	0.164489
Gm10668	96	1.4e-07	3.02e-05	ND	0.000482015	0.000364016	0.135773	0.00236119	NA	ND	ND	ND	ND	ND	ND	ND	ND	ND	ND	ND	ND	73	1.4e-07	3.11e-05	ND	0.000482015	0.000364016	0.135773	0.00236119	0.0931858	0.176765	0.178736	0.161498	0.164489
Gm4513	97	1.4e-07	3.02e-05	ND	0.000482015	0.000364016	0.135773	0.00236119	NA	ND	ND	ND	ND	ND	ND	ND	ND	ND	ND	ND	ND	74	1.4e-07	3.11e-05	ND	0.000482015	0.000364016	0.135773	0.00236119	0.0931858	0.176765	0.178736	0.161498	0.164489
Vmn1r142	98	1.4e-07	3.02e-05	ND	0.000482015	0.000364016	0.135773	0.00236119	NA	ND	ND	ND	ND	ND	ND	ND	ND	ND	ND	ND	ND	75	1.4e-07	3.11e-05	ND	0.000482015	0.000364016	0.135773	0.00236119	0.0931858	0.176765	0.178736	0.161498	0.164489
Vmn1r143	99	1.4e-07	3.02e-05	ND	0.000482015	0.000364016	0.135773	0.00236119	NA	ND	ND	ND	ND	ND	ND	ND	ND	ND	ND	ND	ND	76	1.4e-07	3.11e-05	ND	0.000482015	0.000364016	0.135773	0.00236119	0.0931858	0.176765	0.178736	0.161498	0.164489
Vmn1r251	100	1.4e-07	3.02e-05	ND	0.000482015	0.000364016	0.135773	0.00236119	NA	ND	ND	ND	ND	ND	ND	ND	ND	ND	ND	ND	ND	77	1.4e-07	3.11e-05	ND	0.000482015	0.000364016	0.135773	0.00236119	0.0931858	0.176765	0.178736	0.161498	0.164489
Vmn1r254	101	1.4e-07	3.02e-05	ND	0.000482015	0.000364016	0.135773	0.00236119	NA	ND	ND	ND	ND	ND	ND	ND	ND	ND	ND	ND	ND	78	1.4e-07	3.11e-05	ND	0.000482015	0.000364016	0.135773	0.00236119	0.0931858	0.176765	0.178736	0.161498	0.164489
Vmn1r152	102	1.4e-07	3.02e-05	ND	0.000482015	0.000364016	0.135773	0.00236119	NA	ND	ND	ND	ND	ND	ND	ND	ND	ND	ND	ND	ND	79	1.4e-07	3.11e-05	ND	0.000482015	0.000364016	0.135773	0.00236119	0.0931858	0.176765	0.178736	0.161498	0.164489
Vmn1r255	103	1.4e-07	3.02e-05	ND	0.000482015	0.000364016	0.135773	0.00236119	NA	ND	ND	ND	ND	ND	ND	ND	ND	ND	ND	ND	ND	80	1.4e-07	3.11e-05	ND	0.000482015	0.000364016	0.135773	0.00236119	0.0931858	0.176765	0.178736	0.161498	0.164489
Gal3st3	104	1.42e-07	3.02e-05	0.0201825	0.00286228	0.00233476	0.00233476	0.0209249	14	9.03e-11	1.31e-07	0.0043043	0.000516671	0.000354112	0.000464352	0.00384118	0.279342	0.35737	0.372171	0.361524	0.28333	11510	0.699103	1	0.60662	0.401333	0.446792	0.341578	0.707781	0.106846	0.122481	0.118842	0.127596	0.0991919
Cyp3a41a	105	1.43e-07	3.02e-05	0.0166962	0.00927643	0.00287557	0.00185564	0.00806878	NA	ND	ND	ND	ND	ND	ND	ND	0.254922	0.0492152	0.103529	0.216515	0.0554486	81	1.43e-07	3.13e-05	0.0166962	0.00927643	0.00287557	0.00185564	0.00806878	0.199119	0.211765	0.239356	0.246819	0.214769
Pantr1	106	1.45e-07	3.02e-05	0.00286228	0.0234941	0.00125041	0.00618369	0.0129731	278	7.43e-05	0.00570223	0.0102603	0.214065	0.00454913	0.00646061	0.201493	0.254529	0.14803	0.284282	0.271293	0.150304	269	2.45e-05	0.00161911	0.0201678	0.0146626	0.0156971	0.0913313	0.00768568	0.147975	0.150563	0.150038	0.135667	0.155498
Gria4	107	1.47e-07	3.04e-05	0.000244222	0.00296974	0.0139793	0.0245882	0.027558	76	5.49e-07	0.000152513	0.000271743	0.00168141	0.0119932	0.206032	0.0288883	0.382874	0.313092	0.244421	0.148655	0.21521	1035	0.00224741	0.0388886	0.0292174	0.129344	0.140746	0.0160432	0.131297	0.142545	0.130776	0.130122	0.147197	0.130698
Klrc1	108	1.5e-07	3.07e-05	0.00605457	0.0623327	0.00390653	0.0012462	0.00382195	NA	ND	ND	ND	ND	ND	ND	ND	0.133604	0.0718542	0.0990843	0.110147	0.155228	82	1.5e-07	3.23e-05	0.00605457	0.0623327	0.00390653	0.0012462	0.00382195	0.251082	0.190247	0.264639	0.301566	0.265324
Gm3002	109	1.54e-07	3.13e-05	0.0117212	0.0152031	0.000550963	0.00299918	0.0247158	NA	ND	ND	ND	ND	ND	ND	ND	ND	ND	ND	ND	ND	84	1.54e-07	3.26e-05	0.0117212	0.0152031	0.000550963	0.00299918	0.0247158	0.174346	0.165166	0.207024	0.18578	0.164178
Stx1b	110	1.58e-07	3.17e-05	0.00515796	0.00218823	0.00069359	0.0101499	0.093957	139	5.4e-06	0.000830901	0.0100565	0.0231952	0.00142363	0.0204165	0.0749534	0.249526	0.221628	0.318679	0.225847	0.182998	585	0.000381611	0.0116655	0.0458572	0.00637819	0.0269122	0.0547144	0.245411	0.157013	0.183462	0.164342	0.154529	0.131063
Hmx1	111	1.67e-07	3.33e-05	0.00818631	0.00151417	0.0303128	0.00125041	0.0169881	50	1.08e-07	4.61e-05	0.00301042	0.0032695	0.00573595	0.00531291	0.0159449	0.306451	0.303173	0.281282	0.284223	0.243171	1776	0.0110047	0.111062	0.282847	0.0279422	0.752497	0.0133887	0.131696	0.132073	0.181289	0.0978795	0.195182	0.150067
5730596B20Rik	112	1.8e-07	3.56e-05	0.00588144	0.029177	0.00493892	0.00194909	0.00528855	58	1.8e-07	6.64e-05	0.00588144	0.029177	0.00493892	0.00194909	0.00528855	0.268544	0.214236	0.274767	0.308308	0.272273	NA	ND	ND	ND	ND	ND	ND	ND	0.263811	0.473441	0.438581	0.272545	0.286231
Galnt10	113	1.83e-07	3.59e-05	0.000786224	0.000468906	0.345916	0.000260578	0.268116	6678	0.265574	0.850226	ND	0.0437136	0.959164	ND	0.522631	ND	0.206644	0.0538671	ND	0.109063	51	4.57e-08	1.58e-05	0.000786224	0.000514465	0.115129	0.000260578	0.144529	0.173478	0.176752	0.131307	0.18171	0.129616
Ephb4	114	1.87e-07	3.63e-05	0.063019	0.00628138	0.00578317	0.000468906	0.00849892	222	4.07e-05	0.00392244	0.449143	0.0187867	0.0223591	0.00413684	0.00783426	0.117289	0.234166	0.228048	0.289391	0.265572	345	6.91e-05	0.00358605	0.0241936	0.0324719	0.0240368	0.00548474	0.114738	0.160374	0.156784	0.160453	0.178151	0.14057
Mapk8ip2	115	1.89e-07	3.64e-05	0.00838169	0.00618369	0.000595901	0.020583	0.0145263	720	0.0014807	0.0439626	0.0208861	0.243873	0.0152218	0.0574557	0.142784	0.225351	0.141822	0.235949	0.191833	0.161134	144	1.65e-06	0.000204137	0.0418284	0.00242623	0.00206193	0.0467057	0.0124178	0.175239	0.231117	0.234314	0.173	0.199275
Zbtb7a	116	1.93e-07	3.66e-05	0.0645429	0.000322373	0.00042983	0.597444	0.00176816	4468	0.129062	0.617446	0.0905369	0.190028	0.661684	0.579046	0.0804906	0.181325	0.159772	0.092712	0.102778	0.185512	35	5.19e-09	2.54e-06	0.123873	6.27e-05	2.89e-05	0.453868	0.00138852	0.144036	0.255933	0.267868	0.118689	0.208439
Zfp697	117	1.93e-07	3.66e-05	0.00434715	0.000253991	0.0290917	0.0214036	0.0138132	285	7.89e-05	0.00592581	0.011703	0.00354709	0.0750893	0.081673	0.055167	0.246001	0.288256	0.183427	0.180597	0.193756	290	2.99e-05	0.00184107	0.0311176	0.00236275	0.0547058	0.0342104	0.0302033	0.14255	0.163133	0.138798	0.141773	0.142458
Mrgpra2a	118	2.07e-07	3.89e-05	0.0349911	0.0192219	0.00135432	0.000999239	0.0113245	NA	ND	ND	ND	ND	ND	ND	ND	ND	ND	ND	ND	ND	89	2.07e-07	4.13e-05	0.0349911	0.0192219	0.00135432	0.000999239	0.0113245	0.177221	0.186549	0.234268	0.239774	0.196142
Obox1	119	2.2e-07	4.08e-05	0.00173449	0.00454786	0.00170803	0.00544961	0.150198	NA	ND	ND	ND	ND	ND	ND	ND	ND	ND	ND	ND	ND	90	2.2e-07	4.33e-05	0.00173449	0.00454786	0.00170803	0.00544961	0.150198	0.177769	0.164452	0.173379	0.16652	0.132795
Kcnn4	120	2.22e-07	4.09e-05	0.0453916	0.000507981	0.00124498	0.064019	0.00607624	1502	0.0119118	0.169645	ND	0.0111145	ND	ND	0.144116	ND	0.247088	0.119272	ND	0.161847	114	5.64e-07	8.8e-05	0.0453916	0.00231196	0.00124498	0.064019	0.00402616	0.186235	0.21347	0.238779	0.172166	0.217001
Galnt2	121	2.35e-07	4.3e-05	0.00448391	0.00495282	0.00729735	0.00551941	0.013354	60	1.9e-07	6.78e-05	0.00307117	0.0123365	0.00607604	0.00654201	0.00618333	0.299177	0.247981	0.27358	0.270866	0.272936	1789	0.0112507	0.11272	0.124235	0.0355601	0.123937	0.076663	0.258009	0.126358	0.130827	0.126366	0.128202	0.123115
Tmem181a	122	2.44e-07	4.4e-05	0.000195377	0.0056513	0.000380986	0.234398	0.126412	75	4.96e-07	0.000141458	5.88e-05	ND	0.00045796	ND	ND	0.461609	ND	0.37128	ND	ND	896	0.00137456	0.0274667	0.0988594	0.0056513	0.0347604	0.234398	0.126412	0.137069	0.162525	0.14786	0.127368	0.134473
Trappc5	123	2.44e-07	4.4e-05	0.00986656	0.0146533	0.00618369	0.00672098	0.00208077	569	0.000657317	0.0247135	0.210596	0.00927383	0.0439676	0.0337434	0.0743656	0.147782	0.253139	0.201357	0.210084	0.183939	185	5.17e-06	0.00049863	0.00515972	0.192377	0.0134857	0.0195042	0.00184602	0.292625	0.152189	0.252891	0.23836	0.338737
Cilp2	124	2.68e-07	4.75e-05	0.00307681	0.0290233	0.0026669	0.0460407	0.00126995	3258	0.0671784	0.440978	ND	0.729178	0.0350273	0.6229	0.0422406	ND	0.0892596	0.219051	0.100646	0.212189	52	4.84e-08	1.64e-05	0.00307681	0.00561608	0.00539073	0.0116306	0.00172899	0.263667	0.236679	0.237732	0.218158	0.267627
Obox3	125	2.68e-07	4.75e-05	0.00193134	0.00810775	0.00279671	0.00561465	0.0568012	NA	ND	ND	ND	ND	ND	ND	ND	0.100895	0.0729413	0.0709601	0.0825831	0.0535547	92	2.68e-07	5.17e-05	0.00193134	0.00810775	0.00279671	0.00561465	0.0568012	0.168485	0.156572	0.164853	0.160717	0.140928
Hoxd3	126	2.73e-07	4.8e-05	0.544859	0.000146533	0.147305	0.00427876	0.000283297	4058	0.106557	0.560946	0.378379	0.196446	0.409541	0.139168	0.0890526	0.124986	0.151259	0.121417	0.163808	0.179492	40	8.06e-09	3.53e-06	0.595335	1.92e-05	0.0813596	0.00252315	0.000100095	0.112303	0.240788	0.142706	0.181355	0.21909
Nrg3	127	2.82e-07	4.92e-05	0.00725827	0.00573433	0.00137741	0.00409316	0.0631557	169	1.56e-05	0.00197419	0.00823049	0.0384069	0.00209397	0.0374363	0.0750942	0.26247	0.208401	0.313958	0.20928	0.185374	501	0.000252038	0.00899119	0.0903331	0.0137302	0.0390557	0.00877731	0.145223	0.130201	0.141566	0.135323	0.144341	0.127135
Tmem181c-ps	128	2.89e-07	5.01e-05	0.0104038	0.000674052	0.0290428	0.004142	0.0181115	5417	0.184266	0.727306	0.764541	0.0225515	0.419878	0.208976	0.679911	0.0843745	0.222559	0.119631	0.147657	0.0932638	33	4.84e-09	2.54e-06	0.00150369	0.00167132	0.00976118	0.00159828	0.00332762	0.192965	0.200793	0.170677	0.192225	0.18342
Gm2042	129	3e-07	5.15e-05	0.00286872	0.00145615	0.00808816	0.0404712	0.0116559	NA	ND	ND	ND	ND	ND	ND	ND	0.179628	0.153911	0.0876279	0.0357943	0.0470479	98	3e-07	5.44e-05	0.00286872	0.00145615	0.00808816	0.0404712	0.0116559	0.1623	0.167513	0.155084	0.141982	0.151662
Or7e178	130	3.11e-07	5.28e-05	0.0339321	0.0156064	0.00807805	0.000809353	0.0048104	NA	ND	ND	ND	ND	ND	ND	ND	0.188147	0.105018	0.105474	0.102108	0.0487976	99	3.11e-07	5.55e-05	0.0339321	0.0156064	0.00807805	0.000809353	0.0048104	0.179474	0.194838	0.207689	0.252949	0.217784
Vmn1r107	131	3.12e-07	5.28e-05	ND	0.000822944	0.00105443	0.0511474	0.00315917	NA	ND	ND	ND	ND	ND	ND	ND	ND	ND	ND	ND	ND	100	3.12e-07	5.55e-05	ND	0.000822944	0.00105443	0.0511474	0.00315917	0.0931858	0.178128	0.174671	0.170689	0.158859
Xkr6	132	3.41e-07	5.72e-05	0.0135983	0.00042983	0.0908407	0.0023836	0.0146728	67	3.2e-07	0.000102139	0.00995133	0.000577385	0.127798	0.00323216	0.00724761	0.252176	0.356775	0.16631	0.291672	0.263108	1724	0.0102864	0.106941	0.16381	0.0339816	0.137143	0.0505005	0.246562	0.128054	0.140239	0.129463	0.137129	0.124685
Pcdhgb4	133	3.6e-07	5.99e-05	0.00400524	0.0324913	0.0178477	0.00143602	0.0059297	1241	0.00732989	0.126276	0.0434902	0.204293	0.179391	0.0763099	0.0479651	0.200947	0.148375	0.153066	0.182341	0.197717	108	4.81e-07	7.92e-05	0.00736777	0.0231154	0.0124522	0.00113627	0.0115761	0.153944	0.145125	0.149877	0.169169	0.150439
Lgals6	134	3.66e-07	6.05e-05	0.00318234	0.00100604	0.0193399	0.129538	0.0025169	70	3.66e-07	0.000111926	0.00318234	0.00100604	0.0193399	0.129538	0.0025169	0.292741	0.33578	0.23001	0.166071	0.301292	NA	ND	ND	ND	ND	ND	ND	ND	0.0538357	0.108744	0.127959	0.143407	0.0847039
Col1a1	135	4.14e-07	6.8e-05	0.000410292	0.0582908	0.0715374	0.000976887	0.0139793	282	7.64e-05	0.00579739	0.0226134	0.0911196	0.0244718	0.00334027	0.0800341	0.222469	0.176488	0.219862	0.287702	0.18082	374	8.77e-05	0.00419541	0.000806363	0.107284	0.523357	0.0167431	0.0211529	0.221801	0.148176	0.114742	0.17745	0.173951
Vwc2	136	4.22e-07	6.86e-05	0.0159819	0.00399547	0.00795186	0.00253014	0.0185609	99	1.69e-06	0.000364248	0.0219074	0.00672234	0.014521	0.0035597	0.0163623	0.223975	0.263647	0.237622	0.285743	0.233646	1162	0.00307828	0.0474542	0.0900965	0.0474837	0.0569498	0.0496445	0.142681	0.136441	0.142008	0.140451	0.141629	0.132034
Nkx2-1	137	4.28e-07	6.91e-05	0.0176914	0.00387824	0.0600395	0.00839146	0.000703359	214	3.73e-05	0.00367772	0.00771107	0.139014	0.0409723	0.0189383	0.00658631	0.261182	0.162591	0.204057	0.230082	0.266766	455	0.000189178	0.00742802	0.286667	0.00218595	0.247758	0.0462164	0.00594972	0.136033	0.320429	0.141832	0.202631	0.279051
Trhde	138	4.31e-07	6.91e-05	0.0391341	0.00580271	0.0360374	0.00806909	0.000371217	40	3.2e-08	1.71e-05	0.0113392	0.00905028	0.0154594	0.00774796	9.42e-05	0.245855	0.253553	0.235378	0.2589	0.430352	3581	0.0699084	0.349894	0.527762	0.0596406	0.348993	0.1087	0.15365	0.117382	0.134792	0.121323	0.130336	0.127811
Sntg1	139	4.34e-07	6.91e-05	0.0110291	0.0011918	0.021472	0.00417131	0.0209542	591	0.00074458	0.0269523	0.0785753	0.0092463	0.120566	0.085171	0.0340507	0.181432	0.252373	0.167022	0.178746	0.20899	207	8.4e-06	0.000724861	0.0158554	0.00742751	0.023269	0.00397303	0.0800283	0.141454	0.146517	0.139066	0.150902	0.131225
Fbln1	140	4.71e-07	7.44e-05	0.00126018	0.0241486	0.00647676	0.0307524	0.00448391	539	0.000589837	0.0234107	0.0378349	0.0703091	0.0307515	0.0435527	0.052441	0.20674	0.185937	0.213703	0.20202	0.195792	238	1.19e-05	0.000892515	0.00191081	0.0459921	0.0204151	0.101026	0.00735254	0.165808	0.141373	0.147799	0.134734	0.155602
Erbb4	141	4.85e-07	7.61e-05	0.0247641	0.00417131	0.00820585	0.00648653	0.00511889	8742	0.413934	1	0.718775	0.627808	0.332769	0.56668	0.0678944	0.0894988	0.0988834	0.130812	0.105063	0.189498	29	2.04e-09	1.21e-06	0.00463929	0.000541192	0.00257145	0.00111095	0.00673891	0.145392	0.15608	0.148262	0.152451	0.14363
Gm20752	142	5.11e-07	7.97e-05	0.00696973	0.000849512	0.0169933	0.00252501	0.117979	NA	ND	ND	ND	ND	ND	ND	ND	0.161083	0.295301	0.181301	0.303845	0.268888	109	5.11e-07	8.27e-05	0.00696973	0.000849512	0.0169933	0.00252501	0.117979	0.156039	0.172079	0.149054	0.163512	0.133369
Pcdhga3	143	5.6e-07	8.67e-05	0.00835238	0.0368189	0.0220972	0.000371217	0.0132368	1602	0.0139456	0.186189	0.122663	0.234164	0.363991	0.0102428	0.13859	0.166376	0.14335	0.125831	0.24937	0.162167	107	3.86e-07	6.42e-05	0.00708724	0.0237384	0.00803472	0.00139054	0.0114394	0.153696	0.143577	0.152595	0.169509	0.149565
Lin28b	144	6.06e-07	9.32e-05	0.00231522	0.00142625	0.00619346	0.0026669	0.673261	36	2.88e-08	1.66e-05	0.00345801	0.000281018	0.00101733	0.00171331	0.603504	0.286574	0.382117	0.331529	0.312018	0.10086	4466	0.121113	0.486187	0.0454138	0.296849	0.586872	0.110285	0.542477	0.143737	0.124195	0.113707	0.13531	0.115172
Hoxb5os	145	6.13e-07	9.36e-05	0.000185609	0.00267667	0.00815701	0.0554383	0.165641	172	1.7e-05	0.00210864	0.0011242	0.0191694	0.00916653	0.0544666	0.191689	0.33099	0.228932	0.254147	0.194033	0.150889	626	0.000466584	0.0133318	0.00435217	0.00993665	0.0927737	0.16872	0.202966	0.19434	0.182699	0.149437	0.139285	0.135911
9030404E10Rik	146	6.52e-07	9.89e-05	0.0139695	0.00430807	0.00400524	0.040277	0.00412246	61	2.22e-07	7.78e-05	0.0128625	0.00297647	0.00426671	0.0112548	0.00607503	0.241627	0.292791	0.279866	0.246159	0.267412	2347	0.0249297	0.190357	0.130774	0.120232	0.0757942	0.549304	0.0542344	0.145589	0.147118	0.155191	0.113128	0.160789
Krt5	147	6.61e-07	9.92e-05	0.0283297	0.000244222	0.00313581	0.0324229	0.057861	1036	0.00441217	0.0911097	0.105383	0.00152731	0.166061	0.162519	0.655233	0.172108	0.316348	0.156359	0.157124	0.0957567	143	1.63e-06	0.000203165	0.0373494	0.00530857	0.00141384	0.0289588	0.0147421	0.205181	0.272196	0.322371	0.213605	0.236319
Fat3	148	6.63e-07	9.92e-05	0.00660376	0.0106871	0.0120939	0.00499189	0.00958326	44	4.72e-08	2.3e-05	0.00405337	0.00532193	0.00366131	0.00655438	0.00351841	0.301946	0.290948	0.306103	0.282657	0.307737	3920	0.0896783	0.410019	0.159065	0.22454	0.385276	0.0680209	0.298772	0.12664	0.124195	0.119925	0.132205	0.122028
Hebp1	149	6.79e-07	0.000100949	0.00189516	0.00228591	0.00694567	0.107037	0.0130512	1369	0.00949362	0.148354	0.0180813	0.02581	0.183537	0.326383	0.302701	0.230715	0.218918	0.152797	0.130694	0.133779	127	8.36e-07	0.000117193	0.00688224	0.00599176	0.00377562	0.0670366	0.00515666	0.161542	0.163816	0.166721	0.140907	0.164036
Usp29	150	7.25e-07	0.000106457	0.000625208	0.0035461	0.119493	0.00153371	0.111854	219	3.77e-05	0.00367906	0.00395965	0.00513585	0.143677	0.0120286	0.157902	0.290145	0.280374	0.162858	0.24934	0.159451	549	0.000324307	0.0105343	0.00831318	0.0520701	0.175468	0.00769635	0.146351	0.152083	0.13668	0.12732	0.152793	0.128745
Vmn1r131	151	7.26e-07	0.000106457	ND	0.000304487	0.00103694	0.068984	0.0169528	NA	ND	ND	ND	ND	ND	ND	ND	ND	ND	ND	ND	ND	123	7.26e-07	0.000105063	ND	0.000304487	0.00103694	0.068984	0.0169528	ND	0.179828	0.169925	0.177577	0.148281
Cpq	152	7.98e-07	0.000116304	0.0122892	0.00612508	0.0128656	0.00329211	0.0159819	8152	0.369882	0.970073	0.703706	0.16872	0.785528	0.0549143	0.863124	0.090259	0.156635	0.0810866	0.195083	0.0710079	36	5.23e-09	2.54e-06	0.00204303	0.00346314	0.00195028	0.00452043	0.00228667	0.165086	0.16013	0.165788	0.157777	0.164049
Ankrd33b	153	8.48e-07	0.000122765	0.00524588	0.0104332	0.00911435	0.0140672	0.00780533	7683	0.334791	0.931441	0.38118	0.278781	0.107984	0.62217	0.49323	0.125741	0.139159	0.174997	0.0999087	0.113247	38	7.45e-09	3.43e-06	0.00125028	0.00413682	0.00919149	0.00274744	0.001641	0.194837	0.1921	0.178021	0.163947	0.167879
Uggt2	154	8.62e-07	0.000123901	0.0417717	0.00448391	0.0284763	0.00733642	0.00142625	83	8.76e-07	0.000225855	0.0307018	0.00728599	0.0145225	0.0108551	0.00161441	0.212854	0.260891	0.237619	0.247372	0.314164	1798	0.0114639	0.114266	0.209693	0.0526824	0.274381	0.0702649	0.0522621	0.127841	0.140242	0.124996	0.137847	0.140307
Csf2ra	155	8.75e-07	0.000124994	0.203622	0.0852334	0.00161186	0.000595901	0.00340933	116	3.56e-06	0.00065386	0.105159	0.0165778	0.00483491	0.00355118	0.0102469	0.17167	0.233215	0.275672	0.28669	0.249532	1223	0.00359246	0.0526229	0.488108	0.9727	0.0204694	0.00878202	0.0250415	0.111385	0.0451637	0.238014	0.272477	0.230095
L3mbtl4	156	9.34e-07	0.000132515	0.00477698	0.0202704	0.00181701	0.00735596	0.0474474	223	4.09e-05	0.00392592	0.00657931	0.128542	0.00437547	0.0425212	0.0391217	0.26464	0.164769	0.278983	0.201786	0.204539	609	0.000420981	0.0123635	0.0632832	0.0204369	0.0268014	0.0180409	0.192088	0.134175	0.140981	0.140458	0.141872	0.125557
Hoxb3os	157	9.46e-07	0.000133342	0.0296876	0.00845984	5.86e-05	0.125325	0.0337905	148	9.23e-06	0.00133474	0.142675	0.00547641	0.00754596	0.0288954	0.00573975	0.161597	0.270701	0.259691	0.214845	0.269078	986	0.001935	0.0351434	0.029479	0.16181	0.000239117	0.929239	0.862087	0.181521	0.145968	0.275265	0.072403	0.0820433
Pcdh15	158	9.55e-07	0.000133843	0.0151613	0.00718989	0.00356564	0.00388801	0.0417521	191	2.84e-05	0.00313187	0.0126888	0.0477712	0.00666313	0.0211508	0.0457103	0.246954	0.200914	0.270162	0.229005	0.202426	679	0.000582959	0.0153607	0.146067	0.0152703	0.0405533	0.0144585	0.140672	0.126443	0.137256	0.132981	0.137492	0.126655
Usp10	159	1.06e-06	0.000147224	0.00394662	0.0218823	0.00320419	0.00727781	0.0353731	64	2.64e-07	8.7e-05	0.00308565	0.0125771	0.00739387	0.00514642	0.00929852	0.295368	0.24483	0.263518	0.276544	0.255399	2736	0.0359893	0.235733	0.101731	0.229001	0.0329036	0.145404	0.562613	0.137217	0.127855	0.148541	0.133285	0.114075
Ugt8a	160	1.08e-06	0.00014927	0.0127484	0.0128265	0.00394662	0.0113807	0.00993494	57	1.78e-07	6.64e-05	0.00344541	0.0335336	0.00174484	0.0181896	0.0023562	0.28759	0.210314	0.312144	0.230572	0.301201	3225	0.0537653	0.298712	0.438887	0.0454351	0.180263	0.0710584	0.466127	0.11907	0.153856	0.13476	0.147987	0.11777
Rftn1	161	1.1e-06	0.000151918	0.00158256	0.0185511	0.00713127	0.013989	0.0256335	391	0.000228621	0.0124877	0.00717	0.0920713	0.0342299	0.013494	0.178582	0.272789	0.180726	0.215768	0.249262	0.156563	387	9.49e-05	0.00437951	0.0135925	0.02533	0.0209284	0.125732	0.0195525	0.147832	0.142422	0.143987	0.129955	0.144552
Mansc4	162	1.12e-06	0.000153586	0.0241486	0.0295215	0.0137741	0.000722896	0.0107946	86	9.16e-07	0.000227744	0.0125558	0.0217698	0.00530466	0.00177199	0.0233473	0.242748	0.224434	0.272079	0.311015	0.222121	1990	0.0159693	0.14373	0.257541	0.191939	0.312489	0.0226458	0.0518597	0.135121	0.147312	0.12985	0.188993	0.184703
Prdm5	163	1.14e-06	0.000154293	0.0136569	0.000801047	0.0145068	0.00911435	0.0536604	32	1.95e-08	1.3e-05	0.00208747	0.000439117	0.00535047	0.00679259	0.0195592	0.305356	0.36414	0.272004	0.263769	0.228119	6162	0.241776	0.703572	0.786488	0.102751	0.330882	0.146231	0.449916	0.10954	0.133947	0.122792	0.130871	0.119082
Evx1	164	1.15e-06	0.000155128	0.0509251	0.00475744	0.00700428	0.00355587	0.0130414	5038	0.161729	0.686344	0.21735	0.369059	0.232357	0.0780784	0.551942	0.146499	0.125453	0.143997	0.182398	0.10603	45	3.43e-08	1.32e-05	0.0379492	0.00111792	0.00304624	0.00343541	0.00282244	0.208666	0.346338	0.303607	0.298702	0.306743
2410018L13Rik	165	1.16e-06	0.000156225	0.0243646	0.0344803	9.77e-05	ND	0.00775733	376	0.000201399	0.011451	ND	ND	0.000201399	ND	ND	ND	ND	0.394713	ND	ND	369	8.39e-05	0.0040688	0.0243646	0.0344803	0.0152143	ND	0.00775733	0.174579	0.176988	0.158893	ND	0.185388
A330008L17Rik	166	1.17e-06	0.000156487	0.00538265	0.0113124	0.0147803	0.00434715	0.0206221	92	1.28e-06	0.000297134	0.0105762	0.0280317	0.00669764	0.00611871	0.00735505	0.258527	0.223093	0.275696	0.279144	0.272143	1838	0.0123338	0.120281	0.0463117	0.0455998	0.270128	0.0594925	0.365028	0.139156	0.139276	0.124478	0.137203	0.121422
Gm19345	167	1.24e-06	0.000163867	0.0120255	0.407508	0.013481	5.86e-05	0.0222437	1398	0.0100638	0.153896	0.00793454	0.668076	0.390698	0.00553552	0.80322	0.262328	0.0944065	0.123112	0.27513	0.0797685	148	2.06e-06	0.000248114	0.176262	0.211357	0.00413426	0.00028074	0.00366634	0.157088	0.149482	0.283451	0.394826	0.287975
D830030K20Rik	168	1.24e-06	0.000163867	0.00398535	0.00507575	0.00578148	0.0108731	0.0680112	NA	ND	ND	ND	ND	ND	ND	ND	ND	ND	ND	ND	ND	136	1.24e-06	0.000162856	0.00398535	0.00507575	0.00578148	0.0108731	0.0680112	0.191254	0.183407	0.18176	0.183306	0.1506
4930486L24Rik	169	1.27e-06	0.000166491	0.0363597	0.015298	0.00692613	0.00245199	0.00939765	3527	0.078832	0.47794	0.787775	0.0833321	0.0851762	0.554232	0.0724423	0.0796591	0.18286	0.182103	0.10566	0.187687	62	1.2e-07	3.11e-05	0.00693523	0.0224767	0.00811438	0.000303099	0.0141735	0.164633	0.151929	0.162114	0.192598	0.156164
Slc7a11	170	1.32e-06	0.000171794	0.00361448	0.0390462	0.0585741	0.00421038	0.0026669	212	3.67e-05	0.00367772	0.0244938	0.123956	0.219294	0.00293398	0.00275307	0.220292	0.166461	0.146199	0.29259	0.294859	694	0.000611382	0.0157624	0.0112462	0.0481503	0.0448117	0.117797	0.0685217	0.144982	0.13496	0.135411	0.12895	0.13257
Osm	171	1.34e-06	0.000173155	0.00667214	0.00461091	0.00208077	0.0209151	0.0709318	78	6.46e-07	0.000177109	0.00208006	0.0079239	0.0118436	0.0133178	0.0152219	0.317285	0.266057	0.251388	0.247159	0.242369	2267	0.0229316	0.181271	0.313894	0.0503987	0.0116474	0.204106	0.831092	0.132282	0.20438	0.263141	0.150286	0.0728583
Gucy1a2	172	1.35e-06	0.000173155	0.0336831	0.0555262	0.000967118	0.00587109	0.00894828	1342	0.00891322	0.142087	0.592861	0.47745	0.0120097	0.109544	0.0207446	0.101975	0.113701	0.244283	0.170876	0.226069	149	2.19e-06	0.000262311	0.00829766	0.0192795	0.0045851	0.0050109	0.0464913	0.152405	0.145439	0.157573	0.156765	0.138516
Cd84	173	1.43e-06	0.00018244	0.00196354	0.00543149	0.00504074	0.00440576	0.430104	165	1.52e-05	0.00197111	0.00278491	0.0064487	0.0142985	0.0105116	0.669448	0.327491	0.290485	0.257539	0.270046	0.0918334	985	0.00193277	0.0351384	0.0460379	0.0772481	0.0317092	0.0352049	0.229792	0.149727	0.144531	0.153994	0.152806	0.129785
Rims2	174	1.44e-06	0.000183751	0.0326671	0.0122404	0.0134224	0.0157865	0.00122111	2284	0.0310883	0.290974	0.898715	0.331215	0.100138	0.290145	0.00576865	0.0620117	0.130243	0.174417	0.135645	0.281588	110	5.12e-07	8.27e-05	0.0052804	0.00432154	0.0160353	0.00668979	0.0122657	0.154069	0.155909	0.144448	0.151926	0.146703
Nkx6-2	175	1.46e-06	0.000184565	0.00777515	0.0273921	0.021775	0.00336286	0.00671519	94	1.46e-06	0.000331997	0.00777515	0.0273921	0.021775	0.00336286	0.00671519	0.27589	0.228105	0.236618	0.309545	0.281654	NA	ND	ND	ND	ND	ND	ND	ND	0.0545399	0.0612306	0.0928987	0.0812278	0.104515
Espn	176	1.48e-06	0.00018593	0.00209054	0.00504074	0.142303	0.00532403	0.013354	392	0.000228822	0.0124877	0.00458461	0.192444	0.143763	0.0371283	0.011576	0.279769	0.150979	0.161411	0.207362	0.246978	429	0.000138416	0.00577612	0.0304698	0.0023581	0.221414	0.0130583	0.13782	0.153808	0.181693	0.12967	0.163093	0.136051
Esyt2	177	1.49e-06	0.00018593	0.000801047	0.00904597	0.00269621	0.074048	0.0743411	10645	0.541226	1	0.237221	0.368629	0.365108	0.793687	0.459918	0.143685	0.125792	0.126212	0.0807022	0.115479	34	5.01e-09	2.54e-06	0.000196358	0.00266801	0.000524136	0.0168787	0.0292806	0.198653	0.172981	0.185081	0.151748	0.147109
Psg25	178	1.49e-06	0.00018593	0.0428248	0.00242989	0.0183033	0.00500897	0.0113028	NA	ND	ND	ND	ND	ND	ND	ND	0.283584	0.214077	0.108131	0.22604	0.0498556	140	1.49e-06	0.000190227	0.0428248	0.00242989	0.0183033	0.00500897	0.0113028	0.220102	0.286816	0.22169	0.289025	0.236661
Dync2i1	179	1.56e-06	0.000192399	0.000414139	0.00494006	0.00353827	0.104703	0.149229	13424	0.719104	1	ND	ND	ND	0.788791	0.445734	0.308718	0.346679	0.355331	0.0806531	0.117685	95	2.82e-07	5.25e-05	0.000414139	0.00494006	0.00353827	0.0268935	0.0760607	0.211249	0.179964	0.190421	0.152973	0.141887
Mup18	180	1.64e-06	0.00020221	0.00386138	0.0119677	ND	0.00269516	0.00762013	98	1.64e-06	0.000358859	0.00386138	0.0119677	ND	0.00269516	0.00762013	0.289691	0.248941	ND	0.303189	0.264918	NA	ND	ND	ND	ND	ND	ND	ND	0.199149	0.120138	ND	0.241014	0.167778
Elavl4	181	1.68e-06	0.00020525	0.00586132	0.0215404	0.00676983	0.00225661	0.0642792	59	1.85e-07	6.72e-05	0.00158046	0.0186749	0.0043448	0.00143684	0.0490049	0.317867	0.230782	0.280993	0.321444	0.198652	3621	0.0721317	0.356981	0.345485	0.151027	0.153852	0.105906	0.227396	0.122286	0.130398	0.130233	0.133468	0.126601
Myo9a	182	1.69e-06	0.00020525	0.0115956	0.0125823	0.010609	0.00625208	0.0128851	25	3.73e-09	3.19e-06	0.00659194	0.00177672	0.00253203	0.0018529	0.0017619	0.266736	0.315036	0.301634	0.313433	0.315356	11102	0.665257	1	0.200678	0.831681	0.467876	0.324984	0.869869	0.128379	0.106755	0.118299	0.123065	0.10506
Gemin5	183	1.71e-06	0.000206888	0.00851845	0.0314656	0.00862591	0.000234453	0.233769	254	5.96e-05	0.00501299	0.00741573	ND	0.0110494	0.0034932	0.229122	0.260579	0.131095	0.247061	0.286699	0.144682	688	0.000595662	0.0154907	0.122285	0.0314656	0.0835764	0.00216339	0.272045	0.141632	0.157419	0.140226	0.188421	0.125919
Chd9	184	1.78e-06	0.000214113	0.000371217	0.00512866	0.0183459	0.294453	0.0129242	1064	0.00478423	0.0961927	0.0109301	0.0962286	0.0513055	0.948429	0.0622937	0.247579	0.175282	0.196261	0.0561163	0.189835	198	6.58e-06	0.000588413	0.00135024	0.00475726	0.0447591	0.0910908	0.0247025	0.167616	0.157369	0.138204	0.132736	0.142881
Btnl9	185	1.83e-06	0.000218949	0.160405	0.00402477	0.0113807	0.000507981	0.0368579	341	0.000148842	0.00931933	0.337733	0.0177959	0.0142072	0.00626325	0.0587319	0.129315	0.231272	0.238784	0.266563	0.191811	519	0.000280899	0.00967457	0.11036	0.0182429	0.0909555	0.00409756	0.0946586	0.147369	0.175539	0.150625	0.197241	0.14996
Cacna1a	186	1.84e-06	0.000218949	0.00471562	0.00127018	0.0137057	0.0275482	0.0611629	9767	0.481433	1	ND	ND	0.117281	0.621549	0.876888	0.114923	0.0938864	0.168628	0.0986773	0.0692102	63	1.33e-07	3.11e-05	0.00471562	0.00127018	0.0140706	0.00609484	0.0118767	0.157465	0.172086	0.145369	0.152844	0.146709
Elfn1	187	1.9e-06	0.000224647	0.0599809	0.00682844	0.0717914	0.000801047	0.00609577	642	0.000984454	0.032782	0.0680676	0.022198	0.408278	0.0160865	0.0370887	0.18742	0.225315	0.121105	0.23635	0.207914	311	4.29e-05	0.00246704	0.148941	0.0302188	0.0314864	0.00293973	0.0156705	0.131728	0.146434	0.146087	0.164605	0.151457
Tap2	188	1.99e-06	0.000234108	0.00719966	0.0577145	0.00626185	0.0044253	0.013188	1562	0.0130961	0.179363	0.0352171	0.299693	0.0751196	0.203577	0.0838198	0.208816	0.134232	0.183704	0.149094	0.180031	152	2.39e-06	0.000279757	0.0208441	0.0321481	0.00808263	0.00185339	0.0188394	0.183076	0.175361	0.199578	0.224912	0.184857
Tspan5	189	2.01e-06	0.000234707	0.0116054	0.0183362	0.00506027	0.00804955	0.0177207	41	3.54e-08	1.85e-05	0.0121179	0.00342938	0.00252326	0.00250431	0.00496009	0.24324	0.286767	0.297739	0.298011	0.273788	6320	0.255945	0.72623	0.109229	0.669227	0.180333	0.335724	0.446803	0.131324	0.114137	0.127343	0.121965	0.119121
Cdcp1	190	2.03e-06	0.000234707	0.0695739	0.00269621	0.00396616	0.00563664	0.0371608	330	0.000134986	0.00875081	0.049648	0.00974124	0.0389734	0.0145192	0.101326	0.197374	0.251486	0.205361	0.238061	0.173562	532	0.000304343	0.0102165	0.249132	0.0197602	0.00817169	0.0353443	0.0554139	0.129395	0.161758	0.172103	0.156487	0.15077
Mir6991	191	2.04e-06	0.000234707	0.00617453	0.00715456	0.0425738	0.0209774	0.00396332	102	2.04e-06	0.000423949	0.00617453	0.00715456	0.0425738	0.0209774	0.00396332	0.274634	0.269177	0.205816	0.230486	0.291332	NA	ND	ND	ND	ND	ND	ND	ND	ND	ND	ND	ND	ND
Gm11627	192	2.04e-06	0.000234707	0.00367218	0.0972586	0.023616	0.00515285	0.003607	103	2.04e-06	0.000423949	0.00367218	0.0972586	0.023616	0.00515285	0.003607	0.292338	0.176415	0.225175	0.279639	0.293017	NA	ND	ND	ND	ND	ND	ND	ND	0.215487	0.0338711	0.080403	0.0707147	0.104075
Barx1	193	2.05e-06	0.000234707	0.0202216	0.0169392	0.00669168	0.000459137	0.149376	377	0.000201796	0.011451	0.0378221	0.0829782	0.0371545	0.00161874	0.245714	0.205652	0.179601	0.20624	0.315229	0.141537	482	0.000228169	0.00844305	0.0692394	0.0252199	0.0176149	0.0127832	0.138135	0.200828	0.248427	0.26642	0.283084	0.16978
Asap2	194	2.11e-06	0.000239472	0.0415091	0.090154	0.00292089	0.000841413	0.0177012	430	0.000302766	0.015063	ND	ND	0.00130797	ND	0.0200429	0.351408	0.184972	0.321919	ND	0.241981	489	0.000235902	0.00861604	0.0415091	0.090154	0.163135	0.000841413	0.110377	0.137691	0.131861	0.127382	0.177852	0.130378
Gm3772	195	2.11e-06	0.000239472	0.00285774	0.000442634	0.0306198	0.014888	0.282779	5766	0.20571	0.762697	ND	ND	ND	ND	0.20571	ND	ND	ND	ND	0.148121	157	2.79e-06	0.000316727	0.00285774	0.000442634	0.0306198	0.014888	0.395967	0.169537	0.185731	0.150501	0.155774	0.120515
Gm14322	196	2.13e-06	0.000240559	0.0312799	0.00107458	0.0243049	0.0164312	0.0122892	968	0.00364672	0.0805933	0.357923	0.00391312	0.214926	0.0915256	0.0792051	0.132306	0.33501	0.156584	0.192835	0.198827	226	1.1e-05	0.000871994	0.0125755	0.0158642	0.0151636	0.022165	0.018133	0.271536	0.260705	0.262793	0.245504	0.254576
Cntnap5c	197	2.19e-06	0.000246472	0.0109156	0.00291112	0.00390845	0.017076	0.0805834	6371	0.243766	0.817747	ND	0.0417541	ND	0.550448	0.828003	0.0836431	0.206639	0.0969377	0.106029	0.0743795	96	2.84e-07	5.25e-05	0.0109156	0.00505968	0.00390845	0.00383276	0.0180482	0.149355	0.155806	0.159325	0.158722	0.144214
Gm3402	198	2.21e-06	0.000246764	0.68894	0.000293066	0.021091	0.00836215	0.00483559	643	0.000985315	0.032782	ND	0.00281091	0.567961	0.329449	0.00396319	ND	0.295134	0.104465	0.136779	0.282892	276	2.62e-05	0.00170002	0.68894	0.00377872	0.00483177	0.00264213	0.106538	0.106264	0.192334	0.184826	0.192559	0.147129
St8sia4	199	2.29e-06	0.000254619	0.00999355	0.0240314	0.0308794	0.00400524	0.0060567	45	5.46e-08	2.6e-05	0.00309827	0.00881932	0.00676906	0.0028003	0.00416714	0.291096	0.254339	0.263464	0.294753	0.28049	5811	0.212261	0.654931	0.357359	0.363967	0.653841	0.114675	0.138918	0.122268	0.12213	0.110025	0.138168	0.135766
Pacsin1	200	2.34e-06	0.000259274	0.0115273	0.0201629	0.0226931	0.0139695	0.0025106	353	0.000164534	0.0099713	0.0511016	0.132096	0.0194929	0.0133995	0.0202492	0.204182	0.169545	0.239355	0.253347	0.237947	552	0.000325233	0.0105343	0.0256973	0.0196657	0.155261	0.12564	0.00871072	0.148951	0.152016	0.13162	0.134059	0.157376
Rapgefl1	201	2.4e-06	0.00026451	0.0241877	0.0048942	0.00501143	0.0735889	0.00436668	119	3.64e-06	0.000654312	0.0328039	0.00407689	0.00531358	0.102554	0.00432756	0.213822	0.288393	0.2785	0.174567	0.286152	1732	0.0104016	0.107639	0.0986301	0.105501	0.0846794	0.129792	0.0844717	0.149628	0.148479	0.152194	0.14487	0.152235
Ube2ql1	202	2.43e-06	0.000266567	0.0710588	0.0174374	0.00321396	0.000781509	0.0621984	261	6.33e-05	0.0051879	0.0366958	0.0739355	0.0193086	0.0142905	0.0142016	0.206955	0.184108	0.228114	0.238117	0.237909	762	0.000838262	0.0196882	0.345829	0.029388	0.0126703	0.00307744	0.750021	0.124279	0.165437	0.172944	0.187102	0.105852
9030624G23Rik	203	2.54e-06	0.000277043	0.0076682	0.0139981	0.0027939	0.0396449	0.0171577	1060	0.0047476	0.0958164	ND	ND	0.0047476	ND	ND	ND	ND	0.27616	ND	0.198537	268	2.36e-05	0.00157176	0.0076682	0.0139981	0.0424296	0.0396449	0.0171577	0.203527	0.182505	0.14948	0.198114	0.170465
Phldb1	204	2.59e-06	0.00028158	0.0291503	0.000283297	0.0180919	0.0252916	0.0553797	1960	0.0227461	0.248228	0.538629	0.012148	0.164286	0.105966	0.271025	0.10726	0.243571	0.156217	0.171367	0.137784	138	1.37e-06	0.000176388	0.00764675	0.000837977	0.0137543	0.03246	0.0338452	0.16012	0.178864	0.156034	0.147454	0.147074
Gm5148	205	2.66e-06	0.000287775	0.0614071	0.00302835	0.00625208	0.00555849	0.0334388	343	0.000150489	0.00938605	0.0371711	0.00882517	0.0220409	0.0258943	0.170144	0.207334	0.256453	0.224944	0.219496	0.155437	591	0.000390674	0.0118217	0.281909	0.0250912	0.0275065	0.0194877	0.0287405	0.133811	0.194847	0.192692	0.200766	0.191661
Qrfprl	206	2.81e-06	0.000300906	0.011244	0.0112147	0.00523611	0.00184632	0.188783	385	0.000215592	0.0119638	0.0172161	0.122266	0.00909921	0.0167011	0.157851	0.234004	0.168134	0.255739	0.235029	0.159154	544	0.000318738	0.0104458	0.0736735	0.0103556	0.0518633	0.00718881	0.294086	0.142117	0.15896	0.145074	0.163425	0.124616
Pcyox1l	207	2.81e-06	0.000300906	0.0116054	0.116464	0.00447414	0.0887697	0.00042983	252	5.63e-05	0.0047786	0.020589	0.172882	0.0130829	0.0959691	0.00205303	0.227242	0.154859	0.242748	0.175386	0.309534	838	0.00111164	0.0237467	0.0642676	0.141186	0.0291186	0.17735	0.00923757	0.166593	0.149475	0.182738	0.144161	0.205382
Adamts4	208	2.84e-06	0.000301927	0.125735	0.0010355	0.0225465	0.0296583	0.00267667	79	7.75e-07	0.000209925	0.0342496	0.000704136	0.0150281	0.0073763	0.0184006	0.209593	0.345859	0.236889	0.260941	0.230142	2903	0.041665	0.257185	0.787386	0.0853977	0.199378	0.569516	0.010351	0.0926555	0.163399	0.142687	0.109609	0.210036
Ceacam-ps1	209	2.91e-06	0.000306911	0.0150481	0.0152492	0.0123967	0.0069782	0.0120939	12829	0.682929	1	ND	0.1843	0.915155	ND	0.821151	0.010827	0.155491	0.0587707	0.130216	0.0739147	57	7.03e-08	2.17e-05	0.0150481	0.0101447	0.00158094	0.0069782	0.00171958	0.259765	0.222336	0.271262	0.295356	0.26897
Zbtb45	210	2.91e-06	0.000306911	0.013188	0.00249106	0.0542368	0.0292675	0.00461091	96	1.52e-06	0.00033966	0.138813	0.00132212	0.0154989	0.0168687	0.0023005	0.162755	0.332256	0.23991	0.232996	0.310327	2366	0.0254117	0.192418	0.0113844	0.131271	0.575716	0.245296	0.173226	0.232927	0.16044	0.106289	0.140395	0.15178
3110082J24Rik	211	3.02e-06	0.000316361	0.0155899	0.0099534	0.00940846	0.00923997	0.018671	113	3.02e-06	0.000572673	0.0155899	0.0099534	0.00940846	0.00923997	0.018671	0.235139	0.25035	0.252277	0.252897	0.22909	NA	ND	ND	ND	ND	ND	ND	ND	0.0742918	0.0901968	0.0984957	0.0332329	0.0806149
Rnaset2a	212	3.03e-06	0.000316361	0.00331165	0.00665332	0.0174179	0.0010293	0.638679	3529	0.0788636	0.47794	0.0114985	ND	0.989085	ND	0.305593	0.249704	ND	0.0373713	ND	0.134771	168	3.65e-06	0.000385216	0.0216523	0.00665332	0.0021921	0.0010293	0.971271	0.167516	0.236998	0.191425	0.256738	0.0839516
Abhd17a	213	3.1e-06	0.000316772	0.0721333	0.14245	0.0013188	0.00690659	0.00277436	1370	0.00952129	0.148539	0.399487	0.223301	0.0141088	0.118876	0.0567982	0.122063	0.145657	0.23902	0.168126	0.192937	187	5.45e-06	0.000520529	0.0323792	0.142764	0.00553127	0.00577901	0.0034817	0.207992	0.160045	0.266851	0.265326	0.283224
Vmn1r259	214	3.1e-06	0.000316772	ND	0.000379925	0.00206837	0.083782	0.0301806	NA	ND	ND	ND	ND	ND	ND	ND	ND	ND	ND	ND	ND	159	3.1e-06	0.000341775	ND	0.000379925	0.00206837	0.083782	0.0301806	ND	0.178097	0.164845	0.188884	0.144311
Gm5891	215	3.1e-06	0.000316772	ND	0.000379925	0.00206837	0.083782	0.0301806	NA	ND	ND	ND	ND	ND	ND	ND	ND	ND	ND	ND	ND	160	3.1e-06	0.000341775	ND	0.000379925	0.00206837	0.083782	0.0301806	ND	0.178097	0.164845	0.188884	0.144311
Vmn1r163	216	3.1e-06	0.000316772	ND	0.000379925	0.00206837	0.083782	0.0301806	NA	ND	ND	ND	ND	ND	ND	ND	ND	ND	ND	ND	ND	161	3.1e-06	0.000341775	ND	0.000379925	0.00206837	0.083782	0.0301806	ND	0.178097	0.164845	0.188884	0.144311
Vmn1r260	217	3.1e-06	0.000316772	ND	0.000379925	0.00206837	0.083782	0.0301806	NA	ND	ND	ND	ND	ND	ND	ND	ND	ND	ND	ND	ND	162	3.1e-06	0.000341775	ND	0.000379925	0.00206837	0.083782	0.0301806	ND	0.178097	0.164845	0.188884	0.144311
Tmem233	218	3.15e-06	0.000319968	0.0182873	0.00392709	0.0482289	0.00899713	0.00848915	77	5.49e-07	0.000152513	0.0242519	0.00143923	0.0317571	0.0127046	0.00231664	0.220725	0.320684	0.211741	0.242519	0.302825	3381	0.0609713	0.323211	0.0942977	0.216925	0.240908	0.0767021	0.38694	0.139079	0.129058	0.127661	0.141363	0.120684
Nat8f3	219	3.18e-06	0.000321205	0.0184176	0.00447662	0.00208077	0.0127686	0.122004	284	7.83e-05	0.00589528	0.0184176	0.00447662	0.108155	0.0127686	0.122004	0.244859	0.281248	0.1727	0.244641	0.168533	873	0.00126306	0.0258829	ND	ND	0.00126306	ND	ND	0.113347	0.570163	0.37435	0.579391	ND
Tfap2b	220	3.32e-06	0.000334078	0.00667214	0.0225368	0.0183362	0.00697497	0.0146533	7569	0.326762	0.922949	0.823245	0.282802	0.279748	0.0825542	0.620392	0.0772557	0.136601	0.13703	0.180466	0.0991768	49	4.43e-08	1.58e-05	0.000790729	0.0105892	0.00819682	0.00855289	0.0028768	0.206517	0.173589	0.176809	0.176274	0.18998
Dock10	221	3.34e-06	0.000334631	0.119649	0.00153371	0.0878514	0.0013188	0.013354	186	2.71e-05	0.00309859	0.396016	0.000903544	0.124242	0.0103869	0.00798568	0.122376	0.336369	0.16656	0.2493	0.258228	1074	0.00251619	0.0419614	0.063779	0.102441	0.135089	0.00741027	0.199942	0.135688	0.132003	0.129818	0.153279	0.126647
Hspa1l	222	3.63e-06	0.000361917	0.00603716	0.00110388	0.00563664	0.0169197	0.493833	71	3.96e-07	0.000119188	0.00636337	0.000420992	0.00305424	0.0224627	ND	0.265152	0.36544	0.290891	0.222688	0.302519	3136	0.0502214	0.286998	0.0904119	0.152041	0.168702	0.0930875	0.493833	0.175114	0.157988	0.154468	0.174167	0.112835
Itpka	223	3.71e-06	0.000366463	0.0264346	0.00267667	0.050339	0.00227615	0.0397593	97	1.62e-06	0.000356712	0.0114587	0.00308982	0.0170241	0.00340404	0.0577699	0.250581	0.298907	0.236588	0.295215	0.194394	2474	0.0286735	0.207718	0.31662	0.0614961	0.475345	0.0450214	0.105638	0.130343	0.174171	0.116353	0.181722	0.160737
1700123O12Rik	224	3.73e-06	0.000366463	0.0632632	0.00929019	0.011537	0.00351679	0.0136276	5307	0.17818	0.717855	0.314451	0.351165	0.140624	0.224538	0.27665	0.133577	0.128782	0.164568	0.147181	0.138905	66	1.4e-07	3.11e-05	0.0347586	0.00288132	0.00935238	0.00117618	0.00590676	0.140829	0.162016	0.151377	0.171237	0.155319
Vmn2r7	225	3.74e-06	0.000366463	0.00470843	0.0017592	0.0995186	0.0244139	0.0161699	NA	ND	ND	ND	ND	ND	ND	ND	0.0283048	0.0384156	0.042128	0.000529435	0.0046019	171	3.74e-06	0.000389514	0.00470843	0.0017592	0.0995186	0.0244139	0.0161699	0.159669	0.167161	0.135174	0.146955	0.150195
Wasf3	226	3.74e-06	0.000366463	0.141434	0.00501143	0.0188735	0.00319442	0.00761972	52	1.23e-07	5.07e-05	0.0701002	0.00323525	0.0133973	0.0013621	0.00135193	0.186029	0.29252	0.24193	0.325273	0.325564	5566	0.195215	0.628892	0.450475	0.138689	0.178848	0.176326	0.583615	0.118977	0.131752	0.129354	0.129491	0.115104
Pcdhga12	227	3.77e-06	0.000368096	0.0924526	0.00876267	0.00779556	0.00215892	0.0241389	63	2.6e-07	8.7e-05	0.067576	0.00362964	0.00518157	0.00143583	0.00737447	0.187273	0.28831	0.27537	0.32326	0.262778	4468	0.121229	0.486419	0.265853	0.258718	0.155468	0.101199	0.438151	0.125474	0.125794	0.131353	0.13558	0.118924
Cyp26c1	228	3.83e-06	0.000371723	0.00796163	0.00322373	0.0598734	0.0169099	0.0128851	3011	0.0561376	0.398722	0.0663856	0.132148	0.365452	0.457136	0.0871579	0.192321	0.167688	0.127636	0.117124	0.182662	126	8.04e-07	0.000113607	0.0124816	0.00185262	0.0276536	0.00456829	0.0175889	0.215909	0.264956	0.196077	0.241363	0.207344
Pcdhga4	229	3.87e-06	0.000374007	0.00968095	0.0517555	0.00643768	0.00667214	0.0157572	6329	0.241429	0.815553	0.167556	0.589276	0.0953518	0.754298	0.247003	0.155814	0.10236	0.175209	0.0854961	0.14162	60	9.33e-08	2.74e-05	0.00636491	0.0142708	0.00655968	0.000863741	0.00783586	0.154668	0.147922	0.154408	0.173772	0.15289
1700026F02Rik	230	3.94e-06	0.0003797	0.00215315	0.0207143	0.0280993	0.042363	0.00653971	NA	ND	ND	ND	ND	ND	ND	ND	0.137759	0.0349535	0.0869577	0.0462038	0.0694058	175	3.94e-06	0.000402141	0.00215315	0.0207143	0.0280993	0.042363	0.00653971	0.178068	0.148599	0.145996	0.142945	0.158113
Ehd2	231	3.99e-06	0.000382439	0.00836215	0.0406287	0.00245199	0.0884766	0.00477698	333	0.0001391	0.00893626	0.0187873	0.0116399	0.020016	0.0801676	0.0821065	0.228573	0.24458	0.226471	0.180704	0.179908	720	0.000673027	0.0167269	0.0464336	0.53584	0.00836286	0.211169	0.00505915	0.157945	0.114341	0.18158	0.134197	0.188334
Brinp1	232	4.02e-06	0.000384119	0.0222242	0.011283	0.0457769	0.00582225	0.00532403	107	2.39e-06	0.000477879	0.00863948	0.0187815	0.043805	0.00470981	0.00566283	0.254705	0.228585	0.200649	0.275678	0.269247	2378	0.0257669	0.194188	0.340635	0.0677603	0.164238	0.115091	0.0855939	0.122444	0.137286	0.129742	0.132882	0.135375
Gm5591	233	4.07e-06	0.000384973	0.00152408	0.0290082	0.00453998	0.0911045	0.0197111	6572	0.257341	0.837181	ND	ND	ND	0.257341	ND	0.0301022	0.0885924	0.119167	0.146294	0.051156	163	3.21e-06	0.000351438	0.00152408	0.0290082	0.00453998	0.0684482	0.0197111	0.316953	0.212685	0.276123	0.184709	0.225441
4933411E08Rik	234	4.07e-06	0.000384973	0.0151515	0.00261806	0.0045816	0.0308599	0.0642792	946	0.00344468	0.0778987	0.0911094	0.0404563	0.00614303	0.409892	0.217243	0.176449	0.203398	0.266949	0.120628	0.146132	272	2.46e-05	0.00161911	0.0203054	0.00454181	0.0641373	0.0107873	0.0513013	0.16716	0.192134	0.154475	0.175425	0.154687
Pcdhgb2	235	4.09e-06	0.000385389	0.00839146	0.0366137	0.0141453	0.0027939	0.029883	7548	0.325254	0.921245	0.140237	0.442996	0.291559	0.275265	0.66219	0.162132	0.117296	0.135247	0.13751	0.0950856	53	5.43e-08	1.77e-05	0.00624133	0.0124793	0.00591095	0.000727571	0.00639453	0.154854	0.149105	0.155318	0.175149	0.154648
H2af-ps2	236	4.17e-06	0.000391355	0.0427768	0.00350496	0.0622186	0.00408304	0.00975562	129	4.17e-06	0.00069178	0.0427768	0.00350496	0.0622186	0.00408304	0.00975562	0.201585	0.286895	0.18919	0.281433	0.251036	NA	ND	ND	ND	ND	ND	ND	ND	ND	ND	ND	ND	ND
Pcdhgb6	237	4.22e-06	0.000394445	0.0358908	0.0814919	0.0213645	0.000625208	0.00965164	923	0.00321791	0.0745837	0.0630854	0.305524	0.300469	0.021234	0.0149208	0.188708	0.133163	0.13383	0.224549	0.236271	293	3.07e-05	0.00187569	0.0849921	0.049591	0.00927695	0.00155093	0.0710375	0.135778	0.140184	0.153097	0.166758	0.13727
Egr3	238	4.29e-06	0.000399017	0.0253502	0.00625208	0.0118789	0.00616416	0.0331165	5074	0.164345	0.692504	0.222542	0.061198	0.751265	0.108903	0.742896	0.150168	0.192885	0.086778	0.177508	0.0877274	87	1.99e-07	4.05e-05	0.0155012	0.00985821	0.00182717	0.00538784	0.00651427	0.237691	0.253884	0.318636	0.276219	0.269104
Nefl	239	4.38e-06	0.00040411	0.0704922	0.0181213	0.0193033	0.00381963	0.00418108	53	1.28e-07	5.16e-05	0.0202722	0.0044902	0.00461317	0.00521578	0.0026677	0.228333	0.281435	0.280448	0.275984	0.300735	5664	0.201831	0.638861	0.619452	0.504127	0.532796	0.0573043	0.128692	0.0966049	0.109042	0.105907	0.20043	0.168884
Gm20383	240	4.38e-06	0.00040411	0.00274505	0.0642303	0.0109411	0.00263759	0.0774867	12250	0.647547	1	0.44768	0.714996	0.483152	0.150502	0.866027	0.116819	0.0896612	0.113099	0.159735	0.0718126	42	1.15e-08	4.81e-06	0.000437485	0.0155711	0.002557	0.0012409	0.0164114	0.316634	0.214926	0.2643	0.285148	0.213529
Clmp	241	4.42e-06	0.000404493	0.0643964	0.00440576	0.019401	0.00211984	0.0341422	3300	0.0687369	0.445467	0.259529	0.151295	0.793739	0.0690911	0.0828338	0.139552	0.159186	0.0757811	0.185701	0.179674	119	6.67e-07	9.97e-05	0.043035	0.00244545	0.00312169	0.00206963	0.0604746	0.141342	0.163417	0.1619	0.165149	0.139255
Pcdhga7	242	4.42e-06	0.000404493	0.0192544	0.0405017	0.0122502	0.00338003	0.0123479	4303	0.119283	0.592559	0.40693	0.267779	0.119582	0.215008	0.164413	0.121105	0.138645	0.167868	0.146999	0.156745	101	3.23e-07	5.68e-05	0.0060195	0.0232212	0.011972	0.00118427	0.00877045	0.155398	0.144865	0.149986	0.168987	0.152419
Emilin2	243	4.57e-06	0.000416753	0.000351679	0.110056	0.0118399	0.0162261	0.0558779	666	0.00112688	0.0361899	0.00573512	0.190033	0.0533973	0.0654334	0.115763	0.269437	0.15102	0.194258	0.187521	0.168358	376	8.93e-05	0.00424245	0.0021933	0.119288	0.0255973	0.0306059	0.0800817	0.176763	0.134875	0.15174	0.14799	0.138931
Ciapin1	244	4.69e-06	0.000426023	0.000283297	0.0146826	0.0201239	0.0576656	0.0888479	2489	0.0370903	0.318564	0.00608273	0.796017	0.409457	0.0744555	0.445424	0.272542	0.0792147	0.120782	0.18324	0.116901	142	1.59e-06	0.000199544	0.00165194	0.00224848	0.00632364	0.129271	0.0382512	0.220699	0.215745	0.191435	0.144801	0.164691
Irx5	245	4.85e-06	0.000438366	0.00926089	0.00725827	0.0225954	0.0641229	0.0045816	4690	0.14189	0.646805	0.377865	0.257951	0.162822	0.37434	0.106101	0.127584	0.144176	0.162378	0.128018	0.178474	97	2.93e-07	5.37e-05	0.00265972	0.00286747	0.0184943	0.0296998	0.003708	0.201468	0.210695	0.173968	0.167054	0.196788
Card11	246	4.89e-06	0.000439889	0.0241291	0.000761972	0.29923	0.00854776	0.00959303	192	2.85e-05	0.00313187	0.0690662	0.00114357	0.495332	0.00911789	0.0109941	0.188587	0.334307	0.112346	0.257444	0.250918	1348	0.0046167	0.0613645	0.0467617	0.0379114	0.178909	0.0999008	0.0957116	0.139734	0.141365	0.128651	0.133662	0.134015
Tnfrsf12a	247	4.91e-06	0.000439889	0.00903879	0.0246621	0.00968154	0.0262939	0.00797466	135	4.91e-06	0.000777643	0.00903879	0.0246621	0.00968154	0.0262939	0.00797466	0.264045	0.227417	0.261484	0.225127	0.268738	NA	ND	ND	ND	ND	ND	ND	ND	0.064519	0.001288	0.002198	0.023941	0.154193
Sparc	248	5.23e-06	0.000466635	0.00176816	0.00532403	0.105943	0.00750249	0.0652951	8346	0.383668	0.982544	0.817496	0.158056	0.793493	0.381556	0.12311	0.0757848	0.16019	0.0804954	0.125082	0.166875	54	5.43e-08	1.77e-05	0.000136419	0.00306766	0.0271496	0.00203606	0.0926028	0.25296	0.205383	0.161054	0.211555	0.14482
Adarb2	249	5.3e-06	0.000471624	0.0113807	0.0057441	0.00949534	0.0188246	0.042563	168	1.55e-05	0.00197419	0.00552746	0.0191023	0.0112641	0.0386207	0.0403502	0.271318	0.229155	0.246888	0.205824	0.204377	1565	0.00749382	0.0858131	0.233917	0.027722	0.0921013	0.0617809	0.163186	0.12396	0.138035	0.130349	0.132943	0.126523
Fam135b	250	5.5e-06	0.00048728	0.049831	0.00357541	0.00576363	0.0248032	0.0204169	117	3.6e-06	0.00065386	0.0486423	0.00474542	0.00619147	0.057959	0.00375842	0.198144	0.276547	0.267282	0.19234	0.284762	2295	0.0238161	0.185969	0.164166	0.0575309	0.0861254	0.0577829	0.704443	0.128967	0.137598	0.134372	0.137437	0.112645
B4galt6	251	5.54e-06	0.000488385	0.00481605	0.0141942	0.00176816	0.130405	0.0332435	38	2.94e-08	1.66e-05	0.000916315	0.00400881	0.000771341	0.0539266	0.00687672	0.337914	0.28338	0.344564	0.195197	0.264435	9420	0.520919	0.991868	0.457014	0.43065	0.143969	0.523054	0.706526	0.118046	0.118978	0.132614	0.115788	0.109615
Cdc14b	252	5.56e-06	0.000488494	0.0818436	0.0444581	0.00328234	0.000468906	0.0940449	600	0.000777781	0.0277318	0.209685	0.12181	0.0455276	0.000469783	0.492665	0.148809	0.168526	0.202564	0.375208	0.112468	454	0.00018798	0.00739719	0.0727925	0.0569863	0.0054446	0.0501493	0.0373864	0.14475	0.1477	0.169717	0.14761	0.143796
Evpl	253	5.63e-06	0.000492839	0.000840123	0.00181701	0.0120939	0.140007	0.206963	247	5.52e-05	0.00477841	0.0020483	0.00360752	0.033353	0.195878	0.185332	0.306908	0.28622	0.209945	0.149961	0.15196	1114	0.00274779	0.0441813	0.0240866	0.0321707	0.0423041	0.158896	0.283325	0.169294	0.165102	0.161071	0.140044	0.129236
Gm16835	254	5.8e-06	0.000498917	0.0130219	0.00836215	0.0442334	0.0194596	0.00591993	69	3.61e-07	0.000111926	0.0259167	0.00499425	0.0126906	0.00905876	0.00133418	0.218791	0.27432	0.242524	0.253892	0.321598	4804	0.143752	0.5365	0.0600829	0.174298	0.541998	0.274352	0.414582	0.162456	0.141913	0.113106	0.131867	0.121311
1700010N08Rik	255	5.84e-06	0.000498917	0.0064963	0.00946177	0.0017877	0.0351354	0.144823	3279	0.0680181	0.443631	0.318348	ND	0.0345338	ND	0.256724	0.137879	0.109265	0.23005	0.045296	0.147315	164	3.27e-06	0.00035555	0.00198911	0.00946177	0.00329789	0.0351354	0.126865	0.18736	0.168037	0.178803	0.152015	0.137454
Adcy7	256	5.85e-06	0.000498917	0.00176816	0.000869429	0.223238	0.0685384	0.0238067	1546	0.0127724	0.17674	0.0258909	0.0394218	0.593509	0.207401	0.103792	0.218284	0.204463	0.101942	0.148149	0.17237	212	9.2e-06	0.000775414	0.00432445	0.00127251	0.098661	0.0584265	0.0307065	0.167164	0.178176	0.136354	0.141338	0.147099
Chad	257	5.87e-06	0.000498917	0.104673	0.00604693	0.0027939	0.0422406	0.0075318	28	1.38e-08	1.05e-05	0.025009	0.00211692	0.00097395	0.00657681	0.00128665	0.22321	0.313573	0.344679	0.270671	0.333352	11719	0.715101	1	0.847958	0.272497	0.206075	0.992271	0.605165	0.0665372	0.138554	0.150956	0.0275337	0.0960459
Atp1a3	258	5.89e-06	0.000498917	0.00890921	0.00645722	0.0072485	0.0143602	0.0942891	971	0.00367229	0.080761	0.0654865	0.066561	0.0114697	0.0697828	0.631595	0.187639	0.187097	0.245876	0.185521	0.0980512	310	4.27e-05	0.00246632	0.0145854	0.00941857	0.0642897	0.0251341	0.0292819	0.167271	0.172575	0.148755	0.160614	0.158725
Vmn2r30	259	5.89e-06	0.000498917	0.000982677	0.0464607	0.00622277	0.0180046	0.110437	5365	0.181524	0.723152	ND	0.3267	0.079267	ND	0.459759	ND	0.133146	0.189235	ND	0.116158	146	1.95e-06	0.000237466	0.000982677	0.0223633	0.00755251	0.0180046	0.0495133	0.19878	0.159695	0.172254	0.163798	0.150262
Speg	260	5.9e-06	0.000498917	0.00395639	0.0684016	0.00428853	0.00249106	0.19567	684	0.00126016	0.0394132	0.0224423	0.0404114	0.0258184	0.143428	0.15246	0.223349	0.203978	0.218724	0.161523	0.159385	403	0.000113727	0.00505128	0.0141386	0.298978	0.0136298	0.00121367	0.318877	0.153613	0.124073	0.153521	0.172972	0.123254
Cygb	261	5.9e-06	0.000498917	0.00712151	0.00321396	0.10653	0.0294336	0.00788348	155	1.12e-05	0.00155241	0.00676563	0.0128502	0.0407168	0.0419834	0.00837863	0.263668	0.241667	0.203219	0.202207	0.256268	1771	0.010919	0.110393	0.105725	0.0190108	0.533536	0.0991013	0.0975567	0.15879	0.197757	0.112178	0.160337	0.160711
Hif3a	262	5.9e-06	0.000498917	0.00545103	0.309527	0.00221753	0.00791278	0.0191372	950	0.00347142	0.0781228	0.00894234	0.413469	0.0797631	0.0311257	0.222017	0.254283	0.120554	0.181604	0.215413	0.145879	315	4.45e-05	0.00252302	0.0558173	0.225221	0.00188078	0.0263629	0.0109552	0.161316	0.131832	0.192407	0.182679	0.170916
2410017I17Rik	263	6.11e-06	0.000513302	0.00904425	ND	0.0561612	0.00406894	0.00211984	1066	0.00480314	0.0963811	ND	ND	0.195321	ND	0.00290136	0.155223	ND	0.154026	0.147213	0.314101	353	7.48e-05	0.00378496	0.00904425	ND	0.0476332	0.00406894	0.0491983	0.21642	ND	0.179928	0.219032	0.177738
Aktip	264	6.12e-06	0.000513302	8.79e-05	0.00218823	0.387424	0.0796358	0.0997304	1854	0.0195969	0.225971	0.00477177	0.310068	0.813723	0.138824	0.147435	0.275151	0.132614	0.0787149	0.162236	0.160146	199	6.61e-06	0.000588413	0.000592217	0.000478999	0.16078	0.105861	0.13471	0.185472	0.189925	0.130465	0.134314	0.132129
Nlrp4c	265	6.24e-06	0.000521026	0.00845984	0.00154348	0.0408534	0.0882422	0.0128656	420	0.000283513	0.0144409	0.024155	0.00386223	0.0753779	0.657102	0.015556	0.22115	0.283368	0.18353	0.0953578	0.235759	681	0.000588051	0.0153924	0.0367109	0.0241621	0.0832099	0.0256683	0.0982253	0.149477	0.153774	0.140701	0.153158	0.138831
Zfp600	266	6.44e-06	0.000536155	0.0104534	0.12088	0.00465181	0.0198487	0.0053996	NA	ND	ND	ND	ND	ND	ND	ND	0.370264	0.393998	0.37182	0.299028	0.395094	194	6.44e-06	0.000588413	0.0104534	0.12088	0.00465181	0.0198487	0.0053996	0.195874	0.148247	0.192513	0.177097	0.197021
Grm7	267	6.47e-06	0.000536847	0.00626185	0.0239435	0.016187	0.0163824	0.0159428	1835	0.0191225	0.222936	0.0130418	0.707354	0.126347	0.644922	0.0315951	0.241035	0.0904752	0.165676	0.0968206	0.21174	200	6.61e-06	0.000588413	0.0465802	0.00452263	0.0158121	0.00313607	0.0622653	0.134641	0.149553	0.141391	0.152393	0.132806
Zfp365	268	6.6e-06	0.000545542	0.687357	0.000351679	0.00157279	0.142958	0.0119473	1731	0.0168823	0.208644	0.722349	0.0848788	0.0257806	0.421131	0.0296053	0.0887069	0.179834	0.219435	0.119697	0.214402	210	8.93e-06	0.000759101	0.470775	0.000149719	0.00373455	0.076043	0.0468689	0.117546	0.253656	0.213199	0.146997	0.153358
Ifngr2	269	6.86e-06	0.000564363	0.00847938	0.0088799	0.00616416	0.0313678	0.0466952	835	0.0023432	0.0600336	0.0538258	0.0218928	0.0489749	0.110947	0.185255	0.195687	0.226255	0.198885	0.170975	0.15278	361	7.86e-05	0.00389661	0.0166355	0.0433865	0.0119809	0.0406937	0.0396982	0.172704	0.159256	0.177198	0.160176	0.160531
Adat3	270	6.97e-06	0.000571427	0.0318465	0.100072	0.00141649	0.00707266	0.0217162	6122	0.228211	0.79686	0.488717	0.351152	0.101187	0.246115	0.366237	0.112591	0.128095	0.174363	0.142507	0.126267	88	2.01e-07	4.05e-05	0.0094252	0.056822	0.000822873	0.00289351	0.00777906	0.265429	0.197094	0.373624	0.315127	0.273195
Lrba	271	7.06e-06	0.000577105	0.0154348	0.0222828	0.0730223	0.00436668	0.00642792	24	3.67e-09	3.19e-06	0.00213936	0.00446452	0.0180185	0.000793549	0.000695906	0.30518	0.278829	0.231127	0.342323	0.347389	15983	0.968339	1	0.884265	0.661924	0.731799	0.4612	0.896068	0.109236	0.114497	0.113114	0.118426	0.108807
Cntnap5b	272	7.2e-06	0.00058569	0.0108532	0.0160112	0.00731688	0.0103745	0.0546568	1154	0.0058171	0.107838	0.0353591	0.0933339	0.0329568	0.108129	0.357073	0.215063	0.18055	0.21757	0.175249	0.128177	295	3.19e-05	0.00193527	0.0344732	0.0212075	0.0230453	0.01062	0.0252431	0.139238	0.143102	0.142539	0.149107	0.141752
Dcstamp	273	7.4e-06	0.000598385	0.00319442	0.0147315	0.00712151	0.0170662	0.130444	4387	0.123783	0.60321	0.129301	0.546492	0.144282	0.0954199	0.505922	0.165166	0.106707	0.16135	0.175553	0.110522	117	6.18e-07	9.4e-05	0.0018645	0.00329899	0.00495789	0.0220882	0.0557841	0.225921	0.223978	0.208891	0.182645	0.165694
1700063D05Rik	274	7.41e-06	0.000598385	0.0250181	0.0134713	0.0340152	0.00308696	0.0211008	8598	0.402056	0.999673	0.752556	0.193681	0.233345	0.333487	0.474692	0.0856452	0.15042	0.143553	0.129547	0.113765	59	7.66e-08	2.29e-05	0.00451247	0.00833505	0.0213795	0.000687945	0.00579363	0.184503	0.176776	0.164839	0.20858	0.181355
Cmbl	275	7.51e-06	0.00060373	0.0195963	0.0195963	0.0213841	0.00897759	0.0102964	3167	0.062782	0.423745	0.645146	0.476094	0.62544	0.00912485	0.0875584	0.0965513	0.114435	0.0986289	0.257075	0.180393	145	1.7e-06	0.000208533	0.00387764	0.00525632	0.00446454	0.106333	0.0129745	0.212715	0.207453	0.210278	0.144535	0.173584
Tescl	276	7.53e-06	0.00060373	0.000252162	0.294194	0.29086	0.00897451	0.00393299	143	7.53e-06	0.00112587	0.000252162	0.294194	0.29086	0.00897451	0.00393299	0.396495	0.134585	0.135036	0.257999	0.282079	NA	ND	ND	ND	ND	ND	ND	ND	ND	ND	ND	ND	ND
Snhg14	277	7.6e-06	0.00060747	0.0728074	0.0054901	0.0201825	0.0474767	0.00201239	2712	0.0442552	0.348968	0.53376	0.150777	0.337738	0.441346	0.00725274	0.107776	0.159857	0.129333	0.117425	0.261528	153	2.45e-06	0.000285952	0.0245635	0.00332125	0.00773326	0.0170549	0.0181882	0.140032	0.156228	0.148595	0.142722	0.142295
Nptx2	278	7.77e-06	0.000619112	0.151124	0.0010355	0.00647676	0.0339077	0.0230545	459	0.000374019	0.0174322	0.0913266	0.0357255	0.00613715	0.0219667	0.234091	0.176387	0.207541	0.267066	0.223669	0.143362	692	0.000606419	0.0156795	0.377921	0.00168134	0.102413	0.226094	0.0131702	0.124189	0.235906	0.15595	0.140641	0.196707
Ctnnd2	279	7.91e-06	0.000627445	0.00432761	0.00924135	0.0051775	0.0284176	0.137468	11554	0.602274	1	0.422998	0.499745	0.652562	0.122769	0.943911	0.120911	0.112564	0.0967861	0.170381	0.0577019	46	3.46e-08	1.32e-05	0.000855927	0.00200838	0.000710293	0.0323548	0.0320987	0.167314	0.156983	0.165516	0.134645	0.134727
Myo1a	280	7.96e-06	0.000627794	0.318563	0.00642792	0.00555849	0.00176816	0.0405115	246	5.42e-05	0.00471401	0.300364	0.0121961	0.00597943	0.00390535	0.102302	0.134108	0.243887	0.268157	0.283	0.173207	1276	0.00395133	0.0554487	0.323391	0.0511577	0.0842862	0.0287776	0.0608022	0.126835	0.159825	0.151827	0.168647	0.157102
Fam171a2	281	7.97e-06	0.000627794	0.00432761	0.00444484	0.0759432	0.163482	0.0034191	5427	0.185241	0.729563	0.194886	0.711396	0.0271846	0.766507	0.359683	0.15542	0.0912237	0.21728	0.0850218	0.126589	102	3.31e-07	5.78e-05	0.00184764	0.000532285	0.508971	0.0498834	0.000718545	0.231444	0.254826	0.114173	0.169827	0.267161
Mir6906	282	8.2e-06	0.000643967	0.00732218	0.00626719	0.0430302	0.020913	0.0204856	144	8.2e-06	0.0012185	0.00732218	0.00626719	0.0430302	0.020913	0.0204856	0.260915	0.266324	0.201389	0.225302	0.225991	NA	ND	ND	ND	ND	ND	ND	ND	ND	ND	ND	ND	ND
Clasrp	283	8.49e-06	0.000664402	0.0208175	0.133218	0.0579685	0.000283297	0.0193814	489	0.000443353	0.019396	0.0502293	0.580881	0.0231167	0.00675063	0.0282265	0.197238	0.103146	0.22333	0.265911	0.216588	642	0.000502903	0.0139926	0.05393	0.0499765	0.419379	0.00152945	0.0876658	0.163867	0.154735	0.120258	0.221265	0.146843
Ndufs2	284	8.71e-06	0.00067909	0.129389	0.00475744	0.0201336	0.00642792	0.0114296	48	9.87e-08	4.4e-05	0.0414263	0.000631215	0.00978644	0.00763442	0.00220675	0.202644	0.351459	0.250928	0.25947	0.30372	8104	0.40868	0.904458	0.674442	0.654524	0.26462	0.0816223	0.587421	0.106191	0.10734	0.131344	0.152968	0.11113
Pnma8a	285	8.86e-06	0.000688284	0.00246175	0.0315925	0.00718012	0.00847938	0.196325	612	0.000860553	0.0300814	0.0450315	0.0255253	0.0393019	0.0726341	0.0937925	0.204053	0.219265	0.205043	0.187662	0.176168	535	0.0003066	0.0102165	0.0037493	0.178917	0.0185015	0.0123095	0.520687	0.304435	0.154819	0.2393	0.255205	0.108322
Celf3	286	8.98e-06	0.000695413	0.00778579	0.0312408	0.00436668	0.0243831	0.0365063	476	0.000409529	0.018386	0.0336099	0.0714724	0.0210885	0.0503288	0.0454494	0.210214	0.185263	0.225615	0.196896	0.200263	704	0.000631771	0.0160466	0.0239633	0.062843	0.0172811	0.06511	0.120696	0.180503	0.162975	0.186256	0.162308	0.15027
Hmg20b	287	9.02e-06	0.00069612	0.0337612	0.0159526	0.00780533	0.0032628	0.0693101	17101	0.902944	1	0.394249	0.547949	0.743837	0.721016	0.775641	0.124469	0.107717	0.0871843	0.0896873	0.0835749	41	8.96e-09	3.83e-06	0.0125181	0.00359255	0.00108559	0.000342619	0.0158544	0.268003	0.328162	0.393036	0.462452	0.25738
Plekhg4	288	9.15e-06	0.000703463	0.0259852	0.0576754	0.00495282	0.0395737	0.00329211	106	2.3e-06	0.000463704	0.026298	0.0619599	0.00167376	0.0123517	0.00536611	0.217867	0.18967	0.312774	0.242948	0.271325	3257	0.0554197	0.304953	0.135317	0.155393	0.261726	0.491518	0.0462411	0.150732	0.147522	0.134609	0.115727	0.173951
Cdh8	289	9.33e-06	0.000714888	0.0270793	0.0250767	0.0147315	0.00741457	0.013354	124	3.79e-06	0.000654497	0.01352	0.0349028	0.00888579	0.00814216	0.00970129	0.254585	0.21921	0.270723	0.274129	0.267317	2955	0.0435737	0.264182	0.275683	0.0975071	0.202856	0.0945356	0.164646	0.123667	0.132001	0.126186	0.13215	0.127854
Mef2b	290	9.47e-06	0.000723033	0.0121583	0.366033	0.00190493	0.0268839	0.0044253	471	0.000401127	0.0182043	ND	ND	0.0122899	0.0237745	0.0154097	ND	0.167553	0.245002	0.222788	0.237339	665	0.000551904	0.0148476	0.0121583	0.366033	0.0101862	0.155971	0.0242142	0.213137	0.125041	0.187921	0.142617	0.174419
Akna	291	9.66e-06	0.000734797	0.0202313	0.00415177	0.163052	0.00184632	0.0408534	263	6.42e-05	0.00521326	0.0244408	0.00736641	0.396236	0.00364112	0.0416578	0.220363	0.260516	0.122437	0.284946	0.202823	1254	0.00381288	0.0544731	0.107314	0.0457801	0.0962236	0.0326156	0.150577	0.13831	0.147914	0.14048	0.151552	0.134194
Or8b12i	292	9.96e-06	0.000754965	0.111071	0.00933308	0.0266361	0.00468189	0.00829512	150	9.96e-06	0.00142001	0.111071	0.00933308	0.0266361	0.00468189	0.00829512	0.174277	0.26368	0.225187	0.290251	0.268141	NA	ND	ND	ND	ND	ND	ND	ND	ND	ND	ND	ND	ND
Rsph3a	293	1.01e-05	0.000761978	0.0111756	0.000732665	0.0274994	0.0123479	0.391732	4605	0.136613	0.634238	0.466048	0.0332187	0.604413	0.112963	0.556458	0.114869	0.210607	0.100763	0.16987	0.105581	131	9.58e-07	0.000130249	0.0027018	0.00122904	0.0062487	0.0127663	0.239091	0.200167	0.211172	0.183891	0.184022	0.133936
Tmem132c	294	1.04e-05	0.000780813	0.00771741	0.00796163	0.036604	0.0244124	0.0205244	502	0.0004799	0.0204512	0.0134805	0.0764919	0.0798697	0.0795696	0.0217518	0.249265	0.187301	0.185768	0.185901	0.231918	722	0.000677314	0.0167869	0.0592628	0.010828	0.0690221	0.0412156	0.122798	0.134234	0.14841	0.133152	0.136891	0.129095
Smco2	295	1.05e-05	0.000784774	0.00304789	0.101186	0.00311627	0.0671903	0.0176328	224	4.2e-05	0.00400748	0.0174292	0.04184	0.0137685	0.0472944	0.0133749	0.231969	0.203022	0.239838	0.198979	0.24081	1468	0.00599165	0.0731388	0.0129145	0.483466	0.0170171	0.250146	0.164755	0.177743	0.117042	0.173868	0.13161	0.139257
Exoc3l2	296	1.05e-05	0.000784817	0.0628853	0.0868355	0.00107458	0.0764266	0.00254967	1254	0.00752733	0.128415	ND	0.0956189	0.015014	ND	0.108857	ND	0.177432	0.241804	ND	0.172882	306	3.83e-05	0.00223977	0.0628853	0.172667	0.00412594	0.0764266	0.00165618	0.159288	0.133441	0.176898	0.159073	0.187167
Pkn1	297	1.06e-05	0.000789068	0.00939765	0.0044253	0.0201825	0.0573628	0.0240705	532	0.000579382	0.0232325	0.023823	0.0177772	0.088742	0.143765	0.0337756	0.22114	0.230934	0.17743	0.160948	0.209539	661	0.000543049	0.0146975	0.0431111	0.0209492	0.0293598	0.0662958	0.095347	0.151898	0.162368	0.156463	0.146654	0.142067
Pde6h	298	1.06e-05	0.000789068	0.00100619	0.00795186	0.0958814	0.0578805	0.0261415	1387	0.00981716	0.151419	0.117718	0.0712043	0.0864063	0.141975	0.0863872	0.168381	0.18551	0.178965	0.161857	0.178972	274	2.59e-05	0.0016906	0.00048661	0.011604	0.218579	0.0681049	0.0415349	0.190925	0.160162	0.128848	0.142394	0.147548
Tbc1d30	299	1.07e-05	0.000789068	0.126771	0.00676006	0.000888967	0.0888186	0.0172225	713	0.00145881	0.0437704	0.0514829	0.294074	0.15472	0.0476539	0.00558486	0.196411	0.134868	0.158824	0.199003	0.272677	484	0.00022931	0.00846655	0.529659	0.00225314	0.000335513	0.357399	0.381999	0.116636	0.166004	0.18135	0.121941	0.121123
Dap	300	1.08e-05	0.000795597	0.00392709	0.0116445	0.0191958	0.0490886	0.027431	2507	0.0374609	0.319538	0.189409	0.0328337	0.282491	0.207484	0.183227	0.151138	0.210328	0.136169	0.147827	0.152331	182	4.84e-06	0.000474764	0.00164584	0.0404464	0.00863597	0.0376951	0.020545	0.202356	0.162659	0.180574	0.146285	0.151793
Srd5a1	301	1.1e-05	0.000807336	0.0599613	0.00781509	0.0329113	0.00725827	0.0107946	6902	0.281251	0.871232	0.698772	0.327293	0.575363	0.0982697	0.186292	0.0913181	0.130499	0.103685	0.174529	0.152129	94	2.79e-07	5.25e-05	0.0144934	0.00247797	0.00832392	0.00753686	0.00649968	0.180837	0.207164	0.189171	0.190653	0.169989
1700001L05Rik	302	1.11e-05	0.000810376	0.013227	0.0106285	0.0045816	0.199705	0.0094758	46	7.14e-08	3.32e-05	0.00173614	0.00350326	0.00194911	0.0935088	0.00266065	0.312075	0.286832	0.307854	0.17625	0.296622	9876	0.562081	1	0.911916	0.338555	0.202368	0.534178	0.389326	0.0776688	0.128083	0.143088	0.111878	0.123536
Fzd9	303	1.11e-05	0.000811319	0.021824	0.00636327	0.0152062	0.00742015	0.0782149	153	1.11e-05	0.0015511	0.021824	0.00636327	0.0152062	0.00742015	0.0782149	0.224475	0.266774	0.236673	0.261381	0.181882	NA	ND	ND	ND	ND	ND	ND	ND	0.240131	0.030271	0.009589	0.008837	0.009739
1700067K01Rik	304	1.12e-05	0.000813226	ND	ND	ND	0.000677381	0.00109029	154	1.12e-05	0.0015511	ND	ND	ND	0.000677381	0.00109029	0.0543646	ND	0.203425	0.34666	0.333971	NA	ND	ND	ND	ND	ND	ND	ND	0.0958629	ND	0.0821831	0.0301436	0.103957
Cfhr4	305	1.13e-05	0.000820711	0.0281115	0.0230942	0.0122621	0.00502015	0.0313549	NA	ND	ND	ND	ND	ND	ND	ND	0.109992	0.138418	0.115605	0.151757	0.0461029	230	1.13e-05	0.000874761	0.0281115	0.0230942	0.0122621	0.00502015	0.0313549	0.16012	0.158202	0.165354	0.178205	0.156543
Adgrl1	306	1.14e-05	0.000824475	0.00770036	0.00409362	0.00864752	0.0111355	0.416805	NA	ND	ND	ND	ND	ND	ND	ND	0.200603	0.248822	0.201319	0.291431	0.136401	232	1.14e-05	0.000877536	0.00770036	0.00409362	0.00864752	0.0111355	0.416805	0.165579	0.1719	0.162658	0.160241	0.119483
Ptges	307	1.15e-05	0.000831324	0.0303128	0.0186781	0.00659399	0.00540218	0.0636246	22	3.38e-09	3.19e-06	0.00570964	0.0033235	0.000677129	0.000553637	0.0121242	0.271864	0.291527	0.352975	0.36117	0.245376	17440	0.997718	1	0.755887	0.707748	0.948253	0.888827	0.906804	0.0989735	0.102321	0.0793827	0.0875745	0.0854982
Ceacam16	308	1.17e-05	0.000841284	0.0678936	0.241057	0.00713127	0.00129926	0.00864545	4205	0.114308	0.581268	0.578701	0.169161	0.104135	0.294799	0.142095	0.103451	0.156159	0.172642	0.134861	0.161947	137	1.3e-06	0.000169648	0.0206933	0.385272	0.00687716	0.000256483	0.00651482	0.220391	0.123975	0.228809	0.315442	0.230149
Gm5796	309	1.17e-05	0.000841284	0.00286228	0.0246371	0.00591017	0.00712151	0.442217	164	1.44e-05	0.0018773	0.00500357	0.0676932	0.00420133	0.00430236	0.27531	0.310245	0.200743	0.318393	0.317277	0.143263	2162	0.0201962	0.16739	0.0413764	0.0489912	0.131104	0.166226	0.583718	0.204266	0.196328	0.163644	0.155503	0.103819
Raet1c	310	1.18e-05	0.000843089	0.0347463	0.00435922	0.010079	0.0041099	0.210575	NA	ND	ND	ND	ND	ND	ND	ND	0.192579	0.163769	0.119865	0.24662	0.433955	237	1.18e-05	0.00088998	0.0347463	0.00435922	0.010079	0.0041099	0.210575	0.142142	0.158227	0.151423	0.15859	0.127191
Vmn2r97	311	1.22e-05	0.000870944	0.0622131	0.00985823	0.00766738	0.04539	0.00647016	NA	ND	ND	ND	ND	ND	ND	ND	0.15327	0.134008	0.0811618	0.196898	0.0353285	241	1.22e-05	0.000907418	0.0622131	0.00985823	0.00766738	0.04539	0.00647016	0.158187	0.204485	0.183889	0.159011	0.186206
Cbx8	312	1.23e-05	0.000870944	0.120909	0.00682844	0.00725827	0.0201825	0.0114589	734	0.00153579	0.0447616	0.393056	0.00999012	0.0274214	0.0555459	0.111719	0.125742	0.266183	0.228096	0.202211	0.176561	503	0.00026216	0.00931524	0.0651299	0.067141	0.0270276	0.0469795	0.0117002	0.191725	0.190622	0.22394	0.203594	0.255867
Adamts18	313	1.28e-05	0.000906029	0.00174863	0.00794209	0.0338198	0.105054	0.0295997	4540	0.132818	0.625411	0.16923	0.294179	0.207025	0.293035	0.185035	0.155726	0.134945	0.148414	0.135101	0.152516	133	1.05e-06	0.000140721	0.000643511	0.00279871	0.0239307	0.0727147	0.0226379	0.178829	0.165434	0.144345	0.135698	0.144776
Tmprss11d	314	1.3e-05	0.000918937	0.00832627	0.00786996	0.0554265	0.0243761	0.016852	NA	ND	ND	ND	ND	ND	ND	ND	0.13376	0.243964	0.219668	0.199938	0.105085	243	1.3e-05	0.000958402	0.00832627	0.00786996	0.0554265	0.0243761	0.016852	0.164291	0.164847	0.145056	0.154515	0.15729
Tent4a	315	1.31e-05	0.00092102	0.336606	0.0140223	0.00357541	0.00119006	0.0749272	6185	0.231699	0.800896	0.980513	ND	0.0965151	ND	0.185175	0.0445893	ND	0.181954	0.165715	0.157399	177	4.18e-06	0.00042183	0.107734	0.0140223	0.00282688	0.00119006	0.0733902	0.14579	0.169934	0.184628	0.198413	0.144679
H2-T27	316	1.32e-05	0.00092102	0.0769419	0.0017483	0.0782783	0.0800026	0.00179542	159	1.32e-05	0.00177029	0.0769419	0.0017483	0.0782783	0.0800026	0.00179542	0.193318	0.352351	0.192658	0.191821	0.351068	NA	ND	ND	ND	ND	ND	ND	ND	ND	ND	ND	ND	ND
Spock3	317	1.32e-05	0.00092102	0.0411856	0.0193131	0.00189516	0.0287205	0.0349628	2495	0.0372187	0.318998	0.680111	0.157173	0.00657131	0.813742	0.115656	0.0932394	0.157834	0.264044	0.0787136	0.168421	192	6.21e-06	0.000576966	0.00930156	0.0156629	0.0187304	0.0049604	0.0444758	0.15158	0.147316	0.145895	0.156825	0.139135
Mir3154	318	1.34e-05	0.000931182	0.00246915	0.00464832	0.135991	0.0889736	0.0110908	161	1.34e-05	0.00177709	0.00246915	0.00464832	0.135991	0.0889736	0.0110908	0.307539	0.283476	0.16462	0.17951	0.251745	NA	ND	ND	ND	ND	ND	ND	ND	ND	ND	ND	ND	ND
Sstr3	319	1.36e-05	0.000941664	0.0219506	0.0153078	0.0563761	0.00778579	0.0106285	2615	0.040648	0.332319	0.0692769	0.250417	0.164989	0.120014	0.221219	0.186274	0.141321	0.156656	0.167755	0.146002	196	6.5e-06	0.000588413	0.0416785	0.00749484	0.0567035	0.00670808	0.0053619	0.194099	0.244698	0.185142	0.248071	0.254938
Gm4425	320	1.37e-05	0.000948242	0.0102709	0.0607006	0.00102722	ND	0.01773	NA	ND	ND	ND	ND	ND	ND	ND	0.185757	ND	0.025269	ND	ND	246	1.37e-05	0.000995451	0.0102709	0.0607006	0.00102722	ND	0.01773	0.250323	0.179387	0.211453	ND	0.212392
Lipo3	321	1.39e-05	0.000961498	0.00544921	0.0318122	0.0187869	0.0133503	0.037276	NA	ND	ND	ND	ND	ND	ND	ND	ND	0.22269	ND	0.132941	ND	248	1.39e-05	0.00100456	0.00544921	0.0318122	0.0187869	0.0133503	0.037276	0.156521	0.142967	0.147034	0.149615	0.141769
Ch25h	322	1.41e-05	0.000968101	0.0638563	0.0153252	0.0853984	0.00321005	0.00611571	163	1.41e-05	0.00184783	0.0638563	0.0153252	0.0853984	0.00321005	0.00611571	0.189021	0.236242	0.179315	0.289924	0.267381	NA	ND	ND	ND	ND	ND	ND	ND	ND	ND	ND	ND	ND
Cdh18	323	1.42e-05	0.000971797	0.00850869	0.00647676	0.0332825	0.019401	0.0464998	8045	0.362512	0.962956	0.227116	0.551265	0.356934	0.276579	0.341371	0.15177	0.106082	0.130951	0.143055	0.133155	91	2.33e-07	4.55e-05	0.00397485	0.00113941	0.0136271	0.00896662	0.0214193	0.150723	0.160187	0.142381	0.143722	0.138767
Tecr	324	1.43e-05	0.000976018	0.0121329	0.00368286	0.031827	0.00851845	0.137839	2181	0.0279216	0.273877	0.120401	0.0412964	0.35749	0.17146	0.138631	0.167015	0.202752	0.126597	0.154702	0.162158	222	1.09e-05	0.000870571	0.0117993	0.00680369	0.0128746	0.00527386	0.219686	0.171885	0.187162	0.163383	0.173084	0.129818
Car10	325	1.44e-05	0.000982453	0.10229	0.00302835	0.00391732	0.0914952	0.0152199	198	3.14e-05	0.00339343	0.0802149	0.00702408	0.0057531	0.222563	0.00613497	0.18617	0.274661	0.282316	0.148486	0.279842	1778	0.0110642	0.111537	0.255676	0.0317897	0.0538797	0.0794902	0.303616	0.123462	0.138	0.134385	0.131744	0.122112
Serpina1d	326	1.48e-05	0.00100556	0.165182	0.00858683	0.0142625	0.00042983	0.200731	608	0.000837521	0.0294689	0.157078	0.0232966	0.020087	0.00684928	0.589661	0.158804	0.22306	0.228006	0.264574	0.102004	702	0.000627102	0.015984	0.246797	0.0393293	0.0864919	0.00283126	0.0852039	0.140157	0.196092	0.172943	0.275742	0.173389
Gm16701	327	1.5e-05	0.00101306	0.0138913	0.0361937	0.303104	0.00386847	0.00300881	104	2.11e-06	0.000434341	0.0115397	0.00939984	ND	0.00326611	0.00358166	0.247104	0.254244	0.258977	0.292194	0.288798	3375	0.0605354	0.32147	0.145067	0.578852	0.303104	0.0925837	0.0613372	0.143356	0.111515	0.128578	0.151327	0.158238
Serpina3m	328	1.5e-05	0.00101306	0.00357328	0.0494177	0.00554987	0.0338932	0.0534319	NA	ND	ND	ND	ND	ND	ND	ND	0.218273	0.228806	0.0890363	0.225414	0.0656357	251	1.5e-05	0.00106864	0.00357328	0.0494177	0.00554987	0.0338932	0.0534319	0.200786	0.161267	0.194327	0.154891	0.14941
Slc22a6	329	1.53e-05	0.0010275	0.00488443	0.0106871	0.0176621	0.0255065	0.0770861	127	3.92e-06	0.000660262	0.00288533	0.0150554	0.0364977	0.00712375	0.0305089	0.297088	0.238989	0.209237	0.264762	0.215222	3457	0.0646623	0.33525	0.14882	0.0794079	0.0604905	0.487795	0.462164	0.151319	0.167006	0.173539	0.115462	0.117496
Mir199b	330	1.54e-05	0.0010296	0.00245445	0.00499002	0.144063	0.0899587	0.0115205	166	1.54e-05	0.00197111	0.00245445	0.00499002	0.144063	0.0899587	0.0115205	0.307811	0.280866	0.162571	0.179141	0.250416	NA	ND	ND	ND	ND	ND	ND	ND	ND	ND	ND	ND	ND
Prdm13	331	1.54e-05	0.0010296	0.0292675	0.00954419	0.149122	0.0034191	0.0128558	6391	0.244665	0.818419	0.164046	0.417369	0.529609	0.189903	0.261745	0.159726	0.121539	0.109428	0.154227	0.141717	113	5.38e-07	8.47e-05	0.0252085	0.00250219	0.0638923	0.00135539	0.00583512	0.197313	0.254787	0.174363	0.27075	0.233342
9030612E09Rik	332	1.65e-05	0.00109953	0.00587414	0.0140632	0.190861	0.00424862	0.0297483	171	1.65e-05	0.00206265	0.00587414	0.0140632	0.190861	0.00424862	0.0297483	0.272003	0.241141	0.151558	0.283802	0.215485	NA	ND	ND	ND	ND	ND	ND	ND	ND	ND	ND	ND	ND
Prss40	333	1.67e-05	0.00110824	0.1234	0.000664283	0.024471	0.00725827	0.138718	87	9.32e-07	0.000229164	0.0599899	0.000274064	0.0538261	0.00132189	0.0523785	0.191652	0.385846	0.195259	0.32397	0.196165	5621	0.199027	0.634624	0.438345	0.135518	0.0611465	0.560373	0.586576	0.11972	0.147389	0.162665	0.111873	0.110228
Slc5a7	334	1.69e-05	0.00112338	0.00928043	0.0343571	0.0215404	0.00518727	0.057861	352	0.000162383	0.0098689	0.0185003	0.0755598	0.00746706	0.0329771	0.10199	0.232363	0.185139	0.26356	0.212929	0.17493	1178	0.00322045	0.0489727	0.0545234	0.06672	0.377947	0.0141065	0.0947077	0.172247	0.164757	0.124359	0.195112	0.157491
Pcbp3	335	1.75e-05	0.00115444	0.0236211	0.0152101	0.0624719	0.0162652	0.00586132	33	2.36e-08	1.53e-05	0.00565078	0.00317054	0.0123691	0.00587976	0.000623561	0.288504	0.311976	0.257938	0.286921	0.382867	14321	0.895985	1	0.559587	0.586053	0.868322	0.34108	0.876438	0.116544	0.115961	0.108683	0.121821	0.108368
Rsrp1	336	1.79e-05	0.00118069	0.00518418	0.105822	0.0190697	0.0160302	0.0131667	173	1.79e-05	0.00221566	0.00518418	0.105822	0.0190697	0.0160302	0.0131667	0.275352	0.172049	0.229861	0.235785	0.242544	NA	ND	ND	ND	ND	ND	ND	ND	0.124589	0.0798222	0.106438	0.109251	0.13487
Barhl1	337	1.83e-05	0.00120063	0.0604205	0.0107751	0.10991	0.00524588	0.00602739	2136	0.0266016	0.266427	0.106732	0.123276	0.609515	0.0831978	0.0587759	0.173171	0.168103	0.100595	0.181835	0.193802	254	1.62e-05	0.00113806	0.095866	0.00980567	0.0371093	0.0057186	0.00975514	0.161658	0.213823	0.183792	0.226025	0.21394
Igf2os	338	1.84e-05	0.00120601	0.00862591	0.0259852	0.104117	0.0140867	0.00694567	65	2.65e-07	8.7e-05	0.00205031	0.0196278	0.033704	0.00604464	0.0016766	0.307629	0.235861	0.2165	0.26892	0.330571	8241	0.419964	0.913909	0.449007	0.18136	0.624577	0.283735	0.414762	0.118643	0.145401	0.105375	0.133189	0.121385
Zfhx2os	339	1.91e-05	0.00124618	0.122042	0.0357541	0.0203974	0.000537288	0.0499482	312	0.000111857	0.00766976	0.117092	0.0309783	0.0145698	0.00221033	0.186903	0.169919	0.215794	0.242063	0.311845	0.153097	1418	0.00537067	0.0678671	0.221128	0.171866	0.181558	0.012696	0.042823	0.132276	0.136399	0.135522	0.172247	0.156389
Kcnc1	340	1.91e-05	0.00124618	0.0113319	0.0010355	0.0180333	0.102017	0.110945	709	0.00142974	0.0431403	0.0451267	0.00840954	0.0451288	ND	0.195492	0.205959	0.266745	0.205957	0.290464	0.153124	605	0.000416093	0.0122932	0.0284164	0.0069835	0.0499002	0.102017	0.117108	0.150639	0.163922	0.145068	0.137574	0.136048
Gnas	341	1.93e-05	0.00125219	0.0453569	0.000810816	0.0291601	0.0242659	0.0929215	897	0.00298365	0.0711586	0.0569786	0.0113038	0.0560043	0.162997	0.281146	0.193007	0.24782	0.193586	0.156971	0.136652	473	0.000214258	0.00809398	0.124888	0.00424105	0.0735704	0.0199433	0.0644577	0.134076	0.163113	0.139314	0.151037	0.140565
Lrrc3b	342	1.97e-05	0.00127812	0.121437	0.0188148	0.0131294	0.00329211	0.0252037	93	1.39e-06	0.000318867	0.0371129	0.0155268	0.00736342	0.00455915	0.00509234	0.206942	0.235761	0.260925	0.27747	0.273623	5122	0.164799	0.576895	0.693492	0.153509	0.213247	0.0544875	0.672681	0.109876	0.132103	0.128368	0.142532	0.110608
Cd59a	343	1.98e-05	0.00127932	0.0346599	0.0449466	0.00520681	0.04142	0.00744388	276	7.19e-05	0.0055725	0.0108652	0.275538	0.00310538	0.0637073	0.0210734	0.250538	0.138745	0.294978	0.190893	0.22797	1599	0.00801913	0.0898783	0.468998	0.0255581	0.150608	0.100084	0.0367231	0.117746	0.176577	0.144568	0.152497	0.17042
H2-T25	344	2e-05	0.00128818	0.024471	0.149552	0.00459137	0.0306742	0.00491374	29	1.5e-08	1.08e-05	0.00357311	0.052478	0.000619303	0.00723634	0.000572774	0.299572	0.200533	0.373494	0.272219	0.377003	15960	0.967561	1	0.920521	0.6477	0.638953	0.606783	0.756916	0.0864509	0.107322	0.107839	0.109724	0.100531
Bag2	345	2.01e-05	0.00128818	0.021091	0.0102866	0.0772131	0.00413223	0.0367016	1503	0.0119187	0.169645	0.0639049	0.0816215	0.575751	0.0248789	0.157699	0.190163	0.181803	0.103829	0.2223	0.158795	317	4.5e-05	0.00253018	0.0430276	0.0139088	0.0245466	0.0134208	0.0351558	0.171763	0.192674	0.182271	0.193323	0.17558
Kif5a	346	2.02e-05	0.00129345	0.00766856	0.00183655	0.0799973	0.0636149	0.0357541	3642	0.0840455	0.493516	0.53401	0.108976	0.217531	0.359729	0.0549611	0.107826	0.171034	0.146464	0.126551	0.194208	170	3.74e-06	0.000389514	0.00148786	0.00108653	0.0679601	0.0305492	0.096849	0.181459	0.191875	0.146655	0.15277	0.139834
Zcchc3	347	2.04e-05	0.00130138	0.0201321	0.00422105	0.418105	0.00902642	0.00807966	174	2.04e-05	0.00250759	0.0201321	0.00422105	0.418105	0.00902642	0.00807966	0.226518	0.279534	0.119931	0.253355	0.25712	NA	ND	ND	ND	ND	ND	ND	ND	0.160278	0.128933	0.0827056	0.218848	0.161249
Cfap46	348	2.06e-05	0.00130833	0.00506027	0.0266202	0.0437938	0.0129926	0.034152	786	0.00192355	0.0523544	0.0603057	0.0768373	0.179176	0.0440634	0.024775	0.191101	0.18294	0.153576	0.201629	0.220988	575	0.000358094	0.0111363	0.00755184	0.0476584	0.0379118	0.0352592	0.202246	0.155144	0.140897	0.14273	0.143306	0.128151
Serpinh1	349	2.08e-05	0.00131945	0.0265616	0.00851845	0.128197	0.00936835	0.00976887	8309	0.380896	0.979927	0.589366	0.0311779	0.851288	0.330621	0.915445	0.102272	0.212696	0.0735805	0.130272	0.0635838	105	3.81e-07	6.42e-05	0.00620043	0.0289936	0.0324525	0.0030892	0.00117327	0.234821	0.195639	0.192794	0.253033	0.279213
Ecscr	350	2.11e-05	0.00133412	0.0506711	0.0284176	0.0266202	0.00622277	0.0113221	2502	0.0373675	0.319378	0.481792	0.207524	0.072616	0.0440563	0.207981	0.113254	0.148306	0.184596	0.201109	0.148225	240	1.22e-05	0.000904965	0.0170138	0.0190956	0.0503915	0.0135964	0.00615225	0.220576	0.21717	0.18879	0.227225	0.251201
Foxd3	351	2.16e-05	0.00135774	0.00674665	0.101309	0.0229025	0.00603213	0.0293981	176	2.16e-05	0.00262103	0.00674665	0.101309	0.0229025	0.00603213	0.0293981	0.275054	0.177288	0.230068	0.279315	0.221149	NA	ND	ND	ND	ND	ND	ND	ND	0.0198954	0.0695791	0.0260901	0.124417	0.0521064
Prcd	352	2.16e-05	0.00135774	0.00626185	0.0141062	0.0273431	0.0684505	0.0168122	112	2.98e-06	0.000570083	0.00232052	0.00718778	0.0406815	0.051284	0.00712149	0.304909	0.263666	0.204296	0.196531	0.263994	4281	0.109795	0.459735	0.261501	0.239136	0.0923685	0.235852	0.291906	0.132205	0.134135	0.152432	0.134429	0.129755
Rab44	353	2.17e-05	0.0013595	0.0722183	0.0443053	0.00538265	0.013989	0.0115956	723	0.00148642	0.0439819	ND	ND	0.0238112	0.0348611	0.0257371	0.0474094	ND	0.221241	0.208693	0.218677	659	0.000535946	0.0145492	0.0722183	0.0443053	0.020606	0.0486562	0.0513528	0.145959	0.157114	0.159508	0.150663	0.150005
Ywhah	354	2.23e-05	0.00139106	0.0304007	0.00361448	0.0193033	0.0348456	0.0391439	90	1.11e-06	0.000264729	0.0116769	0.00720771	0.00497985	0.0134672	0.0134307	0.246408	0.262959	0.275874	0.241571	0.241663	5634	0.199559	0.635134	0.370668	0.0386681	0.493809	0.380324	0.445855	0.125397	0.189434	0.114484	0.124484	0.118578
Gm15939	355	2.23e-05	0.00139106	0.103784	0.00609577	0.0366919	0.0233769	0.0053338	5715	0.202659	0.758022	0.794771	0.230285	0.325139	0.254046	0.0818159	0.0801491	0.144438	0.130848	0.140695	0.180752	135	1.2e-06	0.000158481	0.0263935	0.00252492	0.0170478	0.0122657	0.00595488	0.170693	0.205281	0.177279	0.182171	0.192781
Il11	356	2.24e-05	0.00139451	0.484565	0.0220386	0.0148975	0.00497235	0.00368286	257	6.16e-05	0.00512777	0.234478	0.0262839	0.0310019	0.00286072	0.0187997	0.143835	0.218327	0.212882	0.293916	0.229416	1826	0.0119415	0.11717	0.791491	0.110659	0.0586684	0.15384	0.0149465	0.0937131	0.155345	0.16908	0.147805	0.196967
Sp7	357	2.28e-05	0.00141005	0.0220972	0.00468906	0.0543931	0.059258	0.00890921	798	0.00202789	0.0543642	0.0163318	0.0531229	0.0847123	0.321353	0.0412347	0.233232	0.19432	0.178867	0.131075	0.202651	581	0.000377958	0.0116331	0.179062	0.00765813	0.105868	0.0310241	0.0231752	0.145471	0.21662	0.158373	0.186159	0.192542
Unc5d	358	2.29e-05	0.00141005	0.180597	0.0474376	0.01268	0.00361448	0.00760018	121	3.7e-06	0.000654312	0.0920483	0.107536	0.00891529	0.00196024	0.00185807	0.176122	0.170868	0.254133	0.308111	0.310098	4120	0.0997069	0.433836	0.475393	0.0698266	0.168774	0.141737	0.423006	0.118009	0.132042	0.126237	0.127427	0.119096
Lncppara	359	2.29e-05	0.00141005	0.166598	0.0107067	0.00893851	0.00488443	0.0383233	3446	0.0753057	0.467254	0.227197	0.203624	0.0748633	0.163812	0.366304	0.144478	0.148514	0.183039	0.156318	0.12556	189	5.7e-06	0.00053872	0.172536	0.00588061	0.0128527	0.00261758	0.0159179	0.130644	0.161319	0.154802	0.167974	0.152992
Proc	360	2.29e-05	0.00141026	0.0185902	0.0526542	0.0349823	0.00247152	0.0353926	318	0.000120979	0.00813866	0.0131227	0.228536	0.10059	0.00231539	0.034532	0.24095	0.144259	0.173128	0.301953	0.20866	1426	0.00544023	0.0683321	0.17802	0.03757	0.0511635	0.0735397	0.151806	0.141212	0.170159	0.16478	0.158288	0.14447
Pde4c	361	2.33e-05	0.00143054	0.0687631	0.0373366	0.0481117	0.00618369	0.00400524	3451	0.075591	0.468357	0.115558	0.31038	0.121762	0.523636	0.0914566	0.169055	0.13243	0.16663	0.108761	0.176339	184	5.11e-06	0.000495876	0.105336	0.0181987	0.0626925	0.00112776	0.00350916	0.148921	0.167549	0.151157	0.198718	0.188552
Ano2	362	2.38e-05	0.0014512	0.00274505	0.019655	0.0025106	0.0497528	0.465154	373	0.000193167	0.0110789	0.00383982	0.0871768	0.00546122	0.0379047	0.632809	0.286353	0.179865	0.273795	0.207767	0.0977857	1324	0.00429959	0.0581696	0.051209	0.0288906	0.032201	0.210187	0.274149	0.135751	0.139941	0.139154	0.125323	0.123215
Clcf1	363	2.38e-05	0.0014512	0.0597165	0.0214762	0.00714084	0.0233867	0.0146397	8629	0.405315	1	ND	ND	ND	0.405315	ND	0.147566	0.157013	0.150275	0.121317	0.16378	214	9.64e-06	0.000804805	0.0597165	0.0214762	0.00714084	0.00769106	0.0146397	0.176797	0.202411	0.230024	0.228144	0.211968
Hamp2	364	2.39e-05	0.00145478	0.550293	0.00808998	0.00390543	0.00239557	0.0758906	179	2.39e-05	0.00285235	0.550293	0.00808998	0.00390543	0.00239557	0.0758906	0.105837	0.265342	0.292629	0.311646	0.186569	NA	ND	ND	ND	ND	ND	ND	ND	0.1721	0.116468	0.117181	0.291927	0.132573
Gimap9	365	2.4e-05	0.00145478	0.00949354	0.00765248	0.025948	0.0304754	0.0551677	180	2.4e-05	0.00285235	0.00949354	0.00765248	0.025948	0.0304754	0.0551677	0.252428	0.259781	0.218785	0.213471	0.193874	NA	ND	ND	ND	ND	ND	ND	ND	0.0431325	0.0498751	0.0606897	0.0486769	0.0609743
Plcd3	366	2.4e-05	0.00145478	0.0611824	0.0592384	0.00350702	0.00268644	0.0930485	7420	0.315608	0.909457	0.11874	0.843561	0.217353	0.190537	0.744726	0.17159	0.0750603	0.149064	0.154114	0.0869881	111	5.23e-07	8.33e-05	0.0878058	0.0118084	0.00121433	0.00100313	0.0243869	0.145986	0.172291	0.206488	0.203537	0.163071
Dnajc1	367	2.44e-05	0.00146917	0.01268	0.0215892	0.0202606	0.0192447	0.0302346	34	2.45e-08	1.53e-05	0.00215281	0.00415281	0.00342993	0.00302441	0.00917111	0.304203	0.280827	0.287557	0.292018	0.253529	15460	0.94941	1	0.697528	0.682406	0.765833	0.809308	0.469468	0.112641	0.113045	0.110713	0.109341	0.118571
Egfem1	368	2.45e-05	0.00147511	0.0101499	0.0390266	0.12934	0.0117519	0.00541195	399	0.000238106	0.0127525	0.015996	0.0846902	0.266821	0.0635529	0.00249784	0.234858	0.179593	0.138791	0.189181	0.299093	1226	0.00361402	0.0528094	0.0698055	0.0703522	0.104665	0.0212168	0.197613	0.132346	0.132294	0.129658	0.140263	0.125269
Fut9	369	2.46e-05	0.00147511	0.0970244	0.0162261	0.0205537	0.00253991	0.03973	204	3.28e-05	0.00343946	0.0506771	0.0277519	0.0205593	0.00250772	0.0644219	0.195924	0.215715	0.225616	0.297963	0.188014	2122	0.0192739	0.16272	0.379522	0.072125	0.1302	0.0712322	0.0946686	0.121157	0.136458	0.131557	0.136558	0.134241
Tmem45a	370	2.47e-05	0.00147644	0.0530547	0.01944	0.0196745	0.0136569	0.0118399	62	2.27e-07	7.82e-05	0.0410963	0.00652036	0.00355648	0.00420161	0.00286002	0.202994	0.264422	0.285533	0.279669	0.293272	9451	0.52325	0.992984	0.210667	0.380755	0.708977	0.390784	0.477038	0.128531	0.120797	0.10929	0.120412	0.117269
Prkag2os1	371	2.47e-05	0.00147644	0.0099154	0.00181701	0.203192	0.116337	0.00772718	1623	0.0142832	0.188168	0.0941807	0.0474116	0.189528	0.0851028	0.213479	0.175791	0.198568	0.151538	0.179192	0.147193	330	5.23e-05	0.00283728	0.0116119	0.00247999	0.270215	0.286486	0.00375655	0.261906	0.330386	0.138702	0.136231	0.311064
Phf20	372	2.49e-05	0.00148328	0.00350702	0.00928043	0.0598636	0.140935	0.0120939	291	8.67e-05	0.00637619	0.00212722	0.0702833	0.0818387	0.242256	0.00533612	0.304842	0.185817	0.180729	0.142508	0.27218	1634	0.00877213	0.0961991	0.124022	0.014352	0.123476	0.129586	0.26507	0.132993	0.150482	0.133033	0.132587	0.125401
Fxyd1	373	2.54e-05	0.00150648	0.00209054	0.015679	0.0124553	0.00851845	0.976701	782	0.0019023	0.0520407	0.0298411	0.0821612	0.00793732	0.0520471	0.881442	0.213491	0.179932	0.258125	0.195102	0.0696503	775	0.000898718	0.0207549	0.00469315	0.0234422	0.1835	0.0174507	0.92541	0.269716	0.21683	0.151198	0.226249	0.0657342
Cacna1b	374	2.58e-05	0.00152503	0.0152492	0.00234453	0.0380986	0.0360862	0.0703945	89	1.05e-06	0.000252182	0.00642286	0.000903665	0.0234808	0.0294946	0.0175597	0.265698	0.336302	0.222081	0.214548	0.23172	6081	0.235739	0.695169	0.291016	0.177715	0.246889	0.183523	0.713148	0.123725	0.128253	0.125297	0.127972	0.112479
Ncr1	375	2.61e-05	0.00154326	0.0205537	0.0127288	0.00300881	0.0552527	0.0810035	454	0.000361842	0.0170504	0.0524359	0.0245721	0.0186939	0.0429825	0.0952654	0.201071	0.228086	0.237976	0.208122	0.179814	1062	0.00241125	0.0406649	0.051031	0.0614218	0.011717	0.21279	0.157848	0.198599	0.188234	0.25169	0.147591	0.157012
Dpp10	376	2.65e-05	0.00155774	0.0383162	0.00614936	0.0264617	0.00788099	0.072776	NA	ND	ND	ND	ND	ND	ND	ND	0.0832773	0.152874	0.123205	0.1397	0.159137	277	2.65e-05	0.0017075	0.0383162	0.00614936	0.0264617	0.00788099	0.072776	0.134153	0.14301	0.136039	0.141858	0.130758
Tiam1	377	2.67e-05	0.00156537	0.0150441	0.00932927	0.0261903	0.0224782	0.0436864	115	3.53e-06	0.00065386	0.0132262	0.00948919	0.00687418	0.00897243	0.0392295	0.240632	0.2518	0.262773	0.253696	0.204695	4414	0.117497	0.477223	0.139188	0.107083	0.52324	0.332482	0.172939	0.127549	0.12929	0.117051	0.121165	0.126063
Snupn	378	2.68e-05	0.00156974	0.0255847	0.00719966	0.0164117	0.00559756	0.214817	367	0.000183679	0.0106962	0.0884957	0.0579477	0.00399192	0.0109184	0.183914	0.178125	0.192249	0.282226	0.247624	0.152753	1407	0.00516128	0.0657041	0.0393537	0.0126299	0.50765	0.0466694	0.301214	0.156687	0.171214	0.115833	0.154444	0.126594
Tmem150b	379	2.69e-05	0.00156974	0.00134081	0.00107339	0.145479	0.190122	0.0915929	8186	0.372209	0.972005	ND	ND	ND	0.316862	0.375412	0.103027	0.108049	0.086336	0.131868	0.124753	242	1.28e-05	0.000946693	0.00134081	0.00107339	0.145479	0.147967	0.0471972	0.214627	0.217886	0.142888	0.14258	0.161753
Rcor2	380	2.7e-05	0.00157311	0.126927	0.00659399	0.0197331	0.038206	0.00581248	809	0.0021305	0.0563383	0.220946	0.0257282	0.323812	0.0667272	0.00848048	0.148415	0.225904	0.13291	0.192139	0.26643	622	0.000457892	0.0131673	0.123508	0.0249614	0.00781427	0.0871111	0.0638788	0.160972	0.20619	0.239117	0.171082	0.179888
Shmt2	381	2.75e-05	0.00159582	0.00184632	0.0273919	0.177334	0.00430807	0.0969463	516	0.000509971	0.021143	0.0147892	0.0541897	0.0776708	0.0122248	0.202838	0.236991	0.194149	0.182227	0.243358	0.149059	971	0.00184445	0.0340152	0.00808714	0.0694083	0.549829	0.0292993	0.0946768	0.252296	0.190047	0.107653	0.210339	0.173105
Garem2	382	2.77e-05	0.00160782	0.0487662	0.0150148	0.0147119	0.016695	0.021091	189	2.74e-05	0.00309859	0.0217606	0.0206294	0.014921	0.0219084	0.0254265	0.223978	0.225758	0.236615	0.223752	0.2188	2401	0.0264483	0.197416	0.356376	0.0891395	0.120491	0.0939684	0.108069	0.125473	0.155688	0.149809	0.154676	0.151959
Fscn1	383	2.83e-05	0.00163473	0.0310943	0.00714104	0.0766563	0.000595901	0.382988	1225	0.00713249	0.124559	0.0598804	0.138923	0.069504	0.0390157	0.248718	0.193162	0.163859	0.188039	0.207861	0.142283	436	0.000149906	0.0061474	0.0745566	0.00517205	0.201669	0.000787637	0.517502	0.159458	0.206425	0.139252	0.238493	0.114517
Yjefn3	384	2.86e-05	0.00164834	0.00820585	0.210607	0.0091632	0.161186	0.00154348	1732	0.0169232	0.209028	0.0709041	0.270434	0.087351	0.354752	0.0332864	0.188793	0.139751	0.181476	0.128418	0.215193	328	5.16e-05	0.00281388	0.0120603	0.198938	0.0114044	0.105823	0.00284065	0.216817	0.138508	0.188701	0.150908	0.210791
Hoxd9	385	2.87e-05	0.00164834	0.0123152	0.0902351	0.161306	0.00460919	0.00478128	195	2.87e-05	0.00313187	0.0123152	0.0902351	0.161306	0.00460919	0.00478128	0.252583	0.181426	0.160353	0.289668	0.288248	NA	ND	ND	ND	ND	ND	ND	ND	0.348601	0.154672	0.143332	0.233772	0.137412
H2-T3	386	2.93e-05	0.00167784	0.00538265	ND	0.0259852	0.0304847	0.00655491	372	0.000192569	0.0110743	0.00871825	ND	0.0404353	ND	0.00541491	0.261338	ND	0.207737	0.116416	0.278723	1406	0.00514771	0.0656041	0.0562148	ND	0.087978	0.0304847	0.117769	0.203634	ND	0.185421	0.229074	0.173605
Crabp2	387	2.94e-05	0.00168009	0.123732	0.166276	0.0269914	0.00386847	0.00189516	1485	0.0116698	0.168116	0.571981	0.574123	0.234709	0.0142929	0.0103703	0.105143	0.104923	0.146248	0.247661	0.259515	350	7.29e-05	0.00372807	0.0461122	0.0681117	0.0158329	0.0212585	0.0120205	0.207117	0.19228	0.249118	0.237274	0.260418
Nova2	388	2.96e-05	0.0016866	0.00676896	0.00220689	0.159275	0.0169634	0.10168	NA	ND	ND	ND	ND	ND	ND	ND	0.307188	0.36825	0.137152	0.339434	0.216023	288	2.96e-05	0.00183513	0.00676896	0.00220689	0.159275	0.0169634	0.10168	0.175048	0.178805	0.133975	0.161952	0.138774
Prkd2	389	2.97e-05	0.00168854	0.00723873	0.0799191	0.0069652	0.0238757	0.042856	2953	0.0537381	0.389167	0.0471718	0.864785	0.0709889	ND	0.165174	0.200533	0.0719752	0.186615	0.277313	0.157153	261	1.99e-05	0.001366	0.01561	0.0170771	0.0098494	0.0238757	0.0402095	0.169975	0.167443	0.171481	0.168018	0.154371
Cyp4a12a	390	2.97e-05	0.00168867	0.0132726	0.154812	0.0339193	0.00469796	0.0126335	NA	ND	ND	ND	ND	ND	ND	ND	0.0661477	0.0236714	0.0919365	0.0606735	0.0671899	289	2.97e-05	0.00184049	0.0132726	0.154812	0.0339193	0.00469796	0.0126335	0.18808	0.147172	0.179227	0.205153	0.188898
Calm3	391	3.09e-05	0.00174709	0.287635	0.00730711	0.00205146	0.0321982	0.0311822	572	0.000665667	0.0248648	0.604901	0.0177528	0.01859	0.0509243	0.0215515	0.100728	0.230454	0.228923	0.19812	0.224021	960	0.00177564	0.0331206	0.137971	0.042703	0.00725852	0.0915587	0.207656	0.15611	0.179003	0.217593	0.178081	0.141594
Ctsl	392	3.11e-05	0.00175891	0.116672	0.00634263	0.0814919	0.00227615	0.0319051	804	0.00207555	0.0552267	0.116672	0.00634263	0.431519	0.00581865	0.540989	0.169939	0.271688	0.118933	0.274855	0.107471	711	0.000646329	0.0162661	ND	ND	0.0351119	0.0264062	0.00852667	0.569351	0.36715	0.213772	0.224245	0.234195
Palm3	393	3.18e-05	0.0017875	0.00766856	0.00793232	0.140437	0.0309771	0.0169588	1030	0.00436019	0.0905607	0.0487551	0.0490263	0.253483	0.0889606	0.0519359	0.197182	0.196999	0.140342	0.177217	0.195096	511	0.000271386	0.00948149	0.0163041	0.0167788	0.123247	0.0499184	0.0403629	0.202477	0.231979	0.155558	0.177062	0.181944
Mex3b	394	3.19e-05	0.0017875	0.0230155	0.183831	0.00157279	0.00274505	0.246732	948	0.00346204	0.0781001	0.0589194	0.190692	0.0249396	0.0403969	0.179368	0.200034	0.156255	0.231576	0.213823	0.158636	551	0.000325067	0.0105343	0.0521305	0.234695	0.00384766	0.00485709	0.375304	0.211872	0.145492	0.343708	0.330398	0.122978
Zfta	395	3.19e-05	0.0017875	0.0187758	0.020964	0.134136	0.0657543	0.00129926	7285	0.30729	0.901887	0.57212	0.530124	0.594941	0.548526	0.0294404	0.104908	0.109229	0.102576	0.107329	0.22046	128	8.59e-07	0.000119433	0.00414466	0.00514217	0.0492889	0.0209958	0.00251926	0.24338	0.237869	0.181421	0.202645	0.256268
Sik1	396	3.2e-05	0.00179006	0.00523611	0.0324326	0.0522146	0.168806	0.00302835	2885	0.0511995	0.379525	0.0250152	0.167031	0.657047	0.33722	0.118798	0.220041	0.155857	0.095529	0.129151	0.167767	244	1.33e-05	0.000975293	0.0188598	0.0282106	0.0129566	0.118312	0.00187843	0.186191	0.178884	0.19292	0.151306	0.227097
Gm8579	397	3.21e-05	0.00179051	0.0843985	0.00277436	0.302108	0.000976887	0.0658226	1043	0.00455193	0.0933647	ND	0.0748254	ND	0.00523401	0.213358	ND	0.182999	ND	0.271945	0.146841	450	0.000175431	0.00697989	0.0843985	0.00265523	0.302108	0.0105953	0.0540301	0.160707	0.193872	0.131854	0.175893	0.154123
Mir124a-2	398	3.26e-05	0.00181338	0.0414672	0.0112322	0.0349367	0.0487842	0.00583939	202	3.26e-05	0.00343946	0.0414672	0.0112322	0.0349367	0.0487842	0.00583939	0.203655	0.248023	0.209404	0.198207	0.27106	NA	ND	ND	ND	ND	ND	ND	ND	0.214676	0.111219	0.126496	0.110125	0.0772614
Mdga1	399	3.28e-05	0.00182077	0.021472	0.00301858	0.0722603	0.00891898	0.111883	2531	0.0380547	0.321526	0.205558	0.0672146	0.16915	0.126772	0.231086	0.148676	0.187309	0.155743	0.165864	0.144314	262	2.04e-05	0.00138984	0.0136507	0.00327226	0.0766874	0.00755166	0.100017	0.148418	0.160349	0.134987	0.153299	0.132779
Prkd1	400	3.31e-05	0.00183197	0.0198992	0.0284176	0.0384503	0.00582225	0.0373171	43	4.69e-08	2.3e-05	0.00557824	0.00817726	0.00658722	0.000925677	0.00649099	0.270389	0.257275	0.264664	0.335128	0.265169	14738	0.917461	1	0.458687	0.486094	0.889012	0.587563	0.869847	0.118858	0.11826	0.108605	0.116131	0.109338
Paqr5	401	3.33e-05	0.00183593	0.0282418	0.00242268	0.0279097	0.022527	0.110457	120	3.68e-06	0.000654312	0.0199288	0.00139775	0.0208596	0.0215626	0.0254942	0.229808	0.324775	0.228268	0.227151	0.221517	4607	0.129842	0.505064	0.196812	0.11912	0.184807	0.138607	0.893168	0.128817	0.133904	0.129486	0.132423	0.102752
Grhl2	402	3.34e-05	0.00183905	0.0129535	0.0229666	0.0400719	0.0695153	0.00576363	375	0.000200531	0.0114399	0.0317834	0.0603538	0.0311971	0.147808	0.00520123	0.218375	0.195688	0.219036	0.163585	0.284998	1456	0.00579204	0.0712842	0.0485681	0.0507505	0.197052	0.0835787	0.102817	0.138972	0.13863	0.127487	0.134695	0.133022
Tcea1	403	3.37e-05	0.00185079	0.0126018	0.169802	0.00725827	0.0304007	0.010228	456	0.000366861	0.0172111	0.23508	0.172089	0.0106807	0.0340002	0.00683482	0.143534	0.154919	0.247786	0.209374	0.262949	1227	0.00362221	0.0528861	0.00630595	0.233965	0.0695415	0.127328	0.165485	0.180898	0.131248	0.151145	0.14092	0.136903
Rgs1	404	3.39e-05	0.00185871	0.0587681	0.0124069	0.0565258	0.00931322	0.0126878	208	3.39e-05	0.00348822	0.0587681	0.0124069	0.0565258	0.00931322	0.0126878	0.208355	0.273544	0.209926	0.286369	0.272555	NA	ND	ND	ND	ND	ND	ND	ND	0.132044	0.137078	0.087551	0.134203	0.101349
Ankdd1a	405	3.42e-05	0.00186909	0.0491472	0.00660376	0.0212278	0.134107	0.00532403	136	4.94e-06	0.000777676	0.0304934	0.00381351	0.0265289	0.063543	0.00232942	0.213452	0.28383	0.218049	0.189207	0.301375	4374	0.115768	0.474497	0.256983	0.169213	0.104425	0.461316	0.208495	0.129029	0.135658	0.142639	0.11799	0.132433
Crmp1	406	3.46e-05	0.00188823	0.0570307	0.00883106	0.0951683	0.00932927	0.0111756	194	2.85e-05	0.00313187	0.0267909	0.0174413	0.135291	0.0107487	0.00578463	0.218875	0.233517	0.163802	0.25029	0.272291	2627	0.0329714	0.224801	0.354064	0.0541201	0.138248	0.0945829	0.218206	0.122006	0.144461	0.134292	0.138559	0.128737
Slc22a27	407	3.49e-05	0.00188982	0.0340226	0.013406	0.0175923	0.0167961	0.0374469	NA	ND	ND	ND	ND	ND	ND	ND	0.171172	0.127032	0.0706755	0.218845	0.0371035	300	3.49e-05	0.00208053	0.0340226	0.013406	0.0175923	0.0167961	0.0374469	0.152696	0.161166	0.15833	0.160498	0.151618
Tmem134	408	3.49e-05	0.00188982	0.021892	0.286912	0.014497	0.00862591	0.00643222	9634	0.472867	1	0.59386	0.767752	0.281704	0.173648	ND	0.101795	0.0839808	0.136355	0.154379	0.0891549	141	1.55e-06	0.000195505	0.00485501	0.108283	0.00627087	0.00529965	0.00643222	0.278555	0.170699	0.269051	0.275282	0.268116
Kif21b	409	3.5e-05	0.00188982	0.0678546	0.0323936	0.0512573	0.000869429	0.0516382	301	9.74e-05	0.00690866	0.0981786	0.033583	0.0323885	0.00411966	0.0416421	0.174616	0.210742	0.211959	0.283678	0.203524	1787	0.0111976	0.112314	0.121855	0.140018	0.256533	0.0122003	0.201415	0.13491	0.133399	0.126249	0.156825	0.129237
Dusp7	410	3.5e-05	0.00188982	0.0034191	0.0388703	0.688383	0.0269816	0.00205146	1118	0.00537171	0.102788	0.00855944	0.2861	0.429833	0.177657	0.0200664	0.260538	0.136619	0.119074	0.154795	0.230438	514	0.000276525	0.00960399	0.0302007	0.0207305	0.793165	0.0209119	0.00670229	0.202058	0.212791	0.0866344	0.212542	0.245643
4930512M02Rik	411	3.53e-05	0.00190097	0.0543735	0.00567571	0.0292675	0.00930973	0.0608503	563	0.000645476	0.0245033	0.0554592	0.0153936	0.118114	0.0371859	0.0561052	0.20207	0.250035	0.174086	0.216815	0.201644	996	0.00200303	0.0360145	0.161598	0.0337038	0.0350063	0.0272506	0.184323	0.141899	0.169052	0.168441	0.172454	0.139332
Nlgn1	412	3.57e-05	0.00191634	0.0471836	0.00651584	0.0240803	0.0418694	0.0167243	175	2.11e-05	0.00258391	0.0288932	0.00479973	0.0450975	0.0701019	0.00617714	0.215108	0.27557	0.20045	0.185864	0.266844	2864	0.0403348	0.252448	0.257952	0.132269	0.071471	0.0921856	0.333921	0.122982	0.12751	0.131232	0.12973	0.120997
Sprn	413	3.6e-05	0.0019318	0.0173189	0.0438096	0.0211875	0.115246	0.00283487	211	3.6e-05	0.00365345	0.0173189	0.0438096	0.0211875	0.115246	0.00283487	0.232167	0.201507	0.225476	0.169192	0.294281	NA	ND	ND	ND	ND	ND	ND	ND	0.0887664	0.0752487	0.0489434	0.0962752	0.0832214
Mark4	414	3.62e-05	0.00193424	0.0701414	0.0248609	0.0180399	0.00753098	0.0222712	NA	ND	ND	ND	ND	ND	ND	ND	0.206355	0.0639525	0.104821	0.265524	0.120517	302	3.62e-05	0.00213735	0.0701414	0.0248609	0.0180399	0.00753098	0.0222712	0.159612	0.155632	0.159106	0.178955	0.156827
Gm3696	415	3.69e-05	0.00196743	0.167089	0.00334701	0.0163494	0.0853798	0.00692831	NA	ND	ND	ND	ND	ND	ND	ND	ND	ND	ND	ND	ND	305	3.69e-05	0.00216346	0.167089	0.00334701	0.0163494	0.0853798	0.00692831	0.148597	0.231942	0.198386	0.162591	0.225462
Sox17	416	3.7e-05	0.00196743	0.00703359	0.488922	0.00441553	0.0412539	0.00865522	1453	0.0110343	0.162461	0.0153158	0.333059	0.136301	0.136182	0.111185	0.240428	0.130522	0.164595	0.164626	0.1718	423	0.000135053	0.00571392	0.0463132	0.565094	0.00272798	0.0466102	0.0083382	0.192166	0.107083	0.279344	0.191977	0.243754
Zfp61	417	3.83e-05	0.00203455	0.00137741	0.306928	0.136881	0.000224684	0.436112	184	2.67e-05	0.00309859	0.000339652	0.687601	0.108328	0.000879355	0.162797	0.380295	0.0924375	0.170616	0.336675	0.156537	2792	0.0378228	0.242824	0.239938	0.133708	0.278187	0.00786303	0.966273	0.143459	0.151782	0.133273	0.212405	0.0699295
Armc6	418	3.85e-05	0.0020399	0.00575386	0.0380693	0.109548	0.0131294	0.0181115	13685	0.733912	1	0.479314	0.948785	0.518861	0.294108	0.455161	0.114026	0.0538694	0.109744	0.13636	0.116689	85	1.63e-07	3.4e-05	0.00110702	0.00610757	0.0433486	0.0053357	0.00496946	0.260161	0.208095	0.171915	0.210544	0.211834
Dner	419	3.88e-05	0.00204885	0.150323	0.0259754	0.0044253	0.0214134	0.015552	1624	0.0142844	0.188168	0.615253	0.126512	0.0274742	0.105351	0.068253	0.0996761	0.165979	0.216864	0.172247	0.186824	372	8.67e-05	0.00417264	0.0556881	0.028106	0.0136354	0.0265339	0.0279329	0.135593	0.140962	0.146936	0.141414	0.140953
Ggnbp1	420	3.89e-05	0.0020513	0.0357834	0.0164703	0.081697	0.0522928	0.00229568	16773	0.889714	1	0.819462	0.283807	0.679885	0.519908	0.987655	0.0779966	0.135986	0.0932195	0.109136	0.0420255	56	6.61e-08	2.08e-05	0.00650525	0.00716485	0.0223959	0.016413	0.000157479	0.184818	0.192849	0.168078	0.172332	0.235768
Or4k15	421	3.93e-05	0.00206463	0.0167629	0.00528531	0.0155428	0.0384127	0.110488	221	3.93e-05	0.0038002	0.0167629	0.00528531	0.0155428	0.0384127	0.110488	0.26397	0.318	0.267339	0.228205	0.184493	NA	ND	ND	ND	ND	ND	ND	ND	ND	ND	ND	ND	ND
Gm10373	422	3.96e-05	0.00207988	0.0496161	0.0583397	0.00755134	0.0182873	0.0147998	845	0.00243148	0.0613805	0.210884	0.0834823	0.0341846	0.0386879	0.0535904	0.149504	0.182637	0.213096	0.208881	0.197795	699	0.000623625	0.0159472	0.0376458	0.117165	0.0228275	0.0591145	0.0337771	0.162635	0.147734	0.174911	0.159578	0.168709
E130018O15Rik	423	4.05e-05	0.00211888	0.0122306	0.0183655	0.0268839	0.0214817	0.0468124	42	4.05e-08	2.07e-05	0.00243606	0.0026119	0.00430954	0.00452425	0.0122912	0.308062	0.305365	0.286308	0.284487	0.248085	15833	0.963796	1	0.586557	0.882495	0.859845	0.620407	0.6003	0.107169	0.0797705	0.082567	0.104454	0.106068
Gm17745	424	4.09e-05	0.00213769	0.16866	0.0195573	0.00376101	0.00964571	0.0514624	2402	0.0344077	0.30621	0.78413	0.0741157	0.0554151	ND	0.0766887	0.0813221	0.184157	0.193831	0.129053	0.183015	339	5.74e-05	0.00303035	0.0508123	0.0337308	0.0052261	0.00964571	0.108877	0.171931	0.180351	0.217557	0.21019	0.155604
Luzp2	425	4.15e-05	0.00216051	0.0237677	0.133707	0.0314362	0.00381963	0.0164019	578	0.000693624	0.0256725	0.0289771	0.434975	0.0809343	0.0141312	0.0160465	0.2155	0.11811	0.18139	0.239455	0.235185	1028	0.00220644	0.0384191	0.109745	0.0670806	0.0559014	0.0210361	0.126211	0.131188	0.134941	0.136394	0.144056	0.130057
Vmn2r29	426	4.16e-05	0.00216192	ND	0.0281246	0.00265713	ND	0.00436668	307	0.000107345	0.00747487	ND	0.0187682	0.0146447	ND	0.00352778	ND	0.228638	0.251754	ND	0.285764	1822	0.0118486	0.116494	ND	0.207737	0.0128136	ND	0.104166	ND	0.133407	0.180564	ND	0.14243
Grin2b	427	4.18e-05	0.00216988	0.0696675	0.00351679	0.0765512	0.0034191	0.0987046	504	0.000484324	0.0205578	ND	0.00772529	ND	0.00795364	0.0914843	0.244822	0.264798	0.207832	0.26374	0.178557	1069	0.00245802	0.0411827	0.0696675	0.0341809	0.0765512	0.0323913	0.214484	0.13192	0.136301	0.131329	0.136629	0.124484
Grb10	428	4.2e-05	0.00217397	0.01564	0.0119473	0.0356954	0.0351289	0.0271575	81	8.46e-07	0.000223333	0.00463945	0.00351437	0.0156716	0.0126667	0.0168577	0.283548	0.294003	0.239495	0.247016	0.236932	7922	0.390475	0.883874	0.413722	0.395705	0.338537	0.408627	0.221695	0.120005	0.120597	0.12257	0.120171	0.127349
Pknox2	429	4.22e-05	0.00217631	0.0808178	0.0208077	0.0535822	0.00552918	0.0128265	125	3.88e-06	0.000660262	0.139988	0.0148719	0.024975	0.00169359	0.00386306	0.161907	0.237057	0.219655	0.314284	0.283975	5073	0.161466	0.570648	0.107141	0.182043	0.351496	0.296381	0.394106	0.130778	0.126756	0.121359	0.122838	0.120317
Dmrta2	430	4.26e-05	0.00219101	0.0299904	0.0425141	0.0629604	0.00455229	0.0176914	11918	0.625456	1	0.444591	0.381008	0.646574	0.286978	0.572723	0.119746	0.127189	0.0981578	0.139714	0.105905	93	2.79e-07	5.25e-05	0.00957795	0.0172592	0.0167817	0.00136543	0.00385838	0.2413	0.223039	0.2239	0.3058	0.270506
Gm28453	431	4.27e-05	0.00219101	0.0555067	0.00507004	0.0037024	0.044673	0.139255	3767	0.0913193	0.518455	0.326962	0.159091	0.00997465	0.5821	0.955269	0.13351	0.16369	0.269894	0.102003	0.0470232	208	8.53e-06	0.000732294	0.0281395	0.00286381	0.0283457	0.0120007	0.032372	0.155827	0.181529	0.155743	0.165447	0.154221
Gm16159	432	4.32e-05	0.00221197	0.0598539	0.0632925	0.0240607	0.00356564	0.0202411	316	0.000116356	0.00787724	0.0157663	0.0520049	0.0428554	0.0109807	0.059492	0.234433	0.195075	0.201436	0.246557	0.190644	1794	0.0113555	0.113454	0.640772	0.210227	0.0751159	0.0246032	0.0440955	0.100687	0.14535	0.176733	0.209117	0.192221
Nbea	433	4.4e-05	0.00224949	0.0419768	0.399215	0.0146826	0.0509935	0.000537288	524	0.000551103	0.0224995	0.116415	0.71882	0.117432	0.076087	0.000228544	0.168723	0.0892185	0.168425	0.18306	0.389614	1239	0.00369845	0.0534771	0.0557723	0.190455	0.0152371	0.108677	0.126517	0.133802	0.125534	0.143312	0.129394	0.128367
Acvrl1	434	4.41e-05	0.00224949	0.111814	0.00887013	0.139333	0.0736084	0.000664283	251	5.62e-05	0.0047786	0.0674704	0.00359249	0.124359	0.0439376	0.00691765	0.187317	0.288663	0.166475	0.201715	0.265023	2355	0.0250597	0.190701	0.342394	0.263714	0.24885	0.303045	0.00525552	0.125517	0.131116	0.132293	0.128202	0.193148
Defa42	435	4.46e-05	0.00226866	0.598958	0.0039999	0.000418486	0.0211223	0.323409	NA	ND	ND	ND	ND	ND	ND	ND	ND	ND	ND	ND	ND	316	4.46e-05	0.00252302	0.598958	0.0039999	0.000418486	0.0211223	0.323409	0.109529	0.229011	0.252267	0.180966	0.129148
Skint10	436	4.51e-05	0.00228806	0.0215179	0.00995224	0.0741726	0.00380971	0.114778	NA	ND	ND	ND	ND	ND	ND	ND	0.14799	0.127985	0.309753	0.351507	0.338926	318	4.51e-05	0.00253018	0.0215179	0.00995224	0.0741726	0.00380971	0.114778	0.168084	0.178463	0.150648	0.191232	0.14465
Gm5441	437	4.52e-05	0.00228806	0.0601655	0.0106251	0.0376492	0.0132075	0.0219018	4159	0.111669	0.574126	ND	ND	0.735009	0.146893	0.0530839	ND	ND	0.0875301	0.160631	0.194911	266	2.23e-05	0.00150191	0.0601655	0.0106251	0.00776226	0.010764	0.0543214	0.140325	0.154597	0.155822	0.153315	0.140416
Pcdhga2	438	4.58e-05	0.00231627	0.0426997	0.088037	0.0451126	0.00233476	0.0179063	11141	0.572872	1	0.917618	0.691843	0.791214	0.136527	0.200363	0.0636355	0.09205	0.0813706	0.162751	0.14919	104	3.69e-07	6.31e-05	0.0072128	0.0243234	0.00894031	0.0011631	0.0111767	0.15352	0.143259	0.151622	0.171832	0.149691
Col16a1	439	4.61e-05	0.00232404	0.0298927	0.00438676	0.054354	0.0057734	0.173661	14137	0.759606	1	0.332338	ND	0.794317	0.5226	0.600687	0.12989	0.111301	0.0809619	0.108978	0.101178	121	7.14e-07	0.0001048	0.0127449	0.00438676	0.0112771	0.0010248	0.0690466	0.156288	0.164501	0.156458	0.178154	0.140217
Aldoart1	440	4.62e-05	0.00232404	0.00661581	0.0676517	0.0160506	0.1007	0.00989803	230	4.62e-05	0.00427903	0.00661581	0.0676517	0.0160506	0.1007	0.00989803	0.276079	0.191756	0.243022	0.177599	0.26085	NA	ND	ND	ND	ND	ND	ND	ND	0.214437	0.162911	0.044965	0.01375	0.066105
Igsf9b	441	4.64e-05	0.00232971	0.0948264	0.0191568	0.0344548	0.00309673	0.0371608	445	0.000338778	0.0162865	0.0972584	0.019373	0.0431008	0.0166822	0.06683	0.179743	0.23776	0.208902	0.24324	0.193225	1377	0.00488214	0.063528	0.191415	0.125644	0.117486	0.0138237	0.083978	0.129527	0.134093	0.134786	0.154375	0.138147
Rec8	442	4.77e-05	0.00239184	0.248246	0.027851	0.233759	0.000537288	0.0085966	88	1e-06	0.00024393	0.149653	0.00428514	0.453846	0.000153763	0.00149544	0.159567	0.278905	0.116002	0.406415	0.316851	8324	0.427417	0.920938	0.453235	0.896312	0.137334	0.18252	0.613823	0.117324	0.0725147	0.159522	0.150453	0.102618
Prlhr	443	4.83e-05	0.00241418	0.010382	0.0111716	0.770045	0.0335123	0.00253043	236	4.83e-05	0.0043786	0.010382	0.0111716	0.770045	0.0335123	0.00253043	0.248531	0.246061	0.0837685	0.209627	0.297628	NA	ND	ND	ND	ND	ND	ND	ND	ND	ND	ND	ND	ND
Gp1bb	444	4.89e-05	0.00243707	0.0190315	0.0279651	0.0178953	0.0276919	0.0291791	237	4.89e-05	0.00441615	0.0190315	0.0279651	0.0178953	0.0276919	0.0291791	0.241681	0.227371	0.24399	0.227733	0.225802	NA	ND	ND	ND	ND	ND	ND	ND	0.248237	0.0726322	0.110133	0.0459923	0.12189
2510009E07Rik	445	4.9e-05	0.00243707	0.107243	0.046998	0.0119083	0.0152492	0.00842077	187	2.73e-05	0.00309859	0.0737817	0.018092	0.00830582	0.012846	0.0261649	0.185129	0.233057	0.260381	0.244965	0.22038	3074	0.0479368	0.27946	0.297248	0.410048	0.165905	0.145304	0.0336582	0.125166	0.119883	0.133372	0.135084	0.152128
Hotairm1	446	4.94e-05	0.00245113	0.0072485	0.00888967	0.0509935	0.0948459	0.024979	1423	0.0104851	0.157463	0.0584338	0.0454119	0.100517	0.393231	0.0931814	0.200336	0.209543	0.180454	0.125711	0.183249	448	0.000170581	0.00681715	0.0126448	0.0209224	0.0822005	0.0473827	0.036286	0.282441	0.256766	0.192697	0.217697	0.230142
4921515E04Rik	447	5.08e-05	0.0025147	0.0643835	0.0199107	0.0455181	0.00569684	0.0242501	NA	ND	ND	ND	ND	ND	ND	ND	0.0841048	0.102203	0.120906	0.144015	0.248639	325	5.08e-05	0.00279446	0.0643835	0.0199107	0.0455181	0.00569684	0.0242501	0.136618	0.145736	0.139366	0.155726	0.144242
Fam83h	448	5.11e-05	0.00252301	0.00386847	0.0440967	0.00727781	0.0769298	0.0849892	6508	0.25269	0.829979	0.022893	0.545477	0.753253	0.919404	0.222684	0.223646	0.106676	0.0855723	0.0631785	0.14559	150	2.31e-06	0.000274913	0.0131831	0.0125621	0.000996836	0.015304	0.0721429	0.185112	0.185873	0.2253	0.182751	0.157176
Vmn2r91	449	5.18e-05	0.0025538	0.0136924	0.00829867	0.0149242	0.0865165	0.0563303	NA	ND	ND	ND	ND	ND	ND	ND	0.156667	0.0563349	0.18923	0.108073	0.0515494	329	5.18e-05	0.00281605	0.0136924	0.00829867	0.0149242	0.0865165	0.0563303	0.171247	0.177641	0.170142	0.146669	0.152654
Jak3	450	5.2e-05	0.00255634	0.00609577	0.00987633	0.0780728	0.0536897	0.032882	6110	0.227384	0.795622	0.0920167	0.719109	0.735025	0.0907023	0.352234	0.183159	0.0892301	0.0875455	0.177056	0.127548	158	2.97e-06	0.000335375	0.00631456	0.00151542	0.019536	0.0970969	0.0135815	0.194714	0.216286	0.177393	0.151112	0.183024
Tmem190	451	5.24e-05	0.00257362	0.225068	0.0253823	0.0312403	0.0027001	0.0174145	240	5.24e-05	0.00467288	0.225068	0.0253823	0.0312403	0.0027001	0.0174145	0.145375	0.219479	0.21263	0.295977	0.231958	NA	ND	ND	ND	ND	ND	ND	ND	ND	ND	ND	ND	ND
Serpina1a	452	5.28e-05	0.00257828	0.061876	0.0047379	0.0197722	0.0120255	0.121447	14506	0.781095	1	0.705265	0.389093	0.795696	0.224858	0.832479	0.0900693	0.123578	0.079868	0.145956	0.0752459	86	1.97e-07	4.05e-05	0.0150115	0.00105219	0.00318362	0.0062268	0.0309211	0.221684	0.302529	0.267542	0.247326	0.201106
Ghsr	453	5.28e-05	0.00257828	0.0335365	0.0129828	0.0167927	0.194781	0.00594924	55	1.53e-07	5.94e-05	0.0068298	0.00182576	0.00581889	0.0723388	0.00137031	0.263874	0.3116	0.269497	0.184354	0.322445	13429	0.84277	1	0.717929	0.848802	0.356273	0.667724	0.406553	0.0890469	0.0737545	0.126976	0.0942357	0.121134
Utf1	454	5.29e-05	0.00257828	0.00223755	0.00707403	0.0218668	0.0910026	0.269257	241	5.29e-05	0.00469233	0.00223755	0.00707403	0.0218668	0.0910026	0.269257	0.318372	0.273298	0.231759	0.181142	0.140585	NA	ND	ND	ND	ND	ND	ND	ND	ND	ND	ND	ND	ND
Htr3a	455	5.3e-05	0.00257836	0.366362	0.000801047	0.0666921	0.00518727	0.083768	1213	0.0067299	0.118691	0.505068	0.00593134	0.0992194	0.0806652	0.215404	0.11073	0.26958	0.174739	0.181743	0.147324	567	0.000348083	0.0109772	0.238175	0.00791296	0.118032	0.00576925	0.0730738	0.138036	0.216531	0.155963	0.223483	0.167259
Gabrb1	456	5.37e-05	0.00260704	0.0175644	0.127718	0.00850869	0.0104332	0.0434226	190	2.78e-05	0.00313187	0.00745659	0.21467	0.00568269	0.0277307	0.0151052	0.259706	0.14667	0.269062	0.215742	0.235861	3173	0.0515274	0.290959	0.294046	0.128008	0.158668	0.0416762	0.446459	0.122739	0.129106	0.127519	0.137383	0.11906
Dtx1	457	5.54e-05	0.00268641	0.0745267	0.0113905	0.00719966	0.0184827	0.0797042	1146	0.00568858	0.106104	0.248453	0.0124653	0.166825	0.126194	0.0624041	0.143802	0.252138	0.1591	0.169366	0.194508	589	0.000385812	0.0117141	0.0543544	0.103766	0.00438308	0.0183921	0.235799	0.148089	0.140216	0.176548	0.160521	0.129089
Sim1	458	5.58e-05	0.00269213	0.00858683	0.0216283	0.1416	0.0665944	0.0051775	490	0.000444383	0.0194014	0.0321808	0.0275796	0.210287	0.0916583	0.00753564	0.214502	0.219825	0.14871	0.178491	0.265701	1397	0.00507121	0.0650449	0.0284797	0.102887	0.150415	0.127596	0.061528	0.14825	0.136202	0.132238	0.133988	0.141217
Odf4	459	5.59e-05	0.00269213	0.0699939	0.0252428	0.0111267	0.00632046	0.0731786	1072	0.00483633	0.0964799	0.0660232	0.0509121	0.0804916	0.0376925	0.31741	0.188456	0.197109	0.181815	0.20708	0.132156	623	0.000459922	0.0132045	0.188466	0.0674002	0.0155579	0.0163666	0.0416859	0.154256	0.196058	0.257858	0.255613	0.215714
1700071K01Rik	460	5.59e-05	0.00269213	0.0600189	0.00195478	0.0381825	0.110442	0.0183974	248	5.59e-05	0.0047786	0.0600189	0.00195478	0.0381825	0.110442	0.0183974	0.191092	0.307606	0.20602	0.170641	0.230134	NA	ND	ND	ND	ND	ND	ND	ND	ND	ND	ND	ND	ND
Ccdc71	461	5.61e-05	0.0026946	0.0311236	0.0206709	0.153234	0.0226442	0.00409316	426	0.000299126	0.0149528	0.0567837	0.0416633	0.106163	0.0198943	0.0154194	0.192691	0.202889	0.171802	0.227241	0.235701	1537	0.00697965	0.0813794	0.0787233	0.0646414	0.330976	0.151635	0.0213001	0.180407	0.186871	0.13009	0.158523	0.223405
St3gal2	462	5.75e-05	0.00275392	0.00734619	0.0114296	0.0689389	0.0292968	0.0555262	4802	0.148484	0.660712	0.26884	0.0847165	0.142203	0.309899	0.68274	0.138203	0.179186	0.161468	0.13258	0.0929349	202	6.82e-06	0.000602633	0.00284626	0.015328	0.0859054	0.0133629	0.01348	0.170402	0.155355	0.137968	0.154755	0.15468
Nyap1	463	5.79e-05	0.00276701	0.00539242	0.0617686	0.0125725	0.205088	0.0110593	867	0.00264667	0.0653059	0.0225688	0.0875578	0.01905	0.19675	ND	0.227746	0.180687	0.233702	0.151617	0.189422	901	0.00140629	0.0279262	0.0217887	0.120645	0.0774825	0.263426	0.0110593	0.189658	0.153508	0.163302	0.134502	0.20624
Gm38499	464	5.93e-05	0.00283153	0.00361448	0.322656	0.23034	0.000244222	0.149434	4875	0.151904	0.666122	0.152354	0.709082	0.438644	0.0156302	0.964961	0.159887	0.0902041	0.117814	0.236417	0.0520176	197	6.57e-06	0.000588413	0.0018194	0.139607	0.139204	0.000519007	0.0351842	0.215944	0.139089	0.139132	0.235518	0.158029
Mxi1	465	6.14e-05	0.00291738	0.0438735	0.0118224	0.335284	0.00279985	0.020999	NA	ND	ND	ND	ND	ND	ND	ND	0.183502	0.153308	0.116734	0.153335	0.149357	341	6.14e-05	0.00321936	0.0438735	0.0118224	0.335284	0.00279985	0.020999	0.142695	0.153317	0.122639	0.16448	0.148754
Nupr2	466	6.14e-05	0.00291738	0.00319442	0.0201629	0.306176	0.0180626	0.0287302	1695	0.016078	0.202901	0.0246515	0.166873	0.258834	0.109248	0.157536	0.21962	0.155744	0.139655	0.170375	0.157772	427	0.000137388	0.00575446	0.00970038	0.0155731	0.353867	0.0206619	0.0256768	0.271792	0.251755	0.126883	0.240126	0.231341
Znrf1	467	6.2e-05	0.00293377	0.00307719	0.0536979	0.0342203	0.0840025	0.0218041	387	0.000224096	0.0123878	0.0106085	ND	0.0487123	0.0272232	0.0233633	0.261717	0.154189	0.205607	0.226696	0.232289	1679	0.0095108	0.10149	0.0215333	0.0536979	0.103074	0.581082	0.122508	0.148644	0.140918	0.134809	0.11485	0.133226
Tnfsfm13	468	6.2e-05	0.00293377	0.112772	0.00136764	0.00861614	0.022146	0.35209	534	0.000579917	0.0232325	0.151932	0.00508639	0.0457224	0.011102	0.465782	0.159551	0.273761	0.200066	0.247052	0.11475	1363	0.00476148	0.0625934	0.153738	0.0159591	0.0201144	0.264113	0.242968	0.145	0.18686	0.182859	0.133009	0.134967
Pnma8b	469	6.22e-05	0.0029366	0.0535239	0.000664283	0.0135494	0.0515015	0.41926	940	0.00338524	0.0769863	0.0535239	0.0148653	0.231484	0.0515015	0.207495	0.195565	0.238371	0.144139	0.196845	0.14822	779	0.000914916	0.0210189	ND	0.00238787	0.00702277	ND	0.712478	0.189137	0.355944	0.299309	0.23727	0.084384
Trpm4	470	6.27e-05	0.00295575	0.0491765	0.00734619	0.025741	0.126927	0.00890921	710	0.00145447	0.0437362	0.822715	0.0115919	0.028545	0.12012	0.0189882	0.0776177	0.244732	0.214789	0.167149	0.228251	977	0.00189103	0.0346604	0.00952798	0.066136	0.123054	0.227163	0.0502767	0.168285	0.14598	0.138206	0.129742	0.149262
Adgrg3	471	6.3e-05	0.00296223	0.0228787	0.00591993	0.0131782	0.117334	0.0504855	413	0.000269226	0.0139457	0.100293	0.0145709	0.0191095	0.0867883	0.0277412	0.173918	0.2379	0.228873	0.178797	0.216546	1651	0.00909478	0.0985804	0.0304141	0.0379659	0.0824376	0.284808	0.293357	0.159843	0.156975	0.146602	0.127551	0.127023
Fam78b	472	6.35e-05	0.00297861	0.0374245	0.048434	0.0484927	0.00986656	0.0123088	56	1.59e-07	6.06e-05	0.0102318	0.00923732	0.0131012	0.00413385	0.00146998	0.254629	0.258302	0.24472	0.287871	0.327956	13837	0.868967	1	0.553408	0.833805	0.588701	0.26315	0.979618	0.115918	0.107104	0.114907	0.125441	0.0963779
Reno1	473	6.37e-05	0.00298024	0.00950511	0.0565617	0.012045	0.114169	0.0144872	10034	0.500579	1	0.415225	0.940208	0.200293	0.538426	0.223103	0.120766	0.0586938	0.150509	0.107758	0.146446	129	9.31e-07	0.000128128	0.00250178	0.00999206	0.00701218	0.0441271	0.00791148	0.322504	0.26365	0.278087	0.206644	0.273124
Fbxw14	474	6.55e-05	0.00305904	0.181955	0.00803978	0.0169294	0.0117226	0.0382256	4031	0.104579	0.554736	0.353318	0.14065	0.306612	0.274066	0.0874236	0.128907	0.166327	0.135272	0.140086	0.183805	249	1.42e-05	0.00102077	0.125232	0.00596165	0.00682058	0.00490222	0.0665423	0.156042	0.228656	0.230451	0.233313	0.171727
Lama1	475	6.64e-05	0.00309064	0.0187855	0.0639079	0.011283	0.00886036	0.0941524	74	4.69e-07	0.000135461	0.00705644	0.0200849	0.00437252	0.00191439	0.0227874	0.268066	0.230807	0.285764	0.317477	0.226414	11040	0.661217	1	0.33645	0.550914	0.291251	0.494502	0.809929	0.12237	0.116491	0.123802	0.117916	0.1096
Ivns1abp	476	6.64e-05	0.00309064	0.0373366	0.0104918	0.0301272	0.0509251	0.0188051	47	9.18e-08	4.18e-05	0.00938006	0.00185245	0.00447493	0.0132284	0.00384809	0.253136	0.311529	0.279169	0.241336	0.284597	15473	0.95003	1	0.602154	0.628301	0.956527	0.622998	0.61868	0.110101	0.108592	0.0812921	0.108899	0.109148
Pitx2	477	6.67e-05	0.00309287	0.00735596	0.0796358	0.0674638	0.0900299	0.00319442	388	0.000226764	0.0124609	0.0227693	0.069951	0.130327	0.0273986	0.00947459	0.226464	0.187834	0.166144	0.220052	0.257418	1769	0.0109037	0.110393	0.0336966	0.210036	0.09125	0.63313	0.025304	0.160763	0.133611	0.146749	0.109664	0.16462
Scoc	478	6.68e-05	0.00309287	0.11962	0.000674052	0.0806127	0.0461286	0.0379814	1490	0.011777	0.168992	0.391686	0.0675088	0.115716	0.196072	0.0192987	0.123932	0.189611	0.171097	0.152153	0.232068	476	0.000218153	0.0081894	0.0644476	0.000555078	0.129172	0.0370213	0.299677	0.181357	0.290931	0.143753	0.163334	0.128155
Galntl6	479	6.69e-05	0.00309287	0.0143309	0.00468906	0.211682	0.00518727	0.154524	1367	0.00946823	0.148174	0.0492755	0.0166786	0.87699	0.0411804	0.284003	0.197623	0.233433	0.0696771	0.203545	0.136383	527	0.000294512	0.00999001	0.0354613	0.024398	0.0618672	0.0113037	0.124801	0.134739	0.136643	0.131753	0.140424	0.127717
Acsf2	480	6.76e-05	0.00311993	0.274447	0.0204951	0.0163824	0.0121818	0.0102964	4508	0.131236	0.622344	0.284539	0.39603	0.597461	0.025285	0.321231	0.135885	0.122166	0.101425	0.218985	0.131037	228	1.13e-05	0.000874761	0.274469	0.00671589	0.00338784	0.0563333	0.00354816	0.125588	0.16393	0.170221	0.143662	0.169797
Bahd1	481	6.78e-05	0.00312119	0.0125921	0.00899713	0.065256	0.0272649	0.0575191	297	9.38e-05	0.00675614	0.0148133	0.0497596	0.0162266	0.0336671	0.0433688	0.241479	0.199515	0.238272	0.212928	0.20423	2312	0.0242001	0.187509	0.100057	0.0196409	0.701063	0.111449	0.22096	0.144194	0.165945	0.106636	0.142638	0.13206
Def6	482	6.94e-05	0.0031877	0.0175644	0.0222535	0.019948	0.0575972	0.0265811	647	0.00100436	0.0332091	0.0280641	0.0596525	0.00638735	0.353704	0.0999453	0.216164	0.191295	0.26582	0.127431	0.174036	1129	0.00283718	0.0450011	0.0781101	0.0494188	0.40225	0.0271485	0.0365851	0.149949	0.156615	0.121375	0.165001	0.160862
Bcl3	483	6.96e-05	0.00319032	0.00587268	0.00602739	0.0192154	0.0591505	0.297794	3268	0.067587	0.442227	ND	0.233153	0.620554	0.038646	0.121316	ND	0.143773	0.0991072	0.207329	0.167014	343	6.32e-05	0.00329781	0.00587268	0.00245884	0.00393819	0.257255	0.7257	0.212888	0.211505	0.204185	0.139606	0.102224
Tnfsf13	484	6.99e-05	0.00319569	0.0220347	0.00596752	0.0234373	0.0593429	0.0658207	272	6.99e-05	0.00549434	0.0220347	0.00596752	0.0234373	0.0593429	0.0658207	0.223784	0.26774	0.221746	0.191169	0.187742	NA	ND	ND	ND	ND	ND	ND	ND	0.06202	0.0826406	0.0280226	0.0487277	0.0710077
Tmsb10	485	7.05e-05	0.00321811	0.0136502	0.0372942	0.0166634	0.0286255	0.0501416	273	7.05e-05	0.00550433	0.0136502	0.0372942	0.0166634	0.0286255	0.0501416	0.241302	0.207223	0.234461	0.216115	0.197296	NA	ND	ND	ND	ND	ND	ND	ND	ND	ND	ND	ND	ND
Synpo	486	7.18e-05	0.00327184	0.0652756	0.0220972	0.0105992	0.0193912	0.0420452	82	8.68e-07	0.000225855	0.0193991	0.00546615	0.00902796	0.00318225	0.0184689	0.232019	0.277451	0.259128	0.297781	0.233735	9569	0.533902	1	0.587161	0.535168	0.130267	0.778476	0.351933	0.113435	0.115211	0.134025	0.106502	0.121941
Pecam1	487	7.24e-05	0.00328964	0.0875779	0.00594924	0.112928	0.0129535	0.0165094	292	8.88e-05	0.00649189	0.0879028	0.0116298	0.0401429	0.0103627	0.0383125	0.177965	0.244877	0.203875	0.24876	0.205408	2449	0.0279952	0.204814	0.190046	0.0481304	0.583409	0.149096	0.0533181	0.128588	0.140402	0.115241	0.130857	0.139583
2610042L04Rik	488	7.27e-05	0.00329863	0.00306742	0.0227322	0.0314753	0.0101694	0.567171	518	0.000526624	0.0217492	0.00392217	0.0520215	0.0313526	0.0280996	0.895616	0.310954	0.206837	0.226095	0.230305	0.0605466	1524	0.00678798	0.0797879	0.0579858	0.0582627	0.144531	0.0398464	0.268715	0.168809	0.16871	0.14898	0.176512	0.13381
Dhrs13os	489	7.29e-05	0.00330113	0.0135885	0.0348586	0.0520439	0.0145617	0.0353885	277	7.29e-05	0.00563075	0.0135885	0.0348586	0.0520439	0.0145617	0.0353885	0.23941	0.208161	0.194973	0.23709	0.207665	NA	ND	ND	ND	ND	ND	ND	ND	0.263745	0.074676	0.216855	0.176675	0.199244
Abhd8	490	7.34e-05	0.00331534	0.0346599	0.00783463	0.0452006	0.124328	0.00839146	7409	0.314493	0.907588	0.406946	0.076001	0.78509	0.825157	0.152992	0.124091	0.190753	0.0828251	0.0778151	0.164755	156	2.73e-06	0.000311902	0.0125214	0.0106906	0.00902503	0.0321981	0.00571815	0.225305	0.229789	0.234619	0.19886	0.247792
Cacnb1	491	7.36e-05	0.00331698	0.0598734	0.0381181	0.0383428	0.0139793	0.0105015	1073	0.0048391	0.0964799	0.104791	0.179836	0.117047	0.0679654	0.0216093	0.172051	0.153317	0.168293	0.186528	0.224253	708	0.000639664	0.0161664	0.0964551	0.0322504	0.049834	0.0248835	0.0538914	0.146627	0.162406	0.156309	0.165969	0.155192
Rara	492	7.45e-05	0.00334661	0.0164117	0.0455229	0.0153078	0.00189516	0.601821	1303	0.00827249	0.135802	0.173999	0.0183604	0.0721897	0.0599101	0.502171	0.154628	0.231137	0.185038	0.191314	0.111051	617	0.000444462	0.0128844	0.0116486	0.388837	0.0260091	0.00206419	0.530237	0.157267	0.120484	0.150045	0.172377	0.115318
1700124L16Rik	493	7.45e-05	0.00334661	0.0499415	0.213475	0.0337421	0.00186645	0.0194485	279	7.45e-05	0.00570223	0.0499415	0.213475	0.0337421	0.00186645	0.0194485	0.196467	0.146783	0.209425	0.309916	0.227726	NA	ND	ND	ND	ND	ND	ND	ND	ND	ND	ND	ND	ND
Hoxa9	494	7.57e-05	0.00339181	0.00254967	0.0588965	0.139626	0.0057441	0.110554	10434	0.527086	1	0.605262	0.393844	0.418188	0.378667	0.286602	0.100723	0.122602	0.119897	0.124334	0.135888	130	9.35e-07	0.000128128	0.00029728	0.0251217	0.0741622	0.00139711	0.0795343	0.311584	0.19721	0.170501	0.269502	0.168734
Gm26876	495	7.61e-05	0.00340597	0.0268929	0.0229317	0.00664246	0.0368354	0.0889326	281	7.61e-05	0.00579715	0.0268929	0.0229317	0.00664246	0.0368354	0.0889326	0.217213	0.222466	0.264057	0.206866	0.177717	NA	ND	ND	ND	ND	ND	ND	ND	0.0511144	0.118339	0.0866194	0.0952993	0.0464232
Gata3	496	7.67e-05	0.00340991	0.0116836	0.0328332	0.00575386	0.087236	0.0703163	2710	0.0442096	0.348748	0.157418	0.36834	0.0212633	0.308561	0.228323	0.161273	0.127293	0.232764	0.134963	0.147146	326	5.11e-05	0.00280206	0.00850342	0.0129677	0.0250003	0.0537887	0.0547576	0.167074	0.16257	0.155502	0.147019	0.146816
Ppp1r17	497	7.68e-05	0.00340991	0.0265225	0.011664	0.0620714	0.0690659	0.010228	141	6.66e-06	0.00101087	0.0160272	0.0116044	0.0264234	0.0330209	0.00404524	0.237549	0.248618	0.220627	0.213141	0.285849	5492	0.190119	0.620725	0.227599	0.115041	0.402227	0.370834	0.279721	0.137417	0.152774	0.122298	0.12467	0.132288
Cacng2	498	7.69e-05	0.00340991	0.00687728	0.00758064	0.0257703	0.0312115	0.323877	346	0.00015519	0.00959201	0.00416746	0.0148596	0.0351892	0.0559702	0.271642	0.293587	0.245706	0.214762	0.198352	0.140216	2153	0.0199226	0.165812	0.162811	0.0528647	0.0999411	0.0801278	0.366509	0.129244	0.138416	0.133345	0.13513	0.121448
Sh2b3	499	7.69e-05	0.00340991	0.0139206	0.633863	0.037278	0.0509447	0.000810816	7128	0.297441	0.892197	0.622349	0.34235	0.163289	0.571365	0.136596	0.099679	0.130096	0.159259	0.104872	0.165786	180	4.49e-06	0.000444944	0.00269632	0.855075	0.0345607	0.0144462	0.000352755	0.198076	0.0958417	0.162918	0.175155	0.226194
Clvs2	500	7.7e-05	0.00340991	0.143427	0.00657445	0.0140281	0.0594729	0.0173007	5105	0.166089	0.695582	0.776891	0.199506	0.283276	0.255038	0.0754048	0.0821133	0.150782	0.137321	0.141471	0.184775	209	8.6e-06	0.000734884	0.0414178	0.00321083	0.0060193	0.039313	0.0284869	0.148047	0.173521	0.167344	0.148589	0.152549
4930442J19Rik	501	7.78e-05	0.00343671	0.244985	0.0314558	0.0124748	0.0044253	0.0324229	118	3.61e-06	0.00065386	ND	0.00971724	0.00488174	0.00843277	0.00591592	0.291338	0.255218	0.279655	0.260184	0.272749	5648	0.200573	0.636779	0.244985	0.465903	0.299331	0.0446047	0.795373	0.143324	0.113166	0.133027	0.198638	0.0828213
Ccr10	502	7.79e-05	0.00343671	0.0534776	0.00565248	0.0276832	0.0280819	0.0587886	283	7.79e-05	0.00589026	0.0534776	0.00565248	0.0276832	0.0280819	0.0587886	0.199961	0.281802	0.22329	0.222781	0.196617	NA	ND	ND	ND	ND	ND	ND	ND	0.0340286	0.0303499	0.0318525	0.0797919	0.0984891
Ssbp4	503	7.83e-05	0.00344749	0.201008	0.00218823	0.0178282	0.0283297	0.0625891	16149	0.863424	1	ND	0.807078	0.583228	0.314734	0.946268	0.0842028	0.0799187	0.104316	0.134881	0.0570826	103	3.63e-07	6.27e-05	0.201008	0.000183424	0.00381556	0.0124941	0.0113707	0.143811	0.27907	0.220017	0.212716	0.199332
Greb1	504	7.9e-05	0.00347072	0.148598	0.00552918	0.144169	0.00195122	0.0608235	985	0.00378258	0.0819856	ND	0.00664977	0.0650392	ND	ND	0.0643982	0.2656	0.188957	0.162936	0.132231	923	0.00152644	0.0295802	0.148598	0.0754594	0.497981	0.00195122	0.0608235	0.130322	0.135872	0.117807	0.167373	0.137702
Defa37	505	7.93e-05	0.00347744	0.598958	0.0039999	0.000418486	0.0435705	0.323409	NA	ND	ND	ND	ND	ND	ND	ND	ND	ND	ND	0.124396	ND	363	7.93e-05	0.00390995	0.598958	0.0039999	0.000418486	0.0435705	0.323409	0.109529	0.229011	0.252267	0.170204	0.129148
Syt14	506	8.05e-05	0.00352055	0.00261806	0.517086	0.00184632	0.0127777	0.450413	690	0.00129327	0.0400968	0.00140332	0.826382	0.00699038	0.0912329	0.716838	0.319319	0.0770861	0.262308	0.17686	0.0894683	1225	0.0036016	0.0526708	0.131618	0.249695	0.0170418	0.0166355	0.230201	0.133066	0.12605	0.150635	0.151623	0.126918
Fignl2	507	8.1e-05	0.00353722	0.0316218	0.000761972	0.00208077	0.506487	0.571303	229	4.44e-05	0.00415138	0.0172776	0.00150674	0.00198248	0.434266	0.30444	0.23321	0.321366	0.310861	0.118152	0.133474	3622	0.0721363	0.356981	0.264457	0.0287277	0.0691675	0.459517	0.800717	0.139927	0.235931	0.197559	0.112656	0.0727694
Fezf1	508	8.17e-05	0.00355704	0.0527156	0.00286843	0.0255877	0.122066	0.0310481	288	8.17e-05	0.00606796	0.0527156	0.00286843	0.0255877	0.122066	0.0310481	0.200468	0.308328	0.2261	0.170573	0.219206	NA	ND	ND	ND	ND	ND	ND	ND	0.0766413	0.122533	0.103707	0.0904053	0.140312
Tcstv2b	509	8.18e-05	0.00355704	0.156149	0.00262904	0.0184542	0.0178636	0.108494	NA	ND	ND	ND	ND	ND	ND	ND	ND	ND	ND	ND	ND	368	8.18e-05	0.00397651	0.156149	0.00262904	0.0184542	0.0178636	0.108494	0.148584	0.227168	0.203472	0.197064	0.157318
Plbd1	510	8.28e-05	0.00359471	0.356134	0.000351679	0.0223219	0.044253	0.120567	4702	0.142795	0.649269	0.902966	0.025464	0.106641	0.343556	0.75703	0.0660311	0.222585	0.173213	0.12918	0.0852784	220	1.07e-05	0.000866772	0.127558	0.000487844	0.0277575	0.0200639	0.0337006	0.135059	0.186235	0.149906	0.152918	0.148079
Adam18	511	8.33e-05	0.00360748	0.0174374	0.0218041	0.0384991	0.0123479	0.0831038	149	9.52e-06	0.00136643	0.00773076	0.00824959	0.0495415	0.00560348	0.0573126	0.259275	0.257062	0.19743	0.270323	0.192615	5085	0.162182	0.571858	0.281262	0.346734	0.118374	0.257128	0.272019	0.12489	0.122131	0.134623	0.126008	0.12531
Fam180a	512	8.37e-05	0.00361789	0.00176816	0.0958619	0.108053	0.0556435	0.0148291	1867	0.0199478	0.228572	0.0206271	0.159672	0.0579875	0.25145	0.527032	0.233857	0.160746	0.197123	0.143336	0.108595	435	0.000147571	0.00607342	0.00545472	0.118235	0.381676	0.0367266	0.00343658	0.210985	0.152131	0.123834	0.175534	0.233511
Gm15723	513	8.48e-05	0.00365784	0.0318172	0.0669656	0.0817166	0.042602	0.002071	68	3.34e-07	0.000105209	0.0194231	0.0150178	0.0282004	0.0111925	0.000196911	0.231976	0.240995	0.219035	0.25142	0.413435	12525	0.780857	1	0.2369	0.783535	0.540046	0.589578	0.690652	0.137092	0.0940202	0.112344	0.108898	0.101756
Lgals4	514	8.53e-05	0.00367299	0.0140281	0.00339957	0.0629115	0.268517	0.0192154	304	9.84e-05	0.00692779	0.0163303	0.00419012	0.162277	0.119918	0.013944	0.234324	0.280927	0.157295	0.167866	0.239618	2516	0.0299223	0.21315	0.104461	0.0608713	0.0668054	0.631525	0.175267	0.164475	0.179282	0.176762	0.102649	0.149638
Dhrs13	515	8.57e-05	0.00368523	0.0315339	0.0791571	0.0226833	0.0124553	0.0220972	206	3.35e-05	0.00346149	0.0109072	0.0299567	0.0363756	0.0158969	0.0253584	0.247281	0.213727	0.207342	0.234675	0.219215	3547	0.0687546	0.347177	0.417393	0.487309	0.0831098	0.0915384	0.115319	0.120419	0.113316	0.178459	0.175286	0.167644
Crb3	516	8.59e-05	0.00368616	0.0057183	0.0373757	0.0601274	0.164058	0.00741213	14292	0.768584	1	ND	0.78373	0.485213	0.501611	ND	0.0870704	0.0825468	0.114099	0.11236	0.059816	186	5.25e-06	0.000503898	0.0057183	0.00721769	0.0209817	0.0765501	0.00741213	0.251178	0.244189	0.212955	0.175765	0.243396
Aoah	517	8.64e-05	0.00369889	0.067161	0.00575386	0.0874802	0.00730711	0.063693	1965	0.02286	0.248877	0.186898	0.0334381	0.927929	0.0288586	0.185881	0.153845	0.213069	0.0590918	0.218035	0.154046	425	0.000135651	0.00571392	0.0632318	0.0158502	0.0179583	0.0261961	0.0591831	0.136929	0.147594	0.146693	0.143773	0.137449
Gga1	518	8.71e-05	0.00372114	0.0343473	0.0672489	0.0300295	0.0200457	0.0114296	146	8.84e-06	0.00129487	0.0246876	0.0246181	0.0060674	0.0210244	0.0119533	0.219572	0.219665	0.266796	0.224877	0.243699	5253	0.17404	0.594002	0.204119	0.481118	0.703097	0.122729	0.108848	0.135988	0.117159	0.104928	0.145082	0.14711
Nkx3-2	519	8.9e-05	0.0037979	0.0937732	0.0060576	0.00641216	0.0497051	0.0902957	293	8.9e-05	0.00649189	0.0937732	0.0060576	0.00641216	0.0497051	0.0902957	0.176175	0.269748	0.26772	0.19758	0.177461	NA	ND	ND	ND	ND	ND	ND	ND	0.0464474	0.0422447	0.0941301	0.033221	0.19842
Nlrp1b	520	9.09e-05	0.00387107	0.0576723	0.00605013	0.0250845	0.0124168	0.154471	NA	ND	ND	ND	ND	ND	ND	ND	0.127597	0.167684	0.03439	0.102051	0.131815	381	9.09e-05	0.00427064	0.0576723	0.00605013	0.0250845	0.0124168	0.154471	0.148549	0.175078	0.158544	0.16675	0.135744
Slc22a16	521	9.29e-05	0.00394605	0.0736377	0.00387824	0.0525077	0.0260926	0.0440674	80	8.22e-07	0.000219818	0.029172	0.0013196	0.0121676	0.0103893	0.0108402	0.215968	0.324816	0.245342	0.250732	0.249279	10391	0.603718	1	0.456622	0.230392	0.703739	0.344525	0.631378	0.118034	0.129734	0.107486	0.123265	0.110628
Mmp2	522	9.33e-05	0.0039545	0.00581248	0.0193717	0.0907626	0.0179356	0.0946701	1144	0.00567993	0.106104	0.0265197	0.283683	0.094683	0.0851751	0.0669176	0.217641	0.136042	0.175282	0.178846	0.186914	734	0.00071351	0.0173957	0.0204046	0.00871632	0.184944	0.0263183	0.277374	0.17534	0.184128	0.136193	0.16515	0.128941
Cdh20	523	9.34e-05	0.0039545	0.198728	0.00848915	0.00861614	0.0088799	0.134595	265	6.66e-05	0.00536098	0.172395	0.0126887	0.0103867	0.00771107	0.064691	0.15459	0.241694	0.248435	0.258558	0.187878	3098	0.0486035	0.281154	0.287774	0.0707523	0.08854	0.123029	0.455928	0.124099	0.136479	0.13463	0.131899	0.118941
Nkx2-2	524	9.39e-05	0.00396663	0.071049	0.0497626	0.0189516	0.0202802	0.0128656	841	0.0024135	0.0613805	0.211499	0.0821682	0.0915227	0.0474475	0.0163667	0.150107	0.18476	0.18092	0.204187	0.24219	958	0.00174426	0.0326031	0.059952	0.0969867	0.0263196	0.0554264	0.093569	0.17117	0.160187	0.189271	0.172925	0.161022
H2-K2	525	9.44e-05	0.00398168	0.0299974	0.182927	0.0121408	0.0263891	0.0100163	298	9.44e-05	0.00677772	0.0299974	0.182927	0.0121408	0.0263891	0.0100163	0.21488	0.15297	0.245815	0.219215	0.252525	NA	ND	ND	ND	ND	ND	ND	ND	0.0197856	0.131926	0.0555682	0.0276163	0.118119
Abca3	526	9.53e-05	0.00401246	0.0246957	0.00413223	0.045181	0.0377762	0.102339	4000	0.102794	0.549479	0.301218	0.0700862	0.152073	0.37115	0.297293	0.135962	0.190401	0.162536	0.126944	0.136509	263	2.05e-05	0.00139538	0.0110442	0.0047633	0.0465564	0.015437	0.0690928	0.156153	0.175594	0.143638	0.153322	0.139966
Nsun2	527	9.74e-05	0.00409046	0.141316	0.00620584	0.0189711	0.0105308	0.104498	3214	0.0651935	0.433806	0.993905	ND	0.0500904	0.0410262	0.314208	0.0262391	ND	0.202272	0.207197	0.134189	391	9.69e-05	0.00443432	0.0317153	0.00620584	0.0481609	0.0284988	0.0673424	0.145518	0.160513	0.142933	0.147991	0.137515
Pcdhgb1	528	9.9e-05	0.00415315	0.0202216	0.088545	0.0307133	0.00706289	0.0481703	18985	0.96318	1	0.406988	0.99466	0.703751	0.639248	0.902508	0.120964	0.0354587	0.0907857	0.0972898	0.0662825	65	1.39e-07	3.11e-05	0.00643271	0.0170339	0.00624366	0.00111266	0.0084659	0.154564	0.146384	0.154826	0.171476	0.15219
Gm5592	529	9.96e-05	0.00417017	0.0394565	0.0196257	0.0159819	0.0397593	0.0383135	8741	0.413932	1	0.28308	0.19032	0.437657	0.521676	0.46968	0.141996	0.159284	0.120181	0.109683	0.116118	151	2.33e-06	0.000275358	0.0213129	0.0131939	0.00450966	0.0116991	0.0124076	0.149865	0.153856	0.162571	0.154845	0.154901
2810404M03Rik	530	0.0001	0.004176	0.0990368	0.0581834	0.00632046	0.00520681	0.0998281	472	0.000401647	0.0182043	0.0591538	0.189094	0.0154502	0.0123401	0.0529766	0.194044	0.153483	0.23962	0.247401	0.197773	1738	0.0104957	0.108186	0.332898	0.0515256	0.0399375	0.038061	0.375401	0.122753	0.139569	0.14171	0.141952	0.121347
Clic5	531	0.000100213	0.00417758	0.00954419	0.249751	0.00733642	0.0806713	0.0134615	327	0.00012882	0.00842769	0.00707539	0.116349	0.0133319	0.0348613	0.0682865	0.262374	0.170732	0.240911	0.209028	0.186802	2569	0.0312754	0.218166	0.147718	0.588564	0.0572378	0.429314	0.0235713	0.131529	0.11419	0.140076	0.119436	0.147342
T2	532	0.00010055	0.00417758	0.0152492	0.0475158	0.0532208	0.00632046	0.0782486	1003	0.00400045	0.0852418	0.0538069	0.168381	0.0655846	0.0441896	0.0945355	0.194398	0.155774	0.187859	0.20088	0.175662	841	0.00111988	0.0238375	0.0347036	0.0447231	0.13254	0.013958	0.15225	0.142704	0.141666	0.131744	0.150415	0.130506
E2f6	533	0.000100567	0.00417758	0.0292382	0.00422992	0.292861	0.00478675	0.110027	185	2.71e-05	0.00309859	0.0162586	0.00375155	0.220684	0.00552894	0.0495411	0.233727	0.284457	0.145557	0.270392	0.196733	4045	0.0958737	0.424884	0.253968	0.0922939	0.388558	0.075345	0.457288	0.12897	0.143804	0.121435	0.148425	0.118135
Iffo1	534	0.000101475	0.00420741	0.0221949	0.247084	0.000771741	0.0170858	0.266827	231	4.62e-05	0.00427903	0.0153976	0.175374	0.000664269	0.0050222	0.795262	0.240141	0.15545	0.360564	0.280627	0.0809209	3616	0.0719373	0.356586	0.190934	0.384537	0.0659907	0.421152	0.0943165	0.137837	0.122931	0.156395	0.12067	0.150472
5830428M24Rik	535	0.000102561	0.00424447	0.021091	0.0137643	0.0798117	0.0573726	0.0147119	500	0.000477531	0.0204317	0.00858817	0.0674415	0.0255159	0.164709	0.0581804	0.26096	0.189091	0.222515	0.157739	0.194167	1663	0.00921656	0.0992647	0.31936	0.0245582	0.577856	0.0578928	0.0309004	0.129642	0.191553	0.10895	0.172485	0.186498
Atp2b2	536	0.000103842	0.00428949	0.00394662	0.0375869	0.0981438	0.00862591	0.158198	623	0.000883588	0.0303413	0.0044112	ND	ND	0.019315	ND	0.278644	ND	0.358446	0.228518	0.357792	1204	0.00340211	0.0506199	0.0710229	0.0375869	0.0981438	0.047815	0.158198	0.133158	0.137845	0.130833	0.136032	0.127377
Spry4	537	0.000105078	0.0043266	0.0160796	0.0119376	0.0323154	0.00744388	0.436766	487	0.0004294	0.0188628	0.00974784	0.0384372	0.0142955	0.0572695	0.401844	0.26123	0.211634	0.247118	0.197542	0.123317	1848	0.0125564	0.12179	0.203674	0.0359927	0.328134	0.0134809	0.39218	0.137819	0.169331	0.127189	0.185272	0.122711
Ubash3b	538	0.000105131	0.0043266	0.0886134	0.0285153	0.0183362	0.00703359	0.0619249	3500	0.0776682	0.474537	0.713747	0.174502	0.080953	0.0628292	0.345589	0.0897918	0.154505	0.180863	0.189282	0.128352	304	3.65e-05	0.00214769	0.023777	0.0228627	0.0283387	0.0112928	0.0306822	0.143927	0.144368	0.14255	0.149892	0.141928
Sh2d3c	539	0.000105347	0.00432744	0.0709513	0.0200262	0.00794209	0.0884083	0.0202802	3632	0.0834673	0.491499	0.11254	0.0543357	0.266516	0.204219	0.743208	0.169321	0.193681	0.138432	0.148408	0.0866564	298	3.37e-05	0.0020206	0.112459	0.047397	0.00308791	0.0828202	0.00354039	0.138302	0.14837	0.177738	0.143224	0.176274
Pou3f3	540	0.000105644	0.00433159	0.0916906	0.0654026	0.0209249	0.000468906	0.345095	128	4.01e-06	0.000669727	0.0204194	0.0259436	0.00318959	0.00151391	0.138355	0.234222	0.225634	0.304154	0.334411	0.166027	7491	0.351619	0.841821	0.868902	0.440423	0.853159	0.0151505	0.795345	0.0766702	0.118588	0.0787141	0.225381	0.0853936
Dnm1	541	0.000106739	0.0043684	0.00687728	0.0514526	0.118916	0.165172	0.00295997	2697	0.0437514	0.346895	0.202301	0.553198	0.0660687	0.446386	0.0258831	0.149168	0.105979	0.187618	0.116957	0.218473	362	7.89e-05	0.00389816	0.00336657	0.0150871	0.379698	0.086833	0.00837509	0.168803	0.155425	0.120853	0.138691	0.160716
Dusp5	542	0.000106969	0.00436974	0.0256628	0.00428853	0.0206709	0.0372487	0.24344	2478	0.0366971	0.316684	0.214739	0.031582	0.100621	0.163835	0.57832	0.146572	0.211409	0.173066	0.156302	0.103343	393	0.00010082	0.00459165	0.0163007	0.0111726	0.0267469	0.0344139	0.114156	0.185901	0.192312	0.177378	0.172968	0.150802
Garin5b	543	0.000107542	0.00438504	0.217416	0.0196843	0.0119473	0.0828302	0.00490397	1272	0.00781498	0.131435	0.492046	0.045336	0.0164044	0.444877	0.0392771	0.111927	0.20036	0.234012	0.116932	0.205095	706	0.000638075	0.0161537	0.114685	0.0556538	0.0845931	0.0349177	0.0109904	0.156439	0.173139	0.163594	0.183499	0.200167
Cplx1	544	0.000108658	0.0044224	0.0240607	0.146611	0.0173202	0.0247934	0.0138913	199	3.2e-05	0.00343783	0.00928351	0.169708	0.00865786	0.0246752	0.0134484	0.252966	0.155653	0.255332	0.220333	0.240491	3940	0.0904142	0.411016	0.346702	0.194933	0.248477	0.135654	0.124497	0.12481	0.13597	0.131511	0.142184	0.143595
Hmga1	545	0.000109429	0.00444562	0.0824786	0.16737	0.101	0.00154348	0.00986656	784	0.00191999	0.0523544	0.0461199	0.446573	0.605802	0.00236482	0.0306407	0.208977	0.119523	0.102438	0.324216	0.22397	1093	0.00262054	0.0429035	0.334551	0.0883554	0.0333056	0.0395823	0.035482	0.129046	0.181884	0.194721	0.212003	0.193049
Kcnk12	546	0.00011001	0.00446104	0.0748491	0.0191274	0.0534552	0.00343864	0.0812281	789	0.00196888	0.0533404	0.131772	0.0280572	0.183732	0.0212165	0.0649129	0.170378	0.227218	0.157703	0.237586	0.196496	1054	0.00237188	0.0402827	0.102993	0.0866454	0.0475764	0.0122291	0.232294	0.13742	0.139286	0.145475	0.158564	0.127829
Gon4l	547	0.0001106	0.00447676	0.0968388	0.0149464	0.047379	0.00522635	0.0600492	1385	0.0097475	0.15046	0.193331	0.0170723	0.255452	0.119889	0.0869742	0.153148	0.239198	0.142263	0.170732	0.182126	634	0.000479821	0.0135376	0.0992133	0.10698	0.029321	0.00392198	0.11676	0.137115	0.136992	0.148979	0.166863	0.136521
Mir1199	548	0.000111811	0.00451752	0.0217438	0.0192812	0.0236672	0.0659336	0.0333548	311	0.000111811	0.00766976	0.0217438	0.0192812	0.0236672	0.0659336	0.0333548	0.22843	0.232632	0.225476	0.190119	0.213586	NA	ND	ND	ND	ND	ND	ND	ND	ND	ND	ND	ND	ND
Gpr158	549	0.000112562	0.00453314	0.0188735	0.00628138	0.0608503	0.119698	0.025487	921	0.00319899	0.0742931	0.0322848	0.0172281	0.169034	0.552375	0.035044	0.211536	0.232329	0.155763	0.105793	0.208832	939	0.00163561	0.0311896	0.0742063	0.0353571	0.0611778	0.0457691	0.0990275	0.13382	0.139549	0.135292	0.137528	0.131627
Serpinb2	550	0.000112607	0.00453314	0.0285865	0.0158791	0.0227687	0.0432881	0.0492155	NA	ND	ND	ND	ND	ND	ND	ND	0.122675	0.108949	0.172049	0.111482	0.177398	402	0.000112607	0.00501394	0.0285865	0.0158791	0.0227687	0.0432881	0.0492155	0.182898	0.194499	0.18741	0.174565	0.171952
Mdk	551	0.000113127	0.00454583	0.0306446	0.090835	0.0314863	0.0210428	0.012009	313	0.000113127	0.00773205	0.0306446	0.090835	0.0314863	0.0210428	0.012009	0.219672	0.181189	0.218708	0.23311	0.253509	NA	ND	ND	ND	ND	ND	ND	ND	0.062784	0.0411387	0.0470461	0.0272038	0.134845
Gm12185	552	0.000113936	0.00456717	0.0248715	0.00209054	0.145292	0.0588965	0.0502315	486	0.000427007	0.0187962	0.0382433	0.0193735	0.202847	0.0414811	0.0196286	0.210304	0.234016	0.151186	0.207492	0.233555	1754	0.0106924	0.109225	0.0878194	0.00725021	0.161197	0.238507	0.410791	0.143328	0.170284	0.135129	0.128778	0.120172
Scgb1b3	553	0.000114154	0.00456717	0.194414	0.0707943	0.0065227	0.0110764	0.0225305	314	0.000114154	0.00777737	0.194414	0.0707943	0.0065227	0.0110764	0.0225305	0.158566	0.199273	0.298846	0.27532	0.245272	NA	ND	ND	ND	ND	ND	ND	ND	ND	ND	ND	ND	ND
Eif2s1	554	0.000114337	0.00456717	0.0487173	0.0614169	0.0409316	0.0263173	0.0069652	123	3.79e-06	0.000654497	0.0173224	0.0224807	0.0123392	0.0093561	0.00735406	0.231575	0.222947	0.24289	0.252212	0.2604	7472	0.350172	0.840487	0.446882	0.466363	0.50938	0.385579	0.0952135	0.119167	0.117961	0.115353	0.123113	0.152163
Srrm2	555	0.000114483	0.00456717	0.0208858	0.00669168	0.150275	0.0139988	0.0764805	1542	0.0126948	0.176122	0.119362	0.0607955	0.400494	0.029593	0.150271	0.168	0.200982	0.121854	0.21453	0.15999	598	0.000398023	0.0119035	0.022762	0.0107665	0.0855202	0.0573482	0.0928946	0.164279	0.174934	0.144665	0.149862	0.145393
Atp6v1d	556	0.000114958	0.00457784	0.0314948	0.0585351	0.0403845	0.0333118	0.00911435	142	7.27e-06	0.0010949	0.0203825	0.0261994	0.0145117	0.0111064	0.00847985	0.225877	0.217569	0.237199	0.246197	0.255367	6229	0.246583	0.70988	0.222705	0.374823	0.427055	0.438841	0.117068	0.136364	0.123998	0.120458	0.119687	0.149461
Hoxc4	557	0.000115264	0.00458181	0.141141	0.00582225	0.00602739	0.0302053	0.151603	5749	0.204644	0.760986	0.467988	0.155368	0.0934373	0.39471	0.470138	0.115045	0.16092	0.178948	0.123462	0.114805	219	1.06e-05	0.000864814	0.0672556	0.0034958	0.00613736	0.0108915	0.0736988	0.162027	0.214672	0.204915	0.194929	0.160274
Zbtb9	558	0.000116215	0.00461133	0.172606	0.0195768	0.0185413	0.234043	0.00156302	852	0.00251328	0.0631062	0.131968	0.0608329	0.0396957	0.220644	0.0185685	0.164086	0.190309	0.204522	0.145709	0.229943	1031	0.00221171	0.0384191	0.311861	0.0411104	0.0586314	0.283143	0.00515027	0.123532	0.144099	0.14062	0.124724	0.160602
Fbxw28	559	0.000118121	0.00467858	0.219907	0.00734619	0.0247934	0.0612699	0.00953442	151	1.01e-05	0.001434	0.0692928	0.0020676	0.0258658	ND	0.00214222	0.198387	0.34787	0.237017	0.275051	0.346148	5602	0.198024	0.633577	0.827418	0.370569	0.12927	0.0612699	0.486822	0.0879698	0.125157	0.154656	0.172778	0.115224
Zfpm2	560	0.000120634	0.00476958	0.0393743	0.00231522	0.0277534	0.126038	0.0753668	651	0.00103419	0.0339852	ND	0.00222027	0.021608	0.611345	0.0755692	0.187343	0.304039	0.224432	0.100056	0.182834	1440	0.00558556	0.0695058	0.0393743	0.0707417	0.177373	0.0442782	0.18125	0.137272	0.133048	0.126453	0.136415	0.126294
Hp	561	0.00012111	0.00477986	0.015552	0.0369459	0.0304007	0.148838	0.00929019	3501	0.077681	0.474537	0.0193876	0.172641	0.703564	0.379714	0.244902	0.228415	0.15507	0.0906436	0.124349	0.142182	320	4.62e-05	0.00258242	0.098248	0.0323235	0.00615484	0.0888105	0.00412621	0.181593	0.228103	0.304742	0.185751	0.325097
Nol4	562	0.000122097	0.00480436	0.0430123	0.0154739	0.0390559	0.00968095	0.0969756	574	0.000669611	0.0249423	0.0615169	0.0128227	0.0812988	0.0278447	0.123656	0.189467	0.241449	0.180208	0.215605	0.166052	1616	0.00833958	0.0924879	0.10846	0.148017	0.0734515	0.0383166	0.155356	0.131308	0.128872	0.134267	0.139317	0.128448
Dhx34	563	0.000122409	0.00480436	0.188855	0.000527519	0.0615146	0.0651834	0.0612899	4698	0.142498	0.648473	ND	0.0292794	0.535272	ND	0.524884	0.111012	0.214792	0.107683	ND	0.10874	296	3.21e-05	0.00193935	0.188855	0.000945179	0.0196383	0.0651834	0.0199021	0.140651	0.201099	0.163861	0.166154	0.163697
Obscn	564	0.000122498	0.00480436	0.00575386	0.00409316	0.105064	0.0395737	0.250259	6774	0.27303	0.861749	0.256992	0.256305	0.244651	0.218242	0.643351	0.148641	0.148765	0.141701	0.145969	0.0968806	203	6.88e-06	0.000605417	0.00206216	0.00128162	0.0871217	0.0277865	0.106752	0.164628	0.168385	0.134029	0.142903	0.132383
Mia2	565	0.000122599	0.00480436	0.0306156	0.0445949	0.0177696	0.0287205	0.035207	133	4.72e-06	0.000759021	0.00750712	0.0312967	0.00653688	0.0199552	0.01408	0.260974	0.212943	0.265755	0.22789	0.239571	7173	0.324906	0.812332	0.582933	0.222757	0.339602	0.202244	0.369314	0.114891	0.12728	0.122537	0.128281	0.121481
4930447F24Rik	566	0.000123505	0.00483133	0.0331472	0.0603556	0.0140971	0.0284083	0.0309069	NA	ND	ND	ND	ND	ND	ND	ND	0.107157	0.199846	0.17818	0.183654	0.0791964	415	0.000123505	0.00532735	0.0331472	0.0603556	0.0140971	0.0284083	0.0309069	0.218538	0.195979	0.251885	0.224434	0.221206
Hoxd13	567	0.000123769	0.00483309	0.749041	0.038119	0.00885992	0.066862	0.00146796	320	0.000123769	0.00824323	0.749041	0.038119	0.00885992	0.066862	0.00146796	0.0865059	0.211928	0.264792	0.192068	0.335637	NA	ND	ND	ND	ND	ND	ND	ND	0.0439876	0.0337212	0.0190901	0.0336152	0.0190115
Gpnmb	568	0.000125277	0.00487563	0.153371	0.00550964	0.0240021	0.00234453	0.530264	457	0.000369525	0.0172691	0.259324	0.0094887	0.0100407	0.0086987	0.471624	0.139869	0.251912	0.250001	0.254857	0.114297	2011	0.0165464	0.147423	0.135553	0.0528289	0.31957	0.018299	0.456711	0.138104	0.150497	0.124896	0.163429	0.11812
Spint4	569	0.000125391	0.00487563	0.0893228	0.0231054	0.0167767	0.0169431	0.0430321	323	0.000125391	0.00830129	0.0893228	0.0231054	0.0167767	0.0169431	0.0430321	0.17861	0.223741	0.234474	0.234141	0.203045	NA	ND	ND	ND	ND	ND	ND	ND	0.0309023	0.0414734	0.0926822	0.156715	0.0789676
Airn	570	0.000125519	0.00487563	0.00373171	0.011283	0.00361448	0.522488	0.317889	110	2.74e-06	0.000533631	0.00215901	0.00217007	0.000645336	0.389598	0.190068	0.304186	0.304001	0.349309	0.123082	0.151525	9108	0.493877	0.972446	0.131561	0.586308	0.42753	0.539209	0.509473	0.131703	0.115361	0.119753	0.116627	0.117437
4930521O11Rik	571	0.000127824	0.00495649	0.0291039	0.0424471	0.168866	0.00622184	0.0199311	NA	ND	ND	ND	ND	ND	ND	ND	0.0421754	0.153404	0.286029	0.153832	ND	419	0.000127824	0.00546114	0.0291039	0.0424471	0.168866	0.00622184	0.0199311	0.183809	0.169604	0.141322	0.196339	0.182924
Slc29a1	572	0.000130727	0.00506018	0.0128265	0.265723	0.072231	0.0188246	0.0057441	1189	0.00635859	0.114406	0.0138249	0.624611	0.0979822	0.0568767	0.0989991	0.239238	0.0988521	0.17444	0.192549	0.174091	807	0.00103001	0.0228461	0.110185	0.11942	0.132331	0.0419679	0.00534972	0.153759	0.147919	0.146005	0.166086	0.19867
Samd11	573	0.000132274	0.00511112	0.0136276	0.0112928	0.025487	0.12571	0.0548034	147	8.98e-06	0.00130696	0.00238493	0.0121242	0.0108858	ND	0.0219053	0.329668	0.261236	0.265526	0.621298	0.238179	5624	0.199066	0.634624	0.685799	0.105309	0.318637	0.12571	0.412878	0.10069	0.158979	0.12978	0.158002	0.121539
Pim1	574	0.000133129	0.00513521	0.0204951	0.0579685	0.0292675	0.016187	0.0484047	15337	0.825914	1	0.892311	0.921789	0.761942	0.204008	0.415174	0.0678475	0.0625519	0.0850572	0.151494	0.121789	112	5.24e-07	8.33e-05	0.00298061	0.0105188	0.00543024	0.00979848	0.0185187	0.302237	0.253619	0.278567	0.256244	0.233088
Peg10	575	0.00013591	0.00523336	0.0472422	0.00607624	0.218158	0.139402	0.00320419	210	3.52e-05	0.00358194	0.055694	0.00495318	0.148559	0.0896096	0.0013871	0.193764	0.276973	0.160255	0.17772	0.324567	4182	0.104156	0.446483	0.134069	0.117148	0.381901	0.345554	0.174892	0.1509	0.153957	0.123952	0.126921	0.144685
Mir5046	576	0.000136933	0.00525823	0.0429873	0.00328962	ND	0.122915	0.0103444	331	0.000136933	0.00885016	0.0429873	0.00328962	ND	0.122915	0.0103444	0.202448	0.291905	0.153455	0.16688	0.250885	NA	ND	ND	ND	ND	ND	ND	ND	ND	ND	ND	ND	ND
Nr2f6	577	0.000137031	0.00525823	0.0311822	0.200467	0.0443409	0.0044253	0.0230448	6828	0.276294	0.865025	0.700551	0.345117	0.199594	0.0924442	0.520059	0.0887856	0.129728	0.15126	0.179047	0.108898	206	7.63e-06	0.000661452	0.00639204	0.14531	0.0346635	0.0040647	0.00591853	0.239067	0.154899	0.19386	0.251544	0.241173
Alox5ap	578	0.000139867	0.00535778	0.0281832	0.00555849	0.152043	0.0622863	0.0195573	5497	0.190103	0.739432	0.55879	0.114983	0.736775	0.413106	0.055853	0.105588	0.171143	0.086496	0.121461	0.195752	250	1.44e-05	0.00102707	0.00699986	0.0043893	0.0472568	0.0258898	0.0447444	0.181967	0.188076	0.156419	0.164659	0.15718
Usp53	579	0.000140263	0.00536368	0.344528	0.00514819	0.000527519	0.225065	0.138278	1765	0.0176553	0.213994	0.713151	0.0319579	0.0271046	0.520161	0.0655744	0.0900038	0.214722	0.220404	0.10963	0.190041	607	0.000417219	0.0122932	0.153816	0.0143971	0.00101061	0.113741	0.466398	0.133828	0.159815	0.188535	0.137495	0.117492
Vmn1r160	580	0.00014101	0.00538292	ND	0.0114932	0.0147045	ND	0.00786609	334	0.00014101	0.00901676	ND	0.0114932	0.0147045	ND	0.00786609	ND	0.273119	0.262593	ND	0.289724	NA	ND	ND	ND	ND	ND	ND	ND	ND	ND	ND	ND	ND
Glcci1	581	0.000141599	0.00539144	0.0042983	0.175341	0.00154348	0.139832	0.181193	14576	0.784772	1	0.678746	0.690397	0.330675	0.542121	0.496738	0.0924811	0.0922159	0.130035	0.107031	0.111617	124	7.4e-07	0.000106249	0.000522987	0.0609001	0.000287829	0.0573408	0.088558	0.180047	0.13474	0.188943	0.135229	0.131962
Gpsm3	582	0.000142295	0.00539144	0.0703031	0.036378	0.0341794	0.021374	0.0158738	336	0.000142295	0.00905986	0.0703031	0.036378	0.0341794	0.021374	0.0158738	0.18929	0.225133	0.214277	0.22864	0.241176	NA	ND	ND	ND	ND	ND	ND	ND	ND	ND	ND	ND	ND
Zfp874b	583	0.00014232	0.00539144	0.0438915	0.0726505	0.00229568	0.0101596	0.398873	2007	0.023751	0.253167	0.0542885	0.0726505	0.146944	0.0953413	0.596721	0.194277	0.184524	0.160438	0.175349	0.101535	493	0.000239718	0.00868991	0.12541	ND	0.00105964	0.0117252	0.229175	0.170158	0.110767	0.383819	0.266503	0.140564
Gnasas1	584	0.000142419	0.00539144	0.0124553	0.0104332	0.0706094	0.0418401	0.0773401	416	0.000273885	0.0140847	0.0107025	0.104648	0.0378742	0.0555647	0.0291649	0.247416	0.171764	0.20544	0.192834	0.214035	2201	0.0213982	0.174181	0.136068	0.0110226	0.332311	0.116135	0.486163	0.145974	0.188804	0.126917	0.148984	0.116719
Fxyd7	585	0.00014245	0.00539144	0.00873337	0.020329	0.0076881	0.0326476	0.666471	122	3.77e-06	0.000654497	0.00490798	0.00570842	0.00448597	0.00709726	0.368726	0.283873	0.278181	0.287283	0.270061	0.126567	9106	0.493739	0.972446	0.189424	0.462041	0.177651	0.668396	0.871074	0.147025	0.117104	0.148917	0.0997731	0.0798055
Gabra4	586	0.000143249	0.0054124	0.0134615	0.205049	0.0113319	0.0304203	0.0314362	177	2.29e-05	0.00277026	0.00740285	0.203662	0.00530857	0.027419	0.013642	0.259954	0.148598	0.271425	0.216114	0.239266	4900	0.150413	0.550369	0.217904	0.254436	0.241552	0.157992	0.331676	0.128217	0.126224	0.126867	0.131788	0.122757
Slc5a5	587	0.000143535	0.005414	0.00389778	0.0422504	0.0121329	0.0346209	0.433513	255	5.98e-05	0.00501299	0.029245	0.0275389	0.00248151	0.0170237	0.290684	0.217555	0.220792	0.309137	0.237673	0.136437	3739	0.0798012	0.382568	0.0105478	0.237102	0.571317	0.299085	0.536326	0.211149	0.138294	0.109317	0.131678	0.111937
Tpgs1	588	0.000144076	0.00542514	0.0150343	0.0418791	0.21767	0.0107946	0.0203681	2236	0.0294875	0.281996	0.0556604	0.248464	0.180321	0.246792	0.074686	0.192881	0.141115	0.152904	0.141371	0.183118	465	0.000203556	0.00782144	0.0330504	0.0260219	0.313616	0.00491768	0.035359	0.202571	0.209724	0.131891	0.261114	0.200554
Irgc	589	0.000144535	0.00543318	0.0263352	0.00447414	0.00412246	0.194903	0.319579	5973	0.219031	0.783962	ND	0.149984	0.252285	ND	0.423069	ND	0.159448	0.140596	ND	0.119258	283	2.86e-05	0.00180506	0.0263352	0.00254105	0.00130729	0.194903	0.230743	0.183583	0.198481	0.207536	0.141562	0.132788
Plcz1	590	0.000144997	0.00544132	0.0180919	0.0200848	0.177725	0.0498994	0.00942696	1652	0.0149746	0.193713	0.112939	0.199353	0.167185	0.181227	0.0241718	0.16984	0.149798	0.156159	0.153265	0.221132	616	0.000433838	0.0125968	0.0200096	0.0129677	0.256071	0.044125	0.0426111	0.154735	0.158951	0.126715	0.146841	0.147198
B230110C06Rik	591	0.000145902	0.00546603	0.0234062	0.0332923	0.036604	0.0270207	0.03973	140	5.55e-06	0.000847543	0.0425169	0.0205761	0.0123394	0.00591017	0.00823097	0.201881	0.225984	0.243212	0.268616	0.257084	7343	0.339043	0.827988	0.0734563	0.236546	0.44726	0.629288	0.740739	0.176236	0.141134	0.118164	0.102125	0.0920815
Rab10os	592	0.000147058	0.00550002	0.0177793	0.0241291	0.0123772	0.017838	0.326564	72	4.13e-07	0.000122605	0.00376087	0.00473322	0.00327029	0.00279548	0.1429	0.284358	0.27629	0.289305	0.294896	0.161684	14710	0.916196	1	0.590493	0.681856	0.442104	0.798374	0.70516	0.109527	0.10345	0.119434	0.094904	0.101844
Vmn1r119	593	0.000148984	0.00555693	ND	0.00658712	0.0101709	ND	0.0211489	342	0.000148984	0.00931933	ND	0.00658712	0.0101709	ND	0.0211489	ND	0.308104	0.287404	ND	0.254301	NA	ND	ND	ND	ND	ND	ND	ND	ND	ND	ND	ND	ND
Rfx8	594	0.000149197	0.00555693	0.0195377	0.0814528	0.00875291	0.0181115	0.124885	577	0.000687406	0.0254864	0.0117239	0.0665445	0.0742169	0.014395	0.27425	0.245216	0.187642	0.184006	0.238328	0.137729	1717	0.0101728	0.106169	0.212463	0.227563	0.0126384	0.157175	0.0973891	0.128331	0.128003	0.156829	0.131723	0.136697
Dag1	595	0.000149333	0.00555693	0.0274212	0.0187367	0.0473888	0.0125823	0.102964	203	3.28e-05	0.00343946	0.00987475	0.0128759	0.0850283	0.00704643	0.0612915	0.252504	0.243299	0.179503	0.264369	0.190548	4378	0.115925	0.474706	0.381142	0.183962	0.0881112	0.209787	0.337797	0.120857	0.130843	0.139262	0.129206	0.122702
Hsd3b8	596	0.000150053	0.00557143	0.0507996	0.00523397	0.046541	0.0220835	0.116138	NA	ND	ND	ND	ND	ND	ND	ND	0.134773	0.0283951	0.0389039	0.168164	0.0719154	437	0.000150053	0.0061474	0.0507996	0.00523397	0.046541	0.0220835	0.116138	0.191815	0.26433	0.194531	0.217751	0.165911
6330409D20Rik	597	0.000150226	0.00557143	0.128685	0.173847	0.00199285	0.093203	0.00764902	400	0.000238443	0.0127525	0.103301	0.117779	0.00335376	ND	0.00869402	0.176607	0.171884	0.302166	0.276466	0.265537	2262	0.0227778	0.180452	0.26859	0.352681	0.0384979	0.093203	0.0910234	0.137088	0.127419	0.195534	0.170093	0.170707
Vmn2r118	598	0.000150696	0.00557765	0.247514	0.0162847	0.123908	0.00112342	0.0568744	15929	0.854984	1	0.541993	0.600781	0.519343	0.381325	0.988796	0.106941	0.100626	0.109394	0.125067	0.0363627	115	5.75e-07	8.87e-05	0.124683	0.00333876	0.0508901	0.000170023	0.0095643	0.162996	0.213292	0.190542	0.251438	0.18922
1500004A13Rik	599	0.000150897	0.00557765	0.0187422	0.0107164	0.0142821	0.211516	0.0526835	2578	0.0394736	0.327437	ND	0.0312246	0.315114	0.304204	0.100915	0.110481	0.211972	0.132009	0.133429	0.173189	498	0.000247765	0.00887965	0.0187422	0.0383998	0.0055328	0.178108	0.0851634	0.160818	0.151423	0.172733	0.133437	0.142153
Serpina3n	600	0.000153417	0.00566135	0.0035461	0.0023836	0.0504171	0.286413	0.267491	5066	0.163558	0.690275	0.122736	0.103704	0.275404	0.691175	0.338588	0.168149	0.173963	0.138456	0.0916541	0.129964	265	2.11e-05	0.00142136	0.00218168	0.00157419	0.0294478	0.119989	0.222298	0.299527	0.311683	0.228188	0.165684	0.144805
Nradd	601	0.000154921	0.00569852	0.0241881	0.0267276	0.0316571	0.0751051	0.0215069	345	0.000154921	0.00959201	0.0241881	0.0267276	0.0316571	0.0751051	0.0215069	0.232743	0.229044	0.222799	0.191187	0.237113	NA	ND	ND	ND	ND	ND	ND	ND	0.0405938	0.119501	0.057293	0.0398177	0.0411202
Eif1ad2	602	0.000154939	0.00569852	0.00899713	0.0327843	0.0495978	0.0281343	0.0803294	3782	0.0921302	0.520849	0.0317841	0.704172	ND	0.195038	0.252201	0.218863	0.0883698	0.0600356	0.153315	0.142042	348	7.07e-05	0.00363272	0.0308354	0.00676792	0.0495978	0.020003	0.0589771	0.152481	0.169694	0.148269	0.156356	0.1454
Pcdhga10	603	0.000155358	0.00570444	0.152902	0.120147	0.0145849	0.00181701	0.0681476	3272	0.0677945	0.443119	0.366846	0.59432	0.192938	0.0428074	0.0968049	0.125593	0.101799	0.150558	0.201471	0.174454	349	7.27e-05	0.00372807	0.0955708	0.0427296	0.0092111	0.00271085	0.124196	0.135011	0.141671	0.153511	0.162767	0.132704
Larp1	604	0.000155948	0.00571662	0.0669323	0.0344353	0.0398277	0.00702382	0.0517066	18579	0.952705	1	ND	0.774806	0.848347	0.554234	0.718054	ND	0.0824732	0.0742913	0.105737	0.0893076	125	7.48e-07	0.000106478	0.0669323	0.00653026	0.00720544	0.0012784	0.0117024	0.143978	0.172744	0.165984	0.184777	0.161155
Vrk2	605	0.000157639	0.00576905	0.0155813	0.0224196	0.0617686	0.0102964	0.15214	533	0.000579802	0.0232325	0.0485943	0.0341256	0.039352	0.00616697	0.453893	0.199004	0.210751	0.206016	0.268767	0.116329	1854	0.0127585	0.123351	0.039311	0.0869278	0.268456	0.184828	0.076785	0.14487	0.137135	0.125411	0.129709	0.138288
Tex101	606	0.000158216	0.00578061	0.0173104	0.00950511	0.0882031	0.0880957	0.0265616	908	0.00312022	0.0734463	0.165954	0.0359124	0.116272	0.0796118	0.0318721	0.157643	0.209777	0.170176	0.183119	0.213762	1078	0.00252739	0.0419922	0.0129536	0.0289035	0.144972	0.21146	0.114631	0.21114	0.192132	0.152486	0.142255	0.158565
4930431F12Rik	607	0.000158592	0.00578484	0.0665162	0.0728562	0.0200359	0.035207	0.00996425	162	1.4e-05	0.00184429	0.0203664	0.0810874	0.0116379	0.0217277	0.00388998	0.234865	0.185583	0.255411	0.232523	0.297593	5843	0.215599	0.661659	0.573506	0.161772	0.221549	0.239343	0.284025	0.106327	0.154213	0.143975	0.141371	0.135431
Vmn2r48	608	0.000159536	0.0058097	ND	0.0234727	0.00400853	ND	0.0163031	NA	ND	ND	ND	ND	ND	ND	ND	0.143874	0.0267309	0.180529	0.224672	0.146087	441	0.000159536	0.00647674	ND	0.0234727	0.00400853	ND	0.0163031	ND	0.215837	0.27335	0.169193	0.214647
Acsbg3	609	0.000160119	0.00582135	0.0219702	0.0302444	0.00883106	0.0724655	0.0810914	4476	0.129515	0.618603	0.204021	0.145593	0.047978	0.623059	0.601329	0.148579	0.160638	0.19817	0.0989075	0.10106	294	3.08e-05	0.00187627	0.0141801	0.0296295	0.0196917	0.0208897	0.0250407	0.189241	0.176359	0.191132	0.182512	0.179333
Zdbf2	610	0.000162313	0.00589142	0.00475744	0.00703359	0.0425825	0.140056	0.17582	1750	0.0172915	0.21124	0.0204683	0.0541642	0.188787	0.859398	0.113553	0.226538	0.194446	0.151833	0.0725509	0.169664	615	0.000432546	0.0125796	0.0202039	0.0131039	0.0349264	0.0362298	0.371469	0.147479	0.150603	0.143064	0.142937	0.121478
Crtc1	611	0.000163121	0.00591106	0.00465975	0.121749	0.17119	0.0284763	0.0127679	1264	0.00766249	0.129613	0.0288325	0.292876	0.647824	0.117186	0.00969683	0.215154	0.135194	0.0964789	0.168545	0.251439	826	0.00107531	0.0232777	0.0140388	0.088197	0.0628498	0.0340035	0.156477	0.155009	0.138026	0.141362	0.147123	0.13199
Rit2	612	0.000164116	0.00593739	0.0682453	0.00586132	0.0534846	0.0526835	0.031573	1216	0.00688103	0.121058	0.131259	0.0163802	0.180187	0.172475	0.0797779	0.173432	0.255522	0.16068	0.162468	0.192919	833	0.00109302	0.0234887	0.0917783	0.0333177	0.0485701	0.0498459	0.0571643	0.132736	0.140564	0.137608	0.137407	0.136401
Peg3	613	0.000165945	0.00597657	0.00591017	0.00773694	0.114716	0.0178868	0.384698	280	7.46e-05	0.00570223	0.00515688	0.00628242	0.161047	0.0147921	0.169527	0.285371	0.277806	0.160427	0.245904	0.158515	3757	0.0809658	0.386214	0.106962	0.127816	0.148704	0.151283	0.763727	0.144848	0.142086	0.139675	0.139397	0.102596
Hmga1b	614	0.00016597	0.00597657	0.104273	0.151036	0.156097	0.00142625	0.0102964	816	0.00215816	0.0565428	0.0517874	0.44648	0.621607	0.00233244	0.0316227	0.204744	0.119533	0.100782	0.324797	0.222809	1261	0.00384359	0.0546075	0.407358	0.0772293	0.0577768	0.0358474	0.0360312	0.121871	0.188399	0.184394	0.218281	0.198074
Serpinb9h	615	0.000166008	0.00597657	ND	0.00420024	0.0106557	0.180379	0.0281775	NA	ND	ND	ND	ND	ND	ND	ND	0.0731163	0.0826869	0.0852429	0.0885176	0.198602	445	0.000166008	0.00667905	ND	0.00420024	0.0106557	0.180379	0.0281775	0.201747	0.313463	0.270701	0.155639	0.229469
Tmc4	616	0.000166371	0.0059799	0.00243245	0.00156302	0.191011	0.727771	0.0685188	226	4.33e-05	0.0040957	0.00255113	0.00133666	0.104479	0.485214	0.0381754	0.322618	0.32236	0.172583	0.112656	0.206155	4578	0.127805	0.500477	0.0654644	0.0712203	0.451504	0.780506	0.317275	0.167826	0.165983	0.118574	0.0940998	0.129552
Kcnc4	617	0.000167438	0.0060085	0.0917101	0.000869429	0.127601	0.00899713	0.398853	2589	0.0398659	0.329286	0.0551886	0.0970099	0.519348	0.132008	0.200754	0.193162	0.174352	0.109193	0.16385	0.149031	459	0.000193184	0.0075195	0.321625	0.000512234	0.0528411	0.00739555	0.681167	0.12612	0.2185	0.155692	0.182604	0.106978
Celf4	618	0.000168306	0.00602987	0.0289256	0.0131782	0.10102	0.0877831	0.0108728	393	0.000230287	0.0125297	0.0233694	0.0256289	0.0575546	0.161577	0.00986852	0.221872	0.218793	0.191937	0.15688	0.251037	2540	0.0304569	0.214903	0.174323	0.0615197	0.350844	0.103749	0.1238	0.126668	0.134208	0.121167	0.130443	0.129169
Or6e1	619	0.000169506	0.00605544	0.00582309	0.0449303	0.0188334	0.051497	0.146164	355	0.000169506	0.0102148	0.00582309	0.0449303	0.0188334	0.051497	0.146164	0.271848	0.202301	0.23141	0.197746	0.162173	NA	ND	ND	ND	ND	ND	ND	ND	ND	ND	ND	ND	ND
Sult2a2	620	0.000169566	0.00605544	0.0876951	0.0199871	0.102495	0.00152394	0.135533	3572	0.0810346	0.485187	0.315638	0.343269	0.443201	0.0355779	0.137684	0.135568	0.131643	0.11865	0.221799	0.170115	342	6.19e-05	0.00324067	0.053021	0.00749417	0.046482	0.00259166	0.216179	0.155706	0.188347	0.15759	0.196694	0.134519
Wnk4	621	0.000171148	0.00610207	0.0710881	0.0953637	0.10525	0.000380986	0.138132	607	0.000833294	0.0293685	0.0388707	0.0691834	0.116895	0.0095045	0.098698	0.206012	0.18662	0.168731	0.254152	0.174552	1673	0.00937761	0.100461	0.326788	0.271102	0.18286	0.00165886	0.309336	0.126737	0.130809	0.13866	0.211538	0.127963
2310043O21Rik	622	0.000172211	0.00613011	0.00233476	0.0694078	0.126184	0.0342008	0.0541195	4415	0.125383	0.607135	0.0512699	0.969426	0.902028	0.064219	0.174934	0.195989	0.0506713	0.0662652	0.188555	0.154415	297	3.29e-05	0.00197901	0.00308078	0.0127133	0.0300487	0.0781629	0.0509089	0.17503	0.160744	0.151933	0.141655	0.146359
Marcksl1	623	0.000173355	0.00616092	ND	0.0127917	0.00905132	0.0217084	0.0954322	357	0.000173355	0.0103882	ND	0.0127917	0.00905132	0.0217084	0.0954322	0.30509	0.251188	0.263993	0.23199	0.179427	NA	ND	ND	ND	ND	ND	ND	ND	ND	0.174196	0.15317	0.295251	0.139671
Lcp1	624	0.00017406	0.00617607	0.00522635	0.0297364	0.0525077	0.0569134	0.0826153	451	0.00035537	0.0168568	0.050267	0.0194471	0.0448284	0.0434762	0.0505669	0.196325	0.227577	0.200089	0.201095	0.196129	2163	0.0202176	0.167425	0.0093692	0.216704	0.191013	0.217679	0.305941	0.153262	0.127391	0.128638	0.127346	0.123742
Kcnk9	625	0.000175249	0.00620828	0.017076	0.192017	0.0128851	0.00576363	0.158949	152	1.07e-05	0.00150844	0.00907285	0.0786387	0.014189	0.00252139	0.0459795	0.253523	0.181397	0.23831	0.29883	0.199199	6744	0.290061	0.771318	0.232527	0.603417	0.108114	0.211708	0.801053	0.130332	0.111593	0.141537	0.131805	0.102063
Msx1	626	0.000177032	0.0062524	0.61115	0.0013188	0.217514	0.0141942	0.0157572	2185	0.0280766	0.274886	0.82945	0.0374076	0.326227	0.0966349	0.0435646	0.0772479	0.216639	0.134195	0.181908	0.211061	569	0.000350009	0.0109992	0.329866	0.00208002	0.173113	0.0178754	0.0444875	0.129935	0.352008	0.157536	0.249998	0.211993
Lrrtm4	627	0.000177059	0.0062524	0.0949729	0.0506027	0.0599613	0.0133443	0.0101987	1376	0.00958925	0.149086	0.154932	0.367843	0.10988	0.26764	0.00512279	0.158849	0.125621	0.170763	0.138671	0.273518	773	0.000890816	0.0206256	0.120455	0.0222044	0.0921671	0.00595983	0.219319	0.1286	0.139531	0.13038	0.148323	0.124431
Foxg1	628	0.000177951	0.00627391	0.160913	0.0355782	0.0545884	0.09721	0.00129926	1087	0.00497026	0.0978185	0.170083	0.112505	0.0772785	0.168668	0.0134862	0.1551	0.169487	0.182184	0.155397	0.240528	953	0.00171659	0.0322539	0.220031	0.0470085	0.116419	0.114308	0.00564252	0.147582	0.209489	0.173397	0.174125	0.301384
Krt80	629	0.000178879	0.00629659	0.00291112	0.00321396	0.0966727	0.324649	0.135318	4253	0.116905	0.587766	0.135486	0.0323616	0.399689	0.519299	0.488327	0.164753	0.21429	0.122524	0.109718	0.11292	312	4.32e-05	0.00247225	0.00155616	0.00756318	0.0478688	0.192398	0.0608211	0.205833	0.184228	0.158331	0.136224	0.154783
Pkd1	630	0.000179444	0.00630647	0.117041	0.0179454	0.0342008	0.00281343	0.197409	764	0.00176018	0.0492873	0.0402285	0.254218	0.0633993	0.0052443	0.236308	0.205262	0.140789	0.189898	0.276085	0.143589	1391	0.00505705	0.0650449	0.611332	0.00882186	0.0791614	0.0388194	0.207964	0.111897	0.166142	0.141708	0.149514	0.12995
Arid3b	631	0.000180732	0.00633842	0.0321493	0.0170564	0.0594631	0.0421624	0.0292871	84	9.03e-07	0.000227744	0.00861963	0.00733337	0.0104313	0.0173613	0.00515514	0.25728	0.262975	0.250611	0.233059	0.275554	12760	0.797602	1	0.539973	0.287098	0.961054	0.375275	0.803002	0.1147	0.125208	0.0925441	0.121171	0.104261
Polr2l	632	0.000180926	0.00633842	0.0167851	0.128617	0.0273231	0.026531	0.0257633	362	0.000180926	0.0106837	0.0167851	0.128617	0.0273231	0.026531	0.0257633	0.232663	0.164749	0.216417	0.217393	0.218368	NA	ND	ND	ND	ND	ND	ND	ND	0.0970677	0.0855247	0.147682	0.0839915	0.193293
Foxs1	633	0.000182421	0.00638071	0.0408525	0.00612682	0.0681004	0.223118	0.010714	364	0.000182421	0.0106962	0.0408525	0.00612682	0.0681004	0.223118	0.010714	0.203025	0.266463	0.186197	0.145261	0.247396	NA	ND	ND	ND	ND	ND	ND	ND	ND	ND	ND	ND	ND
Umad1	634	0.000183212	0.00639827	0.0123869	0.109304	0.000801047	0.142674	0.264785	15173	0.81708	1	0.672643	0.694198	0.329534	0.621935	0.525904	0.0928601	0.0918323	0.130262	0.0991156	0.108701	134	1.06e-06	0.000140721	0.00215023	0.0323273	0.000141697	0.0513658	0.141036	0.164523	0.141541	0.186493	0.137939	0.129926
H2bc26	635	0.000183663	0.00640393	0.00264781	0.104697	0.0424649	0.050952	0.0685257	366	0.000183663	0.0106962	0.00264781	0.104697	0.0424649	0.050952	0.0685257	0.299057	0.172183	0.204953	0.198703	0.188527	NA	ND	ND	ND	ND	ND	ND	ND	ND	ND	ND	ND	ND
Ucn	636	0.000184495	0.00642279	0.00760047	0.0237765	0.00446404	0.14349	0.357142	369	0.000184495	0.0106962	0.00760047	0.0237765	0.00446404	0.14349	0.357142	0.261692	0.222365	0.280735	0.161478	0.126859	NA	ND	ND	ND	ND	ND	ND	ND	ND	ND	ND	ND	ND
Dact3	637	0.000186872	0.00649534	0.0550573	0.159838	0.148467	0.0748317	0.00042983	3650	0.0843886	0.494446	0.0411214	0.324585	0.59771	ND	0.120115	0.206056	0.131572	0.101782	ND	0.16902	384	9.19e-05	0.0042847	0.221584	0.114358	0.0562653	0.0748317	0.000159575	0.144971	0.15776	0.174843	0.185082	0.275152
Gm6370	638	0.00019043	0.00660863	0.00519429	0.00304098	ND	ND	ND	371	0.00019043	0.0109808	0.00519429	0.00304098	ND	ND	ND	0.273031	0.291851	0.118474	0.227208	0.226253	NA	ND	ND	ND	ND	ND	ND	ND	0.157885	0.154142	0.171024	0.201355	0.125437
Tpbg	639	0.000190757	0.00660962	0.168747	0.0128363	0.0168025	0.0139206	0.085165	966	0.00362123	0.0801957	0.23399	0.0114662	0.146758	0.0421175	0.130311	0.143423	0.245086	0.160193	0.201957	0.164303	1137	0.00288662	0.0454763	0.170433	0.13293	0.0141586	0.03982	0.123645	0.157534	0.167268	0.255474	0.2138	0.170075
9430065F17Rik	640	0.000191676	0.00663109	0.00291112	0.00388801	0.0672271	0.955157	0.0597366	4298	0.119112	0.592517	0.204682	0.157052	0.0672271	0.955157	0.222586	0.148828	0.15838	0.187312	0.0524829	0.145715	245	1.36e-05	0.00099278	0.00103957	0.00194671	ND	ND	0.0452848	0.358338	0.329617	0.296669	ND	0.187281
Tspan4	641	0.000194481	0.00671765	0.0261513	0.172479	0.0666139	0.0132075	0.0111463	356	0.000171212	0.0102886	0.0165882	0.126996	0.0259904	0.0264517	0.0259393	0.233053	0.165184	0.218071	0.217488	0.218137	3016	0.0455528	0.270662	0.216412	0.323774	0.450114	0.0597778	0.0483314	0.135898	0.127195	0.118959	0.159166	0.162663
Grid1	642	0.000195517	0.00674288	0.0575191	0.0470371	0.0691441	0.0167145	0.014243	410	0.000263075	0.0136944	0.0626195	0.0733055	0.0478383	0.0181188	0.0164013	0.192456	0.186987	0.20178	0.235652	0.23918	2531	0.0302574	0.214261	0.153078	0.101347	0.256296	0.113762	0.105754	0.126561	0.12913	0.123021	0.128427	0.128882
Ptpro	643	0.000195985	0.00674854	0.0505441	0.00257898	0.123977	0.0230448	0.119952	1067	0.00480712	0.0963811	0.0617483	0.00749853	0.179682	0.146671	0.263026	0.189379	0.259512	0.15308	0.160232	0.139006	995	0.00199371	0.0358828	0.131913	0.0242377	0.147253	0.0209819	0.0963323	0.129466	0.142621	0.128617	0.143809	0.131867
Efemp2	644	0.000197265	0.00677687	0.17582	0.0168122	0.0338198	0.0322568	0.0139695	95	1.48e-06	0.000332262	0.0567281	0.00704255	0.00950357	0.00634121	0.00440959	0.196762	0.271393	0.260289	0.275322	0.289109	11972	0.737778	1	0.743546	0.295377	0.521342	0.737809	0.381703	0.0951316	0.132433	0.112748	0.0956208	0.124229
6820431F20Rik	645	0.00019742	0.00677687	0.0650509	0.0186195	0.0367407	0.0350312	0.0289256	674	0.00119128	0.0377647	0.151323	0.0114643	0.11215	0.0175281	0.139243	0.159087	0.245416	0.169411	0.231111	0.161983	1592	0.00791125	0.0890586	0.0747638	0.204334	0.0494728	0.294335	0.0292532	0.151799	0.135218	0.158007	0.128261	0.163894
Lrg1	646	0.000199589	0.0068338	0.628974	0.00236777	0.00220431	0.0215174	0.647388	374	0.000199589	0.0114166	0.628974	0.00236777	0.00220431	0.0215174	0.647388	0.0982957	0.300684	0.30326	0.22494	0.0964384	NA	ND	ND	ND	ND	ND	ND	ND	0.0628943	0.0525945	0.0256077	0.12923	0.0280114
Fstl5	647	0.000199696	0.0068338	0.0355587	0.00765879	0.0562589	0.0244222	0.122296	3037	0.056966	0.401143	0.0803618	0.130132	0.239831	0.133595	0.390464	0.181386	0.165009	0.142979	0.164099	0.123116	418	0.000125965	0.00539457	0.0656914	0.00609638	0.0388624	0.0245543	0.0664442	0.134159	0.154018	0.138124	0.141733	0.134106
Caskin2	648	0.000200441	0.00684872	0.00780533	0.0786296	0.109558	0.00929019	0.0736084	3084	0.0593693	0.411698	0.0685089	0.415586	0.642321	0.0208321	0.367463	0.194526	0.12307	0.0986059	0.238268	0.12886	417	0.00012568	0.00539457	0.0118059	0.0348409	0.035019	0.0485022	0.0362398	0.184698	0.167899	0.167818	0.162571	0.167271
Zfp710	649	0.000201713	0.00688156	0.102251	0.0290624	0.0178341	0.043999	0.0198796	2408	0.0345131	0.306382	0.253909	0.128378	ND	0.233814	0.0325507	0.140588	0.165128	0.351134	0.14371	0.210761	584	0.000380542	0.0116526	0.080744	0.0319429	0.0178341	0.0292152	0.0783645	0.13708	0.144871	0.149645	0.145591	0.137343
Unc119	650	0.000202066	0.00688299	0.00730711	0.0693687	0.0270695	0.0193033	0.17541	5414	0.184175	0.727232	0.227243	0.209948	0.694275	0.0429968	0.72155	0.145255	0.14823	0.0918568	0.203433	0.0890142	275	2.6e-05	0.0016906	0.00333503	0.0586617	0.00536657	0.0571914	0.0582997	0.281283	0.18786	0.264897	0.188656	0.188054
Tmem267	651	0.000202756	0.0068959	0.633609	0.00717035	0.18131	0.00873337	0.00648653	484	0.000420175	0.0185719	0.712856	0.117277	0.0762823	0.00804724	0.00233479	0.0898885	0.167966	0.182417	0.2571	0.300542	2498	0.0293487	0.210494	0.410389	0.00617643	0.577255	0.115576	0.269829	0.12166	0.21217	0.111431	0.149749	0.132076
Cdh5	652	0.000205365	0.0069644	0.0515015	0.0509251	0.00541195	0.00760995	0.439159	1636	0.0145319	0.190025	0.238743	0.0672366	0.0166059	0.0642542	0.920878	0.145381	0.19187	0.241663	0.193475	0.062732	750	0.00077965	0.0186038	0.0350005	0.122613	0.0297276	0.0122612	0.172604	0.150323	0.136455	0.152028	0.161088	0.132261
Hal	653	0.0002054	0.0069644	0.1378	0.140789	0.272092	0.000380986	0.0235918	5062	0.163112	0.688936	0.287394	0.349748	0.470877	0.135565	0.127199	0.135591	0.127618	0.114222	0.165912	0.165187	292	3.07e-05	0.00187569	0.105924	0.0896274	0.163814	0.000111186	0.0248362	0.141706	0.14395	0.135583	0.246702	0.160135
Daglb	654	0.000207753	0.00703343	0.0304593	0.0242073	0.00839146	0.149727	0.0519704	111	2.94e-06	0.000566121	0.0145127	0.00576934	0.00268061	0.0569481	0.0190187	0.237638	0.268901	0.295808	0.192526	0.22865	10165	0.584518	1	0.299473	0.561261	0.326986	0.597954	0.443992	0.124467	0.113993	0.123196	0.112661	0.11842
Mir683-2	655	0.000209164	0.00707038	0.0179552	0.0509935	0.0969365	0.0279097	0.0196061	1596	0.0138105	0.185077	0.0804394	0.236299	0.279554	0.0335661	0.0820243	0.189316	0.147511	0.140355	0.221968	0.188587	733	0.00070175	0.0171322	0.0278862	0.0349861	0.0686859	0.114744	0.0305497	0.159179	0.156367	0.147777	0.140881	0.158051
Nlrp4e	656	0.000210372	0.00710039	0.284209	0.00219799	0.0069652	0.0993347	0.113202	5724	0.203353	0.759378	ND	0.0457368	0.633229	ND	0.491148	ND	0.201708	0.0977877	ND	0.112636	299	3.39e-05	0.00203031	0.284209	0.00325599	0.00110952	0.0993347	0.047801	0.130234	0.174347	0.18861	0.15078	0.147695
Igll1	657	0.00021217	0.00714462	0.0433943	0.117118	0.0161166	0.0252487	0.0239184	382	0.00021217	0.0118732	0.0433943	0.117118	0.0161166	0.0252487	0.0239184	0.204239	0.170503	0.237734	0.222472	0.224302	NA	ND	ND	ND	ND	ND	ND	ND	0.0717975	0.0426096	0.0679978	0.0592007	0.036589
Gm30539	658	0.000212566	0.00714462	0.288713	0.00753878	0.0160741	0.0339525	0.0417424	383	0.000212566	0.0118732	0.288713	0.00753878	0.0160741	0.0339525	0.0417424	0.135709	0.259804	0.234313	0.209615	0.202824	NA	ND	ND	ND	ND	ND	ND	ND	0.13485	0.0791374	0.0360159	0.219131	0.108982
Igf2bp3	659	0.000212651	0.00714462	0.0333998	0.0649923	0.0113807	0.0679327	0.0295606	797	0.00202773	0.0543642	0.038245	0.0820052	0.0599985	0.0959469	0.0539351	0.215827	0.187944	0.199371	0.182171	0.203261	1413	0.0052926	0.0671169	0.127718	0.137769	0.0215514	0.124911	0.0775793	0.131708	0.131055	0.145852	0.131898	0.135851
Stx4a	660	0.000213183	0.00715166	0.0225172	0.0361155	0.00450345	0.0890432	0.152619	138	5.16e-06	0.000799339	0.00923252	0.0229378	0.00142036	0.0218713	0.0730498	0.252424	0.221998	0.318761	0.223571	0.183854	8779	0.466446	0.952967	0.323615	0.236335	0.272766	0.780716	0.47866	0.12519	0.130706	0.128262	0.102621	0.117202
Gm3264	661	0.00021386	0.00715387	ND	0.0314558	0.0205226	0.00334095	ND	2984	0.0550419	0.394428	ND	0.242352	ND	0.0403597	ND	ND	0.14258	0.451317	0.204163	0.44567	487	0.000232636	0.00852658	ND	0.0186815	0.0205226	0.00620532	ND	0.284342	0.245965	0.242046	0.294198	0.0607423
Or52z1	662	0.000213896	0.00715387	0.0419014	0.0226518	0.011498	0.100956	0.045367	NA	ND	ND	ND	ND	ND	ND	ND	0.114113	0.0793948	0.0935364	0.106488	0.183047	472	0.000213896	0.00809398	0.0419014	0.0226518	0.011498	0.100956	0.045367	0.211258	0.235416	0.263171	0.177616	0.20819
Adamts12	663	0.000215506	0.00719685	0.00576363	0.479827	0.0195377	0.085292	0.0109509	200	3.24e-05	0.00343946	0.00161401	0.42304	0.00644814	0.116455	0.00897306	0.318696	0.120078	0.268256	0.170122	0.25673	5441	0.18636	0.614112	0.329839	0.431324	0.386818	0.138616	0.137801	0.122041	0.119485	0.120557	0.129183	0.129229
Gm49890	664	0.000216822	0.00722991	0.0108239	0.0117617	0.201385	0.0391536	0.0506711	1827	0.0189932	0.222358	0.133058	0.0411804	0.511291	0.0572349	0.146615	0.163559	0.202681	0.110039	0.191845	0.1602	666	0.000557829	0.0149541	0.00913935	0.0328358	0.0988246	0.104715	0.055908	0.180517	0.162962	0.146788	0.145886	0.155343
Chd5	665	0.000217226	0.00723247	0.144687	0.0166168	0.0162261	0.0605377	0.0215892	9370	0.455981	1	0.239024	0.164487	0.60683	0.439961	0.700615	0.147277	0.161972	0.10233	0.12027	0.0923926	188	5.58e-06	0.000530001	0.136094	0.0124697	0.00330058	0.0233567	0.00404557	0.133137	0.15488	0.165831	0.149557	0.164169
Spock2	666	0.000218715	0.00727111	0.187328	0.0745498	0.0312897	0.0273235	0.00430807	2902	0.0518328	0.381882	0.855037	ND	0.886889	0.0947917	0.0063021	0.0733476	0.200308	0.0686701	0.17731	0.272205	462	0.000198998	0.00769571	0.0537533	0.0745498	0.00507884	0.0396229	0.0564911	0.149582	0.1455	0.177412	0.153299	0.148969
Wnt3a	667	0.000219062	0.00727172	0.0191861	0.00632046	0.0872848	0.129506	0.0376004	3815	0.0936716	0.524923	0.253993	0.751457	0.0283165	0.201951	0.276179	0.141465	0.0858908	0.218893	0.150219	0.138159	355	7.52e-05	0.00379036	0.00959859	0.000821158	0.586919	0.138487	0.0206181	0.162985	0.187503	0.11291	0.134802	0.155345
Foxa1	668	0.000220914	0.00732223	0.00891898	0.186136	0.0520388	0.00569525	0.105895	2194	0.0282753	0.275704	0.0726768	0.423648	0.0929641	0.106217	0.141693	0.189115	0.12083	0.180363	0.17559	0.165138	574	0.000356584	0.0111086	0.0132131	0.107467	0.0912098	0.00491707	0.151951	0.233348	0.168163	0.173317	0.265485	0.157075
Hoxa7	669	0.000221671	0.0073357	0.021853	0.0280073	0.0275482	0.153713	0.0201923	415	0.000272357	0.0140399	0.006121	0.189772	0.0338075	0.0431066	0.0403154	0.285139	0.156382	0.220235	0.211338	0.213786	2658	0.0338103	0.227994	0.46931	0.020424	0.111939	0.817208	0.0648493	0.116375	0.208941	0.162699	0.0854663	0.177797
Ptprn2	670	0.000221983	0.0073357	0.00954419	0.0414005	0.0185609	0.0392513	0.182121	5886	0.213287	0.774678	0.105759	0.750491	0.351073	0.0908878	0.540062	0.172562	0.0850973	0.127669	0.176901	0.107287	267	2.31e-05	0.0015471	0.00987541	0.00849337	0.00664811	0.066108	0.0820312	0.14282	0.143674	0.144005	0.13136	0.13015
Gal3st1	671	0.000222894	0.00735485	0.00361448	0.0104332	0.645976	0.077008	0.0280953	11809	0.617923	1	0.328401	0.526669	0.441135	0.528487	0.429544	0.130232	0.108532	0.117345	0.108349	0.118585	167	3.59e-06	0.000383263	0.000848509	0.00219637	0.687624	0.0266577	0.00906375	0.226166	0.211608	0.104866	0.173051	0.189928
Irgq	672	0.000225701	0.00743636	0.0889455	0.0893754	0.118467	0.00232499	0.0244612	7366	0.31244	0.906848	0.28888	0.473645	0.430844	0.209202	0.245013	0.139434	0.11651	0.121308	0.152614	0.146271	229	1.13e-05	0.000874761	0.0590593	0.0362097	0.0579598	0.000753406	0.0134147	0.177854	0.190373	0.178338	0.292718	0.215608
Cdh6	673	0.000226405	0.00744848	0.0414395	0.0324815	0.0890628	0.0480824	0.00932927	157	1.25e-05	0.00170449	0.0139486	0.0228419	0.0481911	0.0382719	0.00241426	0.248049	0.230192	0.203661	0.211811	0.315297	6884	0.302063	0.786906	0.457277	0.20659	0.354421	0.199235	0.420838	0.118875	0.126891	0.121729	0.127214	0.11984
Unc80	674	0.000227939	0.00748782	0.0178575	0.04269	0.0430612	0.00950511	0.173847	3641	0.0840364	0.493516	0.268777	0.199814	0.112466	0.0911231	0.454656	0.138483	0.149618	0.169784	0.176898	0.116079	383	9.19e-05	0.0042847	0.00831302	0.0330974	0.0593687	0.011397	0.0913713	0.152588	0.141705	0.137164	0.150052	0.13384
Frrs1	675	0.00022946	0.00752663	0.0254284	0.038714	0.0129535	0.00875291	0.490173	585	0.000720627	0.0263528	0.043765	0.151236	0.0291025	0.00441831	0.285859	0.201308	0.159638	0.214729	0.278287	0.136119	2097	0.018732	0.159933	0.0790988	0.0390649	0.0531028	0.212288	0.661006	0.140224	0.151092	0.146663	0.128967	0.11044
AI506816	676	0.000230424	0.00754706	0.00580271	0.0620714	0.0181603	0.0117519	0.715589	770	0.00181955	0.0505527	0.0331212	0.02105	0.0164566	0.132367	0.553412	0.210755	0.225754	0.233952	0.164391	0.105604	1639	0.00886137	0.0968973	0.0163035	0.50497	0.137896	0.0101883	0.662292	0.182014	0.113473	0.145508	0.189469	0.106176
Tcstv2c	677	0.000232837	0.00761483	0.0865497	0.00880234	0.0366128	0.100743	0.0198397	NA	ND	ND	ND	ND	ND	ND	ND	0.095378	0.148002	ND	ND	0.205058	488	0.000232837	0.00852658	0.0865497	0.00880234	0.0366128	0.100743	0.0198397	0.166223	0.236255	0.194605	0.166415	0.213051
Pcolce	678	0.000235361	0.00768602	0.0166657	0.0147119	0.44419	0.170301	0.00304789	3362	0.0718007	0.456744	0.253253	0.0797179	0.622934	0.076018	0.200668	0.140487	0.180951	0.0989646	0.182532	0.149137	426	0.000136914	0.0057536	0.00812175	0.0225364	0.259589	0.532061	0.00111691	0.225454	0.20029	0.136713	0.111631	0.276445
Trim17	679	0.00023624	0.00770336	0.000371217	0.0724948	0.0482191	0.206826	0.211643	2521	0.0378581	0.321006	0.00309622	0.112998	0.460592	0.504483	0.835326	0.295501	0.170156	0.115515	0.110954	0.0759559	497	0.00024688	0.00887779	0.00465525	0.115228	0.0166035	0.103987	0.0649148	0.199264	0.152281	0.174131	0.146915	0.154291
Cpxm1	680	0.000236985	0.00771526	0.0461677	0.0261317	0.0213352	0.0136178	0.16271	8826	0.420471	1	0.223205	0.516816	0.480105	0.15845	0.684084	0.148999	0.111276	0.115203	0.162177	0.0938246	204	7.42e-06	0.000649582	0.0325433	0.00693323	0.00579574	0.0102967	0.055603	0.198571	0.242216	0.247416	0.23087	0.183635
Hoxd8	681	0.000237342	0.00771526	0.21947	0.00302904	0.0323462	0.016404	ND	398	0.000237342	0.0127525	0.21947	0.00302904	0.0323462	0.016404	ND	0.15071	0.313867	0.221976	0.247228	0.123645	NA	ND	ND	ND	ND	ND	ND	ND	0.0330187	0.0545434	0.088491	0.129796	0.0438601
Nfatc4	682	0.00023765	0.00771526	0.0381963	0.0441944	0.0448391	0.0237677	0.0318172	1323	0.00863592	0.139643	0.0443953	0.144268	0.0461017	0.0928313	0.26928	0.201047	0.164477	0.205204	0.180414	0.138429	889	0.00133965	0.0269794	0.130894	0.0476064	0.152273	0.0342744	0.017092	0.155698	0.17331	0.147979	0.180057	0.206164
Cks1brt	683	0.000239413	0.00775019	0.014624	0.0267081	0.0805834	0.072231	0.0254186	3113	0.060478	0.41548	0.0672564	0.127262	0.241353	0.205549	0.339865	0.189579	0.167664	0.144213	0.150331	0.130268	432	0.000145064	0.00601162	0.0264583	0.028884	0.0619089	0.0630851	0.0101842	0.219705	0.216658	0.160864	0.160531	0.191029
Pcdhga9	684	0.000239426	0.00775019	0.0918567	0.0506418	0.0378446	0.00417131	0.078698	7996	0.358271	0.957737	0.31795	0.191291	0.549151	0.298651	0.411687	0.131818	0.151332	0.106175	0.134364	0.120646	213	9.42e-06	0.000789921	0.0560115	0.0427569	0.0104702	0.00113456	0.0352249	0.138942	0.141081	0.151874	0.169071	0.142596
Cd3e	685	0.000242132	0.00782281	0.0948264	0.0136764	0.0600492	0.0271477	0.0277338	114	3.46e-06	0.000649418	0.0282619	0.0022854	0.0459579	0.0136571	0.00731022	0.216533	0.305483	0.200208	0.241269	0.263068	10235	0.590208	1	0.658495	0.720532	0.220931	0.273531	0.524017	0.103367	0.0986726	0.139601	0.133857	0.113144
Pxn	686	0.000242376	0.00782281	0.444982	0.279536	0.0053338	0.00143602	0.061622	12166	0.642731	1	0.959115	0.963818	0.139175	0.192141	0.795554	0.0540423	0.0526058	0.162401	0.150989	0.0808342	166	3.46e-06	0.000371709	0.169163	0.0831563	0.00350244	0.000453911	0.0132459	0.130766	0.137972	0.165072	0.18167	0.154173
Plxna1	687	0.000242852	0.00782677	0.0117617	0.00524588	0.0574116	0.206973	0.0802806	936	0.00335484	0.0766773	0.0365578	0.0575315	0.131787	0.154269	0.0454575	0.210096	0.194536	0.165737	0.1601	0.202616	1278	0.00396345	0.0554487	0.0369373	0.00822533	0.0724569	0.340394	0.326997	0.149134	0.164115	0.142024	0.122711	0.123322
Aif1	688	0.000243682	0.00784209	0.110349	0.0121622	0.0608991	0.0155618	0.0464803	1748	0.0172566	0.211196	0.151723	0.0662451	0.201049	0.089645	0.112411	0.159584	0.187777	0.149476	0.177659	0.169982	727	0.000689213	0.0169647	0.14994	0.0214697	0.0514863	0.0212837	0.0650235	0.161293	0.232652	0.200314	0.23298	0.191831
Fhl3	689	0.000244922	0.00787058	0.121036	0.0468124	0.0344646	0.024051	0.0126702	3142	0.0619606	0.421461	0.0650802	0.188102	0.319267	0.959503	0.0400482	0.187882	0.159774	0.136387	0.0438131	0.204006	434	0.000146586	0.00604676	0.393829	0.0392366	0.0158724	0.00335134	0.0374755	0.12324	0.1914	0.215768	0.258888	0.192636
Sirpb1b	690	0.000246026	0.00788498	0.0453902	0.00441064	0.0589073	0.0854298	0.0594076	NA	ND	ND	ND	ND	ND	ND	ND	ND	ND	ND	ND	ND	496	0.000246026	0.00886486	0.0453902	0.00441064	0.0589073	0.0854298	0.0594076	0.14944	0.175053	0.145606	0.142052	0.14551
Il12rb1	691	0.000246083	0.00788498	0.0248715	0.0173886	0.140623	0.0575191	0.0171151	3413	0.0735603	0.460913	0.240933	0.126563	0.185546	0.615008	0.0574164	0.142376	0.165361	0.151966	0.0997505	0.191815	407	0.000117127	0.00514646	0.0139386	0.0170838	0.168542	0.0155933	0.0369882	0.188443	0.184984	0.14284	0.186538	0.171605
Kbtbd11	692	0.000247899	0.00793171	0.0247641	0.0531426	0.0839341	0.0514819	0.0106285	19660	0.979121	1	0.76709	0.923198	0.506819	0.67376	0.88028	0.0845437	0.0622725	0.11198	0.094688	0.0697907	106	3.83e-07	6.42e-05	0.00435156	0.00939671	0.031172	0.0123994	0.00134724	0.186275	0.176423	0.16086	0.172863	0.201394
Smim38	693	0.000249081	0.00795328	0.00984595	0.0254094	0.138323	0.0116139	0.151312	402	0.000249081	0.0132552	0.00984595	0.0254094	0.138323	0.0116139	0.151312	0.253251	0.221124	0.163961	0.247583	0.160791	NA	ND	ND	ND	ND	ND	ND	ND	0.359201	0.388337	0.186986	0.419429	0.298722
Rassf2	694	0.000249292	0.00795328	0.0181603	0.0630385	0.0958228	0.0173202	0.0320419	751	0.00165735	0.0472113	0.0352471	0.172741	0.100325	0.0716604	0.0169194	0.2145	0.157685	0.177496	0.189453	0.240733	1577	0.00770563	0.087568	0.0644055	0.0629224	0.188113	0.0300348	0.273683	0.144828	0.145095	0.131687	0.153323	0.126402
Rnase2b	695	0.000250336	0.00797511	0.0541666	0.0184335	0.0132502	0.0120203	0.38489	404	0.000250336	0.0132561	0.0541666	0.0184335	0.0132502	0.0120203	0.38489	0.194614	0.230316	0.241376	0.24466	0.123664	NA	ND	ND	ND	ND	ND	ND	ND	ND	ND	ND	ND	ND
3110070M22Rik	696	0.000252016	0.00801707	0.708682	0.078257	0.0749979	0.00781327	0.00189977	406	0.000252016	0.0132792	0.708682	0.078257	0.0749979	0.00781327	0.00189977	0.0903208	0.181567	0.182981	0.258108	0.308043	NA	ND	ND	ND	ND	ND	ND	ND	ND	ND	ND	ND	ND
2610005L07Rik	697	0.000255837	0.00811673	0.393803	0.410136	0.000781509	0.0585448	0.00851845	703	0.00141476	0.0430308	0.217674	0.92582	0.00139334	0.140285	0.0151859	0.147821	0.0619194	0.324781	0.162185	0.236126	1847	0.012503	0.121338	0.616291	0.154079	0.0318889	0.0700098	0.0596158	0.108721	0.145124	0.17241	0.157968	0.163387
Dpy19l2	698	0.000255882	0.00811673	0.252193	0.0880175	0.00667214	0.0188148	0.0225954	1246	0.00738795	0.126846	0.15446	0.155037	0.0312601	0.0956912	0.0823639	0.158387	0.158256	0.211953	0.174813	0.179849	988	0.00195219	0.0353839	0.449154	0.108503	0.0208366	0.0249056	0.0365652	0.118617	0.134787	0.149062	0.147608	0.144426
Meg3	699	0.000260737	0.00825892	0.0473595	0.0132661	0.0640642	0.0190884	0.0839634	546	0.000607284	0.0237942	0.0118099	0.062539	0.0560398	0.0492559	0.0952269	0.25416	0.194453	0.198331	0.202889	0.179522	2169	0.0203486	0.168075	0.633752	0.0253786	0.198182	0.0492863	0.166012	0.110326	0.159418	0.132572	0.151299	0.135184
Mxra7	700	0.000265657	0.00840272	0.013354	0.105133	0.0246957	0.0479163	0.0397788	2456	0.036009	0.313529	0.0558793	0.267325	0.280066	0.195913	0.0765731	0.192638	0.138344	0.136537	0.149931	0.182214	545	0.000318942	0.0104458	0.0285886	0.0798287	0.0118691	0.0387586	0.0797447	0.160074	0.146648	0.171065	0.156189	0.146662
Bak1	701	0.000267748	0.00845678	0.0214524	0.0642792	0.223326	0.0503194	0.00430807	2400	0.0343937	0.30621	0.0150402	0.715713	0.710512	0.837077	0.00912242	0.236448	0.0895868	0.0901299	0.0757273	0.253241	564	0.000338066	0.0107178	0.186187	0.0155743	0.0824616	0.009662	0.0390815	0.144182	0.219162	0.163653	0.210154	0.180228
Extl1	702	0.000270092	0.00851867	0.04614	0.0139793	0.0203779	0.0253111	0.202938	1195	0.0065019	0.116398	ND	0.0103901	0.00711463	0.403161	0.813681	0.294822	0.249367	0.262281	0.121531	0.0786989	1118	0.00277974	0.044512	0.04614	0.162958	0.37154	0.00853863	0.0628601	0.152786	0.135816	0.122288	0.173404	0.148836
Stac	703	0.000271148	0.0085398	0.0134615	0.126038	0.120489	0.0192837	0.0172127	640	0.000979515	0.0327418	0.031046	0.185633	0.0421957	0.0427968	0.0351287	0.211972	0.151868	0.201879	0.201414	0.207907	1935	0.0146281	0.135459	0.051897	0.145835	0.604341	0.0573538	0.0607148	0.13959	0.130925	0.114805	0.138791	0.138334
Mir219b	704	0.000271551	0.00854036	0.283006	0.00808425	0.329833	0.00506921	0.0177726	414	0.000271551	0.0140321	0.283006	0.00808425	0.329833	0.00506921	0.0177726	0.136572	0.25776	0.130371	0.273803	0.231282	NA	ND	ND	ND	ND	ND	ND	ND	ND	ND	ND	ND	ND
Igf2	705	0.000273197	0.00857993	0.0635856	0.0512573	0.1813	0.034406	0.00337026	15161	0.816317	1	0.837798	0.600822	0.932117	0.723719	0.147542	0.074302	0.101224	0.0585626	0.0881008	0.162217	139	1.44e-06	0.000184554	0.0131119	0.0138325	0.0472333	0.0069821	0.00172376	0.185838	0.17832	0.160232	0.195819	0.207836
Fign	706	0.0002762	0.00865556	0.171639	0.0419573	0.0229959	0.0044253	0.0948264	243	5.34e-05	0.00470428	0.104763	0.061106	0.012282	0.00349126	0.0313124	0.171819	0.189786	0.242803	0.286128	0.211768	4835	0.145398	0.539065	0.389853	0.106171	0.249695	0.107263	0.59467	0.120894	0.133779	0.125838	0.133691	0.11503
Erich5	707	0.000276387	0.00865556	0.00628138	0.0104332	0.152453	0.21388	0.0325499	1593	0.0137972	0.185077	0.0159569	0.0843983	0.275143	0.513361	0.0767992	0.23494	0.179709	0.138615	0.109713	0.182872	843	0.0011248	0.0238856	0.0382723	0.0136964	0.126965	0.107267	0.0615938	0.172274	0.190527	0.14932	0.152732	0.163477
Shank3	708	0.000279996	0.0087447	0.00541232	0.0224196	0.179571	0.0578903	0.0560733	12083	0.637915	1	ND	0.803024	0.438798	0.196287	0.690509	0.0271331	0.0803619	0.119539	0.153657	0.0930323	236	1.18e-05	0.00088991	0.00541232	0.00369806	0.0989697	0.0492874	0.0134614	0.159974	0.16295	0.135741	0.142021	0.152772
Or2ak7	709	0.000280164	0.0087447	ND	ND	0.00562487	0.0208148	0.0252471	418	0.000280164	0.0143386	ND	ND	0.00562487	0.0208148	0.0252471	ND	ND	0.275643	0.229638	0.223044	NA	ND	ND	ND	ND	ND	ND	ND	ND	ND	ND	ND	ND
Ccdc7b	710	0.000280496	0.0087447	0.111908	0.0504115	0.00957885	0.154157	0.00851024	NA	ND	ND	ND	ND	ND	ND	ND	0.25553	ND	0.202676	0.244061	0.17416	518	0.000280496	0.00967457	0.111908	0.0504115	0.00957885	0.154157	0.00851024	0.135312	0.143111	0.157701	0.131946	0.158548
Abi3	711	0.000280813	0.0087447	0.0116836	0.0830061	0.100404	0.141629	0.00514819	1946	0.022376	0.245987	0.287143	0.40977	0.080652	0.187882	0.0168894	0.135532	0.120658	0.18047	0.151414	0.232154	701	0.000624771	0.0159472	0.00466132	0.0379964	0.248558	0.168422	0.0271809	0.210089	0.172895	0.13475	0.14359	0.178995
Zbtb16	712	0.000281287	0.00874715	0.0690561	0.0365649	0.0421234	0.0201825	0.0331458	8440	0.39047	0.989028	0.745921	0.423233	0.0739079	0.293335	0.733552	0.0872979	0.12198	0.191254	0.138518	0.0886841	216	1.02e-05	0.000839826	0.0164072	0.0130086	0.0881202	0.0089012	0.00660273	0.146	0.147998	0.132658	0.151388	0.154179
Pcdhgb8	713	0.000282671	0.00877787	0.329348	0.0898052	0.0104332	0.00281343	0.0824786	1666	0.0152714	0.196099	0.626901	0.390541	0.0331457	0.0175806	0.118989	0.0985725	0.122979	0.211183	0.232631	0.16801	800	0.00100223	0.0224136	0.162918	0.0442328	0.0348907	0.0115603	0.129683	0.130721	0.142635	0.144621	0.153507	0.132979
Misp3	714	0.00028509	0.00884057	0.0279471	0.0320088	0.0233051	0.124668	0.0278562	421	0.00028509	0.0144868	0.0279471	0.0320088	0.0233051	0.124668	0.0278562	0.218249	0.213618	0.224469	0.167094	0.21836	NA	ND	ND	ND	ND	ND	ND	ND	ND	ND	ND	ND	ND
Cyp3a41b	715	0.000290584	0.00899834	0.0545752	0.0504948	0.0219889	0.0712447	0.0171894	NA	ND	ND	ND	ND	ND	ND	ND	0.0207571	0.0817524	0.0769366	0.0546947	0.049196	525	0.000290584	0.00989418	0.0545752	0.0504948	0.0219889	0.0712447	0.0171894	0.17348	0.171963	0.193473	0.164742	0.193767
Pcdhga1	716	0.000291591	0.00901694	0.047252	0.109196	0.041039	0.00603716	0.0583104	18330	0.945327	1	0.854233	0.768358	0.575804	0.438814	0.798177	0.0738498	0.0848058	0.105589	0.120409	0.0812347	122	7.18e-07	0.0001048	0.00874236	0.0291773	0.0109457	0.00131335	0.0122515	0.151765	0.141665	0.149792	0.170834	0.148821
Ccdc102a	717	0.000293848	0.00907406	0.0413543	0.00112342	0.211183	0.614667	0.0124846	12146	0.641671	1	ND	0.0943268	0.841198	0.983089	0.622602	0.170087	0.175987	0.0746926	0.0440394	0.0987876	224	1.09e-05	0.000870571	0.0413543	0.00068517	0.0642685	0.28136	0.00234932	0.16462	0.226305	0.15748	0.130218	0.207958
Tango6	718	0.000295116	0.00910052	0.0343613	0.0187913	0.340132	0.00490397	0.0702968	2279	0.0308765	0.289574	ND	ND	0.77517	0.0147257	0.0843553	0.0768407	0.105883	0.0831876	0.236688	0.179007	804	0.00102469	0.0227848	0.0343613	0.0187913	0.138595	0.0292843	0.148149	0.141967	0.146404	0.129846	0.14205	0.129379
Crisp1	719	0.000297437	0.00915932	0.109791	0.031881	0.0759698	0.0138011	0.0208405	NA	ND	ND	ND	ND	ND	ND	ND	0.243924	0.172827	0.138139	0.088105	0.016531	528	0.000297437	0.0100702	0.109791	0.031881	0.0759698	0.0138011	0.0208405	0.155028	0.190421	0.162959	0.210488	0.200614
Prss32	720	0.000298529	0.00918017	0.0400914	0.00845984	0.141463	0.258601	0.00619346	1042	0.00450943	0.0925818	0.0391206	0.0130266	0.473124	0.195041	0.0623992	0.204392	0.240914	0.113912	0.150057	0.188995	1291	0.00404378	0.0561082	0.157244	0.0680723	0.0667597	0.368418	0.00957125	0.145588	0.176932	0.163253	0.124795	0.19938
Lbx2	721	0.000299436	0.00919529	0.00142031	0.102937	0.387413	0.0344946	0.0394862	428	0.000299436	0.0149528	0.00142031	0.102937	0.387413	0.0344946	0.0394862	0.318875	0.172792	0.123436	0.209024	0.204582	NA	ND	ND	ND	ND	ND	ND	ND	ND	ND	ND	ND	ND
Gpc2	722	0.000303084	0.00927987	0.0252134	0.0305961	0.0124748	0.057861	0.14074	378	0.000206031	0.0116604	0.00875663	0.0171693	0.0139523	0.0641232	0.354132	0.254947	0.232345	0.239261	0.188841	0.127386	3336	0.0590968	0.317389	0.39128	0.254603	0.104679	0.150665	0.0884317	0.122886	0.133506	0.151874	0.144733	0.155056
Cnrip1	723	0.000303697	0.00927987	0.028193	0.270187	0.0627454	0.0135494	0.0121329	419	0.000283244	0.0144409	0.0385002	0.234189	0.0363157	0.00661827	0.0331297	0.205875	0.143866	0.207804	0.264982	0.210838	3118	0.0493793	0.283752	0.101724	0.326294	0.297215	0.245554	0.0428223	0.157739	0.128687	0.131336	0.136507	0.176482
Gm17597	724	0.000303894	0.00927987	0.0411752	0.00287809	0.220415	0.178057	0.0169081	431	0.000303894	0.015084	0.0411752	0.00287809	0.220415	0.178057	0.0169081	0.209647	0.309732	0.148539	0.156806	0.241636	NA	ND	ND	ND	ND	ND	ND	ND	ND	ND	ND	ND	ND
Chtop	725	0.000303924	0.00927987	0.00399547	0.19905	0.021726	0.0832503	0.0546764	188	2.74e-05	0.00309859	0.0100229	0.0665509	0.0140413	0.0388186	0.0102555	0.250465	0.187663	0.239134	0.205473	0.24969	6124	0.238541	0.698495	0.0318439	0.747438	0.202984	0.402842	0.879475	0.197524	0.0922113	0.145453	0.122385	0.0778546
Cct6a	726	0.000304872	0.00927987	0.038968	0.0390462	0.11539	0.0596389	0.00754157	13790	0.739323	1	0.816189	0.913109	0.492131	0.705513	0.125652	0.0783902	0.0643951	0.112138	0.090666	0.165865	154	2.57e-06	0.00029708	0.00728196	0.00653753	0.0490377	0.014254	0.00620644	0.228296	0.230993	0.181182	0.211645	0.232295
H2bc27	727	0.000305077	0.00927987	0.10086	0.0159617	0.0834438	0.051469	0.0114311	432	0.000305077	0.0151077	0.10086	0.0159617	0.0834438	0.051469	0.0114311	0.173679	0.234871	0.18014	0.19641	0.247415	NA	ND	ND	ND	ND	ND	ND	ND	ND	ND	ND	ND	ND
Serpina16	728	0.000305124	0.00927987	0.0116445	0.022781	0.0766172	0.171395	0.0226931	947	0.0034617	0.0781001	0.0127281	0.0684138	0.0754054	0.589583	0.0524396	0.242063	0.18649	0.183257	0.102344	0.195279	1392	0.00505932	0.0650449	0.104619	0.0444488	0.185671	0.069171	0.057746	0.171956	0.200835	0.151995	0.185951	0.192025
Zpbp	729	0.000308206	0.00936074	0.239679	0.0377762	0.0174179	0.00660376	0.0769005	9047	0.435787	1	0.468541	0.776449	0.131828	0.307347	0.444991	0.11438	0.0830215	0.163898	0.132824	0.116847	218	1.02e-05	0.000839826	0.138004	0.00737544	0.0164491	0.00210069	0.0315931	0.132063	0.155763	0.149633	0.165539	0.144713
Gm4349	730	0.000309636	0.00938394	ND	0.00204832	0.677352	ND	0.00239508	433	0.000309636	0.015298	ND	0.00204832	0.677352	ND	0.00239508	0.0246612	0.305297	0.0935223	0.0493677	0.299622	NA	ND	ND	ND	ND	ND	ND	ND	0.0580206	0.12384	0.107531	0.135188	0.0687471
Xkr4	731	0.000310151	0.00938394	0.0324815	0.0124553	0.0534064	0.0183069	0.20413	4890	0.152957	0.668753	0.118727	0.144133	0.594283	0.107255	0.663702	0.167465	0.160794	0.10177	0.170918	0.0948747	340	5.92e-05	0.0031132	0.0397596	0.0101011	0.0146832	0.0213448	0.0775953	0.138959	0.150365	0.147086	0.14395	0.133781
Mmp25	732	0.000310241	0.00938394	0.0129926	0.0619053	0.0563566	0.0627064	0.0284176	1633	0.0144465	0.189142	0.142334	0.0343112	0.0828964	0.209503	0.184351	0.161645	0.209775	0.180205	0.147769	0.152442	832	0.00109006	0.0234532	0.0109215	0.308869	0.112822	0.0514789	0.0215221	0.193289	0.129184	0.147566	0.160631	0.181625
Gm45928	733	0.000312507	0.0094396	0.141488	0.0197668	0.019195	0.0668679	0.0227144	8548	0.39849	0.996572	ND	ND	ND	0.39849	ND	0.141809	0.150743	0.144598	0.12208	0.159494	444	0.00016541	0.00666995	0.141488	0.0197668	0.019195	0.0294786	0.0227144	0.142985	0.174214	0.174649	0.168248	0.172152
Tmprss9	734	0.000313471	0.0094558	0.158979	0.00110388	0.0175351	0.036604	0.726775	1222	0.00704129	0.123269	0.106168	0.0307063	0.0574852	0.039846	0.737694	0.171302	0.212549	0.191816	0.203933	0.087244	1192	0.00335008	0.0503382	0.347056	0.00206901	0.0380656	0.138613	0.512024	0.12343	0.189394	0.154558	0.137788	0.115639
Cacnb2	735	0.000317949	0.00957125	0.0059297	0.327628	0.295157	0.00928043	0.0156693	386	0.000215866	0.0119638	0.00333958	0.27642	0.542805	0.0135385	0.00745541	0.288179	0.137008	0.106848	0.239655	0.259969	3601	0.0706574	0.351699	0.166122	0.366544	0.159867	0.0743631	0.258	0.127389	0.120947	0.127649	0.13336	0.123928
Rex2	736	0.000318163	0.00957125	0.0019147	0.0271212	0.0385773	0.0695153	0.599293	741	0.00161502	0.0465871	0.0109483	ND	0.0553919	0.0389302	ND	0.259873	0.0984285	0.200272	0.212981	0.209749	1578	0.00773088	0.0877579	0.011499	0.0271212	0.106151	0.317339	0.599293	0.198393	0.184586	0.153453	0.129063	0.108597
Mir219a-2	737	0.000318712	0.00957478	0.294145	0.00840235	0.342354	0.00533022	0.018546	439	0.000318712	0.0155312	0.294145	0.00840235	0.342354	0.00533022	0.018546	0.135037	0.256398	0.128819	0.272011	0.229826	NA	ND	ND	ND	ND	ND	ND	ND	ND	ND	ND	ND	ND
D130017N08Rik	738	0.000319147	0.00957484	0.291894	0.234043	0.133111	0.00394662	0.00233476	329	0.000134146	0.00872276	0.258417	0.0673309	0.159056	0.00260825	0.00381117	0.139618	0.186568	0.157357	0.297593	0.283893	3917	0.0895613	0.409867	0.330049	0.927828	0.182259	0.120319	0.0415508	0.129643	0.070247	0.148781	0.160975	0.19046
Thtpa	739	0.000320579	0.00960478	0.234638	0.0609089	0.018258	0.00376101	0.0858781	306	0.000105475	0.00737393	0.208124	0.0284237	0.0121209	0.0023482	0.120351	0.1479	0.215038	0.243316	0.300319	0.16719	4146	0.101535	0.439024	0.301381	0.364473	0.188399	0.123963	0.135148	0.12418	0.121468	0.130156	0.134917	0.133967
Spag16	740	0.000322656	0.00965397	0.0885743	0.0526151	0.0176133	0.0205244	0.0504464	911	0.00314413	0.0738336	0.188798	0.490555	0.0151785	0.048045	0.0263097	0.152188	0.112255	0.237404	0.199033	0.219012	1435	0.00552463	0.0689767	0.0897847	0.0174849	0.145041	0.0555188	0.308831	0.129962	0.139222	0.126965	0.132785	0.121631
Ceacam20	741	0.000325545	0.0097175	0.0251158	0.0943477	0.0589649	0.000898736	0.684661	4975	0.158178	0.679122	0.171906	0.44802	0.346777	0.0419111	0.688412	0.155221	0.116784	0.128271	0.20295	0.0922528	366	8.01e-05	0.00391569	0.0198206	0.0412996	0.0285814	0.00124707	0.490161	0.223305	0.160247	0.165504	0.238851	0.116689
Herc6	742	0.000325658	0.0097175	0.0128265	0.0445363	0.0978254	0.011791	0.130541	2193	0.028269	0.275704	0.0557512	0.0662889	0.583576	0.0795058	0.251142	0.196219	0.19034	0.102768	0.184138	0.142719	677	0.000580247	0.0153342	0.0273068	0.104932	0.0332748	0.0170417	0.112535	0.144277	0.133558	0.142579	0.147793	0.133039
Nudt14	743	0.000326692	0.00973524	0.0122306	0.0614657	0.00540218	0.110554	0.192369	274	7.05e-05	0.00550433	0.00709036	0.043739	0.00389784	0.0500072	0.201441	0.262399	0.201547	0.283225	0.197123	0.149416	4827	0.145224	0.539062	0.201503	0.240161	0.126321	0.455948	0.235999	0.144649	0.139425	0.15779	0.117746	0.139955
Gm19585	744	0.000330318	0.00983007	0.0481996	0.0723092	0.0197722	0.0455229	0.0279292	1179	0.00631566	0.114284	0.315702	0.142301	0.0183601	0.121019	0.0472708	0.133416	0.16132	0.229367	0.166894	0.198214	1113	0.0027415	0.0441197	0.0242157	0.0912941	0.138179	0.0589826	0.0816475	0.145336	0.134426	0.130947	0.137937	0.135336
Sap30l	745	0.000334327	0.00992349	0.0501827	0.091933	0.0473888	0.000976887	0.416711	3374	0.0723555	0.458427	0.4195	0.091933	0.281221	0.0192642	0.930132	0.120166	0.177717	0.137436	0.229942	0.060907	447	0.000169717	0.00679778	0.0191881	ND	0.0266447	0.00290398	0.157416	0.228879	0.309628	0.194809	0.297448	0.15771
Capn15	746	0.000334354	0.00992349	0.310035	0.000928043	0.0731395	0.0168415	0.251138	1149	0.00570146	0.106154	0.954897	0.0034356	0.0909042	0.0599772	0.228202	0.0544184	0.28752	0.177206	0.191094	0.144789	1257	0.00382311	0.0544862	0.0978061	0.0155979	0.145345	0.0347372	0.302545	0.146039	0.173036	0.13852	0.158258	0.1265
Ccdc7a	747	0.000336361	0.00996972	0.0226638	0.0525036	0.104273	0.004142	0.17454	1559	0.013082	0.179363	0.0952902	ND	0.265695	0.00717312	0.345481	0.179805	ND	0.140999	0.273683	0.129681	945	0.00167373	0.031682	0.0317111	0.0525036	0.0793874	0.0469602	0.120918	0.142973	0.139053	0.135741	0.139924	0.13224
Stxbp5l	748	0.000338211	0.0100111	0.00847938	0.0812379	0.0270402	0.0473888	0.102348	2568	0.0391656	0.326146	0.00782139	0.82086	0.0849772	0.491738	0.267066	0.258123	0.0778427	0.178914	0.112115	0.138521	590	0.000388501	0.0117758	0.114577	0.0183716	0.0438185	0.0152446	0.0769395	0.13267	0.147122	0.140429	0.148548	0.135962
Mylk3	749	0.000342149	0.0101142	0.0220386	0.0309185	0.0387043	0.0597366	0.0582127	12638	0.670833	1	0.181219	0.481448	0.458591	0.971729	0.584306	0.153338	0.115031	0.11548	0.0485142	0.102461	173	3.78e-06	0.000389514	0.0160487	0.00920292	0.0128778	0.0103724	0.0166997	0.182842	0.19555	0.159064	0.162664	0.157856
Snf8	750	0.000344109	0.0101586	0.00440576	0.224039	0.147344	0.0111756	0.056845	294	8.92e-05	0.00649189	0.00636327	0.215765	0.0528888	0.00489979	0.0460712	0.265527	0.146798	0.194965	0.274557	0.199508	4592	0.128576	0.501961	0.0581317	0.272756	0.630145	0.25708	0.205162	0.171454	0.134026	0.105334	0.135662	0.14167
Elfn2	751	0.000345369	0.0101822	0.0282027	0.0936541	0.0479261	0.0177891	0.0412246	2230	0.0292527	0.280629	0.457885	0.0674035	0.162946	0.283629	0.0318288	0.11613	0.189095	0.15812	0.137094	0.214861	662	0.000546154	0.0147593	0.00855905	0.271541	0.0466332	0.00783444	0.198878	0.158829	0.125393	0.143933	0.159579	0.129167
Meioc	752	0.000347275	0.0102248	0.053465	0.0302784	0.0692906	0.00765879	0.108835	9739	0.479991	1	0.196782	ND	0.259216	0.641661	0.705494	0.150176	0.131936	0.139885	0.0971451	0.0906511	259	1.98e-05	0.00136411	0.0444448	0.0302784	0.0474078	0.00123496	0.0316491	0.18327	0.194645	0.181678	0.272836	0.191603
Vmn2r-ps158	753	0.000349426	0.0102559	0.0674818	0.0156371	0.0320927	0.0129628	0.214704	NA	ND	ND	ND	ND	ND	ND	ND	0.194573	0.287086	0.220446	0.116104	0.257797	568	0.000349426	0.0109992	0.0674818	0.0156371	0.0320927	0.0129628	0.214704	0.169614	0.192411	0.178743	0.195934	0.13896
Plvap	754	0.00034951	0.0102559	0.0359787	0.0126311	0.0118692	0.245912	0.0710783	14711	0.792349	1	0.540809	0.544246	0.225083	0.775541	0.847887	0.107116	0.106772	0.14492	0.0831518	0.0743988	155	2.64e-06	0.000303696	0.00994803	0.00272816	0.00609027	0.0863801	0.0149698	0.209629	0.218464	0.204627	0.157028	0.189021
Tekt5	755	0.000349722	0.0102559	0.00904597	0.0164117	0.0894535	0.0319442	0.222418	4691	0.141946	0.646922	0.532724	0.0956484	0.269874	0.141287	0.324672	0.108013	0.175131	0.13824	0.161817	0.130873	367	8.14e-05	0.00396685	0.00184617	0.0211891	0.0636209	0.0326937	0.179282	0.193367	0.159539	0.146643	0.156542	0.133248
Zfp541	756	0.000350466	0.010262	0.000634976	0.00591017	0.13991	0.391956	0.459752	363	0.000181282	0.0106837	0.00211903	0.00229334	0.072201	0.189832	0.606854	0.304684	0.301833	0.191075	0.155101	0.100518	4096	0.0980499	0.429124	0.0159839	0.24061	0.430776	0.701542	0.280707	0.172639	0.131783	0.119879	0.105675	0.128879
Skint8	757	0.000351528	0.010262	0.00222937	0.00327479	0.941482	0.0404693	0.341485	NA	ND	ND	ND	ND	ND	ND	ND	ND	ND	ND	ND	ND	570	0.000351528	0.0110231	0.00222937	0.00327479	0.941482	0.0404693	0.341485	0.252842	0.243451	0.0680754	0.183812	0.128386
Amph	758	0.000351769	0.010262	0.107223	0.0713811	0.0045816	0.0623547	0.0434812	912	0.00315852	0.0739511	0.0921682	0.23505	0.0210365	0.221389	0.0177233	0.176504	0.143599	0.225298	0.145837	0.230975	1473	0.00606483	0.0737425	0.237887	0.0543634	0.018686	0.0483743	0.38109	0.125454	0.137527	0.145875	0.138514	0.120878
Gm16136	759	0.000351785	0.010262	0.0347093	0.0704936	0.0366722	0.168252	0.00629785	449	0.000351785	0.0167611	0.0347093	0.0704936	0.0366722	0.168252	0.00629785	0.219386	0.193482	0.217367	0.161103	0.284192	NA	ND	ND	ND	ND	ND	ND	ND	ND	ND	ND	ND	ND
Cd209e	760	0.000352958	0.0102827	0.00557489	0.512267	0.00696964	0.00600136	0.799415	450	0.000352958	0.0167796	0.00557489	0.512267	0.00696964	0.00600136	0.799415	0.285617	0.109775	0.276833	0.282703	0.076498	NA	ND	ND	ND	ND	ND	ND	ND	0.0204374	0.091961	0.0307957	0.0419267	0.149386
Grap	761	0.0003547	0.0103199	0.0190521	0.099926	0.0281636	0.0353731	0.0506711	4170	0.112386	0.576289	ND	ND	0.344596	0.104835	0.160143	0.289952	0.33565	0.128478	0.172505	0.157798	486	0.000230784	0.00848603	0.0190521	0.099926	0.0113367	0.0498944	0.051184	0.183253	0.153412	0.183087	0.16066	0.160256
Catsperb	762	0.000355555	0.0103312	0.130693	0.0117661	0.0392302	0.0794801	0.0201066	NA	ND	ND	ND	ND	ND	ND	ND	0.108038	0.0682948	0.0933378	0.111961	0.131922	572	0.000355555	0.0111086	0.130693	0.0117661	0.0392302	0.0794801	0.0201066	0.132473	0.151816	0.142605	0.137135	0.147857
Fmn2	763	0.000361828	0.0104997	0.0535236	0.0221949	0.213606	0.0278022	0.0139793	217	3.74e-05	0.00367772	0.0223152	0.0298449	0.10607	0.0176991	0.0044059	0.223701	0.214105	0.172	0.231384	0.278639	6079	0.235356	0.694175	0.392753	0.0984868	0.518092	0.216742	0.383475	0.120351	0.131415	0.117586	0.125383	0.120576
Sfrp1	764	0.000363571	0.0105364	0.233085	0.0948264	0.0229861	0.0740578	0.00263759	1134	0.00560565	0.105751	0.140137	0.357708	0.0502513	0.123799	0.0127792	0.163549	0.12744	0.199178	0.167954	0.246702	1237	0.0036956	0.0534771	0.44306	0.0520389	0.0609878	0.108217	0.0146084	0.118439	0.146538	0.144788	0.138225	0.159982
Vmn2r49	765	0.000364934	0.0105621	0.0384207	0.013565	0.0450822	0.0536685	0.0790848	NA	ND	ND	ND	ND	ND	ND	ND	0.274965	0.178967	0.251235	0.137992	0.153074	577	0.000364934	0.0113098	0.0384207	0.013565	0.0450822	0.0536685	0.0790848	0.222837	0.270551	0.215851	0.208311	0.191769
Fbxw20	766	0.000368356	0.0106472	0.249165	0.00452299	0.159213	0.0299318	0.0187953	833	0.00233686	0.0599858	0.522901	0.017408	0.129661	0.0534132	0.0187462	0.109007	0.236821	0.167425	0.19821	0.234238	1674	0.00940294	0.100637	0.130443	0.0223258	0.284841	0.0793836	0.126733	0.152091	0.190092	0.132526	0.163295	0.152761
Reep4	767	0.000374572	0.0108122	0.0850575	0.0111756	0.0390462	0.130756	0.0212571	3237	0.0661393	0.436852	0.516338	0.0520516	0.189702	0.478859	0.0685256	0.110248	0.198858	0.153056	0.11416	0.189329	491	0.00023672	0.00861604	0.0311301	0.0242564	0.0314711	0.0591612	0.0405084	0.234618	0.246241	0.234116	0.205723	0.222608
Rps6ka4	768	0.000375196	0.0108122	0.133208	0.00939765	0.487066	0.0711369	0.0023836	1967	0.0229284	0.249352	0.528585	0.308482	0.230832	0.11242	0.00738514	0.108431	0.132954	0.144191	0.169667	0.260256	797	0.000985472	0.0221318	0.0549041	0.00332845	0.81075	0.113107	0.0219931	0.169249	0.223807	0.0893646	0.154059	0.187423
Samm50	769	0.000375528	0.0108122	0.0258191	0.0796944	0.0404529	0.0290624	0.0427876	634	0.000943452	0.0318011	0.0278197	0.0187493	0.243949	0.0662282	0.0412696	0.21588	0.228904	0.142084	0.187344	0.202922	2150	0.019883	0.165713	0.126727	0.784661	0.0254545	0.0619308	0.16067	0.137166	0.104175	0.155889	0.145834	0.134094
Parvb	770	0.000377009	0.0108407	0.011537	0.0241486	0.0613387	0.0530156	0.114833	9374	0.456008	1	0.124072	0.1488	0.559668	0.834706	0.852825	0.166555	0.160198	0.105257	0.0760465	0.0736629	231	1.13e-05	0.000874761	0.0105904	0.0217288	0.0187047	0.0103616	0.0281094	0.15233	0.146852	0.148002	0.152496	0.144861
Slitrk5	771	0.00037753	0.0108416	0.0785515	0.00910459	0.144315	0.0118301	0.0853604	604	0.000798928	0.0282971	0.141402	0.00829492	0.50065	0.006513	0.072916	0.162298	0.259564	0.111302	0.268191	0.185128	2369	0.0254603	0.192605	0.10226	0.119583	0.0647504	0.208951	0.221615	0.161758	0.157745	0.173176	0.142736	0.141065
Gm41279	772	0.00037881	0.0108643	0.0060603	0.0102516	0.0060828	0.585165	0.47339	422	0.000289729	0.0146822	0.0060603	0.0102516	0.0060828	0.588146	0.332605	0.274868	0.253456	0.274731	0.102476	0.13119	9988	0.570396	1	ND	ND	ND	0.431552	0.536706	0.0372222	0.0601743	0.0437681	0.118956	0.108532
Klhdc8b	773	0.000379379	0.0108665	0.0104038	0.0748002	0.180411	0.0319051	0.023416	523	0.000543285	0.0222227	0.0420446	0.0389762	0.295964	0.0318244	0.0108653	0.203012	0.205548	0.134552	0.212338	0.24888	2688	0.0344605	0.229788	0.027367	0.348057	0.147577	0.144941	0.28752	0.174605	0.125833	0.144619	0.144973	0.130444
Tpcn1	774	0.000381135	0.0109027	0.0351386	0.0170858	0.202069	0.201903	0.00430807	12976	0.693062	1	0.886261	0.22762	0.954778	0.669236	0.197704	0.0688272	0.147267	0.0548509	0.0950571	0.152708	179	4.41e-06	0.000439671	0.0058535	0.00928432	0.0532505	0.0758485	0.00181113	0.160591	0.156842	0.141978	0.138722	0.170026
Tnfrsf25	775	0.000382399	0.0109182	0.0266885	0.0579392	0.0137643	0.135416	0.03677	9618	0.472119	1	0.112176	0.4868	0.248036	0.864507	0.687004	0.173626	0.11393	0.143869	0.0721295	0.0931953	225	1.1e-05	0.000870571	0.0327398	0.0198875	0.00666965	0.034398	0.00807923	0.22449	0.245379	0.294176	0.222456	0.28527
Coq6	776	0.000382664	0.0109182	0.425346	0.00499189	0.0877831	0.00591017	0.0962917	1121	0.00543937	0.103804	0.225014	0.100687	0.802292	0.000789006	0.266312	0.145384	0.173785	0.0797815	0.341285	0.138957	1356	0.00469747	0.0620702	0.672088	0.00443503	0.020893	0.69829	0.0714541	0.104208	0.211991	0.184395	0.102425	0.161438
A830018L16Rik	777	0.000383514	0.0109284	0.0575191	0.0998378	0.0305179	0.0330872	0.0183459	2715	0.0444626	0.350142	0.10642	0.181572	0.110673	0.341676	0.119966	0.171181	0.152661	0.169854	0.12853	0.16711	582	0.00038052	0.0116526	0.0900978	0.109569	0.0393549	0.014142	0.0191654	0.131706	0.130119	0.137657	0.145863	0.143257
4930554G24Rik	778	0.000389866	0.0110951	0.158129	0.0180333	0.0180138	0.0848329	0.0249399	2740	0.0454063	0.354388	0.776938	0.115884	0.0759015	0.135449	0.0979355	0.0774651	0.182317	0.199719	0.175838	0.189256	595	0.000394437	0.0118399	0.0470341	0.0194498	0.0296303	0.118219	0.0344346	0.151534	0.151732	0.148019	0.139716	0.146377
Tfr2	779	0.000391432	0.0111254	0.0552723	0.230219	0.0694762	0.0011918	0.103688	2618	0.0406977	0.332361	0.222746	ND	0.513315	0.0121919	ND	0.146439	0.485837	0.110292	0.248112	0.13494	621	0.000454553	0.0130923	0.0410881	0.230219	0.0240543	0.00562793	0.103688	0.164116	0.135326	0.172386	0.194001	0.148971
Fam114a2	780	0.000392217	0.0111334	0.0188637	0.0192154	0.0570795	0.0250181	0.211613	3607	0.0826731	0.490195	0.189761	0.393276	0.0819746	0.0924555	0.430271	0.151093	0.122481	0.180055	0.176015	0.118422	453	0.000186634	0.00736037	0.0126126	0.00621247	0.115783	0.0367067	0.125991	0.183319	0.188833	0.139537	0.163231	0.138413
Cbln4	781	0.000396308	0.0112351	0.0201336	0.0267374	0.0331458	0.0877831	0.0708829	85	9.06e-07	0.000227744	0.003038	0.00464849	0.0148553	0.0214183	0.0131923	0.294872	0.27929	0.238394	0.225915	0.242477	15822	0.963579	1	0.852436	0.792621	0.326278	0.782377	0.958189	0.0811616	0.0877241	0.130051	0.0887537	0.0635005
Map7d1	782	0.000397942	0.011267	0.0143895	0.0134615	0.261288	0.0577242	0.038206	1238	0.00727638	0.125738	0.063794	0.0609098	0.152145	0.0283704	0.344203	0.188274	0.189806	0.158883	0.215011	0.128187	1209	0.00342732	0.0507635	0.0275457	0.0264556	0.478979	0.339663	0.0168876	0.160246	0.160753	0.117166	0.124151	0.166348
Cc2d1a	783	0.000402536	0.0113826	0.00998378	0.00762949	0.0331751	0.47677	0.0940449	4581	0.134978	0.629871	0.0854025	0.103639	0.271739	0.947071	0.252623	0.17934	0.172802	0.138132	0.0566401	0.140963	413	0.00012253	0.00531083	0.0129566	0.00761648	0.0178568	0.190745	0.0729312	0.18373	0.191847	0.178774	0.138543	0.156059
Ltf	784	0.000403075	0.0113833	0.0181799	0.0127093	0.0418498	0.185286	0.0633511	843	0.00242121	0.0613805	0.0213497	0.0873355	0.0871616	0.222168	0.0343577	0.225222	0.17857	0.178637	0.145811	0.209506	1698	0.00977381	0.103165	0.106362	0.0172534	0.0740659	0.203833	0.318578	0.144959	0.170617	0.150373	0.134434	0.126199
Il36g	785	0.000406243	0.0114581	0.0265924	0.0808103	0.0108235	0.0107364	0.459182	474	0.000406243	0.0183349	0.0265924	0.0808103	0.0108235	0.0107364	0.459182	0.230777	0.189144	0.265755	0.266078	0.116358	NA	ND	ND	ND	ND	ND	ND	ND	0.0850323	0.134107	0.0779907	0.200476	0.0476497
Vmn2r123	786	0.000406921	0.0114626	0.0094758	0.00766856	0.0106383	0.376863	0.394451	109	2.73e-06	0.000533631	0.00165098	0.00192218	0.00475054	ND	ND	0.326545	0.320413	0.285172	0.156501	0.120736	9247	0.50549	0.980346	0.627898	0.413301	0.249994	0.376863	0.394451	0.0977057	0.120191	0.141592	0.124409	0.122347
Atp6v1c2	787	0.000409806	0.0115293	0.554032	0.105426	0.750669	1.95e-05	0.135387	2404	0.0344253	0.30621	0.639358	0.206006	0.644353	0.00406832	0.169395	0.0969878	0.149232	0.0964707	0.288289	0.156374	744	0.000752732	0.0181059	0.362026	0.104034	0.624937	6.24e-05	0.175478	0.121913	0.138765	0.111324	0.219213	0.132312
Vmn2r129	788	0.000411183	0.0115533	0.00942696	0.00764902	0.010736	0.375934	0.400266	108	2.71e-06	0.000533631	0.00164189	0.00190992	0.0047711	ND	ND	0.326768	0.32067	0.285008	0.157053	0.122115	9291	0.509353	0.983214	0.627757	0.414365	0.251543	0.375934	0.400266	0.0978547	0.120119	0.141307	0.12455	0.121718
Snx20	789	0.000411737	0.0115542	0.109587	0.0235527	0.0147315	0.132837	0.0231034	1194	0.00646555	0.115844	0.258652	0.148805	0.00908729	0.0851354	0.163833	0.141056	0.160081	0.253297	0.179118	0.156698	1259	0.00383533	0.0545767	0.0869909	0.0211817	0.198284	0.339494	0.0188709	0.171568	0.213008	0.143358	0.127917	0.199249
Spata31e3	790	0.000412877	0.0115715	ND	0.0315125	0.00480721	0.022645	0.203975	NA	ND	ND	ND	ND	ND	ND	ND	ND	0.208573	0.102396	0.141618	0.0682861	602	0.000412877	0.0122539	ND	0.0315125	0.00480721	0.022645	0.203975	0.265909	0.227306	0.312696	0.241354	0.150937
B4galnt1	791	0.000416401	0.0116555	0.100141	0.0354903	0.0385186	0.0106481	0.0812379	1552	0.0129558	0.178475	0.0576461	0.115702	0.0596701	0.0769322	0.434914	0.194468	0.170339	0.193283	0.18454	0.118607	965	0.00180432	0.0334816	0.34656	0.0454498	0.0983854	0.015464	0.0346746	0.12767	0.184313	0.164341	0.211573	0.191175
Arpc1a	792	0.000418008	0.0116857	0.0927066	0.0320907	0.0739699	0.0786394	0.00687728	1599	0.013884	0.185753	0.806803	0.0403865	0.243576	0.136232	0.013637	0.0795457	0.203383	0.141963	0.162826	0.239277	947	0.00167647	0.0316993	0.0224022	0.1149	0.0549388	0.106299	0.0500399	0.167951	0.144238	0.155338	0.145456	0.156685
Cul9	793	0.000419761	0.0117109	0.0967802	0.00921204	0.046324	0.0147119	0.19695	158	1.27e-05	0.00172153	0.0460966	0.0191588	0.00875853	0.00339384	0.0551349	0.199493	0.22841	0.254624	0.287427	0.193597	8962	0.482161	0.96474	0.415636	0.0522017	0.832108	0.529511	0.889155	0.119448	0.144529	0.103667	0.115273	0.100489
Prop1	794	0.000419967	0.0117109	0.0338752	0.0209796	0.0513426	0.0828722	0.0395991	483	0.000419967	0.0185719	0.0338752	0.0209796	0.0513426	0.0828722	0.0395991	0.209962	0.225778	0.196256	0.180347	0.20482	NA	ND	ND	ND	ND	ND	ND	ND	0.0678431	0.142679	0.0205685	0.0760139	0.0859963
Tmem196	795	0.000427828	0.0119151	0.0190102	0.0594631	0.0173593	0.175957	0.0355294	557	0.000624665	0.0239919	0.0290389	0.0399465	0.0387784	0.146728	0.0305268	0.21612	0.205517	0.206504	0.161489	0.214457	2669	0.0341312	0.22921	0.0832349	0.250967	0.0556372	0.287736	0.172564	0.153364	0.132739	0.158919	0.129478	0.139632
Slco1a6	796	0.000431009	0.0119706	0.0623847	0.047877	0.0177108	0.166953	0.0140256	NA	ND	ND	ND	ND	ND	ND	ND	0.175044	0.130024	0.139763	0.181556	0.189598	613	0.000431009	0.0125594	0.0623847	0.047877	0.0177108	0.166953	0.0140256	0.140891	0.142914	0.151478	0.130836	0.153418
Crtam	797	0.00043139	0.0119706	0.0408339	0.0596878	0.0218237	0.093703	0.0248813	7623	0.330374	0.926459	0.547634	0.627629	0.115822	0.549418	0.156288	0.106394	0.0984693	0.168308	0.106216	0.157969	270	2.46e-05	0.00161911	0.0114491	0.0160403	0.0247434	0.033344	0.0215154	0.165618	0.161864	0.157002	0.153616	0.158576
Msrb3	798	0.000431442	0.0119706	0.0243049	0.0473106	0.0142723	0.0185022	0.408466	332	0.000137518	0.00886124	0.00962372	0.0895462	0.0546528	0.00395259	0.152529	0.255552	0.178689	0.195569	0.287941	0.160042	4516	0.123774	0.491373	0.338799	0.0835305	0.0318392	0.587783	0.929179	0.122338	0.13494	0.142506	0.115501	0.103993
Klhl1	799	0.000434282	0.0120227	0.146465	0.0718403	0.0319344	0.0145849	0.0255261	1829	0.0190268	0.222358	0.163148	0.23027	0.0897256	0.101244	0.0690696	0.156461	0.143977	0.176979	0.172909	0.185721	874	0.00126356	0.0258829	0.202482	0.0558589	0.0514459	0.0175525	0.0503149	0.126384	0.136482	0.137048	0.145693	0.137293
Tbkbp1	800	0.000434405	0.0120227	0.0318856	0.0101987	0.191132	0.141072	0.0142723	4781	0.147283	0.658616	0.354973	0.884095	ND	0.174408	0.0433186	0.128935	0.0691705	0.109834	0.157452	0.207428	406	0.000116095	0.00511847	0.0129852	0.00127269	0.191132	0.180286	0.0401941	0.183728	0.218951	0.138913	0.139664	0.165959
Pcdhga11	801	0.000442601	0.0122342	0.0821855	0.130297	0.0149464	0.00418108	0.191626	4304	0.119287	0.592559	0.0850033	0.668158	0.16004	0.0931913	0.543831	0.183553	0.095165	0.160646	0.180276	0.107953	424	0.00013563	0.00571392	0.180549	0.0421492	0.0114133	0.00368969	0.0870553	0.129483	0.142468	0.152787	0.161398	0.136316
Sgsm1	802	0.000444216	0.0122636	0.0116445	0.043872	0.0327941	0.216166	0.0355782	1869	0.0200129	0.229063	0.0201651	0.325447	0.0562099	0.632208	0.10906	0.226973	0.130564	0.192825	0.0979952	0.170564	866	0.00124407	0.0257174	0.0660883	0.0209044	0.0848608	0.0885573	0.0484743	0.139182	0.148809	0.13695	0.136563	0.141863
Tspo2	803	0.000446275	0.0123051	0.0332822	0.00124449	0.144107	0.252271	0.0860881	491	0.000446275	0.0194443	0.0332822	0.00124449	0.144107	0.252271	0.0860881	0.210537	0.327479	0.161407	0.140974	0.179036	NA	ND	ND	ND	ND	ND	ND	ND	0.0738316	ND	0.104826	0.0660807	0.054647
Vstm2b	804	0.000448572	0.0123364	0.0011918	0.0583104	0.0918371	0.0516187	0.396128	216	3.74e-05	0.00367772	0.000530046	0.0125456	0.036707	0.0446718	0.504524	0.358415	0.242479	0.206645	0.200156	0.11069	6670	0.28496	0.766156	0.130113	0.779616	0.485003	0.18768	0.268259	0.141421	0.101881	0.116948	0.135536	0.129298
Foxo6	805	0.000449362	0.0123364	0.0177696	0.371256	0.00734619	0.0252428	0.10692	5558	0.193227	0.743185	0.22457	0.211659	0.0956844	0.37084	0.66835	0.145313	0.147507	0.175255	0.125344	0.0944564	359	7.81e-05	0.00389069	0.00988388	0.580361	0.00797975	0.0092577	0.0326729	0.18206	0.111849	0.185058	0.182978	0.164986
Trhr2	806	0.00044986	0.0123364	0.0818788	0.0170509	0.0362273	0.160222	0.0161644	493	0.00044986	0.019521	0.0818788	0.0170509	0.0362273	0.160222	0.0161644	0.180329	0.232089	0.207235	0.15741	0.233864	NA	ND	ND	ND	ND	ND	ND	ND	0.162094	0.174565	0.192038	0.159088	0.218236
Mios	807	0.000450077	0.0123364	0.00261806	0.0440967	0.00786394	0.53506	0.269826	601	0.000785138	0.0279475	0.0232948	0.0310035	0.00468771	0.73603	0.109361	0.223063	0.212876	0.277838	0.0869556	0.170936	2738	0.0360732	0.236154	0.00790062	0.221027	0.173884	0.297189	0.69744	0.220897	0.133539	0.145207	0.127906	0.105904
Nkain3	808	0.000450197	0.0123364	0.189858	0.0178282	0.0152101	0.0165192	0.154172	1103	0.00517261	0.100324	0.190277	0.0561695	0.0148389	0.059176	0.379109	0.150959	0.192535	0.236704	0.19081	0.124077	1437	0.00554895	0.069184	0.245912	0.0396278	0.125214	0.0345534	0.0931728	0.12402	0.137187	0.128961	0.13819	0.131066
Scamp4	809	0.000452959	0.0123943	0.0944845	0.184563	0.0023836	0.0283981	0.111971	6151	0.229848	0.798886	0.487144	0.355274	0.101934	0.247348	0.363895	0.112758	0.127591	0.174112	0.142314	0.126548	323	4.98e-05	0.00276035	0.0380313	0.126706	0.00160657	0.0160045	0.0635747	0.175226	0.150838	0.234364	0.191655	0.165133
Fam184a	810	0.00045343	0.0123943	0.269279	0.133003	0.00993494	0.0413419	0.00899713	505	0.000485686	0.0205748	0.63749	0.336159	0.00336716	0.0540152	0.00371501	0.0975718	0.129583	0.292372	0.195313	0.288723	3114	0.0492885	0.283613	0.119345	0.0861418	0.325448	0.117851	0.262301	0.133105	0.135957	0.123051	0.133218	0.125455
Tspyl3	811	0.000455031	0.0124227	0.101748	0.259918	0.0289624	0.0187208	0.00927258	494	0.000455031	0.0196698	0.101748	0.259918	0.0289624	0.0187208	0.00927258	0.173437	0.139881	0.215156	0.229594	0.253152	NA	ND	ND	ND	ND	ND	ND	ND	0.0622593	0.0640229	0.0407781	0.0548622	0.0467198
Tmem52	812	0.000456047	0.0124229	0.181654	0.0123589	0.00516741	0.0773234	0.148656	496	0.000456047	0.0196698	0.181654	0.0123589	0.00516741	0.0773234	0.148656	0.153075	0.244714	0.275447	0.182719	0.160232	NA	ND	ND	ND	ND	ND	ND	ND	ND	ND	ND	ND	ND
Gipc2	813	0.000456159	0.0124229	0.0357931	0.0172518	0.25952	0.00316511	0.262988	689	0.00129074	0.0400767	0.138236	0.0184551	0.145869	0.0136636	0.103994	0.168595	0.242834	0.166564	0.254183	0.179217	2189	0.0209675	0.171642	0.0385929	0.115912	0.494964	0.0174251	0.707271	0.144023	0.134184	0.117113	0.150571	0.110402
Tesmin	814	0.000457559	0.0124457	0.0183459	0.0275775	0.0681965	0.0721919	0.0537679	207	3.35e-05	0.00346149	0.0108142	0.0119866	0.0278663	0.0565963	0.0234537	0.248936	0.245436	0.217146	0.193629	0.222882	6695	0.286446	0.767186	0.212448	0.316929	0.431709	0.228882	0.376459	0.139256	0.129098	0.120144	0.137451	0.124272
Septin9	815	0.000463721	0.012593	0.0570404	0.111648	0.0256921	0.00732665	0.11369	3797	0.0926599	0.521788	0.274458	0.625238	0.300518	0.0185305	0.309589	0.139797	0.099594	0.133885	0.237693	0.134813	464	0.000202723	0.00780614	0.0345785	0.0368945	0.0116703	0.0410914	0.0762581	0.140176	0.139664	0.14919	0.138818	0.134025
Zfp94	816	0.000464541	0.012593	0.0167431	0.00541195	0.0691441	ND	0.12934	888	0.00292067	0.0703625	ND	0.0103257	0.0874598	ND	0.0536445	0.544115	0.249095	0.177838	ND	0.194102	1842	0.0124335	0.120934	0.0167431	0.0478809	0.140163	ND	0.520571	0.229916	0.165265	0.145689	0.380271	0.114572
Slc26a10	817	0.000464681	0.012593	0.00293066	0.046998	0.0691441	0.0549987	0.260907	3622	0.0832478	0.491499	0.0119647	0.145466	0.699736	0.432577	0.46743	0.24408	0.160484	0.0911995	0.118169	0.114495	477	0.000221683	0.00829268	0.0179024	0.0509919	0.017527	0.0210306	0.155536	0.20052	0.176668	0.200999	0.19688	0.149741
Wbp1l	818	0.000466047	0.0126146	0.0432956	0.0678057	0.0400133	0.133277	0.00876267	8589	0.401479	0.999222	0.0764224	0.355109	0.420989	0.909217	0.516529	0.184784	0.127761	0.120141	0.0649371	0.110006	260	1.98e-05	0.00136411	0.0878708	0.0336608	0.0145712	0.0319551	0.00181849	0.137029	0.14556	0.152507	0.146001	0.169032
Mpzl2	819	0.00046719	0.0126301	0.064836	0.0220972	0.0704238	0.0658324	0.0207198	10677	0.542804	1	0.126203	0.320921	0.624384	0.589413	0.788397	0.166019	0.131408	0.0985291	0.102058	0.0810925	215	1.01e-05	0.000839826	0.0893256	0.00911194	0.0200843	0.0195605	0.00342358	0.156535	0.198047	0.184159	0.184628	0.21504
Oprd1	820	0.000469528	0.0126778	0.0166559	0.0831038	0.00766856	0.0402087	0.324571	134	4.76e-06	0.000759353	0.00294381	0.0217089	0.000899474	0.0503396	0.150569	0.300761	0.228099	0.3479	0.199117	0.160974	12218	0.758165	1	0.698408	0.718109	0.882493	0.122629	0.66329	0.108105	0.107257	0.0985387	0.137553	0.109573
Septin5	821	0.000471605	0.0127184	0.0552723	0.0185022	0.030811	0.0976789	0.0452689	12354	0.653297	1	0.531809	0.331977	0.395684	0.765385	0.388275	0.107957	0.129735	0.122238	0.0842437	0.123072	193	6.37e-06	0.000588413	0.017206	0.00699545	0.0111459	0.0253268	0.0182988	0.194018	0.211931	0.202674	0.186255	0.192786
Hoxc5	822	0.000479085	0.0129044	0.17456	0.477961	0.0562101	0.000527519	0.0574898	7228	0.303708	0.898229	0.440892	0.526853	0.608903	0.0393985	0.509752	0.117998	0.108977	0.100682	0.207674	0.110733	313	4.33e-05	0.00247225	0.0947896	0.344153	0.0152951	0.000704382	0.0187736	0.138151	0.122366	0.156098	0.184357	0.155323
Iqsec1	823	0.000479734	0.0129062	0.012045	0.170281	0.0436571	0.0851455	0.0186878	735	0.0015713	0.0457345	0.00954815	0.54142	0.101829	0.0580193	0.0225631	0.2513	0.107014	0.17267	0.191396	0.222503	2048	0.0177226	0.155053	0.147016	0.0746722	0.0665747	0.27758	0.104454	0.128554	0.133729	0.134577	0.123491	0.131162
5730507C01Rik	824	0.000482355	0.0129392	0.0880921	0.000615439	0.211555	ND	0.074048	779	0.00188173	0.0516762	ND	0.00465093	0.113637	ND	0.0537229	ND	0.277544	0.169833	ND	0.195005	1931	0.0145444	0.135016	0.0880921	0.00693442	0.476986	ND	0.249356	0.164297	0.203072	0.117093	ND	0.135577
Rps7	825	0.000482658	0.0129392	0.0192642	0.169138	0.0614071	0.0146338	0.0490495	695	0.00134491	0.041398	0.0380749	0.0569323	0.147986	0.0144665	0.120413	0.205259	0.19202	0.159876	0.23729	0.166983	2159	0.0201172	0.166967	0.0643957	0.703409	0.0708294	0.123095	0.064909	0.195321	0.0878362	0.191648	0.170329	0.195014
Rln3	826	0.000483337	0.0129392	0.00311251	0.00596084	0.235236	0.0590025	0.558739	503	0.000483337	0.0205567	0.00311251	0.00596084	0.235236	0.0590025	0.558739	0.303769	0.278558	0.143357	0.191432	0.105298	NA	ND	ND	ND	ND	ND	ND	ND	0.251902	0.226476	0.098534	0.175793	0.063721
Mysm1	827	0.000484299	0.0129392	0.0314069	0.280376	0.00734619	0.0097591	0.228504	167	1.54e-05	0.00197111	0.0106369	0.155627	0.00377521	0.00333282	0.0878713	0.247639	0.158117	0.283473	0.287903	0.177622	9295	0.509663	0.983481	0.425251	0.517105	0.202719	0.32186	0.687354	0.119774	0.115395	0.133115	0.125237	0.107496
Tmem163	828	0.000484593	0.0129392	0.183557	0.0406287	0.0185511	0.0502218	0.0207784	170	1.63e-05	0.00204541	0.0625849	0.0206479	0.00987759	0.0145217	0.0105636	0.189476	0.226555	0.251728	0.238487	0.249406	8627	0.453043	0.941884	0.7142	0.302151	0.235915	0.555062	0.255996	0.112781	0.123116	0.125378	0.11652	0.124648
Sirpb1a	829	0.0004848	0.0129392	0.0339347	0.0321719	0.0409281	0.068191	0.0474077	NA	ND	ND	ND	ND	ND	ND	ND	ND	ND	ND	ND	ND	636	0.0004848	0.0136352	0.0339347	0.0321719	0.0409281	0.068191	0.0474077	0.161243	0.161974	0.158655	0.151429	0.156604
Gm2381	830	0.000485053	0.0129392	0.156048	0.013989	0.010736	0.0130805	0.471524	6894	0.280809	0.870742	0.174607	0.368271	0.0956892	0.509511	0.765832	0.154663	0.125697	0.175507	0.110353	0.0839843	331	5.27e-05	0.00284751	0.205628	0.00460067	0.0125533	0.00306933	0.231662	0.131731	0.178625	0.166924	0.183371	0.130378
Duxf4	831	0.000489494	0.013042	0.108273	0.122317	0.0103201	0.0242008	0.0442259	506	0.000489494	0.0206783	0.108273	0.122317	0.0103201	0.0242008	0.0442259	0.171079	0.166917	0.249075	0.220689	0.200856	NA	ND	ND	ND	ND	ND	ND	ND	ND	ND	ND	ND	ND
Dpp6	832	0.000490929	0.013042	0.00573433	0.116513	0.0361644	0.0425532	0.142821	368	0.000184431	0.0106962	0.00288421	0.100911	0.0358071	0.0466473	0.0850017	0.293068	0.172978	0.207278	0.198583	0.178733	4164	0.103145	0.444056	0.182634	0.242075	0.151791	0.141111	0.376313	0.125316	0.123388	0.126511	0.126964	0.12
Calb1	833	0.000491008	0.013042	0.0512182	0.00576363	0.0381767	0.162974	0.079968	181	2.42e-05	0.00285924	0.0156271	0.00360566	0.0267631	0.0694137	0.0305778	0.235299	0.285414	0.217489	0.186078	0.213101	7715	0.373569	0.868418	0.53125	0.147857	0.217041	0.549023	0.483321	0.11428	0.142651	0.13538	0.113281	0.117008
Mir21a	834	0.000491261	0.013042	0.271975	0.00328067	0.0219336	0.0316443	0.237328	507	0.000491261	0.0206783	0.271975	0.00328067	0.0219336	0.0316443	0.237328	0.13805	0.289159	0.224309	0.212197	0.143301	NA	ND	ND	ND	ND	ND	ND	ND	ND	ND	ND	ND	ND
Mir195a	835	0.000492394	0.0130564	0.015325	0.044787	0.00867251	0.0898572	0.275616	508	0.000492394	0.0206783	0.015325	0.044787	0.00867251	0.0898572	0.275616	0.237326	0.201083	0.257065	0.177634	0.137433	NA	ND	ND	ND	ND	ND	ND	ND	ND	ND	ND	ND	ND
Snord1b	836	0.000504277	0.0133555	0.124441	0.0316653	0.0110848	0.0662661	0.0525477	514	0.000504277	0.0209848	0.124441	0.0316653	0.0110848	0.0662661	0.0525477	0.166547	0.212181	0.247066	0.187805	0.195487	NA	ND	ND	ND	ND	ND	ND	ND	ND	ND	ND	ND	ND
Ccz1	837	0.000508606	0.0134541	0.35251	0.00594924	0.0186585	0.032208	0.122042	395	0.000232504	0.0125923	0.169354	0.00740793	0.0128823	0.0177021	0.194507	0.155403	0.260081	0.241372	0.23078	0.150441	4083	0.0974174	0.427712	0.669452	0.0754083	0.182114	0.263612	0.133116	0.108374	0.14743	0.134748	0.128743	0.139458
Rnf150	838	0.000513248	0.0135487	0.00384494	0.0433347	0.22991	0.217768	0.0186585	10446	0.528189	1	ND	0.225562	0.462971	0.824587	0.337186	ND	0.14514	0.115199	0.077317	0.129374	321	4.64e-05	0.00258659	0.00384494	0.0297949	0.131635	0.0686196	0.00696292	0.159432	0.141392	0.129766	0.134859	0.153788
Foxf2	839	0.000513407	0.0135487	0.12597	0.0121622	0.0303421	0.0858097	0.0390364	8846	0.421981	1	0.401635	0.0879401	0.277681	0.898792	0.687039	0.123341	0.182344	0.139321	0.0667639	0.0931917	264	2.08e-05	0.00141076	0.0673244	0.0161717	0.0155735	0.0180842	0.00867603	0.18315	0.227754	0.228954	0.224207	0.247826
Myo1f	840	0.000517448	0.0136336	0.0193717	0.231034	0.139626	0.0412344	0.00610554	2184	0.0280031	0.274299	0.0172037	0.550389	0.124888	0.432028	0.0830723	0.25047	0.105814	0.174055	0.120087	0.189711	820	0.00106597	0.0232433	0.143667	0.1114	0.248338	0.0146823	0.00701333	0.134547	0.137591	0.127441	0.15927	0.166725
Daxx	841	0.000517855	0.0136336	0.0263857	0.0629604	0.0226442	0.134722	0.0310748	12293	0.649612	1	0.567849	0.48445	0.251428	0.385739	0.76355	0.10504	0.113641	0.142415	0.124525	0.0846634	205	7.57e-06	0.000659317	0.00637568	0.0223919	0.0120068	0.0765943	0.00584155	0.258186	0.217591	0.237443	0.179185	0.261109
Dnajb1	842	0.000520514	0.0136873	0.00734619	0.0954907	0.0980013	0.0325987	0.0707461	1427	0.0105228	0.157754	0.0534236	0.0395754	0.3122	0.12458	0.119475	0.194238	0.204155	0.132193	0.165844	0.167278	1156	0.00304482	0.0471816	0.0143136	0.474658	0.0623324	0.0380317	0.105545	0.275071	0.109982	0.204783	0.2274	0.181325
Gm12381	843	0.000523221	0.0137422	0.0572369	0.0526255	0.0212602	0.0450593	0.0553208	NA	ND	ND	ND	ND	ND	ND	ND	0.146339	0.0658373	0.327846	0.123429	0.164099	651	0.000523221	0.0143583	0.0572369	0.0526255	0.0212602	0.0450593	0.0553208	0.139669	0.140519	0.147601	0.141635	0.139951
Nrtn	844	0.000524459	0.0137584	0.138991	0.181369	0.0760702	0.000468906	0.178077	11689	0.610248	1	0.674687	0.690108	0.866855	0.0428318	0.963278	0.0937777	0.0922144	0.0718003	0.201403	0.0529052	217	1.02e-05	0.000839826	0.0456701	0.0638271	0.0159949	0.000534896	0.044543	0.190419	0.180836	0.220436	0.32655	0.191133
Haus8	845	0.000525134	0.0137598	0.0333998	0.284997	0.0152101	0.0389973	0.0284079	1901	0.0211598	0.237866	0.0540804	0.204225	0.222092	0.0415976	0.271155	0.194548	0.148947	0.145837	0.203212	0.138208	916	0.00148262	0.0289805	0.0903076	0.403409	0.00837316	0.143003	0.0146066	0.184363	0.122139	0.199073	0.146858	0.189404
Hsd3b4	846	0.000530809	0.013892	0.106042	0.0983497	0.116303	0.0227398	0.00589774	NA	ND	ND	ND	ND	ND	ND	ND	0.135555	0.187138	0.227065	0.122555	0.201085	656	0.000530809	0.0144754	0.106042	0.0983497	0.116303	0.0227398	0.00589774	0.165971	0.16818	0.163243	0.210073	0.282315
Gm6345	847	0.000533876	0.0139558	0.0100088	0.0314998	0.701076	0.00629286	0.11784	522	0.000533876	0.0218797	0.0100088	0.0314998	0.701076	0.00629286	0.11784	0.249688	0.211549	0.0911049	0.265537	0.167803	NA	ND	ND	ND	ND	ND	ND	ND	ND	ND	ND	ND	ND
Pcdhgb7	848	0.000538232	0.0140531	0.134722	0.0828009	0.0126605	0.0044253	0.265068	5630	0.197167	0.748666	0.263061	0.28408	0.161303	0.13469	0.722045	0.140088	0.137031	0.158487	0.164962	0.0890635	377	8.94e-05	0.00424245	0.112298	0.0546679	0.00928334	0.00280127	0.102898	0.133818	0.139998	0.153891	0.162961	0.134599
Lrrc4c	849	0.000542637	0.0141514	0.0510912	0.0327843	0.0610359	0.0085966	0.190522	15380	0.827933	1	0.48305	0.833017	0.640317	0.239802	0.869766	0.112902	0.075567	0.0968706	0.142897	0.0705402	172	3.77e-06	0.000389514	0.0171366	0.00572208	0.0162231	0.00382723	0.0540513	0.138264	0.143518	0.13853	0.145436	0.132405
Asap3	850	0.000544801	0.0141911	0.0186195	0.232138	0.463308	0.00356114	0.0236029	8625	0.404877	1	0.366378	0.23311	0.53657	ND	ND	0.125648	0.143613	0.107539	ND	0.214284	463	0.000199491	0.00769822	0.00639379	0.2647	0.32126	0.00356114	0.0236029	0.169143	0.126433	0.123622	0.207957	0.156658
Fto	851	0.000555487	0.0144524	0.00542083	0.0183752	0.122531	0.115146	0.122863	11021	0.564778	1	ND	0.524236	0.580666	0.182274	0.619378	ND	0.10911	0.103166	0.152952	0.0993202	307	3.98e-05	0.00231996	0.00542083	0.00439986	0.044797	0.132017	0.0421773	0.154191	0.156641	0.135277	0.128095	0.13572
5830417I10Rik	852	0.000557003	0.0144749	0.0324131	0.0538265	0.00861614	0.168721	0.0683235	5207	0.17186	0.705469	0.155931	0.818247	0.207198	ND	0.11674	0.160551	0.0763342	0.150098	ND	0.170812	416	0.000125181	0.00538669	0.0301615	0.0108019	0.00443387	0.168721	0.103356	0.155697	0.165568	0.17531	0.134248	0.139849
Mill2	853	0.000559322	0.0145156	0.124944	0.027431	0.0312897	0.759435	0.00213938	321	0.000124014	0.00824323	ND	0.00893961	0.0127655	ND	0.0100395	ND	0.254399	0.242375	ND	0.250467	3659	0.074217	0.363509	0.124944	0.421133	0.353117	0.759435	0.0143717	0.152332	0.120795	0.124948	0.0965493	0.179811
Fgd5	854	0.000559879	0.0145156	0.02198	0.00929019	0.0386163	0.14157	0.156282	1482	0.0116317	0.167741	0.0219648	0.0584094	0.122575	0.151793	0.476308	0.231598	0.196867	0.170438	0.162619	0.115058	1160	0.00307482	0.0474542	0.131754	0.0173043	0.0480308	0.208365	0.0755165	0.132051	0.148486	0.140541	0.127745	0.136852
Or51h1	855	0.000560544	0.0145158	0.0501152	0.0695856	0.0316185	0.0772372	0.0205175	527	0.000560544	0.0227547	0.0501152	0.0695856	0.0316185	0.0772372	0.0205175	0.20015	0.188943	0.215853	0.185364	0.230703	NA	ND	ND	ND	ND	ND	ND	ND	ND	ND	ND	ND	ND
Skint3	856	0.000564496	0.0146011	0.0186097	0.339781	0.0498994	0.0401794	0.0139109	3869	0.0959431	0.529907	0.138936	0.200508	0.247792	0.27233	0.167135	0.173575	0.158191	0.14891	0.144625	0.165909	507	0.000265168	0.0093481	0.0168263	0.534841	0.0322749	0.0226394	0.0100261	0.173753	0.114312	0.164494	0.169566	0.180968
Galnt6	857	0.000570093	0.0147083	0.171336	0.0531622	0.00129926	0.0280953	0.537327	3203	0.064402	0.430001	0.423743	0.176529	0.0731272	0.0556749	0.52564	0.119832	0.155199	0.186289	0.195662	0.109069	629	0.000475045	0.0134848	0.096202	0.0491708	0.00101429	0.0699179	0.4193	0.139516	0.147031	0.187229	0.143152	0.119411
Gm15881	858	0.000570093	0.0147083	0.110195	0.0206948	0.0681268	0.00745187	0.154317	530	0.000570093	0.0229937	0.110195	0.0206948	0.0681268	0.00745187	0.154317	0.172031	0.228234	0.18837	0.263189	0.160245	NA	ND	ND	ND	ND	ND	ND	ND	ND	ND	ND	ND	ND
Cytip	859	0.000570995	0.0147083	0.00343864	0.238986	0.0921595	0.046959	0.050339	3507	0.0782133	0.476815	0.0843264	0.360565	0.33916	0.144857	0.148299	0.180133	0.126687	0.129309	0.161565	0.160739	540	0.000310279	0.0102724	0.00307918	0.178588	0.0526991	0.0510985	0.0545553	0.170424	0.130938	0.144054	0.144361	0.14371
Atp4b	860	0.000571298	0.0147083	0.16865	0.00417131	0.713215	0.00428853	0.0832601	12620	0.669937	1	0.937592	0.4537	0.832836	0.302986	0.210666	0.0595943	0.116017	0.0763509	0.133497	0.147362	223	1.09e-05	0.000870571	0.0424929	0.000750043	0.437412	0.00116263	0.074251	0.179398	0.269099	0.119577	0.258997	0.166776
1700024B18Rik	861	0.000576465	0.0148172	0.191943	0.0701191	0.0164537	0.00368007	0.222451	NA	ND	ND	ND	ND	ND	ND	ND	0.164749	0.116335	0.140726	0.156657	0.179202	676	0.000576465	0.0152568	0.191943	0.0701191	0.0164537	0.00368007	0.222451	0.138527	0.156939	0.180391	0.20334	0.136726
C3	862	0.000576866	0.0148172	0.00400524	0.0658715	0.0485415	0.0412246	0.343688	250	5.6e-05	0.0047786	0.00671244	0.0478437	0.0114923	0.016938	0.145974	0.267311	0.200491	0.248606	0.235359	0.162445	6464	0.267546	0.742184	0.047825	0.24114	0.671945	0.373892	0.74838	0.154065	0.130474	0.108133	0.122474	0.104291
Strbp	863	0.00058011	0.0148832	0.00731688	0.0047086	0.383145	0.0378446	0.365913	205	3.3e-05	0.00344725	0.00561888	0.00104529	0.303511	0.0080676	0.327706	0.273977	0.336746	0.134933	0.261202	0.131731	8189	0.415952	0.911002	0.135185	0.390333	0.424356	0.712609	0.366388	0.131301	0.120843	0.11984	0.112015	0.121575
Trpc6	864	0.000582897	0.0149374	0.148878	0.00394662	0.0197136	0.158324	0.100307	1741	0.01714	0.210473	0.22783	0.0124073	0.0400026	0.510215	0.349398	0.146317	0.246403	0.206771	0.110761	0.129013	1002	0.00203405	0.0363536	0.148066	0.02541	0.0632242	0.0718144	0.0572461	0.132221	0.14875	0.140613	0.139419	0.141532
Lair1	865	0.000583882	0.0149454	0.0246273	0.252535	0.103218	0.0242561	0.0118399	409	0.000260955	0.0136494	0.0496788	0.223598	0.0422316	0.0140755	0.0097803	0.202986	0.147972	0.208748	0.248366	0.261918	4102	0.0984304	0.43016	0.0667205	0.310808	0.492766	0.230463	0.139471	0.150103	0.126157	0.116546	0.131465	0.139485
Atp6v1e1	866	0.000585907	0.0149799	0.286873	0.00594924	0.0218237	0.137604	0.036135	3907	0.0976132	0.533981	0.516418	0.0203276	0.116851	0.582011	0.453462	0.109684	0.226729	0.168663	0.103066	0.116229	510	0.000271278	0.00948149	0.160917	0.0275661	0.0245086	0.0521714	0.0119709	0.137345	0.162026	0.163556	0.15356	0.172762
Marchf1	867	0.000586823	0.014986	0.0370924	0.0218725	0.0335561	0.0751617	0.0906942	5060	0.162888	0.688262	0.091092	0.130671	0.348393	0.787492	0.249274	0.179173	0.166672	0.129182	0.0805541	0.142924	408	0.000117304	0.00514646	0.0614694	0.0220111	0.0140866	0.0173318	0.0702094	0.132781	0.139075	0.141834	0.140549	0.131912
Or6c6	868	0.000588431	0.0150097	0.416621	0.00302934	0.0160942	0.021682	0.422899	538	0.000588431	0.0233983	0.416621	0.00302934	0.0160942	0.021682	0.422899	0.121142	0.313683	0.246939	0.235731	0.120377	NA	ND	ND	ND	ND	ND	ND	ND	ND	ND	ND	ND	ND
Nlrc3	869	0.000591808	0.0150785	0.460338	0.0260926	0.327443	0.00984702	0.00484536	1708	0.0163084	0.204222	0.910756	0.0334167	0.636533	0.0311285	0.0310381	0.0640311	0.210404	0.0972995	0.212743	0.212839	1125	0.00280861	0.0446988	0.187361	0.107065	0.159039	0.0348598	0.0136755	0.134601	0.143009	0.137153	0.158213	0.170142
Bcam	870	0.000594765	0.0151364	0.368953	0.0287302	0.0345329	0.189329	0.00272551	1570	0.0132319	0.180299	ND	0.0615248	0.165133	ND	0.0314228	ND	0.190285	0.156423	ND	0.212786	976	0.00187876	0.0344709	0.368953	0.0657483	0.030762	0.189329	0.00621324	0.125625	0.1569	0.169015	0.151138	0.193135
Sycp1	871	0.000596643	0.0151668	0.248862	0.103247	0.0558291	0.165065	0.000801047	2973	0.0546809	0.393339	0.318656	0.756831	0.889596	0.358138	0.00159272	0.131737	0.080716	0.0605442	0.126833	0.315201	691	0.000602779	0.0156079	0.213705	0.0275161	0.010413	0.108095	0.029045	0.131072	0.155668	0.169955	0.140098	0.153811
Cel	872	0.000599304	0.015217	0.17877	0.100317	0.0120939	0.0212278	0.0414395	650	0.00102749	0.0338171	0.138316	0.103696	0.0044581	0.0666364	0.0914524	0.162678	0.172543	0.27785	0.187334	0.17678	2637	0.0332092	0.225722	0.312113	0.193025	0.31655	0.0415646	0.0697523	0.131442	0.146638	0.130964	0.189176	0.175309
Krt90	873	0.000600915	0.0152404	0.0840025	0.0110681	0.112762	0.0793818	0.0230057	1251	0.00746759	0.127701	0.16164	0.032681	0.213964	0.276293	0.0191848	0.157384	0.211071	0.14724	0.137511	0.22866	1395	0.00507092	0.0650449	0.0978663	0.0381888	0.109141	0.0530076	0.160016	0.160851	0.182621	0.158226	0.175171	0.148733
Mir682	874	0.000602389	0.0152469	0.174784	0.0263744	0.0217658	0.0400564	0.0477919	543	0.000602389	0.0236955	0.174784	0.0263744	0.0217658	0.0400564	0.0477919	0.158109	0.227153	0.234196	0.211981	0.205612	NA	ND	ND	ND	ND	ND	ND	ND	ND	ND	ND	ND	ND
Insl3	875	0.000602549	0.0152469	0.00315088	0.0451804	0.173374	0.0437358	0.178006	544	0.000602549	0.0236955	0.00315088	0.0451804	0.173374	0.0437358	0.178006	0.290731	0.199778	0.154306	0.200852	0.153366	NA	ND	ND	ND	ND	ND	ND	ND	ND	ND	ND	ND	ND
Fam234b	876	0.000604701	0.0152704	0.0240021	0.00794209	0.112098	0.282555	0.0319735	1315	0.00850849	0.13842	0.0171385	0.0245603	0.17982	0.319053	0.299172	0.232516	0.22057	0.153532	0.131622	0.134243	1365	0.00478441	0.0628029	0.187216	0.0335202	0.128885	0.255087	0.0154534	0.130374	0.148472	0.134693	0.126493	0.155754
Ankrd53	877	0.000604857	0.0152704	0.0875095	0.133257	0.0353535	0.00629115	0.0744583	287	8.14e-05	0.00606685	0.0504727	0.226309	0.035044	0.00194215	0.0187751	0.196301	0.14468	0.208398	0.309173	0.22921	5887	0.21874	0.666167	0.330558	0.128341	0.149231	0.316064	0.718654	0.130111	0.167194	0.161583	0.132031	0.0878417
Etaa1os	878	0.000607235	0.015313	0.022671	0.0117422	0.149122	0.0155958	0.313542	836	0.00238151	0.060942	0.022671	0.0379985	0.222479	0.0155958	0.405741	0.223967	0.205678	0.145565	0.236491	0.12132	2791	0.0378001	0.242765	ND	0.0354306	0.152098	ND	0.234175	ND	0.22556	0.163886	ND	0.145322
Fgfr1	879	0.0006097	0.0153576	0.039095	0.0281441	0.276996	0.0059297	0.107985	3699	0.0870179	0.50308	0.297054	0.0707077	0.62795	0.0354169	0.568547	0.134602	0.185489	0.0985005	0.208297	0.104439	548	0.000323556	0.0105343	0.0201144	0.0551934	0.125977	0.0156852	0.0388821	0.149655	0.14112	0.133473	0.151678	0.144155
Gm2027	880	0.000611156	0.0153768	0.0315664	0.0443281	0.00794256	0.20429	0.086225	547	0.000611156	0.0239021	0.0315664	0.0443281	0.00794256	0.20429	0.086225	0.212962	0.201704	0.259454	0.149292	0.179496	NA	ND	ND	ND	ND	ND	ND	ND	ND	ND	ND	ND	ND
3110039M20Rik	881	0.000612938	0.0154041	0.11496	0.0300783	0.390901	0.0473985	0.00306742	552	0.000620087	0.0239863	0.23404	0.0321746	0.186341	0.0645939	0.00220158	0.143839	0.212501	0.152292	0.189031	0.307666	3205	0.052904	0.295827	0.102587	0.132739	0.711794	0.116067	0.103091	0.148297	0.143907	0.104337	0.146215	0.148215
Mpig6b	882	0.000615419	0.0154444	0.0163192	0.644029	0.0981254	0.00890159	0.0215211	549	0.000615419	0.02398	0.0163192	0.644029	0.0981254	0.00890159	0.0215211	0.233731	0.0969078	0.174406	0.254071	0.224559	NA	ND	ND	ND	ND	ND	ND	ND	0.206814	0.166808	0.218782	0.124496	0.21399
Cmtm2b	883	0.000616347	0.0154444	0.184729	0.00667214	0.104273	0.0274408	0.0561319	869	0.0026732	0.0658088	0.103914	0.0145895	0.14919	0.122028	0.0514845	0.172417	0.237391	0.159993	0.166946	0.195789	1916	0.0142419	0.133242	0.43374	0.0447367	0.141404	0.030882	0.180676	0.115441	0.218141	0.16783	0.234987	0.157117
Mir7649	884	0.000617661	0.0154444	0.0229864	0.0211429	0.0105106	0.163761	0.237313	NA	ND	ND	ND	ND	ND	ND	ND	0.159074	0.118659	0.0658046	0.0723472	0.121201	696	0.000617661	0.0158787	0.0229864	0.0211429	0.0105106	0.163761	0.237313	0.164324	0.168323	0.17211	0.136198	0.130383
Gml	885	0.000617874	0.0154444	0.0314753	0.00229568	0.0305863	0.449475	0.19993	1830	0.0190294	0.222358	0.147217	0.00577624	0.126157	0.421567	0.521316	0.160941	0.270173	0.16633	0.119617	0.108967	1022	0.00217886	0.0381811	0.0307932	0.0269198	0.0346129	0.390258	0.095916	0.22471	0.230117	0.220041	0.122242	0.180215
Adgre5	886	0.000618027	0.0154444	0.0394369	0.0213645	0.021091	0.0400914	0.278862	271	6.97e-05	0.00549434	0.00800203	0.0304983	0.0244456	0.0111251	0.180739	0.259895	0.213981	0.22144	0.248373	0.153263	6267	0.250278	0.716152	0.753671	0.0913257	0.112291	0.553152	0.441648	0.101531	0.150793	0.147283	0.113093	0.119433
Myo3a	887	0.000619617	0.0154541	0.0554481	0.0177207	0.00625208	0.16569	0.195846	2259	0.0302331	0.286184	0.332966	0.0837266	0.0141161	0.180355	0.673154	0.130795	0.181424	0.241195	0.154641	0.0935986	858	0.00121428	0.0253361	0.0276095	0.0264627	0.0427235	0.215812	0.0723198	0.143045	0.143452	0.139657	0.126502	0.135549
Pcdha4b	888	0.000620008	0.0154541	0.0460114	0.126819	0.133707	0.0325987	0.0078444	3188	0.0637563	0.427701	0.120556	0.458699	0.437735	0.731363	0.00889293	0.166953	0.115449	0.117662	0.0879386	0.253705	631	0.000475751	0.0134848	0.0600354	0.0594565	0.0666491	0.00647831	0.0914426	0.131661	0.131712	0.131105	0.142281	0.129376
Tcp10b	889	0.000620758	0.0154541	0.484038	0.00311627	0.0271281	0.144062	0.033898	8863	0.423431	1	0.842802	0.3378	0.0766578	0.949688	0.294678	0.0723332	0.129146	0.185804	0.052637	0.134687	291	3.04e-05	0.00186586	0.219841	0.000690811	0.0486859	0.034068	0.016847	0.136193	0.226401	0.161134	0.170173	0.17868
Mau2	890	0.000621207	0.0154541	0.00152394	0.0486001	0.258172	0.0589942	0.177315	2120	0.0262486	0.264734	0.0296496	0.151131	0.155017	0.198384	0.278808	0.215041	0.160172	0.159273	0.150374	0.137406	894	0.00135213	0.0270788	0.00310877	0.0511345	0.462381	0.0499938	0.153167	0.199713	0.159128	0.118212	0.159475	0.141189
Oxct2b	891	0.000623402	0.0154913	0.146374	0.010598	0.0119701	0.108596	0.0996521	556	0.000623402	0.0239864	0.146374	0.010598	0.0119701	0.108596	0.0996521	0.160606	0.249496	0.245295	0.170949	0.173884	NA	ND	ND	ND	ND	ND	ND	ND	ND	ND	ND	ND	ND
Tek	892	0.000626185	0.015543	0.036604	0.0279585	0.0692417	0.0190786	0.149513	2295	0.0312797	0.291449	0.249187	0.122331	0.300181	0.0225707	0.243876	0.14148	0.167124	0.134168	0.223389	0.142304	837	0.00110432	0.0236185	0.0221581	0.0315822	0.0409175	0.107535	0.139341	0.147782	0.144734	0.143132	0.13438	0.132073
Klhl17	893	0.000629905	0.0156178	0.00108434	0.020478	0.65555	0.0417903	0.334877	1573	0.0133133	0.181063	0.00142732	ND	0.434422	ND	0.518922	0.345842	0.120402	0.1209	0.0967224	0.1116	1542	0.00702878	0.0816352	0.0443105	0.020478	0.717298	0.0417903	0.202007	0.194201	0.217468	0.0929294	0.195959	0.147238
Lrig3	894	0.000632535	0.0156655	0.0829377	0.0230741	0.05579	0.0106285	0.180509	3337	0.0705101	0.451879	0.341175	0.15955	0.0978448	0.104849	0.333273	0.12947	0.158883	0.176206	0.173793	0.130463	614	0.000431153	0.0125594	0.045603	0.019337	0.0946139	0.0113217	0.131189	0.144939	0.152923	0.137678	0.157735	0.134196
Egln3	895	0.000634801	0.015704	0.305209	0.0317586	0.0151906	0.00830354	0.168327	4502	0.130918	0.621694	0.273146	0.360368	0.149856	0.0825427	0.447158	0.137857	0.126577	0.159885	0.180213	0.116875	471	0.000210625	0.00799037	0.333785	0.0127296	0.012386	0.0104791	0.0888556	0.124644	0.170849	0.171192	0.173283	0.145543
Ankrd7	896	0.000635557	0.0157052	0.120079	0.0139988	0.0243636	0.0167927	0.299719	3939	0.0993823	0.539295	0.232862	0.0310357	0.666864	0.105638	0.656032	0.145608	0.215709	0.0940716	0.174181	0.095233	530	0.000301395	0.0101658	0.108962	0.0546725	0.00491197	0.0196385	0.13539	0.165688	0.17946	0.24062	0.20531	0.15568
Nrros	897	0.000636307	0.0157062	0.000781509	0.945128	0.365786	0.0826837	0.00924135	6594	0.258676	0.838662	0.325053	0.824546	0.249808	0.0527559	0.572247	0.130581	0.0773875	0.140927	0.194528	0.103946	431	0.000140704	0.00584444	0.000136405	0.866248	0.480318	0.293626	0.00175438	0.244986	0.0918523	0.117111	0.129685	0.207937
Rarg	898	0.000637104	0.0157084	0.0432724	0.018698	0.00362425	0.132583	0.531878	1987	0.0233873	0.251718	ND	ND	0.0233873	ND	ND	0.280165	0.114714	0.222923	0.19055	0.214886	930	0.0015583	0.0300024	0.0432724	0.018698	0.0119432	0.132583	0.531878	0.160848	0.173061	0.174285	0.143214	0.114426
Nrgn	899	0.000639071	0.0157394	0.0196843	0.0443214	0.188461	0.148243	0.00851845	12073	0.636616	1	0.351142	0.399882	0.616602	0.289726	0.759817	0.127609	0.1219	0.0992054	0.135537	0.084175	233	1.16e-05	0.000884921	0.00719143	0.0172685	0.0751174	0.115871	0.00119344	0.232275	0.20966	0.171861	0.160308	0.280805
Snord23	900	0.000640213	0.01575	0.0375936	0.015139	0.00822337	0.105798	0.420313	561	0.000640213	0.024382	0.0375936	0.015139	0.00822337	0.105798	0.420313	0.205852	0.236126	0.256904	0.171419	0.119492	NA	ND	ND	ND	ND	ND	ND	ND	ND	ND	ND	ND	ND
Wee2	901	0.000641174	0.0157561	0.0185315	0.00744388	0.587207	0.0398374	0.0646211	16371	0.873819	1	0.532412	0.413182	0.861883	0.626784	0.609377	0.107773	0.12041	0.071599	0.0982048	0.099967	181	4.76e-06	0.000469299	0.00436929	0.00187166	0.296387	0.00975714	0.0184398	0.190492	0.201916	0.127884	0.179668	0.171003
F630042J09Rik	902	0.000643412	0.0157936	0.165192	0.36054	0.0135494	0.00719966	0.0360569	594	0.000758148	0.0273048	0.0604362	0.83782	0.0135997	0.00649092	0.0582091	0.210566	0.0681023	0.275556	0.310819	0.212137	3186	0.0520087	0.292553	0.641493	0.140033	0.119509	0.11314	0.0928787	0.094466	0.165365	0.171542	0.173666	0.181297
4933438B17Rik	903	0.000646438	0.0158477	0.0129731	0.0260243	0.0917394	0.123566	0.0550769	11329	0.587083	1	0.096112	0.652825	0.371365	0.886329	0.715915	0.181049	0.0938227	0.126787	0.0632271	0.0866018	247	1.38e-05	0.000995451	0.0161131	0.00546767	0.0478312	0.0297192	0.0127337	0.156821	0.179588	0.145996	0.150807	0.159099
Cacng7	904	0.000647049	0.0158477	0.0045816	0.49704	0.0056171	0.0501045	0.329299	9819	0.485046	1	0.0469493	0.997013	0.53948	0.932904	0.366544	0.199492	0.0198591	0.107489	0.0604717	0.125745	278	2.72e-05	0.00174673	0.00840884	0.194147	0.00094547	0.00860987	0.278567	0.168613	0.132974	0.193025	0.168353	0.126432
Grik3	905	0.00064858	0.0158528	0.339029	0.0728074	0.0682453	0.002071	0.0606842	2662	0.0425132	0.341527	0.794259	0.0944289	0.511526	0.0169551	0.125456	0.081302	0.179823	0.111323	0.24094	0.169595	760	0.000825282	0.0194342	0.134503	0.138832	0.0235532	0.0080533	0.0821952	0.12879	0.128555	0.142006	0.151824	0.132409
Ppfia4	906	0.000648691	0.0158528	0.08411	0.0540707	0.169802	0.00265713	0.103198	6259	0.237107	0.809824	0.160509	0.0895396	0.786673	0.238934	0.62592	0.157817	0.178163	0.0818517	0.143169	0.0987288	354	7.49e-05	0.00378496	0.0986808	0.0994041	0.0511806	0.00078719	0.0332451	0.139449	0.139362	0.146908	0.190856	0.151595
Gm12888	907	0.000654249	0.0159396	0.264245	0.0220493	0.013546	0.0863611	0.031419	NA	ND	ND	ND	ND	ND	ND	ND	0.19919	0.205613	0.174128	0.17314	0.125736	717	0.000654249	0.016328	0.264245	0.0220493	0.013546	0.0863611	0.031419	0.13977	0.239587	0.260232	0.184833	0.225027
Hs3st5	908	0.000654484	0.0159396	0.169978	0.0363988	0.0263466	0.00567571	0.231581	866	0.00264535	0.0653059	0.236396	0.0506656	0.060643	0.00702759	0.274411	0.143342	0.196938	0.190905	0.264464	0.137602	1996	0.0160267	0.143864	0.170566	0.107956	0.0595802	0.0741371	0.224233	0.12774	0.131253	0.135861	0.134145	0.125457
Zfp30	909	0.000655103	0.0159396	0.207129	0.0117129	0.00586132	0.160561	0.093957	16393	0.874701	1	0.421743	0.575705	0.84092	0.553131	0.645187	0.119362	0.103586	0.0752808	0.105826	0.0967013	176	4.1e-06	0.000415411	0.124673	0.00233147	0.000650366	0.0674875	0.0285015	0.153386	0.237546	0.264777	0.167206	0.185599
Gm11696	910	0.000655586	0.0159396	0.0955005	0.00617393	0.0367212	0.0914952	0.108395	2508	0.0374783	0.319559	0.481767	0.0720847	0.11207	0.18317	0.0937548	0.113013	0.184299	0.169462	0.152342	0.175502	790	0.00096997	0.0219644	0.0389983	0.00816203	0.049486	0.096588	0.237185	0.1763	0.206842	0.181587	0.157574	0.13688
Prkcg	911	0.000655839	0.0159396	0.0283004	0.00447414	0.336564	0.0618076	0.0815645	1847	0.0194346	0.225103	0.302144	0.0170943	ND	0.101465	ND	0.13454	0.236467	0.176512	0.174952	0.135018	964	0.00180143	0.0334626	0.0130045	0.0222875	0.336564	0.104209	0.0815645	0.178888	0.173268	0.126109	0.147544	0.148229
Inpp4b	912	0.00065668	0.0159425	0.00291112	0.19866	0.0524686	0.0662525	0.107047	6376	0.243875	0.817747	0.596678	0.492805	0.172099	0.119834	0.295264	0.101597	0.112108	0.155149	0.167801	0.134878	351	7.36e-05	0.0037503	0.00035748	0.100604	0.0497013	0.0969819	0.0741208	0.190688	0.129751	0.134283	0.129961	0.131732
Cntnap5a	913	0.000659072	0.0159743	0.0175644	0.0682551	0.0704042	0.022908	0.111834	2399	0.0343778	0.30621	0.0407962	0.673376	0.163408	0.146584	0.0886927	0.220793	0.0912907	0.1656	0.170032	0.190087	813	0.00104937	0.0230899	0.053762	0.0178994	0.0767034	0.0208415	0.26052	0.134559	0.142329	0.13213	0.141217	0.123367
Tex30	914	0.000659842	0.0159743	0.466942	0.0019147	0.000507981	0.67414	0.707354	3775	0.0917337	0.519581	0.68525	0.0121239	0.0686402	0.879479	0.579766	0.0922848	0.247169	0.18862	0.0681775	0.103424	726	0.000684545	0.0168729	0.254807	0.0104402	0.000370183	0.373264	0.618451	0.131928	0.18381	0.232259	0.123579	0.108688
Defa41	915	0.000660205	0.0159743	ND	ND	0.000660205	ND	ND	570	0.000660205	0.0247785	ND	ND	0.000660205	ND	ND	0.487655	0.473561	0.361375	0.435011	0.438881	NA	ND	ND	ND	ND	ND	ND	ND	ND	ND	ND	ND	ND
Gm12374	916	0.000660876	0.0159743	0.0146187	0.0106392	0.211732	0.0631601	0.104339	NA	ND	ND	ND	ND	ND	ND	ND	0.2087	0.232778	0.188539	0.0992962	0.155015	718	0.000660876	0.0164613	0.0146187	0.0106392	0.211732	0.0631601	0.104339	0.167577	0.171455	0.132073	0.149206	0.142462
Snord1a	917	0.000665991	0.0160804	0.124753	0.03625	0.0109668	0.0787986	0.0560989	573	0.000665991	0.0248648	0.124753	0.03625	0.0109668	0.0787986	0.0560989	0.166462	0.207729	0.24743	0.182034	0.193327	NA	ND	ND	ND	ND	ND	ND	ND	ND	ND	ND	ND	ND
Pglyrp1	918	0.000670686	0.0161761	0.654167	0.414737	0.0149073	0.0296325	0.00184632	259	6.28e-05	0.0051879	ND	ND	0.00445027	ND	0.0010647	ND	0.279522	0.282907	ND	0.337886	4204	0.105284	0.448958	0.654167	0.414737	0.409005	0.0296325	0.11234	0.0900145	0.121134	0.121494	0.207913	0.14828
Pakap	919	0.000672827	0.0162101	0.072231	0.169041	0.0457476	0.0139988	0.0284176	1760	0.0175277	0.213023	0.192758	0.515628	0.145494	0.0459935	0.0313382	0.151706	0.109987	0.161917	0.201747	0.214863	1053	0.00237042	0.0402827	0.0672897	0.0775625	0.0494044	0.0369214	0.12658	0.133116	0.132129	0.135339	0.137326	0.12872
Syndig1l	920	0.000674585	0.0162348	0.0240021	0.0165094	0.15047	0.0105895	0.353145	4034	0.104883	0.555935	0.174656	0.247356	0.227526	0.0628094	0.594328	0.15402	0.141272	0.144408	0.188807	0.101738	541	0.000312766	0.0103357	0.0183444	0.00825056	0.15079	0.0186989	0.191274	0.170396	0.181135	0.139737	0.170136	0.135745
Sncaip	921	0.000678638	0.0163146	0.0209249	0.0543051	0.0913585	0.0434617	0.0498115	289	8.42e-05	0.00623394	0.0141669	0.0270808	0.077722	0.0219411	0.0232924	0.238312	0.216671	0.18177	0.223662	0.221674	5958	0.224641	0.675993	0.192006	0.329947	0.227218	0.307637	0.342457	0.128018	0.122682	0.126444	0.123424	0.12228
Scn2b	922	0.000681948	0.0163764	0.00503097	0.0376297	0.131518	0.274974	0.0330383	1312	0.00846684	0.138049	0.00660279	0.275655	0.0654569	0.465435	0.129375	0.265299	0.137209	0.187779	0.114737	0.164717	1430	0.00548124	0.068684	0.0685187	0.0206846	0.435512	0.168197	0.0371886	0.162763	0.185409	0.119891	0.144113	0.17451
Adra2c	923	0.000685579	0.0164457	0.0155874	0.0336162	0.20964	0.117189	0.0176946	576	0.000685579	0.0254628	0.0155874	0.0336162	0.20964	0.117189	0.0176946	0.234813	0.209412	0.147541	0.167991	0.230593	NA	ND	ND	ND	ND	ND	ND	ND	0.103193	0.114951	0.147391	0.121428	0.0834568
Gabra5	924	0.000691011	0.0165581	0.0743704	0.25317	0.0254967	0.00719966	0.0665944	718	0.00147456	0.0439348	0.13802	0.393821	0.018154	0.0114727	0.0558702	0.162848	0.122607	0.231537	0.247305	0.193667	2476	0.0287161	0.2078	0.0976118	0.177208	0.191376	0.0636869	0.209269	0.136688	0.13041	0.129543	0.140835	0.128514
Hoatz	925	0.000691904	0.0165616	0.074683	0.0136569	0.0793428	0.0605963	0.0470176	1436	0.0106527	0.158657	0.090956	0.0812501	0.0750139	0.0796223	0.226587	0.177814	0.181626	0.184312	0.182308	0.145521	1285	0.00400085	0.05572	0.148904	0.0201961	0.195123	0.129161	0.032756	0.143765	0.177931	0.138436	0.14646	0.170153
Vmn2r95	926	0.000693776	0.0165884	0.16238	0.00682822	0.0552561	0.0319421	0.118237	NA	ND	ND	ND	ND	ND	ND	ND	0.0839977	0.0660223	0.0713953	0.175789	0.0864395	728	0.000693776	0.0170536	0.16238	0.00682822	0.0552561	0.0319421	0.118237	0.147695	0.217918	0.172799	0.184813	0.155397
Slc22a22	927	0.000696084	0.0166257	0.0222173	0.0301735	0.0838001	0.107817	0.0383701	NA	ND	ND	ND	ND	ND	ND	ND	0.257416	0.13731	0.208272	0.280314	0.172086	729	0.000696084	0.0170869	0.0222173	0.0301735	0.0838001	0.107817	0.0383701	0.146101	0.143749	0.135626	0.133491	0.141884
Shank1	928	0.000699046	0.0166784	0.0252747	0.057578	0.140863	0.00484422	0.235349	NA	ND	ND	ND	ND	ND	ND	ND	0.121677	0.0484884	0.195009	0.0601399	0.062394	731	0.000699046	0.0171128	0.0252747	0.057578	0.140863	0.00484422	0.235349	0.150983	0.143785	0.13362	0.167708	0.127495
Snx9	929	0.000700468	0.0166944	0.0830256	0.129027	0.601713	0.00386847	0.00939765	637	0.000947967	0.0318365	0.0480539	0.0958229	0.283122	0.0182726	0.0146925	0.198188	0.175263	0.136481	0.230051	0.237304	3107	0.0488821	0.281948	0.324144	0.290443	0.940143	0.0165065	0.0698532	0.123098	0.124412	0.100708	0.150533	0.138086
Synpo2	930	0.000703498	0.0167336	0.151271	0.00789325	0.0110974	0.0880077	0.202098	15014	0.808478	1	0.372576	0.926488	0.572137	0.491264	0.492974	0.124832	0.0619144	0.103929	0.11204	0.111865	195	6.46e-06	0.000588413	0.0927903	0.000882697	0.0021858	0.0342383	0.103168	0.133378	0.171099	0.163768	0.141088	0.132532
Cldn4	931	0.000703624	0.0167336	0.118464	0.00387089	0.0775623	0.198344	0.0334159	582	0.000703624	0.0258636	0.118464	0.00387089	0.0775623	0.198344	0.0334159	0.167656	0.28248	0.181899	0.14959	0.209641	NA	ND	ND	ND	ND	ND	ND	ND	ND	ND	ND	ND	ND
Ccdc92	932	0.000704904	0.016746	0.0764805	0.0115566	0.0734912	0.0364379	0.0998378	581	0.000701827	0.025842	0.100825	0.0356484	0.0167326	0.0427082	0.0914681	0.17746	0.214302	0.241388	0.207906	0.180942	3190	0.0522341	0.293453	0.138462	0.0370447	0.794416	0.128194	0.217481	0.140696	0.159965	0.100835	0.14191	0.133205
Mgat4d	933	0.000706805	0.0167678	0.277084	0.135914	0.00676983	0.0136276	0.0682551	1051	0.00462843	0.0941816	0.312445	0.0873771	0.0155937	0.0315711	0.226442	0.132484	0.178251	0.235173	0.211865	0.144967	1758	0.0107768	0.10985	0.253323	0.341764	0.0426684	0.0517172	0.0532414	0.132855	0.124921	0.157331	0.15468	0.154277
Pyroxd2	934	0.000707335	0.0167678	0.101733	0.0045816	0.177237	0.165065	0.0174081	2459	0.0362204	0.314985	0.865565	0.123822	0.210665	0.564258	0.00497186	0.0719653	0.166055	0.147271	0.10471	0.274459	847	0.00115113	0.0243296	0.0235344	0.00318682	0.202516	0.0686086	0.435239	0.16038	0.184171	0.132265	0.147162	0.119108
Lrtm2	935	0.000710584	0.0168268	0.03043	0.188422	0.0432956	0.0388019	0.0247934	679	0.00123047	0.0387374	0.0200033	0.373746	0.0622998	0.0416736	0.0255493	0.228236	0.124906	0.190008	0.203499	0.219948	2615	0.0326098	0.223421	0.216647	0.123861	0.107774	0.1421	0.130773	0.136738	0.147994	0.150624	0.145339	0.146952
Ocel1	936	0.000716385	0.0169286	0.00618369	0.449309	0.139822	0.0203095	0.0305961	13038	0.696373	1	0.0845157	0.950194	0.788	0.525755	0.77926	0.178923	0.05661	0.0817324	0.108582	0.0827248	239	1.19e-05	0.000893337	0.00698231	0.173039	0.0394416	0.00501509	0.00561131	0.231929	0.148946	0.187952	0.240506	0.237584
Irag2	937	0.000717298	0.0169286	0.0158353	0.0192447	0.198191	0.0286912	0.139539	3322	0.0698766	0.449856	0.164635	0.165467	0.580978	0.0725639	0.15963	0.156706	0.156527	0.102907	0.184756	0.157803	653	0.000524461	0.0143678	0.0118297	0.0147889	0.0850078	0.0554691	0.194107	0.156301	0.153746	0.138001	0.142064	0.129356
E230032D23Rik	938	0.000717461	0.0169286	0.154807	0.0116445	0.0167927	0.454155	0.0175937	559	0.000634643	0.0242879	0.167164	0.00280073	0.0162211	0.54177	0.0500032	0.157488	0.298453	0.236633	0.107341	0.198866	3529	0.068002	0.345293	0.212541	0.475438	0.127881	0.308312	0.0439758	0.132007	0.117315	0.139599	0.125806	0.153869
Ptprv	939	0.000717943	0.0169286	0.0182287	0.00660376	0.17964	0.0606158	0.18469	2395	0.0342444	0.305702	0.0489935	0.210524	0.258365	0.0959162	0.226943	0.199125	0.148714	0.140899	0.176538	0.145889	869	0.00125593	0.0258528	0.0464609	0.00306239	0.168205	0.107283	0.198526	0.15694	0.193296	0.137618	0.144743	0.134834
Cntn3	940	0.000718917	0.0169317	0.0742585	0.0149735	0.0574334	0.0269864	0.140727	NA	ND	ND	ND	ND	ND	ND	ND	0.205915	0.128477	0.112993	0.224277	0.158544	735	0.000718917	0.0175024	0.0742585	0.0149735	0.0574334	0.0269864	0.140727	0.133467	0.146127	0.135349	0.141217	0.128681
Htr1f	941	0.000719603	0.0169317	0.00162163	0.111443	0.142137	0.024051	0.39306	865	0.00263426	0.06515	0.00161039	0.319797	0.294806	0.0233267	0.393224	0.315985	0.131696	0.135017	0.22271	0.122787	2098	0.0187343	0.159933	0.0632415	0.071984	0.107854	0.137873	0.340195	0.137673	0.136725	0.133375	0.131257	0.122468
Speer4a3	942	0.000721349	0.0169548	0.148907	0.00839146	0.0137936	0.22614	0.0625012	2096	0.0258085	0.263374	0.338735	0.0713421	0.0923222	0.182852	0.0917677	0.132066	0.194755	0.185013	0.158523	0.185241	966	0.00181306	0.0335777	0.0996259	0.0122481	0.0179793	0.325602	0.11709	0.179621	0.266108	0.249402	0.130542	0.173201
Kcnip4	943	0.000724084	0.017001	0.103902	0.0127484	0.061456	0.00780533	0.385333	1729	0.0168303	0.208143	0.181684	0.0569718	0.235648	0.0191435	0.420115	0.15335	0.193513	0.143696	0.230492	0.11982	1172	0.00314971	0.0481059	0.115591	0.0265415	0.0445485	0.0421941	0.308891	0.128156	0.136194	0.133489	0.133784	0.121582
Abca17	944	0.000724936	0.017003	0.126819	0.00718012	0.0455815	0.111912	0.052791	5044	0.162289	0.687718	0.266019	0.0501538	0.26835	0.757027	0.298279	0.138818	0.197288	0.138478	0.0851609	0.1343	442	0.000161647	0.00654763	0.102523	0.0145028	0.0266237	0.0305339	0.0288766	0.135111	0.158621	0.146505	0.145398	0.14585
4930578G10Rik	945	0.000726242	0.0170156	0.237697	0.131813	0.0291691	0.00839912	0.0320212	NA	ND	ND	ND	ND	ND	ND	ND	ND	ND	ND	ND	ND	738	0.000726242	0.0176104	0.237697	0.131813	0.0291691	0.00839912	0.0320212	0.126638	0.132512	0.145192	0.155246	0.144642
Ccnf	946	0.000727531	0.0170278	0.0369459	0.0416251	0.280494	0.0380888	0.0149952	8049	0.362572	0.962956	0.31349	0.277693	0.751451	0.108975	0.592091	0.132027	0.136834	0.0857816	0.170358	0.101967	322	4.66e-05	0.0025903	0.0178006	0.0230348	0.107151	0.0531884	0.00310079	0.163635	0.179158	0.141263	0.150322	0.187959
Myo9b	947	0.000730802	0.0170862	0.0102964	0.0998281	0.224401	0.0171248	0.0627454	1901	0.0211598	0.237866	0.0540804	0.204225	0.222092	0.0415976	0.271155	0.194548	0.148947	0.145837	0.203212	0.138208	1033	0.00222482	0.0385721	0.0210246	0.0973537	0.265458	0.051084	0.0398127	0.149566	0.136091	0.125515	0.141995	0.144172
Kpna2	948	0.000732482	0.0171075	0.0417815	0.0124748	0.0594143	0.373689	0.0214817	683	0.00125448	0.039293	0.0127716	0.0194823	0.334475	0.168045	0.0363903	0.241708	0.227651	0.129634	0.155713	0.207071	2757	0.0366627	0.23833	0.504453	0.0750132	0.0299326	0.738432	0.0771899	0.113842	0.170538	0.193447	0.0948131	0.16981
Gldn	949	0.000734574	0.0171383	0.0159428	0.0153078	0.359475	0.0921986	0.0308501	704	0.00141606	0.0430308	0.0191262	0.0353599	0.295579	0.058862	0.0509013	0.228011	0.207751	0.134482	0.190995	0.195781	2660	0.0338795	0.228289	0.102908	0.0531604	0.395303	0.303762	0.086837	0.137074	0.143852	0.120242	0.124111	0.138869
Ctrb1	950	0.00073654	0.017166	0.207346	0.00130905	0.152111	0.294951	0.0205635	5683	0.201036	0.756246	ND	ND	0.360243	0.282435	0.137299	0.070703	0.150017	0.126533	0.136562	0.163091	647	0.000517378	0.0142698	0.207346	0.00130905	0.0967023	0.30678	0.0195344	0.149397	0.358241	0.178593	0.133297	0.239478
Tbc1d9	951	0.000739858	0.0172214	0.0140867	0.178565	0.246097	0.00435376	0.0934685	20953	0.9982	1	0.670965	0.989424	0.949248	ND	0.958801	0.094201	0.0403704	0.0566142	0.159739	0.0540004	201	6.62e-06	0.000588413	0.00255762	0.0435416	0.0706481	0.00435376	0.019029	0.178539	0.140863	0.137	0.158633	0.147252
Nol10	952	0.00074047	0.0172214	0.291718	0.036604	0.627161	0.00025656	0.146777	9494	0.46457	1	0.601763	0.0423082	0.877991	ND	0.957917	0.101059	0.204308	0.0686852	0.171922	0.0523785	479	0.000225976	0.00843016	0.141557	0.130513	0.32706	0.00025656	0.0346034	0.132201	0.133002	0.122941	0.184072	0.144875
5430401F13Rik	953	0.000749203	0.0174062	0.13003	0.0315084	0.0305757	0.0120846	0.169191	NA	ND	ND	ND	ND	ND	ND	ND	0.124468	0.142034	0.216525	0.102044	0.201216	742	0.000749203	0.0180695	0.13003	0.0315084	0.0305757	0.0120846	0.169191	0.136447	0.154895	0.153921	0.163058	0.133605
Agbl4	954	0.00075077	0.0174243	0.0201825	0.0520192	0.0774378	0.0384112	0.0822441	12766	0.67847	1	0.135473	0.707726	0.57804	0.746016	0.571533	0.164014	0.0897623	0.103194	0.0855959	0.10386	221	1.08e-05	0.000870571	0.0192408	0.0119556	0.0245662	0.00783579	0.0268725	0.137808	0.140032	0.136524	0.142085	0.13612
Lrrc25	955	0.000759383	0.0175961	0.0201825	0.245716	0.130854	0.0198796	0.0202118	358	0.000176014	0.0104807	0.0115988	0.111943	0.0334513	0.0163109	0.0549407	0.245172	0.169509	0.209733	0.233651	0.193327	5154	0.166555	0.579244	0.224628	0.597537	0.847798	0.156583	0.0476377	0.147073	0.103199	0.0774165	0.15666	0.194864
Plpp3	956	0.000759762	0.0175961	0.178399	0.0164019	0.23584	0.0125823	0.030049	1582	0.0134963	0.182507	0.57001	0.0203193	0.415956	0.00867672	0.338305	0.104569	0.230402	0.120695	0.26056	0.129829	1281	0.00396695	0.0554487	0.0754912	0.0996727	0.151809	0.170265	0.0126142	0.137754	0.135269	0.131297	0.130158	0.152361
Mxd3	957	0.000764116	0.0176707	0.143808	0.0458062	0.0147803	0.117519	0.0229764	758	0.00172094	0.0485699	0.101752	0.0335067	0.0339037	0.11937	0.0564812	0.173393	0.210819	0.210423	0.1679	0.193302	2430	0.0273326	0.201585	0.317108	0.214849	0.0533445	0.207398	0.0542423	0.131892	0.147639	0.199067	0.149009	0.19846
Zdhhc18	958	0.000764984	0.0176707	0.119063	0.150714	0.00243245	0.0199383	0.302532	1353	0.00924014	0.145999	0.286708	0.131708	0.00937887	0.0741003	0.310075	0.135873	0.164246	0.25213	0.183661	0.132746	1447	0.00570343	0.0705912	0.0875923	0.260954	0.0177708	0.0346303	0.290315	0.139226	0.126539	0.155152	0.149631	0.124858
Camk2b	959	0.000765376	0.0176707	0.18006	0.0564934	0.0403747	0.0797921	0.00803978	3993	0.102548	0.54914	0.797618	0.394675	0.704841	0.229915	0.00691501	0.0806425	0.123101	0.0908778	0.145323	0.268836	560	0.000332925	0.0106299	0.0546177	0.0237658	0.00879105	0.0641074	0.120998	0.139734	0.145921	0.153487	0.138279	0.132865
Rbmxl2	960	0.000768334	0.0177205	0.00238688	0.0206003	0.653507	0.0211495	0.389665	598	0.000768334	0.0274866	0.00238688	0.0206003	0.653507	0.0211495	0.389665	0.30154	0.226106	0.0958704	0.225224	0.122907	NA	ND	ND	ND	ND	ND	ND	ND	ND	ND	ND	ND	ND
Src	961	0.000771039	0.0177644	0.0287302	0.135416	0.0023836	0.115224	0.248989	537	0.00058654	0.0233666	0.0357936	0.213667	0.00124134	0.0469609	0.415992	0.207474	0.14675	0.325247	0.198501	0.119962	3532	0.0680462	0.345311	0.11298	0.139154	0.132804	0.512885	0.163789	0.135184	0.133019	0.133785	0.116107	0.131486
Mamstr	962	0.000772002	0.0177681	0.0142723	0.0141453	0.0681476	0.0731395	0.264834	4374	0.122961	0.600864	0.0512744	0.127325	0.472965	0.396647	0.397087	0.196547	0.165662	0.114063	0.122289	0.12224	522	0.000285793	0.00978006	0.0339373	0.0135339	0.0254156	0.0333014	0.186833	0.198296	0.224411	0.206469	0.19883	0.148713
Tead3	963	0.000773011	0.0177728	0.0341031	0.102339	0.0180333	0.0190786	0.22232	7383	0.313304	0.907176	0.303903	0.689864	0.0536997	0.373224	0.72349	0.134302	0.0924353	0.196918	0.125592	0.0889118	344	6.38e-05	0.00331651	0.0164465	0.02978	0.0419851	0.00648854	0.0804299	0.176499	0.167731	0.162535	0.18992	0.152318
Il21r	964	0.000778878	0.0178685	0.0324815	0.0395737	0.0225954	0.0487076	0.1906	462	0.00038258	0.0176839	0.0108559	0.0610259	0.00897495	0.149335	0.119429	0.246943	0.189804	0.253385	0.159642	0.167346	3993	0.0927008	0.416168	0.43489	0.0994024	0.335465	0.0518253	0.39394	0.11922	0.143073	0.12427	0.151701	0.121223
Cylc2	965	0.00077908	0.0178685	0.0637599	0.0318328	0.206949	0.0134461	0.0477586	NA	ND	ND	ND	ND	ND	ND	ND	0.0885065	0.139438	0.101464	0.0989509	0.0570351	749	0.00077908	0.0186038	0.0637599	0.0318328	0.206949	0.0134461	0.0477586	0.165312	0.178972	0.139861	0.195345	0.171068
Prr36	966	0.000779591	0.0178685	0.059004	0.435623	0.00741457	0.0315437	0.0449075	182	2.5e-05	0.00293845	0.0128612	0.18418	0.0190473	0.00680914	0.0108726	0.242075	0.152742	0.22898	0.263624	0.24772	9615	0.538854	1	0.771206	0.852669	0.040426	0.669037	0.647188	0.0914056	0.0830536	0.187269	0.100305	0.102106
Bcl2a1b	967	0.000781621	0.0178831	0.299035	0.0220386	0.00505051	0.0218823	0.37194	727	0.00150694	0.044344	0.279569	0.00725441	0.0146276	0.0476415	0.460825	0.138011	0.264202	0.240031	0.200395	0.115926	2747	0.0363581	0.23724	0.316701	0.401042	0.0310436	0.0604841	0.267192	0.131009	0.122559	0.197618	0.179646	0.136667
Ndufb7	968	0.000781844	0.0178831	0.00432761	0.149741	0.10272	0.00778579	0.522908	350	0.000160878	0.00983334	0.00204751	ND	0.048735	0.00643042	0.341165	0.305366	0.236325	0.197406	0.26491	0.128775	5176	0.168265	0.582886	0.176614	0.149741	0.423919	0.125194	0.616527	0.155015	0.161174	0.118974	0.16776	0.0988006
Ehmt1	969	0.000785745	0.0179538	0.0412246	0.238038	0.0253698	0.0401891	0.0272649	258	6.23e-05	0.00516218	0.0212695	0.113202	0.00943035	0.0299901	0.0152919	0.224467	0.169074	0.251752	0.213999	0.236329	7070	0.316721	0.803398	0.297935	0.565364	0.366062	0.205773	0.245372	0.124005	0.115784	0.121656	0.127827	0.126062
Prss22	970	0.000787373	0.0179701	0.222046	0.0341188	0.082332	0.0887201	0.00494305	1331	0.00876268	0.140728	0.144159	ND	0.196284	0.0887201	0.0144439	0.161471	0.219058	0.150433	0.178119	0.238431	1604	0.00808922	0.0903811	0.402979	0.0341188	0.0784061	ND	0.0301842	0.119425	0.230047	0.193199	0.206018	0.235652
Cacna2d4	971	0.000788084	0.0179701	0.020837	0.151603	0.0996913	0.0172323	0.050466	629	0.000917286	0.0311979	0.0121857	0.203013	0.143859	0.0227281	0.0414172	0.243911	0.149122	0.161456	0.223125	0.203316	3058	0.0472894	0.277126	0.222342	0.170677	0.138015	0.0940562	0.196414	0.126684	0.129126	0.130997	0.134228	0.127847
Scd3	972	0.000791418	0.0180276	0.597415	0.0126409	0.41632	0.0136276	0.00642792	485	0.000422082	0.0186177	0.312724	0.0123764	0.16379	0.019643	0.00967937	0.1325	0.243628	0.156962	0.228157	0.251951	4490	0.122516	0.489191	0.840366	0.120189	0.892593	0.083108	0.0644886	0.100078	0.139514	0.0963941	0.144395	0.149477
Zfp1003	973	0.000793547	0.0180575	0.387149	0.00847191	0.485892	0.020525	0.00844958	NA	ND	ND	ND	ND	ND	ND	ND	0.0424714	0.227002	0.28782	0.322723	0.0611432	756	0.000793547	0.0187855	0.387149	0.00847191	0.485892	0.020525	0.00844958	0.123533	0.258584	0.113094	0.22727	0.25868
Defa34	974	0.00079691	0.0181154	0.0292119	0.00611691	ND	0.0611561	0.145872	603	0.00079691	0.0282725	0.0292119	0.00611691	ND	0.0611561	0.145872	0.22734	0.289237	0.168037	0.199629	0.166843	NA	ND	ND	ND	ND	ND	ND	ND	ND	ND	ND	ND	ND
Tenm2	975	0.000808847	0.0183679	0.0546471	0.270998	0.0268546	0.0222046	0.0321005	197	3.08e-05	0.00334416	0.0268187	0.394939	0.00544566	0.00952559	0.00786079	0.217031	0.122288	0.271244	0.251853	0.25846	8875	0.473148	0.956208	0.336028	0.194276	0.679602	0.308694	0.590716	0.121101	0.124701	0.114844	0.121707	0.116345
Zfp853	976	0.000810306	0.0183791	0.00566594	0.0312799	0.0459918	0.0468808	0.743587	14270	0.767819	1	0.74219	0.202477	0.889442	0.318565	0.891496	0.0868051	0.148858	0.0684253	0.131515	0.068101	235	1.16e-05	0.000884921	0.000698946	0.0222257	0.00812894	0.0231941	0.443328	0.328118	0.214726	0.245615	0.213439	0.118256
Nt5c2	977	0.000811532	0.0183791	0.0114296	0.0775453	0.0612996	0.0577633	0.0907235	299	9.58e-05	0.00685739	0.027683	0.0519482	0.0199822	0.0235023	0.0265748	0.219758	0.198106	0.231077	0.225429	0.221171	6210	0.245512	0.708867	0.046806	0.274163	0.523116	0.410516	0.658692	0.139637	0.124506	0.11716	0.12021	0.113698
Pkd1l3	978	0.000811832	0.0183791	0.015386	0.0861126	0.079333	0.0276068	0.0981674	1283	0.00794635	0.132416	0.0655165	0.061628	0.103894	0.0319983	0.487896	0.188171	0.1902	0.172711	0.21182	0.112596	1518	0.0066822	0.0788852	0.0288338	0.264926	0.140818	0.118931	0.0399634	0.147909	0.125649	0.132852	0.13461	0.145008
St18	979	0.000818568	0.0185127	0.0283493	0.0236211	0.0395932	0.0580857	0.187005	1178	0.00627681	0.11399	0.0748676	0.0569587	0.034078	0.120398	0.267335	0.189438	0.199293	0.217828	0.172122	0.14114	1624	0.00851108	0.0939255	0.0527197	0.0555188	0.178237	0.080792	0.171489	0.13673	0.136329	0.127287	0.133443	0.127595
Dnah7a	980	0.000820164	0.0185151	0.186204	0.0123479	0.0862005	0.0249595	0.058369	3971	0.101207	0.544961	0.306794	0.104515	0.320868	0.179226	0.186963	0.132912	0.171779	0.1311	0.153111	0.151598	580	0.000374017	0.0115315	0.148552	0.0137958	0.0509761	0.018829	0.0523443	0.128862	0.147725	0.137096	0.14511	0.136963
Ipmk	981	0.000820349	0.0185151	0.069525	0.0137936	0.0292578	0.0699646	0.147129	2790	0.0473787	0.363005	0.450348	0.0642942	0.137482	0.0599664	0.40656	0.116435	0.18894	0.162978	0.191282	0.121179	791	0.000970673	0.0219644	0.0274351	0.0258148	0.0300715	0.207319	0.0818065	0.152419	0.153039	0.15148	0.129747	0.140853
Meox2	982	0.000823837	0.0185749	0.401921	0.00984702	0.046998	0.0358811	0.0435203	239	4.96e-05	0.00443784	0.250713	0.00695933	0.0152083	0.0360269	0.00818537	0.141052	0.262255	0.235869	0.207394	0.256716	7960	0.39465	0.889202	0.551736	0.155739	0.487622	0.148743	0.826266	0.114061	0.134496	0.116656	0.135097	0.102016
Itpkb	983	0.000825272	0.0185883	0.00361448	0.221656	0.0141453	0.507463	0.0506223	1183	0.00632728	0.114284	0.0103087	0.297744	0.0169892	0.775026	0.117059	0.25436	0.135131	0.23666	0.0832601	0.169929	1726	0.010323	0.107197	0.0268464	0.194621	0.101428	0.258295	0.0698022	0.144935	0.128342	0.134232	0.125514	0.137363
Tent5b	984	0.000826731	0.0186023	0.120157	0.0555849	0.0168415	0.0116445	0.222789	479	0.000414223	0.0184999	0.119234	0.156425	0.00692423	0.00494209	0.184273	0.167939	0.158435	0.265009	0.277076	0.152562	4076	0.0972141	0.427549	0.213018	0.0589293	0.300915	0.268723	0.31667	0.143452	0.179229	0.132573	0.136246	0.130874
Gm1979	985	0.000828793	0.0186182	0.160962	0.0743411	0.147969	0.000810816	0.203935	1208	0.00667129	0.118057	0.118334	0.0582923	0.188499	0.0185263	0.211745	0.170971	0.195741	0.153969	0.235613	0.149546	1669	0.00928996	0.0997121	0.316458	0.230802	0.177703	0.00260169	0.24286	0.13188	0.145457	0.156151	0.335496	0.143327
Ly6g6c	986	0.00082912	0.0186182	0.0285935	0.316277	0.0570404	0.0440381	0.0128949	286	8.13e-05	0.00606685	0.00954331	0.338333	0.044881	0.00763359	0.0131748	0.251314	0.129023	0.199945	0.258913	0.240451	6784	0.29319	0.775044	0.419621	0.28419	0.211391	0.895917	0.116557	0.118816	0.136596	0.14891	0.0629716	0.172345
Tafa5	987	0.000834416	0.0187181	0.205644	0.179396	0.0360374	0.00436668	0.050886	397	0.000235224	0.0126754	0.316023	0.201341	0.0170024	0.00264273	0.0197578	0.131978	0.149239	0.232198	0.296174	0.227218	4811	0.144078	0.536935	0.164684	0.21545	0.317524	0.138065	0.416781	0.127738	0.125605	0.122342	0.129105	0.11982
Vmn2r45	988	0.000841604	0.0188603	0.0443858	0.0150343	0.02367	0.0757935	0.249585	1804	0.0185403	0.219779	0.0443858	0.0155782	0.64345	0.0757935	0.672347	0.217435	0.260155	0.094944	0.196287	0.091417	1213	0.00343776	0.0507635	ND	0.118141	0.00492084	ND	0.101734	0.0653499	0.166775	0.273227	0.287607	0.17173
Lipo2	989	0.000846282	0.0189459	0.0596682	0.145107	0.0143016	0.0374636	0.0648848	4976	0.158186	0.679122	0.570479	0.393639	0.0976583	0.257797	0.136311	0.103227	0.123784	0.179799	0.142654	0.167514	468	0.000205614	0.00785009	0.0176381	0.0829042	0.0178663	0.0219781	0.0827435	0.173899	0.150885	0.173716	0.170752	0.150916
Hrob	990	0.000847464	0.0189532	0.0650411	0.00735596	0.0722994	0.0280855	0.310406	1204	0.0066177	0.117585	0.101276	0.0648352	0.0428458	0.0733442	0.244372	0.172898	0.187823	0.201531	0.183722	0.141744	1667	0.00924237	0.099368	0.111687	0.0118398	0.303017	0.0530584	0.382888	0.147836	0.183368	0.128507	0.16028	0.123078
Eno2	991	0.000854973	0.0190885	0.051521	0.0980013	0.188598	0.0617686	0.00518727	562	0.000640522	0.024382	0.0369987	0.0374359	0.120054	0.0588608	0.021277	0.212985	0.212568	0.171175	0.196573	0.232712	3548	0.0687616	0.347177	0.225996	0.519805	0.38625	0.179455	0.0219187	0.139363	0.113293	0.123727	0.145402	0.193711
Zfp791	992	0.000855239	0.0190885	0.0447582	0.0242463	0.402751	0.0199969	0.0349237	1986	0.0233844	0.251718	0.0447582	0.0852111	0.602875	0.0934241	0.1499	0.206685	0.183811	0.100947	0.178307	0.16181	1134	0.00287848	0.0454678	ND	0.0380276	0.230283	0.027541	0.0342575	0.116563	0.222479	0.136656	0.179173	0.175176
Rbl2	993	0.000863642	0.0192567	0.00133004	0.00908505	0.377674	0.520036	0.130297	14011	0.75239	1	ND	0.388682	0.863406	0.438795	0.544103	0.105372	0.124134	0.0722016	0.118496	0.107426	347	7.02e-05	0.00361947	0.00133004	0.00253836	0.146014	0.474711	0.0517531	0.195724	0.181826	0.133261	0.117225	0.144189
Gm10684	994	0.000868884	0.0193541	0.0134029	0.0785515	0.151525	0.169226	0.0115468	6607	0.259797	0.840694	0.147701	0.471942	0.720819	0.467429	0.0868385	0.160159	0.114179	0.0890721	0.114649	0.178244	399	0.00010757	0.00482559	0.010857	0.0306365	0.048022	0.0857319	0.0151716	0.17173	0.158851	0.153113	0.145431	0.167609
Macroh2a3	995	0.000870899	0.0193795	0.0506572	0.086588	0.03735	0.0175046	0.109034	615	0.000870899	0.0302076	0.0506572	0.086588	0.03735	0.0175046	0.109034	0.195937	0.178192	0.20595	0.230951	0.17044	NA	ND	ND	ND	ND	ND	ND	ND	ND	ND	ND	ND	ND
Onecut3	996	0.000878309	0.0195247	0.0202411	0.0266006	0.0585546	0.345935	0.028994	3024	0.0565335	0.399809	0.0427755	0.157245	0.126765	0.245353	0.617646	0.201952	0.158196	0.165691	0.141986	0.0995465	777	0.000906067	0.0208709	0.0613281	0.0232655	0.0775103	0.450128	0.00662036	0.153523	0.167143	0.150079	0.118783	0.184051
1600014C23Rik	997	0.000879457	0.0195307	0.364453	0.0277238	0.0424223	0.0501673	0.0147311	621	0.000879457	0.0302967	0.364453	0.0277238	0.0424223	0.0501673	0.0147311	0.125979	0.21712	0.20284	0.197222	0.237576	NA	ND	ND	ND	ND	ND	ND	ND	ND	ND	ND	ND	ND
Relt	998	0.000883054	0.0195909	0.0384112	0.0701796	0.433621	0.0762069	0.00357541	1070	0.00483007	0.0964799	0.0202521	0.222287	0.440748	0.0758068	0.0214818	0.229396	0.146189	0.117738	0.184346	0.227364	1868	0.0129841	0.124592	0.288897	0.0561461	0.353859	0.18338	0.0126921	0.129618	0.159609	0.125008	0.138906	0.182708
Htr1d	999	0.000894189	0.0198103	0.21746	0.011537	0.0267276	0.0115834	0.416927	1361	0.00940027	0.147724	ND	0.0215539	0.0565705	ND	ND	0.204149	0.227788	0.194711	0.663584	0.241627	1455	0.00578842	0.0712842	0.21746	0.0610039	0.06509	0.0115834	0.416927	0.134253	0.155267	0.15428	0.179221	0.120733
Or10al5	1000	0.000894735	0.0198103	0.102254	ND	0.00711295	0.0314468	0.0806647	624	0.000894735	0.0306748	0.102254	ND	0.00711295	0.0314468	0.0806647	0.187945	0.201478	0.304276	0.237082	0.197744	NA	ND	ND	ND	ND	ND	ND	ND	0.221807	0.333424	0.19969	0.201648	0.11183
Mir497	1001	0.000897835	0.0198591	0.0154865	0.0453284	0.0160825	0.106952	0.269658	625	0.000897835	0.0307318	0.0154865	0.0453284	0.0160825	0.106952	0.269658	0.236967	0.20068	0.235674	0.171685	0.138288	NA	ND	ND	ND	ND	ND	ND	ND	ND	ND	ND	ND	ND
Scg3	1002	0.000900908	0.0199046	0.0692613	0.067542	0.053172	0.0152199	0.0863959	632	0.000939578	0.0318011	0.277045	0.0315645	0.0330413	0.0189604	0.0631357	0.13737	0.212434	0.210923	0.229335	0.189499	3184	0.0518395	0.291784	0.0443399	0.37722	0.262733	0.098198	0.260047	0.151259	0.121662	0.127715	0.141469	0.127876
Mir7659	1003	0.000901691	0.0199046	0.0140174	0.150019	0.027198	0.0435267	0.131537	627	0.000901691	0.0307654	0.0140174	0.150019	0.027198	0.0435267	0.131537	0.2418	0.161475	0.21939	0.203653	0.166116	NA	ND	ND	ND	ND	ND	ND	ND	ND	ND	ND	ND	ND
Ribc2	1004	0.000902816	0.0199096	0.0193131	0.365405	0.000928043	0.181662	0.275687	1145	0.00568449	0.106104	0.277154	0.935248	0.000500006	0.157836	0.198696	0.136941	0.060117	0.359068	0.157623	0.149416	1872	0.0130719	0.125167	0.00888727	0.128082	0.107059	0.279728	0.395792	0.202839	0.150676	0.154519	0.132361	0.122789
Nrn1	1005	0.000904513	0.0199272	0.118467	0.279595	0.0245101	0.0444386	0.00911435	2114	0.0261959	0.264734	0.440501	0.857307	0.0733783	0.0923294	0.0149703	0.120209	0.073407	0.192015	0.183587	0.250682	1048	0.002343	0.0400032	0.0566887	0.0935116	0.0448959	0.0751437	0.0663189	0.169607	0.158927	0.174447	0.163651	0.166307
Pals2	1006	0.000909888	0.0200257	0.152092	0.00430807	0.20962	0.227449	0.010609	517	0.000514151	0.0212751	0.0459035	0.00909382	0.144474	0.121915	0.0212186	0.199107	0.252977	0.160702	0.166551	0.224542	4010	0.0937378	0.419041	0.758856	0.0392006	0.369957	0.492708	0.0556596	0.108308	0.144286	0.121252	0.116941	0.141217
Pgap6	1007	0.000912967	0.0200735	0.475724	0.000742434	0.0664381	0.445353	0.0318563	1023	0.004321	0.0902523	0.763366	0.00107692	0.0211735	0.558214	0.28449	0.0837044	0.330455	0.225658	0.105115	0.136318	2105	0.0189494	0.161304	0.235784	0.0382478	0.551287	0.290964	0.0161955	0.138017	0.180679	0.11108	0.132213	0.19913
Faah	1008	0.000914472	0.0200856	0.0233964	0.0247055	0.0267081	0.205703	0.105064	12003	0.631146	1	0.579893	0.238833	0.306271	0.735543	0.594016	0.10331	0.143006	0.133321	0.0874903	0.101902	258	1.84e-05	0.00127787	0.00538133	0.0139424	0.0120065	0.0707943	0.0358849	0.165935	0.157131	0.158524	0.141307	0.148126
D3Ertd751e	1009	0.000915704	0.0200856	0.0615829	0.011791	0.114374	0.00712151	0.565129	3936	0.0993346	0.539295	0.0927442	0.0657372	0.897062	0.0643387	0.948397	0.176167	0.187632	0.0671524	0.188343	0.0569748	669	0.000559195	0.0149541	0.113475	0.0206296	0.026545	0.0111153	0.252182	0.137886	0.156862	0.154183	0.164285	0.127746
Lmntd1	1010	0.000916239	0.0200856	0.0431882	0.0651877	0.0293261	0.0438915	0.092306	16038	0.859786	1	0.723556	0.768313	0.222194	0.559975	0.951544	0.0887343	0.0839277	0.145305	0.105135	0.0562351	190	6.06e-06	0.000569142	0.00925946	0.0147775	0.0186729	0.0121611	0.0188157	0.150151	0.14601	0.144033	0.147618	0.14397
Slc12a9	1011	0.000918455	0.0201142	0.0449075	0.0241193	0.334222	0.0129828	0.0714007	6514	0.252911	0.829979	0.17707	0.315727	0.597614	0.149951	0.385099	0.153998	0.131997	0.101483	0.159926	0.123596	412	0.000122012	0.00530115	0.0397385	0.0102183	0.174928	0.0103391	0.0332	0.163065	0.182958	0.138851	0.18279	0.16577
Fndc1	1012	0.000920042	0.0201248	0.175595	0.0405017	0.0509837	0.0146924	0.0631362	4807	0.148554	0.660712	0.329529	0.512098	0.0967597	0.195796	0.214527	0.130938	0.110458	0.176595	0.151374	0.147949	500	0.000251376	0.00898545	0.127836	0.0121422	0.0853663	0.00914233	0.0507973	0.132814	0.152657	0.136471	0.154702	0.140904
Nim1k	1013	0.000921047	0.0201248	0.075865	0.0306352	0.0552136	0.542827	0.00483559	3739	0.089678	0.512851	0.106449	0.257519	0.884263	0.735609	0.0156835	0.171852	0.140247	0.0689409	0.0873746	0.235357	685	0.000589309	0.0153924	0.129833	0.0170052	0.0103336	0.304412	0.0268696	0.136507	0.159518	0.164828	0.124554	0.15332
Or51a10	1014	0.000921661	0.0201248	0.043407	0.194184	0.14391	0.0580199	0.00479032	630	0.000921661	0.031297	0.043407	0.194184	0.14391	0.0580199	0.00479032	0.206683	0.153079	0.164262	0.196539	0.286789	NA	ND	ND	ND	ND	ND	ND	ND	ND	ND	ND	ND	ND
H60b	1015	0.000922765	0.020129	0.210861	0.0159916	0.0352754	0.0175058	0.162163	17341	0.912446	1	0.879141	0.544203	0.944841	0.426832	0.503181	0.0692244	0.106632	0.0570002	0.118941	0.110836	183	5.1e-06	0.000495876	0.0613429	0.00363146	0.00552199	0.00511941	0.0752289	0.140158	0.163764	0.158994	0.160288	0.138264
Cdo1	1016	0.000928126	0.020222	0.0109314	0.0786589	0.0608405	0.18725	0.0347381	209	3.49e-05	0.00357471	0.00490665	0.0691514	0.0140352	0.0842281	0.0125927	0.275474	0.185841	0.239045	0.17924	0.24273	8975	0.483582	0.966218	0.250968	0.209525	0.736431	0.545347	0.40564	0.134399	0.138574	0.100097	0.112669	0.122098
Plek	1017	0.000929723	0.020222	0.104322	0.28527	0.0192154	0.0251353	0.0237286	606	0.000815542	0.0287902	0.0488252	0.258019	0.0525205	0.0117182	0.036963	0.19744	0.139974	0.195039	0.244623	0.206585	3456	0.0646136	0.335094	0.432293	0.319783	0.0464852	0.291415	0.0859496	0.118845	0.123289	0.144369	0.124543	0.138387
Adcyap1r1	1018	0.000929768	0.020222	0.305814	0.00499189	0.0996913	0.0401794	0.0557802	3459	0.0761213	0.470213	0.691221	0.110231	0.202369	0.202993	0.0676112	0.0921241	0.17047	0.149156	0.149043	0.186853	719	0.000661425	0.0164613	0.132268	0.00402648	0.0981105	0.0303725	0.136897	0.134584	0.168697	0.13789	0.149801	0.134192
Notch4	1019	0.000937048	0.0203603	0.0827814	0.169539	0.479476	0.052957	0.000967118	270	6.9e-05	0.00547077	0.0190018	0.240506	0.225962	0.0178521	0.000643436	0.22906	0.142874	0.145226	0.231132	0.34907	7747	0.375619	0.869532	0.81701	0.167018	0.806673	0.484039	0.0859988	0.100477	0.13707	0.101105	0.116947	0.145921
Trappc6a	1020	0.000939643	0.0203967	0.0268253	0.0252428	0.179044	0.00977864	0.291777	681	0.00124622	0.0391489	0.00782903	0.107211	0.055898	0.0144781	0.742605	0.260299	0.171475	0.193475	0.238979	0.0867188	3080	0.0481546	0.280154	0.471568	0.0320183	0.774236	0.0742475	0.114775	0.113258	0.192574	0.080777	0.188455	0.159934
Mir497b	1021	0.000942069	0.0204293	0.0157473	0.0447056	0.0152768	0.106437	0.303225	633	0.000942069	0.0318011	0.0157473	0.0447056	0.0152768	0.106437	0.303225	0.23638	0.201134	0.237419	0.171844	0.133635	NA	ND	ND	ND	ND	ND	ND	ND	ND	ND	ND	ND	ND
Scube1	1022	0.000944467	0.0204479	0.277231	0.00890921	0.0948557	0.0710099	0.0209347	636	0.00094657	0.0318365	0.338364	0.0277082	0.0447163	0.117185	0.00711025	0.129138	0.2172	0.201126	0.168532	0.26405	3339	0.0591341	0.31741	0.234077	0.0344382	0.41675	0.108103	0.382971	0.125904	0.141624	0.119985	0.1326	0.120939
Vmn2r74	1023	0.000944774	0.0204479	0.0312836	0.0249311	0.0216384	0.213728	0.0965988	NA	ND	ND	ND	ND	ND	ND	ND	0.165344	0.10263	0.0994592	0.0899665	0.266043	785	0.000944774	0.0215197	0.0312836	0.0249311	0.0216384	0.213728	0.0965988	0.231018	0.241104	0.247493	0.149325	0.182926
Slc22a19	1024	0.000949612	0.0205326	0.138591	0.0134517	0.0783366	0.0575191	0.0417619	2704	0.0439345	0.347399	0.260907	0.0895231	0.212843	0.188065	0.0919832	0.145681	0.189718	0.154557	0.159783	0.188647	870	0.00125633	0.0258528	0.117619	0.0179785	0.0677348	0.0509177	0.0699212	0.145465	0.170756	0.15214	0.158769	0.153872
Avpr1a	1025	0.000952693	0.0205791	0.06044	0.0358811	0.0272063	0.0350605	0.17032	526	0.000555094	0.0225763	0.0433895	0.0301431	0.0178172	0.0182174	0.40636	0.201808	0.213808	0.231199	0.230461	0.121333	3812	0.0837563	0.393848	0.236003	0.177764	0.210132	0.283482	0.0995633	0.144494	0.15606	0.149287	0.13672	0.178864
Sema6b	1026	0.000955012	0.0206091	0.181134	0.00742434	0.0116836	0.0528789	0.425434	6886	0.28039	0.870417	0.591931	0.191134	0.292499	0.158961	0.454965	0.103007	0.153982	0.137183	0.160897	0.11736	414	0.000123313	0.00532735	0.0742664	0.00403089	0.00457586	0.0542598	0.332498	0.152271	0.193878	0.192127	0.157057	0.125833
Gpr179	1027	0.000961911	0.0207378	0.0319051	0.286003	0.0439404	0.00504074	0.176572	1120	0.0054304	0.103726	0.0730227	0.15652	0.0597289	0.0383391	0.145585	0.184653	0.158576	0.191345	0.206014	0.161128	1860	0.0128431	0.123768	0.0631705	0.528888	0.114186	0.0118229	0.291467	0.154384	0.114639	0.145154	0.178367	0.128465
Chst9	1028	0.000966577	0.0208147	0.0314948	0.244622	0.178067	0.0380693	0.00687728	877	0.00276977	0.0675641	0.0496926	0.409189	0.287285	0.0977872	0.00261195	0.197323	0.120852	0.135873	0.174736	0.297455	2328	0.024448	0.188201	0.0913176	0.162474	0.14934	0.059263	0.262433	0.133003	0.12841	0.129097	0.136367	0.12438
Fastkd1	1029	0.000967609	0.0208147	0.0367603	0.0349139	0.0815603	0.0170858	0.201112	425	0.000297227	0.0149528	0.0364901	0.0113245	0.0471402	0.0101807	0.3853	0.207513	0.24635	0.199074	0.24994	0.123717	4728	0.138432	0.52494	0.152087	0.453078	0.321987	0.207548	0.130846	0.138246	0.118495	0.125529	0.13328	0.140542
Slc35f4	1030	0.0009683	0.0208147	0.025868	0.0719868	0.149053	0.0331458	0.0391341	101	2.03e-06	0.000423949	0.00424995	0.0180562	0.0467798	0.00644986	0.00672088	0.279839	0.230671	0.199262	0.265385	0.263972	16887	0.990952	1	0.83157	0.715044	0.722836	0.751277	0.889605	0.109215	0.112582	0.112381	0.111628	0.106948
Tnfsf12	1031	0.00097276	0.0208903	0.36264	0.00361448	0.00839146	0.0547838	0.601157	592	0.000753698	0.0272112	0.164086	0.00567662	0.0455513	0.0131446	0.462894	0.156879	0.269939	0.200227	0.241387	0.115159	3876	0.0870563	0.402613	0.721385	0.0484898	0.01925	0.687799	0.573881	0.097427	0.178307	0.199581	0.100128	0.108895
Srgap1	1032	0.000974446	0.0209062	0.071684	0.00325303	0.0546568	0.617686	0.0461188	325	0.000126735	0.00834228	0.0979918	0.00214628	0.0274874	0.406089	0.0109001	0.17848	0.320011	0.223543	0.122827	0.257085	6524	0.272371	0.748614	0.130946	0.11456	0.327967	0.6874	0.665639	0.128792	0.129796	0.121784	0.114205	0.114638
Kdr	1033	0.000981215	0.0210284	0.243098	0.00908505	0.124104	0.052156	0.0256335	3338	0.0705289	0.451879	0.818392	0.032255	0.134048	0.377055	0.139554	0.0786902	0.22208	0.169735	0.127673	0.168219	754	0.000789456	0.0187369	0.0805175	0.0305513	0.197727	0.0225392	0.0250392	0.140635	0.150718	0.130158	0.15375	0.152707
Vmn2r61	1034	0.000982039	0.0210284	0.181351	0.0122261	0.718582	0.0244715	0.00940909	NA	ND	ND	ND	ND	ND	ND	ND	ND	ND	ND	ND	ND	795	0.000982039	0.02211	0.181351	0.0122261	0.718582	0.0244715	0.00940909	0.142805	0.196501	0.100474	0.183515	0.201356
4930553J12Rik	1035	0.000984135	0.0210529	0.0141062	0.0500361	0.0851064	0.0734033	0.0834359	447	0.000347352	0.0166239	0.00387546	0.0349044	0.0487711	0.152766	0.0927983	0.309008	0.220812	0.208246	0.165153	0.184175	4520	0.124002	0.491843	0.444034	0.229723	0.330034	0.086827	0.168914	0.119139	0.138381	0.128412	0.161614	0.146133
Kctd8	1036	0.000985502	0.0210618	0.373366	0.173476	0.0681476	0.00368286	0.0226735	596	0.000766827	0.0274866	0.476853	0.801662	0.0426513	0.0023579	0.00687041	0.113604	0.080154	0.201593	0.300186	0.262514	3640	0.0732269	0.360588	0.259797	0.0516352	0.281899	0.119181	0.439928	0.125405	0.139651	0.124551	0.132723	0.119382
Mgat4e	1037	0.000994189	0.0212269	0.0908602	0.0973859	0.0181115	0.0438915	0.0530156	952	0.00347688	0.0781313	0.0840999	0.173322	0.0290828	0.0565233	0.0852387	0.180168	0.155144	0.215467	0.193448	0.179715	2072	0.0182369	0.157635	0.208613	0.111481	0.077802	0.120488	0.101455	0.146508	0.166933	0.178178	0.164471	0.1699
Elf2	1038	0.000997249	0.0212718	0.0659985	0.0574996	0.0361644	0.0522048	0.0522634	132	4.6e-06	0.00074564	0.0122744	0.014953	0.008201	0.0117994	0.0235609	0.256846	0.249409	0.272272	0.258341	0.232523	14814	0.920734	1	0.941633	0.640225	0.662737	0.720989	0.361861	0.101089	0.113407	0.112751	0.110997	0.121784
Ptk7	1039	0.00099917	0.0212922	0.0716742	0.0312132	0.0874021	0.159701	0.0120218	11935	0.626576	1	0.183984	ND	0.757543	0.806522	ND	0.152867	0.118673	0.0851193	0.0795241	0.230726	421	0.000129986	0.00552716	0.0697223	0.0312132	0.0219771	0.0459636	0.0120218	0.138995	0.146348	0.148425	0.14233	0.153229
Lamb3	1040	0.00100113	0.0213023	0.00564859	0.511469	0.0851122	0.0311944	0.049069	18988	0.963198	1	ND	0.909403	ND	ND	0.815115	0.303604	0.0610664	0.158217	0.141384	0.0756498	438	0.000151272	0.00618319	0.00564859	0.222914	0.0851122	0.0311944	0.00959202	0.15686	0.126791	0.13557	0.143668	0.152243
Drd2	1041	0.00100157	0.0213023	0.0289256	0.0140769	0.360188	0.0120939	0.212326	309	0.00010928	0.0075658	0.0110452	0.00732506	0.265577	0.00678942	0.145295	0.246347	0.260318	0.138627	0.262926	0.160551	6990	0.309803	0.79484	0.368837	0.233793	0.441228	0.207824	0.37512	0.121262	0.12722	0.118572	0.128616	0.121019
4930449E01Rik	1042	0.0010031	0.0213143	0.0172127	0.162056	0.00381963	0.546451	0.0648164	9882	0.489614	1	0.945727	0.765352	0.0448669	0.936039	0.291215	0.057559	0.0842477	0.200383	0.0597881	0.135337	319	4.51e-05	0.00253018	0.00225486	0.0493828	0.00667352	0.241837	0.0386994	0.277819	0.187709	0.244988	0.140459	0.194604
Coro2a	1043	0.00100573	0.0213416	0.0149854	0.0235234	0.174521	0.067415	0.0913096	20552	0.994035	1	0.820995	0.678604	0.678217	0.946587	0.907456	0.0783568	0.0947655	0.0948069	0.0569738	0.0653432	147	2.03e-06	0.000246574	0.0022356	0.00464155	0.0615878	0.0125549	0.0194525	0.166818	0.161129	0.140046	0.153291	0.149768
Ythdc2	1044	0.00100722	0.0213416	0.00839146	0.0579489	0.0759236	0.151574	0.0678057	275	7.16e-05	0.00556704	0.00766953	0.0281588	0.0285356	0.053808	0.0374211	0.259617	0.216078	0.215639	0.194715	0.2067	7480	0.35122	0.841821	0.114445	0.344024	0.484718	0.643651	0.319449	0.138207	0.122899	0.116771	0.110433	0.124093
Spred2	1045	0.00100727	0.0213416	0.0276557	0.0384991	0.134302	0.0314851	0.0842858	2064	0.0251841	0.261016	0.115689	0.0281986	0.250074	0.251302	0.175884	0.168975	0.216609	0.1412	0.141012	0.15424	1076	0.00252327	0.0419922	0.0329687	0.208054	0.117444	0.0180538	0.0902623	0.143102	0.127593	0.1328	0.147725	0.135038
Myom2	1046	0.00101658	0.021509	0.089307	0.00672098	0.244456	0.053719	0.0487369	662	0.00110069	0.0355695	0.114198	0.00431665	0.305723	0.0438203	0.0646833	0.169538	0.27986	0.133422	0.20159	0.188688	3228	0.0538027	0.298712	0.149997	0.151871	0.217224	0.201202	0.11972	0.131784	0.131657	0.127822	0.128754	0.134211
Ubtf	1047	0.00101712	0.021509	0.0147119	0.622042	0.68764	0.000967118	0.0631655	5960	0.217677	0.78081	0.417783	0.835716	0.754217	0.0291781	0.18535	0.1215	0.0761076	0.0854819	0.216024	0.152579	523	0.000286142	0.00978006	0.00429754	0.338346	0.451167	0.00188431	0.0588483	0.203574	0.126036	0.11878	0.220735	0.162821
Kcnh7	1048	0.00101892	0.0215265	0.0478479	0.0176576	0.195172	0.00543149	0.430231	5037	0.161694	0.686334	0.0956401	ND	0.876385	0.0478797	0.692415	0.176284	0.0938568	0.0690554	0.199489	0.0914381	673	0.000570094	0.0151552	0.0792065	0.0176576	0.0552604	0.0104001	0.222268	0.132749	0.144396	0.135425	0.148974	0.125036
1700084F23Rik	1049	0.00102066	0.0215362	0.176415	0.362921	0.00889357	0.0129175	0.0525077	7158	0.299321	0.893741	ND	ND	ND	ND	0.299321	ND	ND	ND	ND	0.135392	710	0.000645546	0.0162661	0.176415	0.362921	0.00889357	0.0129175	0.0286058	0.153644	0.126317	0.225154	0.242265	0.168507
Zfp93	1050	0.00102136	0.0215362	0.0109347	0.0250181	0.00462068	0.815208	0.375134	766	0.00177093	0.0494588	ND	0.010013	0.00612967	ND	0.429903	ND	0.249699	0.266456	ND	0.118572	2666	0.0340395	0.228852	0.0109347	0.338881	0.0654929	0.815208	0.290462	0.242715	0.129121	0.185051	0.0812268	0.135046
Dscaml1	1051	0.00102229	0.0215362	0.101303	0.00959303	0.114599	0.0448391	0.0775062	5153	0.168829	0.700437	0.132507	0.0714402	0.452154	0.423977	0.479862	0.165858	0.187036	0.116977	0.120111	0.11396	494	0.000241552	0.00873874	0.152833	0.0147271	0.0528546	0.0165681	0.0296565	0.127313	0.1439	0.134714	0.143078	0.13872
Trim43a	1052	0.00102909	0.0216588	0.0196452	0.0503781	0.0352461	0.144081	0.0776918	987	0.00378266	0.0819856	0.026552	0.17203	0.0385028	0.648577	0.0201296	0.219806	0.156302	0.207394	0.0961735	0.229099	2053	0.0178045	0.155391	0.0946705	0.0470991	0.135333	0.0498885	0.708785	0.170794	0.191667	0.159828	0.18996	0.0940092
Tbx1	1053	0.00103225	0.0216849	0.010609	0.0283786	0.0522146	0.227488	0.109636	1966	0.0228772	0.248938	0.0982555	0.134605	0.0834672	0.171702	0.164307	0.175797	0.164757	0.181441	0.156012	0.157611	1161	0.00307826	0.0474542	0.0120064	0.0293807	0.102017	0.34994	0.137036	0.20127	0.183307	0.157128	0.126566	0.150473
Zfp605	1054	0.00103229	0.0216849	0.0139793	0.0072485	0.408153	0.0939667	0.100893	521	0.000532838	0.0218791	0.0115591	0.0101818	0.32341	0.0261495	0.164256	0.255348	0.260076	0.132591	0.225618	0.159774	4288	0.110229	0.460845	0.146324	0.0724961	0.437632	0.703547	0.122607	0.144418	0.157327	0.119753	0.103585	0.147793
Gm15987	1055	0.00103809	0.021786	0.0123931	0.134938	0.0102279	0.142836	0.161695	NA	ND	ND	ND	ND	ND	ND	ND	0.122235	0.1138	0.0763208	0.0753878	0.1049	809	0.00103809	0.0229684	0.0123931	0.134938	0.0102279	0.142836	0.161695	0.197515	0.15007	0.193591	0.146239	0.143685
Gtf2a1l	1056	0.00104013	0.0218084	0.180685	0.105992	0.00840123	0.0353828	0.0695739	2563	0.0389925	0.325338	0.985459	0.300479	0.00885064	0.230181	0.117943	0.0435077	0.133769	0.253868	0.144021	0.167701	949	0.00168299	0.0317556	0.0444421	0.0718261	0.0993403	0.0227452	0.104839	0.149042	0.143598	0.139775	0.15637	0.139125
Gm20063	1057	0.00104226	0.0218141	0.0757576	0.0572163	0.0882031	0.115458	0.00899713	5136	0.167984	0.699217	0.34403	0.222336	0.895095	0.26314	0.0478794	0.128612	0.145828	0.0671587	0.139422	0.19854	499	0.000247921	0.00887965	0.0400679	0.0427567	0.018835	0.0918182	0.0204026	0.195185	0.1933	0.217163	0.170941	0.214823
Opcml	1058	0.00104238	0.0218141	0.0983139	0.0105504	0.0333314	0.234238	0.0490495	310	0.000110304	0.00761203	0.0398985	0.0150782	0.0112563	0.15942	0.0198681	0.204587	0.236798	0.246604	0.157881	0.227616	6720	0.288436	0.769735	0.489716	0.0776029	0.433233	0.392438	0.393403	0.117752	0.130114	0.118858	0.119701	0.119679
Edil3	1059	0.00104732	0.0218967	0.215472	0.0278217	0.0545201	0.00667214	0.183303	2548	0.0386228	0.32415	0.451568	0.112789	0.0488843	0.0609426	0.461899	0.116153	0.169244	0.197174	0.189877	0.115071	959	0.00175361	0.0327438	0.123418	0.0340179	0.183812	0.0107188	0.096646	0.129909	0.139831	0.126802	0.149519	0.131767
9430078K24Rik	1060	0.00105145	0.0219624	0.133277	0.0701112	0.0332532	0.0559756	0.0231034	2745	0.0457236	0.355835	0.190212	0.155112	0.219757	0.0585212	0.24159	0.153201	0.160621	0.147796	0.194241	0.144163	886	0.00133082	0.0268922	0.152743	0.0803943	0.0221116	0.158594	0.0127943	0.143568	0.152549	0.172508	0.140923	0.180554
Rtbdn	1061	0.00105748	0.0220676	0.0231229	0.0361309	0.00900898	0.0786687	0.68386	3035	0.0568113	0.400318	0.0648093	ND	ND	0.0796524	0.425744	0.188553	0.133036	0.0881723	0.181676	0.119116	1242	0.0037118	0.0535406	0.0477359	0.0361309	0.00900898	0.181966	0.791008	0.192483	0.20093	0.223749	0.147195	0.0898743
Mab21l2	1062	0.00106157	0.0221286	0.173732	0.0764694	0.0595487	0.0102198	0.0503409	653	0.00106157	0.0347261	0.173732	0.0764694	0.0595487	0.0102198	0.0503409	0.154683	0.183094	0.191517	0.251307	0.197154	NA	ND	ND	ND	ND	ND	ND	ND	0.11382	0.245198	0.131917	0.191152	0.219307
Slco1b2	1063	0.00106267	0.0221286	0.360432	0.0645429	0.0395737	0.0134517	0.0329113	1900	0.0210491	0.237001	0.225565	0.11961	0.100425	0.0393014	0.25777	0.147097	0.170581	0.176777	0.209359	0.141819	1244	0.00371994	0.0535719	0.519958	0.0937728	0.0604675	0.0409394	0.0185859	0.115269	0.144235	0.150144	0.155211	0.165153
Oxt	1064	0.0010634	0.0221286	0.174493	0.071337	0.0279929	0.00602043	0.194463	654	0.0010634	0.0347261	0.174493	0.071337	0.0279929	0.00602043	0.194463	0.15416	0.184641	0.215432	0.267064	0.150275	NA	ND	ND	ND	ND	ND	ND	ND	ND	ND	ND	ND	ND
Tcl1b4	1065	0.00106526	0.0221464	0.223175	0.0141823	0.0796656	0.0226707	0.0715298	NA	ND	ND	ND	ND	ND	ND	ND	0.157969	0.0751427	0.0956086	0.0976756	0.119	819	0.00106526	0.0232433	0.223175	0.0141823	0.0796656	0.0226707	0.0715298	0.147436	0.267027	0.190996	0.245383	0.19552
Cfap74	1066	0.0010671	0.0221639	0.0159623	0.0313678	0.0370338	0.180382	0.122531	1761	0.0175354	0.213023	0.0522435	0.0548494	0.0246518	0.647515	0.455979	0.194977	0.193367	0.219827	0.096466	0.11569	1321	0.00426389	0.057812	0.0377401	0.0823338	0.226961	0.0674461	0.0570445	0.146322	0.138822	0.127722	0.140798	0.142423
F630040K05Rik	1067	0.00107226	0.0222501	0.349159	0.0482191	0.0357248	0.0550183	0.0124651	754	0.00169216	0.0480111	0.371835	0.0512761	0.0567469	0.066982	0.010511	0.12575	0.198485	0.195007	0.189311	0.251721	2904	0.0416829	0.257207	0.300656	0.149157	0.0935827	0.135878	0.138689	0.124047	0.132272	0.137069	0.133264	0.133197
Fsd1	1068	0.00107392	0.0222637	0.0337221	0.0447414	0.031065	0.0502706	0.175429	1706	0.0162636	0.203943	0.133641	0.0587112	0.17113	0.0717636	0.19345	0.164036	0.191799	0.155327	0.185128	0.150901	1333	0.00436231	0.0586228	0.0368734	0.119219	0.0260564	0.112448	0.217487	0.181306	0.155003	0.188771	0.156379	0.140116
B3glct	1069	0.00107611	0.0222731	0.0151213	0.55791	0.228611	0.116396	0.00184632	1404	0.0101717	0.154988	ND	0.504005	0.748312	0.210749	0.000558813	0.281338	0.110743	0.0861092	0.147255	0.356288	1889	0.0134389	0.127524	0.0151213	0.464066	0.0807562	0.115731	0.214279	0.150422	0.118481	0.13675	0.133574	0.12765
E330023G01Rik	1070	0.00107694	0.0222731	0.156595	0.0929215	0.00849892	0.0253698	0.132241	1206	0.00663222	0.117648	0.37801	0.0714969	0.013348	0.0971071	0.144392	0.125564	0.187619	0.244675	0.177147	0.163266	1813	0.0117475	0.116096	0.0954213	0.25349	0.0673927	0.0355492	0.199064	0.137118	0.12628	0.140549	0.146533	0.129191
Zfp184	1071	0.00107739	0.0222731	0.0730028	0.0494598	0.0266495	0.0548815	0.0786101	130	4.31e-06	0.000708613	0.0239358	0.0136004	0.00534738	0.0104859	0.0211558	0.221469	0.240305	0.272171	0.249072	0.225562	15304	0.9435	1	0.550682	0.581056	0.68588	0.864342	0.684256	0.112329	0.110383	0.103572	0.0897183	0.103681
4930524B15Rik	1072	0.00107887	0.0222828	0.186165	0.0722115	0.0922767	0.0674247	0.00497235	233	4.69e-05	0.00429847	0.0649387	0.0573773	0.056458	0.0485135	0.000715657	0.189617	0.193758	0.194297	0.199356	0.349134	8711	0.460664	0.948462	0.701583	0.225909	0.316984	0.244985	0.613357	0.0971596	0.141527	0.130782	0.139043	0.104563
Fcer1g	1073	0.00110563	0.0228142	0.0167927	0.11242	0.126771	0.0805834	0.0222828	1349	0.00919365	0.145797	0.105359	0.0818171	0.189441	0.257384	0.01922	0.172002	0.180506	0.151553	0.140156	0.228301	1621	0.00848262	0.0937844	0.0196917	0.284485	0.14393	0.0580293	0.153739	0.242239	0.136556	0.164252	0.199378	0.161666
Nlrp9b	1074	0.00111057	0.0228949	0.0669461	0.0946896	0.0539144	0.0102132	0.12385	13208	0.70606	1	ND	0.978568	0.257279	ND	0.599251	ND	0.0458174	0.140206	0.26768	0.10096	395	0.000103077	0.00467076	0.0669461	0.0189808	0.0344172	0.0102132	0.0440639	0.150823	0.155814	0.149884	0.175901	0.148008
Cimap1d	1075	0.00111288	0.0229212	0.503862	0.0163102	0.0655362	0.0856506	0.00939752	663	0.00111288	0.0359081	0.503862	0.0163102	0.0655362	0.0856506	0.00939752	0.11131	0.236358	0.189736	0.180702	0.255227	NA	ND	ND	ND	ND	ND	ND	ND	0.288828	0.300215	0.108948	0.276433	0.0342761
L1td1	1076	0.00111543	0.0229523	0.313024	0.0013188	0.115839	0.173241	0.0524881	724	0.00149768	0.044219	0.179642	0.00465521	0.098463	0.105488	0.0743619	0.156108	0.288587	0.178025	0.175562	0.187987	3059	0.0474624	0.278049	0.527609	0.0166128	0.246254	0.391786	0.115092	0.113502	0.190804	0.135527	0.123081	0.152841
Smim33	1077	0.00112147	0.0230552	0.103345	0.122814	0.0751128	0.0269816	0.0170271	18737	0.9569	1	0.71646	0.873087	0.67541	0.528587	0.677943	0.0893312	0.0705099	0.0935903	0.108404	0.0933309	178	4.28e-06	0.000428957	0.0291206	0.0298838	0.0201929	0.00702913	0.00310258	0.16257	0.162223	0.167445	0.181236	0.191854
Map3k6	1078	0.00113554	0.0233229	0.00117226	0.0704628	0.38884	0.0494891	0.280181	4419	0.125831	0.608752	0.0239007	0.199983	0.805104	0.34623	0.380448	0.221803	0.149441	0.0796984	0.128094	0.124057	630	0.000475285	0.0134848	0.00284219	0.0627388	0.16346	0.0228441	0.211388	0.217215	0.162946	0.143933	0.181259	0.1383
Gm6567	1079	0.00114141	0.0234217	0.0175058	0.0128168	0.153088	0.180675	0.0722603	11672	0.60913	1	0.384426	0.141926	0.626286	0.699874	0.692353	0.124507	0.163213	0.0985109	0.0907441	0.0915522	284	2.9e-05	0.00182459	0.0056864	0.0107165	0.0560505	0.0625657	0.0187398	0.295326	0.267484	0.200627	0.196379	0.244093
Mir6958	1080	0.00114376	0.0234481	0.0260535	0.142476	0.0373723	0.169324	0.0191433	669	0.00114376	0.0365746	0.0260535	0.142476	0.0373723	0.169324	0.0191433	0.217991	0.161207	0.206047	0.155146	0.228254	NA	ND	ND	ND	ND	ND	ND	ND	ND	ND	ND	ND	ND
Hcn1	1081	0.00114812	0.0235157	0.108014	0.0290428	0.0207198	0.0519215	0.133921	4525	0.131957	0.623446	0.706294	0.187633	0.0847664	0.329347	0.149279	0.0917803	0.156902	0.18675	0.133788	0.165688	592	0.000391863	0.0118311	0.0313234	0.0218449	0.0318577	0.0256005	0.196046	0.140535	0.143461	0.140362	0.142122	0.126343
Snx30	1082	0.00114973	0.0235269	0.0397495	0.0447121	0.0302444	0.0289159	0.291327	17655	0.923655	1	0.847988	0.406818	0.615234	0.872302	0.577856	0.0743855	0.121061	0.0997275	0.0710161	0.103429	191	6.15e-06	0.000574669	0.00719355	0.0172015	0.0070077	0.00466766	0.147087	0.155246	0.148634	0.155444	0.158516	0.131103
A230077H06Rik	1083	0.00115436	0.0235998	0.00417131	0.0900494	0.220757	0.0259852	0.211281	2653	0.0420773	0.339171	0.0343018	0.445608	0.411602	0.125258	0.101871	0.212286	0.117447	0.121181	0.167539	0.1748	962	0.00178122	0.0331559	0.00992256	0.038941	0.140088	0.0284023	0.531133	0.157523	0.145557	0.133053	0.148398	0.115436
1700128A07Rik	1084	0.00116471	0.0237895	0.00968095	0.113827	0.0373366	0.0232499	0.481644	11456	0.595247	1	0.244173	0.843734	0.210443	0.440828	0.806783	0.142465	0.0738071	0.14807	0.11751	0.0785434	303	3.62e-05	0.00213735	0.0043697	0.0280278	0.026862	0.00705303	0.227724	0.1741	0.155476	0.154767	0.168998	0.129578
4930519G04Rik	1085	0.00116698	0.023814	0.0400133	0.011283	0.200926	0.0882324	0.0577145	1170	0.00602824	0.110149	0.106101	0.0453409	0.109798	0.116681	0.0716645	0.172668	0.201704	0.171479	0.169363	0.186145	1893	0.0137004	0.129685	0.0578138	0.0280776	0.45854	0.144529	0.134396	0.146695	0.154883	0.117867	0.135519	0.136457
Hcn2	1086	0.00117987	0.0240548	0.0141453	0.129897	0.328781	0.0864349	0.00897759	8149	0.369796	0.97	0.428739	0.518499	0.27915	0.442401	0.160934	0.118865	0.109431	0.137113	0.117386	0.157569	388	9.52e-05	0.00437951	0.00401877	0.0541325	0.36497	0.0371281	0.00603716	0.193645	0.156944	0.123775	0.162509	0.188041
Spint3	1087	0.00118377	0.024112	0.453554	0.0296287	0.01472	0.0268935	0.0885085	671	0.00118377	0.0377319	0.453554	0.0296287	0.01472	0.0268935	0.0885085	0.116909	0.217073	0.240841	0.22034	0.180157	NA	ND	ND	ND	ND	ND	ND	ND	0.111705	0.107202	0.159145	0.0653506	0.0552147
Tstd1	1088	0.00118645	0.0241445	0.0183692	0.0515215	0.0632459	0.0815857	0.0967108	672	0.00118645	0.0377319	0.0183692	0.0515215	0.0632459	0.0815857	0.0967108	0.229641	0.195441	0.18865	0.180169	0.174458	NA	ND	ND	ND	ND	ND	ND	ND	ND	ND	ND	ND	ND
Rbm24	1089	0.00118852	0.0241627	0.0453373	0.100619	0.0695543	0.0388019	0.0384503	220	3.88e-05	0.00377013	0.00800212	0.0275315	0.0379264	0.0346101	0.0198976	0.261275	0.218345	0.207472	0.210573	0.229445	9461	0.524056	0.993476	0.889112	0.729494	0.325906	0.171129	0.294322	0.086582	0.100247	0.128066	0.143456	0.130704
Skint7	1090	0.00118953	0.0241627	0.0403395	0.0230104	0.121422	0.589247	0.00713605	NA	ND	ND	ND	ND	ND	ND	ND	0.080067	0.101483	0.138148	0.0443403	0.11276	855	0.00118953	0.0249065	0.0403395	0.0230104	0.121422	0.589247	0.00713605	0.200406	0.218339	0.165165	0.103902	0.263348
Pdgfrb	1091	0.0011954	0.0242597	0.11963	0.00571479	0.0592677	0.121544	0.0968681	434	0.000311939	0.0153763	0.0432851	0.0172058	0.0144514	0.167856	0.045028	0.202227	0.233366	0.239341	0.155922	0.200903	5077	0.16175	0.571235	0.583401	0.0305167	0.690054	0.153509	0.426014	0.112988	0.151836	0.108869	0.133765	0.119116
Wsb2	1092	0.00120114	0.0243399	0.0290917	0.0658031	0.0751617	0.0617588	0.0540316	324	0.000125724	0.00830129	0.041355	0.0236284	0.044644	0.0349516	0.0166128	0.209045	0.22895	0.206339	0.215002	0.241648	6623	0.28052	0.759325	0.0993122	0.487676	0.30594	0.30218	0.535047	0.146178	0.116821	0.127058	0.127301	0.114418
Cdk17	1093	0.00120155	0.0243399	0.106591	0.334017	0.852226	9.99e-05	0.158533	11578	0.604003	1	ND	0.40564	0.629625	ND	ND	0.106496	0.121191	0.0982998	0.107125	0.178287	796	0.000983444	0.0221139	0.106591	0.257495	0.845892	9.99e-05	0.158533	0.133617	0.125466	0.107405	0.191071	0.130127
Pde1c	1094	0.00120319	0.0243509	0.063947	0.0384991	0.124426	0.0240705	0.0652658	10288	0.517237	1	0.688841	0.199661	0.406411	0.329026	0.558335	0.0919246	0.149739	0.121194	0.130368	0.105183	308	4.1e-05	0.00238265	0.0160761	0.029391	0.0654519	0.00979028	0.020397	0.142876	0.138484	0.132979	0.146442	0.141197
Potefam3b	1095	0.0012073	0.0244116	0.204596	0.0333029	0.107331	0.0263935	0.0250459	NA	ND	ND	ND	ND	ND	ND	ND	ND	ND	ND	ND	ND	857	0.0012073	0.0252197	0.204596	0.0333029	0.107331	0.0263935	0.0250459	0.148713	0.211734	0.171603	0.21979	0.221616
Cdkn2b	1096	0.00120923	0.0244223	0.0304398	0.026122	0.219674	0.0234453	0.1183	2870	0.0505403	0.37647	0.171064	0.116541	0.219674	0.207882	0.1183	0.155101	0.168441	0.146589	0.148068	0.168716	776	0.000901396	0.02079	0.0253739	0.0307319	ND	0.0150525	ND	0.240315	0.231802	0.514572	0.264228	0.552622
Tubgcp2	1097	0.00121003	0.0244223	0.148682	0.0201629	0.0178086	0.246224	0.0368872	7485	0.320194	0.914493	0.357562	0.135359	0.512164	0.49726	0.258716	0.126589	0.162984	0.109917	0.111428	0.139574	405	0.000115689	0.00511311	0.0942086	0.0191984	0.00434122	0.134926	0.0215095	0.140922	0.159132	0.175368	0.136428	0.159844
Zfp454	1098	0.00122446	0.024691	0.0499482	0.0106481	0.0634195	0.195807	0.0745951	396	0.000233147	0.0125952	0.022113	0.00956346	0.022057	0.358714	0.0333758	0.224452	0.252654	0.224536	0.126827	0.210798	5667	0.201921	0.638913	0.361938	0.124317	0.496575	0.135688	0.405075	0.125227	0.150208	0.115762	0.148378	0.122046
Nectin2	1099	0.00122705	0.0247207	0.0133736	0.116494	0.0312115	0.0777407	0.130698	12065	0.636142	1	0.547418	0.415214	0.283971	0.873636	0.337183	0.107392	0.121526	0.13806	0.0707494	0.130866	279	2.73e-05	0.00174673	0.00292095	0.0588075	0.0157933	0.0163418	0.0839497	0.198014	0.148373	0.162059	0.167707	0.142758
Shisa7	1100	0.00123126	0.024783	0.261991	0.0547643	0.0026669	0.0445265	0.291317	995	0.00388443	0.0835173	0.410257	0.0541299	0.0123643	0.0278544	0.311518	0.12077	0.19472	0.244699	0.217022	0.132543	2263	0.0228004	0.180531	0.178227	0.16695	0.0152865	0.249688	0.272824	0.13934	0.140575	0.179566	0.132654	0.130791
Smad7	1101	0.00123491	0.0248339	0.420784	0.317351	0.044673	0.000996425	0.0838323	3408	0.0733377	0.460124	ND	0.590275	0.872008	0.00609421	ND	0.168806	0.102529	0.0709321	0.273438	0.161147	835	0.00110125	0.0235896	0.420784	0.163636	0.00801254	0.00924214	0.0838323	0.119559	0.134297	0.169912	0.168317	0.142922
Kcnq4	1102	0.00123772	0.0248679	0.176914	0.113895	0.0140867	0.024051	0.0732177	340	0.000148279	0.00931933	0.0741041	0.0444831	0.0231578	0.0156099	0.0262323	0.18566	0.203152	0.225597	0.239343	0.221288	6595	0.278111	0.756239	0.574209	0.532296	0.0740271	0.206017	0.504642	0.113881	0.115314	0.139811	0.12886	0.11627
Srpra	1103	0.00124753	0.0250423	0.0411758	0.0259657	0.0198601	0.212082	0.112176	412	0.000264248	0.013721	0.0506468	0.0103316	0.0150984	0.148733	0.0558556	0.196466	0.249122	0.236405	0.1602	0.193238	5499	0.190746	0.621685	0.12484	0.343692	0.168646	0.365738	0.415421	0.138707	0.123426	0.13455	0.122319	0.119943
Wnt4	1104	0.00125907	0.0252509	0.192623	0.0118887	0.0283786	0.0592384	0.132847	8031	0.361326	0.961903	0.833985	0.17205	0.0659811	0.838447	0.527533	0.0761861	0.154579	0.187241	0.0756151	0.10837	389	9.54e-05	0.00437951	0.0571195	0.00800106	0.0599617	0.0118797	0.0547942	0.153824	0.180329	0.153134	0.175128	0.154413
Efcab3	1105	0.00126773	0.0254017	0.0263466	0.0449466	0.0342519	0.102339	0.124348	2042	0.0245984	0.257704	0.0205381	0.151124	ND	0.15111	0.324479	0.229919	0.161654	0.20058	0.161658	0.132259	1359	0.00471894	0.0622166	0.175985	0.046583	0.0342519	0.135949	0.0819227	0.126401	0.13582	0.138173	0.128272	0.131824
Prkaca	1106	0.00127091	0.0254423	0.00578317	0.00820585	0.14201	0.330657	0.232411	1012	0.00414646	0.0876533	0.0207792	0.0167448	0.0674559	0.642573	0.173026	0.237619	0.237168	0.189069	0.0972628	0.155933	2352	0.0250148	0.190561	0.0259343	0.0510843	0.470887	0.160065	0.357398	0.173932	0.15893	0.117702	0.138988	0.124392
Apoc2l	1107	0.00127363	0.0254715	0.0476249	0.462927	0.0325108	0.0034191	0.211936	1994	0.0234848	0.251961	ND	0.435234	0.116667	0.0153444	0.182837	0.237815	0.117962	0.168121	0.236086	0.152472	1423	0.00542366	0.0682716	0.0476249	0.39547	0.0405032	0.0167728	0.297282	0.215343	0.123082	0.189139	0.263925	0.132977
Apoc2	1108	0.00127526	0.0254715	0.0476249	0.464011	0.0323252	0.0034191	0.21302	2001	0.0236673	0.252882	ND	0.437114	0.116966	0.0153444	0.1836	0.237815	0.117746	0.16801	0.236086	0.152301	1422	0.00540001	0.0680462	0.0476249	0.395391	0.0401596	0.0167728	0.298041	0.215343	0.123089	0.189315	0.263925	0.132887
Gm1527	1109	0.00127582	0.0254715	0.00741943	0.00715765	0.0419593	0.519793	0.449459	NA	ND	ND	ND	ND	ND	ND	ND	0.0357934	0.0128232	0.0255456	0.0124034	0.0219344	878	0.00127582	0.0260151	0.00741943	0.00715765	0.0419593	0.519793	0.449459	0.196084	0.19666	0.167597	0.114613	0.119003
Ankrd42	1110	0.00127991	0.0255301	0.105201	0.0611336	0.0319051	0.0403943	0.0630776	856	0.00253888	0.0634183	0.0661334	0.0903775	0.0665448	0.0285675	0.116516	0.187257	0.176867	0.187052	0.214866	0.16829	2596	0.0320197	0.22107	0.322963	0.11514	0.0693212	0.217034	0.0933645	0.123797	0.137413	0.14326	0.129404	0.139874
Gpc1	1111	0.00128125	0.0255339	0.0259852	0.32725	0.04945	0.315478	0.00394662	641	0.000982575	0.032782	0.0389533	ND	0.0207878	ND	0.0160656	0.205763	0.0236165	0.226929	0.0875699	0.23571	2813	0.0385823	0.245853	0.0913902	0.32725	0.379886	0.315478	0.0195213	0.143906	0.124623	0.122148	0.125274	0.163411
Ercc1	1112	0.00128779	0.0256411	0.756016	0.00448391	0.0279097	0.217362	0.0256335	11207	0.577797	1	ND	0.340238	0.519494	ND	0.529348	ND	0.128771	0.109255	ND	0.108264	336	5.55e-05	0.00295276	0.756016	0.0011209	0.00740906	0.217362	0.00659828	0.0817509	0.248025	0.210372	0.147854	0.212661
Nherf2	1113	0.00128992	0.0256604	0.080007	0.406053	0.00930973	0.0377567	0.0462654	5090	0.16501	0.693118	0.238909	0.740752	0.0667856	0.575837	0.122551	0.142646	0.0860447	0.186773	0.103609	0.166412	583	0.000380522	0.0116526	0.0618833	0.189723	0.0151855	0.00994192	0.0594077	0.166762	0.142279	0.194542	0.202696	0.167599
Trib2	1114	0.00129126	0.0256642	0.0383135	0.191441	0.083856	0.144823	0.00593947	645	0.000998938	0.0331322	0.0439543	0.103302	0.07144	0.168789	0.00685448	0.20263	0.173505	0.186147	0.156204	0.267091	3680	0.0757596	0.369009	0.132592	0.457799	0.220858	0.192984	0.0811436	0.142129	0.118398	0.133429	0.135825	0.149807
Pou2f2	1115	0.00129694	0.0257433	0.00890921	0.0278022	0.0564934	0.0841295	0.452064	5415	0.184179	0.727232	0.051314	0.196139	0.252723	0.862888	0.468228	0.199858	0.152096	0.142339	0.0722899	0.115438	557	0.000331551	0.0106299	0.0186275	0.0195499	0.0371218	0.018372	0.354483	0.14795	0.14741	0.142453	0.14808	0.122032
Cyp4a32	1116	0.00129757	0.0257433	0.11116	0.0525272	0.0712541	0.0827716	0.0154641	3312	0.0692094	0.446905	0.148586	0.0905396	0.59545	0.272348	0.0826978	0.162246	0.179559	0.101606	0.139478	0.182663	817	0.00106429	0.0232433	0.154495	0.0946015	0.0214046	0.0569858	0.0229086	0.145004	0.154899	0.182067	0.16451	0.183478
Matn2	1117	0.00130718	0.0259108	0.0472032	0.0496845	0.0461677	0.0691441	0.0718403	3059	0.0580602	0.405909	0.213011	0.163017	0.0949861	0.131604	0.310933	0.147274	0.156924	0.175505	0.1644	0.13271	867	0.00124545	0.0257174	0.0350246	0.048814	0.0764726	0.0931741	0.0413747	0.143352	0.140697	0.13699	0.135302	0.142027
Slit2	1118	0.00131003	0.0259439	0.165866	0.112293	0.00874314	0.0243049	0.136285	783	0.0019123	0.0522475	0.445832	0.0888582	0.0117994	0.0296434	0.0648913	0.117004	0.178315	0.246995	0.215418	0.188985	3019	0.045723	0.271404	0.0874053	0.261568	0.0789386	0.110006	0.461726	0.132289	0.123871	0.133053	0.130567	0.118786
Marchf6	1119	0.00131602	0.0260394	0.0524072	0.0539906	0.199093	0.00467929	0.205892	1467	0.0113066	0.164882	ND	ND	ND	0.0113066	ND	0.0554796	0.0923625	0.0769528	0.246447	0.0785102	1454	0.00578729	0.0712842	0.0524072	0.0539906	0.199093	0.0359437	0.205892	0.147952	0.147608	0.13087	0.147127	0.129003
Twist1	1120	0.00131852	0.0260655	0.0584054	0.0121784	0.0414073	0.0557472	0.331397	692	0.00131852	0.0407539	0.0584054	0.0121784	0.0414073	0.0557472	0.331397	0.19687	0.253029	0.209024	0.198515	0.131927	NA	ND	ND	ND	ND	ND	ND	ND	0.0328706	0.0117152	0.0146789	0.101554	0.0186754
Mycn	1121	0.00132334	0.0261374	0.0213841	0.0655003	0.435819	0.036604	0.024471	1026	0.00433264	0.0902523	0.0375968	0.0987132	0.60731	0.0381586	0.0322615	0.212442	0.178236	0.101437	0.211916	0.217871	2288	0.0236986	0.185562	0.07426	0.116023	0.258746	0.144524	0.101994	0.178592	0.164937	0.138806	0.158055	0.168917
Cxcl14	1122	0.00132465	0.02614	0.0614462	0.174443	0.0588965	0.0447707	0.0193717	5138	0.16803	0.699217	0.130767	0.476497	0.274712	0.113369	0.444741	0.164179	0.113557	0.13726	0.169072	0.116874	555	0.000328579	0.0105732	0.0802544	0.0876079	0.0360105	0.0617884	0.00556235	0.172526	0.170075	0.194564	0.179775	0.246254
Jph3	1123	0.00132645	0.0261451	0.0170858	0.0205635	0.0897564	0.0829182	0.20977	2759	0.0461312	0.357567	0.206419	0.0394263	0.211733	0.220814	ND	0.148408	0.205347	0.147468	0.145905	0.225395	968	0.00181524	0.0335801	0.0102261	0.0680328	0.0814884	0.0704468	0.20977	0.154672	0.13903	0.13741	0.138719	0.128113
Rtkn2	1124	0.00132727	0.0261451	0.0854678	0.00594924	0.00933904	0.17877	0.64668	20688	0.995471	1	0.665353	0.980359	0.597837	0.926037	0.966669	0.0954566	0.0440213	0.102402	0.0616949	0.0511405	174	3.92e-06	0.000402013	0.0243193	0.000567769	0.00170327	0.0466164	0.314396	0.146392	0.199215	0.181929	0.141225	0.123457
Acer2	1125	0.00133054	0.0261861	0.0558291	0.184133	0.0044253	0.0254577	0.475588	1716	0.0164061	0.204531	0.131256	0.439999	0.00863852	0.0506042	0.748005	0.164049	0.117377	0.255217	0.196035	0.086142	1519	0.00668985	0.0789235	0.0705628	0.102029	0.0432227	0.0684291	0.24049	0.140149	0.136475	0.147389	0.140447	0.127067
Heg1	1126	0.00133581	0.026265	0.0681574	0.0528789	0.0224293	0.0554481	0.123537	1727	0.0167889	0.207855	0.568688	0.0438655	0.0375215	0.131376	0.158943	0.104057	0.201452	0.206607	0.164631	0.157956	1425	0.00543723	0.0683321	0.0211461	0.196578	0.0791989	0.0699883	0.165665	0.147413	0.128468	0.136775	0.137821	0.13014
Figla	1127	0.00133692	0.026265	0.0183362	0.0617392	0.0669558	0.113758	0.0642889	227	4.37e-05	0.00412082	0.00338234	0.0522084	0.0244045	0.0608178	0.0255127	0.29088	0.195932	0.221484	0.190808	0.219984	9571	0.534102	1	0.678098	0.202231	0.481911	0.388626	0.437125	0.0877872	0.151787	0.110095	0.121602	0.115477
Mast1	1128	0.00134897	0.0264783	0.199991	0.00780533	0.107746	0.0391341	0.0852431	1791	0.0181378	0.216651	ND	0.0217823	ND	0.247899	0.0887318	0.204388	0.225331	0.16069	0.141534	0.178055	1403	0.00512667	0.0654754	0.199991	0.0371781	0.107746	0.0241215	0.18182	0.133637	0.157555	0.143037	0.163155	0.135159
Tsen34	1129	0.0013531	0.0265359	0.26754	0.00218823	0.0127288	0.233837	0.32331	12222	0.645889	1	0.680483	0.0557226	0.986608	0.931052	0.573818	0.0934004	0.195632	0.0421691	0.0607134	0.104185	301	3.58e-05	0.00212868	0.110666	0.0026563	0.00152955	0.0670035	0.173076	0.170477	0.304736	0.327302	0.187678	0.151177
Tradd	1130	0.00135667	0.0265823	0.119219	0.0552136	0.055536	0.0295313	0.0523709	4083	0.107617	0.563509	0.686061	0.0651339	0.290403	0.142502	0.207591	0.0926002	0.18807	0.135203	0.161439	0.147982	695	0.000613962	0.0158062	0.0366634	0.140306	0.031717	0.0293344	0.0411512	0.199335	0.158798	0.203653	0.205983	0.195897
Trim13	1131	0.00136285	0.0266633	0.151359	0.034152	0.0424067	0.0619639	0.0418791	178	2.33e-05	0.00280141	0.0708846	0.00963328	0.0152434	0.013874	0.0211669	0.184971	0.251063	0.235656	0.238798	0.224762	11433	0.69326	1	0.487921	0.5202	0.430018	0.765142	0.30547	0.114155	0.111205	0.119614	0.088668	0.132785
Kcne4	1132	0.00136321	0.0266633	0.240472	0.232825	0.040948	0.0115544	0.0214821	696	0.00136321	0.0419012	0.240472	0.232825	0.040948	0.0115544	0.0214821	0.142532	0.143745	0.203038	0.24492	0.224262	NA	ND	ND	ND	ND	ND	ND	ND	0.14006	0.0252762	0.0417528	0.0492406	0.0497254
1810034E14Rik	1133	0.00137877	0.0269191	0.103651	0.366103	0.00392553	0.120688	0.0321396	5135	0.167889	0.699037	ND	ND	ND	ND	0.167889	0.0548752	ND	0.082854	0.0276258	0.156065	863	0.00123421	0.0256031	0.103651	0.366103	0.00392553	0.120688	0.0276969	0.164114	0.125874	0.228013	0.159907	0.164421
AI839979	1134	0.00137881	0.0269191	0.00861751	0.0207712	0.188204	0.0811763	0.211296	698	0.00137881	0.0422241	0.00861751	0.0207712	0.188204	0.0811763	0.211296	0.261757	0.230671	0.153861	0.183826	0.149494	NA	ND	ND	ND	ND	ND	ND	ND	ND	ND	ND	ND	ND
Col26a1	1135	0.00137994	0.0269191	0.181603	0.00676983	0.127767	0.0620225	0.0593752	3139	0.0618135	0.421139	0.718388	0.00588934	0.158973	0.570512	0.38986	0.0898594	0.268682	0.160894	0.105203	0.124714	895	0.00136725	0.0273511	0.0614341	0.112605	0.172924	0.0186176	0.0256528	0.136809	0.132422	0.128413	0.146103	0.143773
Prxl2c	1136	0.00138613	0.0270162	0.161806	0.0727097	0.0135006	0.00744388	0.492214	9656	0.474087	1	ND	0.458219	0.381227	0.230884	0.556301	0.0605472	0.116288	0.125007	0.145602	0.10531	404	0.0001147	0.00508192	0.161806	0.0285526	0.00424892	0.00335687	0.342061	0.142131	0.172317	0.196015	0.205741	0.123538
Sspo	1137	0.00139215	0.0270703	0.110124	0.0305277	0.268947	0.0159233	0.040658	4497	0.130795	0.621645	0.479164	0.0396647	0.882717	0.287927	0.112518	0.113293	0.204891	0.0683156	0.137337	0.170053	663	0.000547015	0.0147604	0.0473441	0.109894	0.0860186	0.00681453	0.055486	0.144584	0.136109	0.138665	0.162239	0.143046
Igfbp7	1138	0.00139303	0.0270703	0.0252818	0.0287302	0.891204	0.0215404	0.0420159	1274	0.00785514	0.131822	0.178397	0.0365457	0.996734	0.0219785	0.0451005	0.155029	0.206994	0.0296812	0.22621	0.200022	2109	0.0190586	0.161926	0.0192757	0.110547	0.599821	0.1284	0.143992	0.150788	0.135086	0.113428	0.133582	0.132404
Adgrb3	1139	0.00139315	0.0270703	0.118662	0.0580368	0.0138816	0.0118301	0.518082	693	0.00132017	0.0407539	0.114229	0.191544	0.00550289	0.00962187	0.470464	0.169006	0.150948	0.270251	0.251132	0.114334	3681	0.0758385	0.369283	0.219049	0.0507078	0.303934	0.141589	0.439962	0.124186	0.133296	0.121755	0.12712	0.118643
Zfp111	1140	0.00139432	0.0270703	0.0812965	0.167165	0.0140379	0.01564	0.196598	2089	0.0255988	0.262152	0.177633	0.142113	0.0592788	0.0335234	0.736995	0.155184	0.161915	0.191453	0.212075	0.0872167	1303	0.00411278	0.0565515	0.0849973	0.277182	0.0288106	0.0572664	0.0663741	0.170922	0.13054	0.170299	0.181867	0.156941
Garin3	1141	0.00139503	0.0270703	0.196677	0.0148389	0.0727585	0.00854776	0.323398	904	0.00307217	0.0727023	0.597723	0.0393355	0.0696377	0.0067482	0.155766	0.101445	0.205031	0.18615	0.263919	0.15872	2715	0.0353531	0.233398	0.0818797	0.0460609	0.188059	0.134782	0.637862	0.162194	0.174441	0.143119	0.151035	0.105316
Epb41l1	1142	0.0013984	0.0271122	0.00409316	0.131694	0.0219995	0.254098	0.195436	2100	0.0258969	0.263619	0.0228124	0.119764	0.0597884	0.840704	0.274043	0.222406	0.167195	0.190511	0.0753235	0.137353	1280	0.00396694	0.0554487	0.0143662	0.238386	0.0484945	0.0834268	0.177066	0.14841	0.12574	0.138983	0.134709	0.128436
Bloc1s3	1143	0.00142306	0.027566	0.0118789	0.0954053	0.049806	0.0164883	0.647822	705	0.00142306	0.0431403	0.0118789	0.0954053	0.049806	0.0164883	0.647822	0.253325	0.179132	0.202088	0.241385	0.097196	NA	ND	ND	ND	ND	ND	ND	ND	0.274685	0.230589	0.24478	0.266364	0.209405
S1pr5	1144	0.0014286	0.0276214	0.0225954	0.114491	0.10945	0.22022	0.00972002	15032	0.809501	1	0.465222	0.55736	0.504736	0.883262	0.416252	0.114869	0.105487	0.11079	0.0692944	0.120109	255	1.69e-05	0.00118723	0.00646713	0.0428302	0.0445217	0.0650586	0.00256774	0.274575	0.204833	0.203467	0.190132	0.311963
Nudt16l2	1145	0.00142955	0.0276214	0.0368838	0.06085	0.0204989	0.266459	0.049484	708	0.00142955	0.0431403	0.0368838	0.06085	0.0204989	0.266459	0.049484	0.20884	0.19212	0.228503	0.139857	0.199035	NA	ND	ND	ND	ND	ND	ND	ND	ND	ND	ND	ND	ND
Pnp2	1146	0.00142966	0.0276214	0.00374148	0.135963	0.133726	0.461315	0.0193326	850	0.00250244	0.0629412	0.00973381	0.0860233	0.167485	0.339856	0.0272318	0.252473	0.179576	0.156516	0.129295	0.217867	2926	0.0424546	0.259966	0.0294692	0.34736	0.174342	0.503795	0.0905668	0.201334	0.127908	0.150581	0.11314	0.169852
Apcdd1	1147	0.00143286	0.0276591	0.0701014	0.0126605	0.0205537	0.31194	0.10694	2684	0.0432719	0.344773	0.278118	0.0713125	0.10818	0.247793	0.157882	0.136876	0.18465	0.170706	0.141313	0.157692	1060	0.00240124	0.0405724	0.0448226	0.0210122	0.0247422	0.380543	0.138318	0.147948	0.155923	0.154226	0.12105	0.13514
9530020I12Rik	1148	0.00145228	0.0280096	0.0395248	0.075865	0.192574	0.00778579	0.137829	9410	0.458945	1	0.532595	0.508512	0.92294	0.0413893	0.72273	0.10805	0.110493	0.0624848	0.203035	0.0888492	352	7.45e-05	0.00378459	0.0113476	0.0271725	0.0516017	0.019458	0.0421312	0.21117	0.19133	0.176584	0.198926	0.181279
Znrf4	1149	0.00145452	0.0280283	0.024141	0.254732	0.00506172	0.468032	0.0426225	711	0.00145452	0.0437362	0.024141	0.254732	0.00506172	0.468032	0.0426225	0.221111	0.140676	0.273821	0.114673	0.202376	NA	ND	ND	ND	ND	ND	ND	ND	ND	ND	ND	ND	ND
Or8b1c	1150	0.00146589	0.0282207	0.0302908	0.0907809	0.0155915	0.140444	0.104211	716	0.00146589	0.0437987	0.0302908	0.0907809	0.0155915	0.140444	0.104211	0.238743	0.192905	0.267837	0.174746	0.187196	NA	ND	ND	ND	ND	ND	ND	ND	ND	ND	ND	ND	ND
Ppp1r1a	1151	0.00146705	0.0282207	0.169978	0.114589	0.0172616	0.0306352	0.060987	160	1.32e-05	0.00177029	0.0761792	0.0523514	0.0054245	0.00563091	0.0124883	0.185265	0.197931	0.275858	0.274517	0.246504	13531	0.849757	1	0.529303	0.456476	0.394744	0.77762	0.830979	0.110114	0.116937	0.123052	0.086752	0.0808305
Wscd2	1152	0.00147184	0.0282881	0.00801047	0.0929996	0.221441	0.186165	0.0205439	5672	0.200314	0.754991	0.138976	0.276133	0.580644	0.466895	0.116214	0.162368	0.137218	0.103125	0.114622	0.168561	558	0.000332214	0.0106299	0.00600259	0.0657166	0.0996528	0.097593	0.0230083	0.156976	0.138328	0.134773	0.134956	0.146731
Mcpt9	1153	0.00147727	0.0283189	0.0512544	0.0252415	0.0601199	0.0115506	0.705779	719	0.00147727	0.0439545	0.0512544	0.0252415	0.0601199	0.0115506	0.705779	0.207685	0.234823	0.201639	0.265874	0.0874823	NA	ND	ND	ND	ND	ND	ND	ND	0.139708	0.125309	0.0994979	0.119175	0.157575
1700022A22Rik	1154	0.00147757	0.0283189	0.00450345	0.0331555	0.24938	0.151671	0.112303	5805	0.207936	0.765772	0.0609418	0.469895	0.202355	0.442357	0.507493	0.192111	0.11492	0.150401	0.117927	0.110899	536	0.000306859	0.0102165	0.00636839	0.0103162	0.337584	0.0783908	0.045804	0.192729	0.181398	0.125996	0.153558	0.165533
Lig1	1155	0.00147828	0.0283189	0.0488736	0.144902	0.0519215	0.0353438	0.0488346	550	0.00061651	0.02398	0.125065	0.0760036	0.0257004	0.0529595	0.0153064	0.167181	0.184174	0.220329	0.196262	0.237723	4383	0.116132	0.474921	0.0622324	0.428883	0.328061	0.0987067	0.508161	0.152848	0.119877	0.125599	0.146053	0.115782
Rtn4rl2	1156	0.00147855	0.0283189	0.00891898	0.0237384	0.0950999	0.135983	0.231854	3644	0.0840866	0.493516	0.265709	0.0314584	0.338999	0.543007	0.162797	0.139779	0.215485	0.129814	0.107343	0.158267	831	0.00108259	0.0233205	0.00359958	0.101029	0.0551244	0.0550679	0.378475	0.209685	0.152661	0.163816	0.163834	0.123792
Tmem59l	1157	0.00148254	0.0283707	0.0402702	0.0293221	0.144424	0.0662209	0.0564166	721	0.00148254	0.0439626	0.0402702	0.0293221	0.144424	0.0662209	0.0564166	0.204637	0.215293	0.16125	0.187946	0.193331	NA	ND	ND	ND	ND	ND	ND	ND	0.193868	0.133893	0.20266	0.260901	0.222399
Lpcat4	1158	0.00149656	0.0286143	0.0292675	0.00291112	0.266163	0.439852	0.0646894	593	0.000754278	0.0272112	0.0112771	0.00741514	0.377086	ND	0.0471691	0.245888	0.260231	0.124309	0.0422706	0.198267	3711	0.0777156	0.375378	0.366762	0.0287252	0.198284	0.439852	0.23851	0.125662	0.194254	0.144582	0.11906	0.139231
2610016A17Rik	1159	0.00149872	0.0286309	0.28898	0.125585	0.0126177	0.0267638	0.0527531	725	0.00149872	0.044219	0.28898	0.125585	0.0126177	0.0267638	0.0527531	0.139297	0.171995	0.256794	0.228649	0.203815	NA	ND	ND	ND	ND	ND	ND	ND	ND	ND	ND	ND	ND
Sycp2	1160	0.00150209	0.0286705	0.0351679	0.0416642	0.0877244	0.07143	0.0706289	354	0.000165475	0.01	0.0190538	0.0234288	0.0482595	0.0482642	0.0345884	0.231018	0.224064	0.199915	0.199912	0.211031	6686	0.285877	0.766752	0.272603	0.273402	0.346919	0.264997	0.363992	0.131982	0.131913	0.126076	0.132643	0.124829
R3hdm4	1161	0.00150748	0.0287487	0.162085	0.157845	0.241076	0.0187758	0.00562687	3609	0.0827486	0.490371	0.406228	0.816993	0.961252	0.012882	0.0593095	0.121216	0.0782605	0.0533411	0.243282	0.191652	844	0.00113692	0.0241145	0.0930598	0.0445965	0.0678223	0.184112	0.00860779	0.156671	0.171108	0.162995	0.142101	0.201405
Gata3un	1162	0.00150944	0.0287613	0.124543	0.135631	0.00215892	0.216429	0.0827032	1025	0.00433164	0.0902523	0.0612299	0.34357	0.0115366	0.132171	0.0864729	0.195179	0.130356	0.254988	0.167682	0.182943	2358	0.0251302	0.190994	0.434874	0.0866967	0.012531	0.424225	0.179324	0.119279	0.171856	0.227193	0.120285	0.150107
Epcam	1163	0.0015131	0.0288062	0.0116445	0.11538	0.0334388	0.0771838	0.188862	599	0.00077546	0.0276952	0.0734703	0.0703903	0.0258973	0.0239437	0.0835957	0.184445	0.18589	0.219479	0.222128	0.180079	4240	0.107563	0.454685	0.0180866	0.34277	0.188837	0.589657	0.55562	0.179808	0.126043	0.139138	0.110608	0.112615
Gpr6	1164	0.00151554	0.0288064	0.0737143	0.162825	0.0331754	0.0059459	0.277209	729	0.00151554	0.0444188	0.0737143	0.162825	0.0331754	0.0059459	0.277209	0.183554	0.15661	0.209846	0.267495	0.137005	NA	ND	ND	ND	ND	ND	ND	ND	0.111871	0.014019	0.134248	0.026459	0.029009
Or11m3	1165	0.00151572	0.0288064	0.00317804	0.0958813	0.127433	0.125957	0.134211	730	0.00151572	0.0444188	0.00317804	0.0958813	0.127433	0.125957	0.134211	0.290284	0.175404	0.165684	0.166086	0.163888	NA	ND	ND	ND	ND	ND	ND	ND	ND	ND	ND	ND	ND
Zfp618	1166	0.00152072	0.0288768	0.0995878	0.0458756	0.0485054	0.0370474	0.0803123	NA	ND	ND	ND	ND	ND	ND	ND	0.0963829	0.198823	0.0658733	0.263275	0.0803444	922	0.00152072	0.0295323	0.0995878	0.0458756	0.0485054	0.0370474	0.0803123	0.13234	0.138375	0.137941	0.140075	0.13407
Casz1	1167	0.00152355	0.0289056	0.0505148	0.190112	0.132622	0.0171932	0.0301858	6504	0.252508	0.829979	0.325406	0.458007	0.379942	0.284687	0.119285	0.13271	0.117036	0.125897	0.138311	0.171424	478	0.000221828	0.00829268	0.0250215	0.102354	0.0759586	0.00748294	0.0359832	0.142881	0.131865	0.134177	0.153174	0.139988
Pin1rt1	1168	0.00153159	0.0290334	0.00391209	0.0970273	0.0416818	0.120595	0.348909	733	0.00153159	0.0447003	0.00391209	0.0970273	0.0416818	0.120595	0.348909	0.286573	0.176644	0.205101	0.169148	0.12895	NA	ND	ND	ND	ND	ND	ND	ND	0.290222	0.130916	0.270555	0.176541	0.191213
Mapk8ip3	1169	0.00154556	0.0292732	0.0295313	0.0343571	0.0899615	0.0524686	0.140721	1159	0.00591276	0.109139	0.112419	0.0479083	0.321165	0.0343477	0.0723328	0.170035	0.198589	0.131377	0.209578	0.184916	2089	0.018595	0.159497	0.0371847	0.105317	0.0539482	0.249008	0.432878	0.149778	0.139044	0.145799	0.127428	0.118837
Gm9871	1170	0.00155109	0.0293527	0.00866488	0.0248087	0.0637882	0.0829835	0.595125	NA	ND	ND	ND	ND	ND	ND	ND	0.138668	0.191262	0.165048	0.112401	0.224971	928	0.00155109	0.0299277	0.00866488	0.0248087	0.0637882	0.0829835	0.595125	0.184836	0.169719	0.155497	0.151334	0.110974
Epha6	1171	0.00155478	0.0293973	0.147559	0.0505734	0.0466659	0.00972979	0.200496	5212	0.171998	0.705469	0.517673	0.22407	0.0824593	0.137865	0.684015	0.109885	0.146298	0.182143	0.164132	0.0930368	608	0.000418203	0.012302	0.0644962	0.0364208	0.0890981	0.00775999	0.0733253	0.131662	0.13481	0.129852	0.142844	0.130946
Dapk1	1172	0.00156493	0.0295642	0.0697404	0.0425397	0.0226402	0.0892972	0.114266	14322	0.770094	1	ND	ND	ND	0.561544	0.719312	0.167901	0.0607231	0.0971525	0.105423	0.0893533	509	0.000270828	0.00948149	0.0697404	0.0425397	0.0226402	0.0305005	0.0330717	0.13549	0.139517	0.144309	0.141963	0.140949
Slc16a7	1173	0.00157469	0.0297232	0.126165	0.00791278	0.0197722	0.178116	0.196579	1898	0.0209354	0.23597	0.066257	0.12966	0.19824	0.0723626	0.220914	0.187102	0.164469	0.149489	0.184171	0.145519	1464	0.00595845	0.0729233	0.40903	0.00632366	0.0127911	0.593217	0.221361	0.120145	0.155122	0.149441	0.115494	0.126156
Mb	1174	0.00157661	0.029734	0.0286716	0.0182776	0.126311	0.237589	0.0440185	4683	0.1415	0.645992	0.116168	0.11691	0.522291	0.408616	0.21638	0.169809	0.169589	0.109149	0.121454	0.147553	667	0.0005581	0.0149541	0.0346348	0.0195586	0.0519756	0.156249	0.0315809	0.153718	0.160281	0.148949	0.135078	0.154788
Grin2a	1175	0.00158456	0.0298585	0.0234453	0.0134127	0.189497	0.0942696	0.124074	1781	0.0179968	0.216173	0.050282	0.0462036	0.199771	0.217753	0.214558	0.202138	0.205126	0.152298	0.14898	0.149553	1531	0.00684433	0.0801139	0.0622162	0.0347246	0.233575	0.0849081	0.123468	0.133859	0.137956	0.124313	0.131637	0.12897
Pkp1	1176	0.00158689	0.0298769	0.107995	0.0870113	0.361653	0.00452299	0.045435	976	0.00372494	0.0816473	0.194189	0.0746713	0.764598	0.00377869	0.0536481	0.150478	0.183596	0.0843264	0.285892	0.194666	2609	0.0324504	0.222929	0.113906	0.221782	0.154159	0.103123	0.132799	0.136397	0.128471	0.132933	0.137498	0.134664
Creld1	1177	0.0015967	0.0300198	0.0665944	0.0801633	0.0448489	0.114569	0.0256726	267	6.74e-05	0.00539913	0.0156025	0.0252512	0.012488	0.0916676	0.0255064	0.235228	0.219288	0.242665	0.176701	0.218956	9063	0.489841	0.969266	0.749687	0.587067	0.562759	0.260598	0.137321	0.0969608	0.108886	0.110601	0.134842	0.150662
Timd5	1178	0.00159719	0.0300198	0.0114296	0.00430807	0.355841	0.0573237	0.701424	5500	0.190255	0.73962	0.509529	0.0695284	0.343337	0.136303	0.659842	0.110709	0.187748	0.129519	0.16469	0.0950122	657	0.000533487	0.0145093	0.00255712	0.00511719	0.335048	0.0698916	0.534397	0.233631	0.219509	0.127892	0.165816	0.11259
Ccdc124	1179	0.00160305	0.0301044	0.138278	0.578493	0.00625208	0.0158256	0.0894535	6332	0.241628	0.81576	0.559051	0.502046	0.0427484	0.21973	0.666463	0.105227	0.110942	0.201607	0.145718	0.0945716	556	0.000328791	0.0105732	0.0547079	0.496009	0.0140924	0.00883974	0.0257635	0.189845	0.112901	0.232582	0.247736	0.213406
Gm1968	1180	0.00160938	0.0301971	0.059258	0.0153762	0.469668	0.035207	0.0472422	613	0.000863088	0.0301208	0.0345468	0.019594	0.335827	0.0578298	0.0235021	0.208646	0.227477	0.129213	0.191615	0.221415	4320	0.112763	0.467952	0.288617	0.0963552	0.524642	0.0899169	0.31775	0.128602	0.147709	0.114873	0.148792	0.126649
Zfp804b	1181	0.00161071	0.0301971	0.117285	0.0685775	0.0219702	0.027558	0.146328	6203	0.232639	0.801691	0.975459	0.317084	0.253939	0.0629756	0.32893	0.0470169	0.131933	0.140771	0.189586	0.130413	508	0.000267429	0.00940931	0.0253118	0.0382714	0.011388	0.0602368	0.100307	0.14164	0.138375	0.148401	0.134972	0.131134
Map3k3	1182	0.00161381	0.0302259	0.0639079	0.419729	0.0113124	0.116826	0.0201532	680	0.00123131	0.0387374	0.0957397	0.696171	0.0112964	0.0542839	0.0121446	0.175489	0.0912945	0.246485	0.194429	0.244049	3883	0.0874881	0.403881	0.115548	0.212824	0.113127	0.451472	0.213417	0.13582	0.128761	0.13605	0.11809	0.128726
Mir5106	1183	0.00161584	0.0302259	0.0790849	0.0115135	0.424429	0.0112602	0.164455	742	0.00161584	0.0465871	0.0790849	0.0115135	0.424429	0.0112602	0.164455	0.187079	0.257173	0.119963	0.258013	0.160194	NA	ND	ND	ND	ND	ND	ND	ND	ND	ND	ND	ND	ND
Abcc6	1184	0.00161635	0.0302259	0.0487857	0.123137	0.00491374	0.107282	0.226081	1368	0.00948541	0.148334	0.0383767	0.299206	0.014059	0.316502	0.165413	0.205163	0.133897	0.238608	0.131639	0.155972	1878	0.0131805	0.125804	0.202353	0.0875919	0.0308926	0.0693188	0.359819	0.128714	0.137309	0.146704	0.139509	0.121637
Mov10	1185	0.00162873	0.0303864	0.0624328	0.722531	0.0167145	0.0335072	0.0286326	156	1.23e-05	0.00169312	0.0213928	ND	0.0108931	0.00550966	0.00781695	0.22514	0.0447083	0.247693	0.270987	0.258957	11910	0.732143	1	0.501526	0.722531	0.189238	0.88898	0.513293	0.11612	0.105036	0.136416	0.0941091	0.115534
Ccdc116	1186	0.00162904	0.0303864	0.111258	0.0503194	0.112703	0.0298244	0.0384503	470	0.000395131	0.0179852	0.055301	0.0524327	0.0408619	0.0717593	0.0130079	0.194001	0.195788	0.204148	0.18524	0.242947	5329	0.178632	0.601044	0.415432	0.154114	0.571106	0.0588602	0.45036	0.121147	0.154533	0.107186	0.182488	0.117882
Cimip2c	1187	0.00162904	0.0303864	0.054735	0.0117422	0.0251158	0.159047	0.281832	567	0.000652921	0.0246348	0.0113914	0.0179018	0.0233717	0.170961	0.262119	0.245408	0.23031	0.22149	0.154991	0.13926	4686	0.135498	0.518418	0.792556	0.0752406	0.145768	0.215653	0.309127	0.0989809	0.153986	0.142681	0.135347	0.127907
Nkx2-2os	1188	0.00163626	0.0304953	0.145761	0.0706289	0.0518922	0.0232499	0.0586034	444	0.000338536	0.0162865	0.0707916	0.0381798	0.0626938	0.0154609	0.034527	0.190046	0.211872	0.194344	0.24426	0.215435	5598	0.197587	0.6329	0.463906	0.329719	0.134424	0.201077	0.284727	0.118716	0.122575	0.130876	0.127361	0.12407
Nab2	1189	0.0016457	0.0306454	0.0403943	0.00483559	0.361741	0.0282125	0.367993	2983	0.0550229	0.394428	0.148289	0.0163616	0.793226	0.164016	0.391647	0.161336	0.237554	0.0811406	0.157704	0.123344	1047	0.00233831	0.0399987	0.0418087	0.0257418	0.148669	0.0238986	0.309321	0.184973	0.196894	0.152542	0.198715	0.13126
Mir7011	1190	0.00165694	0.0308179	0.15548	0.239582	0.0411729	0.0136011	0.0354922	750	0.00165694	0.0472113	0.15548	0.239582	0.0411729	0.0136011	0.0354922	0.158758	0.143006	0.20347	0.240115	0.208357	NA	ND	ND	ND	ND	ND	ND	ND	ND	ND	ND	ND	ND
Grm1	1191	0.00165825	0.0308179	0.107497	0.0407753	0.0219604	0.0486001	0.158432	295	9.02e-05	0.00654083	0.0693058	0.0139499	0.0138665	0.025907	0.0478519	0.186315	0.239397	0.239598	0.218828	0.198588	8491	0.441715	0.93295	0.317313	0.448816	0.208339	0.298211	0.766828	0.122112	0.119012	0.125472	0.122629	0.112499
Ptgs1	1192	0.00165914	0.0308179	0.0045816	0.334711	0.136676	0.355841	0.00994471	941	0.00338635	0.0769863	0.00816882	0.430971	0.0900566	0.321255	0.0193328	0.257454	0.118489	0.177519	0.131365	0.228499	2910	0.0418848	0.257921	0.0481339	0.243048	0.333849	0.358075	0.0569861	0.160619	0.132787	0.126096	0.124507	0.157981
Rad54l2	1193	0.00166402	0.0308631	0.182228	0.111072	0.0269718	0.0211496	0.0644941	844	0.00242623	0.0613805	0.132124	0.189102	0.0163631	0.0788867	0.0385746	0.164378	0.151714	0.233827	0.181863	0.205513	3036	0.0464169	0.273982	0.335522	0.121249	0.226962	0.0349998	0.290591	0.122642	0.133543	0.127195	0.144424	0.12439
Grm5	1194	0.00166436	0.0308631	0.053338	0.101674	0.342311	0.00464998	0.0862884	3364	0.071861	0.456857	0.233923	0.704805	0.826748	0.0103607	0.136036	0.145454	0.0898753	0.0753123	0.253503	0.165384	924	0.00152649	0.0295802	0.0372681	0.0288735	0.131318	0.0389347	0.120459	0.139533	0.141582	0.129815	0.139215	0.13049
Tbx4	1195	0.00167021	0.0309457	0.0665162	0.0268351	0.0490886	0.354415	0.0240998	1056	0.00467031	0.0946135	0.0928203	0.00875489	0.168639	0.202501	0.111065	0.176523	0.256715	0.15575	0.149114	0.170381	2421	0.0271153	0.200725	0.12584	0.421955	0.0463837	0.564872	0.0290294	0.138947	0.1197	0.151827	0.113345	0.157533
Gpr45	1196	0.00168176	0.0311337	0.0230545	0.0905867	0.00993494	0.198455	0.183459	1405	0.0102049	0.155307	0.0124375	0.763354	0.0248769	0.147071	0.270506	0.242723	0.0844853	0.219704	0.16049	0.1382	1885	0.0133281	0.126684	0.247611	0.0228852	0.0440669	0.336644	0.165149	0.126478	0.149911	0.144286	0.122536	0.131134
Tfap2d	1197	0.00168438	0.0311561	0.0356075	0.0983725	0.308745	0.0189711	0.036897	744	0.0016329	0.0468901	0.0373494	0.0523318	0.350253	0.0328695	0.0322581	0.206749	0.195619	0.127761	0.210961	0.21158	3545	0.0685851	0.346771	0.141796	0.373642	0.26479	0.0734026	0.172578	0.134474	0.12127	0.126418	0.142002	0.132067
B230323A14Rik	1198	0.00168871	0.03121	0.161685	0.0128363	0.0384112	0.101323	0.0940449	924	0.00322837	0.0747129	0.172686	0.0187752	0.0952746	0.112662	0.0529607	0.154437	0.228849	0.174941	0.169266	0.194496	2796	0.0379289	0.243157	0.218202	0.0812832	0.0613757	0.17985	0.347885	0.127787	0.137786	0.140354	0.129908	0.122113
Gm4793	1199	0.00169112	0.0312287	0.130756	0.426948	0.0102378	0.0428951	0.0310455	360	0.000176752	0.0104807	0.0416252	0.677884	0.0167152	0.0173765	0.00477456	0.206161	0.0929182	0.237928	0.236559	0.283457	7375	0.341831	0.831252	0.680488	0.224449	0.0677316	0.382528	0.932488	0.104366	0.136883	0.160444	0.123537	0.0825342
Pear1	1200	0.00169716	0.0313141	0.185335	0.0542172	0.0873239	0.0195963	0.0444777	1438	0.0106647	0.158657	0.181273	0.0614295	0.0917023	0.258699	0.0379219	0.15314	0.190024	0.176685	0.13996	0.205908	1821	0.0118425	0.116494	0.249896	0.145214	0.181366	0.00967584	0.183293	0.126059	0.131562	0.129395	0.15388	0.129289
Synpr	1201	0.00170173	0.0313722	0.0452006	0.0225172	0.085165	0.0764902	0.115771	3180	0.0634299	0.426582	0.121822	0.0679219	0.189587	0.67167	0.148158	0.167703	0.187508	0.152036	0.0935648	0.160873	941	0.00165554	0.0315026	0.0581786	0.0439863	0.0849852	0.0207914	0.163547	0.136249	0.138422	0.133317	0.144393	0.128169
Zyg11a	1202	0.00171598	0.0316085	0.0825762	0.0457965	0.072231	0.0292675	0.0971026	234	4.7e-05	0.00429847	0.12665	0.0219024	0.0163062	0.00571313	0.0283347	0.165336	0.223523	0.23331	0.268877	0.215031	10330	0.59875	1	0.122094	0.328597	0.795071	0.723879	0.6799	0.139128	0.124252	0.102806	0.106372	0.108386
Arhgap35	1203	0.00171886	0.0316105	0.00908688	0.219535	0.243377	0.0135226	0.11851	NA	ND	ND	ND	ND	ND	ND	ND	0.0280529	0.0130694	0.0656786	0.153283	0.0457585	954	0.00171886	0.0322627	0.00908688	0.219535	0.243377	0.0135226	0.11851	0.155997	0.127473	0.126367	0.153148	0.133537
Kcnh1	1204	0.00171894	0.0316105	0.0832503	0.0324229	0.0281832	0.104019	0.0983334	3983	0.101987	0.547503	0.791451	0.0812345	0.168031	0.292871	0.110431	0.0813078	0.18172	0.156337	0.135335	0.171155	783	0.000925378	0.0211529	0.0197511	0.0579806	0.0232972	0.0717885	0.176969	0.144143	0.135142	0.142528	0.133797	0.126859
Mir337	1205	0.00173402	0.0318614	0.154903	0.0413959	0.0822233	0.0239947	0.0622374	761	0.00173402	0.0487463	0.154903	0.0413959	0.0822233	0.0239947	0.0622374	0.158362	0.202574	0.179921	0.220511	0.189155	NA	ND	ND	ND	ND	ND	ND	ND	ND	ND	ND	ND	ND
Cldn7	1206	0.00174067	0.031957	0.00445627	0.468108	0.0185306	0.0688801	0.297256	763	0.00174067	0.0488049	0.00445627	0.468108	0.0185306	0.0688801	0.297256	0.278759	0.114464	0.230103	0.186602	0.134563	NA	ND	ND	ND	ND	ND	ND	ND	0.189129	0.132897	0.0555553	0.106567	0.195366
Snx24	1207	0.00174673	0.0320313	0.0829279	0.0701991	0.0178184	0.114345	0.0670437	249	5.6e-05	0.0047786	0.0572319	0.0381586	0.00292381	0.032241	0.044296	0.192158	0.20561	0.294178	0.211204	0.200663	9935	0.56666	1	0.271835	0.327142	0.760623	0.738498	0.266366	0.124316	0.122505	0.111278	0.111885	0.124508
Snx31	1208	0.00174761	0.0320313	0.014629	0.0715581	0.0637321	0.134185	0.0888869	2374	0.033524	0.301698	ND	ND	0.0223123	0.370917	0.129828	0.229386	0.118531	0.229054	0.12629	0.167648	1534	0.00691452	0.0807774	0.014629	0.0715581	0.493716	0.0790871	0.13132	0.159567	0.141426	0.116482	0.14037	0.134798
Otulinl	1209	0.001755	0.0321275	0.0576168	0.471084	0.0668484	0.00582225	0.0757576	6531	0.254116	0.831632	0.222666	0.602324	0.27435	0.0892692	0.593149	0.145632	0.101074	0.137686	0.177591	0.101988	529	0.000298489	0.0100868	0.043155	0.294145	0.0427826	0.00608496	0.0232504	0.154067	0.126621	0.154178	0.178172	0.161809
Astn1	1210	0.00175718	0.0321275	0.0139988	0.0298341	0.133326	0.0643085	0.223873	738	0.00158816	0.0460372	0.0131149	0.039181	0.120123	0.0879118	0.128837	0.246769	0.208816	0.170138	0.181066	0.167652	3625	0.0725932	0.358903	0.129402	0.107812	0.241952	0.126883	0.456236	0.129281	0.130645	0.124464	0.129447	0.1189
Cabp1	1211	0.00175721	0.0321275	0.0338003	0.228777	0.00269621	0.0820194	0.468808	3266	0.0675447	0.442202	0.081365	0.621165	0.0630381	0.157	0.346358	0.182619	0.0994257	0.191413	0.159477	0.128834	981	0.00190544	0.0347825	0.0608157	0.0973566	0.00305767	0.0974321	0.507277	0.148927	0.142783	0.185125	0.142772	0.115849
Sdk1	1212	0.00175888	0.0321314	0.0244319	0.0284274	0.17076	0.0243245	0.278247	874	0.00272309	0.0666533	0.0291398	0.033743	0.17413	0.0526019	0.161837	0.214756	0.209928	0.154688	0.195312	0.157292	3041	0.0465827	0.274509	0.112635	0.117897	0.233117	0.0620511	0.491683	0.127924	0.127712	0.123568	0.131022	0.117842
Il17rc	1213	0.00176957	0.0323001	0.155022	0.0737061	0.0338003	0.0403454	0.0519411	1126	0.00547711	0.10398	0.151935	0.110014	0.0589418	0.0394851	0.0991422	0.16257	0.174327	0.196525	0.210682	0.178062	2275	0.0232141	0.182859	0.23432	0.121247	0.0839581	0.156815	0.0851321	0.136647	0.151527	0.159166	0.14594	0.158883
Nod2	1214	0.00177317	0.0323177	0.00357541	0.1682	0.192535	0.0328039	0.213665	3156	0.062242	0.421775	0.0464669	0.843294	0.689039	0.0189226	0.296158	0.215615	0.0684039	0.0920768	0.229239	0.134735	979	0.00189885	0.0347328	0.00584844	0.0470615	0.0690856	0.252324	0.185619	0.179048	0.151216	0.144209	0.127668	0.131967
Rpl11	1215	0.00177345	0.0323177	0.247191	0.329523	0.0825079	0.00428853	0.0281636	4060	0.106594	0.560946	0.168281	0.492879	0.478379	0.125733	0.0756696	0.155927	0.111905	0.11342	0.166148	0.183358	805	0.00102471	0.0227848	0.400912	0.207443	0.0322884	0.00280034	0.0516313	0.12175	0.135517	0.165732	0.236022	0.16171
Atoh1	1216	0.00179274	0.0326423	0.0453957	0.118203	0.0146352	0.0322379	0.325368	768	0.00179274	0.0499375	0.0453957	0.118203	0.0146352	0.0322379	0.325368	0.209582	0.174462	0.251576	0.22213	0.134322	NA	ND	ND	ND	ND	ND	ND	ND	0.130446	0.128177	0.0434808	0.192117	0.0365547
Fbln2	1217	0.00179764	0.0327047	0.0149073	0.0163726	0.0480921	0.198845	0.354229	1078	0.00489996	0.0971187	0.0160152	0.0418195	0.0118324	0.477288	0.871672	0.236892	0.204696	0.247204	0.114122	0.069654	2537	0.0303999	0.214723	0.113577	0.0482611	0.644643	0.104052	0.13106	0.136332	0.144878	0.111157	0.137297	0.134478
Grm3	1218	0.00180564	0.0328232	0.390725	0.0166364	0.154309	0.00732665	0.113182	2699	0.0437879	0.346905	0.821292	0.0540117	0.43679	0.0591229	0.0746735	0.0775138	0.194561	0.118003	0.191571	0.183813	1212	0.00343618	0.0507635	0.161384	0.03801	0.0809435	0.0128743	0.314337	0.129309	0.140964	0.135034	0.14934	0.12307
Cfap221	1219	0.00182289	0.0331084	0.0125237	0.0351289	0.181281	0.0720259	0.14668	3664	0.0850776	0.496529	0.189151	0.0844775	0.384337	0.243278	0.171043	0.151613	0.179731	0.123685	0.142256	0.155248	893	0.00135109	0.0270788	0.00779052	0.0613261	0.114514	0.0530952	0.193556	0.157618	0.140364	0.134521	0.141651	0.129115
Ctxn2	1220	0.00182432	0.0331084	0.0502218	0.208302	0.110779	0.0531036	0.0137057	438	0.000317283	0.0154969	0.0437546	0.125067	0.0389437	0.0231531	0.0168535	0.201544	0.166381	0.205382	0.222532	0.233066	6083	0.236058	0.695746	0.184131	0.423651	0.586654	0.374368	0.0978109	0.145855	0.120627	0.107746	0.124865	0.162176
Saxo1	1221	0.00183053	0.0331938	0.0962429	0.000703359	0.281685	0.193336	0.229852	3121	0.0607679	0.416337	0.807594	0.00440887	0.172708	0.526902	0.448912	0.0793948	0.281703	0.155013	0.108579	0.116636	1051	0.00235153	0.040072	0.0235509	0.00875538	0.468757	0.0908754	0.1357	0.146608	0.154187	0.118345	0.13571	0.132101
Zfp229	1222	0.00183513	0.0332236	0.1155	0.0231888	0.344079	0.0109314	0.084403	3352	0.0713824	0.455438	ND	ND	0.407442	0.012145	0.610286	0.0646101	0.0770903	0.122096	0.247967	0.100036	1183	0.0032999	0.0498941	0.1155	0.0231888	0.268709	0.101337	0.0260497	0.143608	0.166485	0.129436	0.145609	0.16491
Cd2ap	1223	0.00183517	0.0332236	0.074429	0.0265101	0.0570307	0.0207784	0.363654	1628	0.0143756	0.188905	0.0875711	ND	0.28655	0.0141482	ND	0.182513	0.139695	0.138042	0.24753	0.125904	1719	0.0102026	0.106377	0.153988	0.0265101	0.0331016	0.191152	0.363654	0.132143	0.152701	0.147309	0.129701	0.121467
Kcnj11	1224	0.00184237	0.0333009	0.100053	0.0700526	0.0434617	0.0450736	0.062257	5318	0.178686	0.718366	0.25243	0.0812555	0.299944	0.377423	0.417669	0.140609	0.180313	0.133898	0.124369	0.11987	618	0.000448788	0.0129888	0.0790238	0.15334	0.0225004	0.0187209	0.0255831	0.194731	0.165043	0.253814	0.26303	0.24748
Nkapl	1225	0.00184245	0.0333009	0.253684	0.0643264	0.0514225	0.0220244	0.0462547	772	0.00184245	0.0510201	0.253684	0.0643264	0.0514225	0.0220244	0.0462547	0.140622	0.18835	0.195735	0.223624	0.199218	NA	ND	ND	ND	ND	ND	ND	ND	ND	ND	ND	ND	ND
4930433N12Rik	1226	0.00184706	0.0333571	0.00296974	0.0384991	0.118799	0.173309	0.364389	2462	0.0363334	0.315497	0.00573598	0.198013	0.17254	0.542893	0.598281	0.27075	0.150442	0.155449	0.106803	0.101122	1284	0.00399317	0.0557181	0.0378662	0.0296371	0.145232	0.0761755	0.199425	0.150602	0.153268	0.135543	0.142637	0.130826
Utp3	1227	0.00185816	0.0335301	0.0232708	0.184102	0.0471901	0.063802	0.0670415	775	0.00185816	0.0512923	0.0232708	0.184102	0.0471901	0.063802	0.0670415	0.222066	0.152244	0.198563	0.188543	0.186892	NA	ND	ND	ND	ND	ND	ND	ND	ND	ND	ND	ND	ND
Epb41l3	1228	0.00186779	0.0336765	0.570116	0.0198015	0.223772	0.00883106	0.0390364	262	6.35e-05	0.00518892	ND	0.0219234	ND	0.00144253	0.0167662	0.0954043	0.224345	0.107917	0.318857	0.233252	7250	0.331273	0.819406	0.570116	0.11579	0.223772	0.654658	0.355627	0.116372	0.130298	0.125426	0.11476	0.121283
Gm15850	1229	0.00187736	0.0338216	0.184876	0.109958	0.0329015	0.0117422	0.111658	305	0.0001	0.00701243	0.0997641	0.0334541	0.0311095	0.00436119	0.0418138	0.174061	0.21086	0.213302	0.281582	0.203376	8854	0.471399	0.954931	0.452302	0.67658	0.153915	0.308325	0.551731	0.113743	0.0881858	0.163355	0.132873	0.102202
Flt4	1230	0.00188517	0.0339346	0.0959498	0.0250571	0.0926577	0.00610554	0.648379	1307	0.00836046	0.136844	0.064651	0.193924	0.20801	0.00469851	0.574925	0.188869	0.150763	0.148184	0.279175	0.103754	2224	0.0219763	0.177073	0.292568	0.0175339	0.0868146	0.123816	0.53137	0.124922	0.156407	0.139907	0.135893	0.115027
Rbfox3	1231	0.00188864	0.0339694	0.103159	0.0458062	0.0665846	0.0139793	0.201004	2242	0.0296537	0.282828	0.226058	0.149451	0.173919	0.0328301	0.240363	0.144665	0.159541	0.154195	0.210331	0.142368	1370	0.00481463	0.0629691	0.0919347	0.0481688	0.0672004	0.0515763	0.209572	0.129985	0.13389	0.131926	0.133485	0.124565
Trpv2	1232	0.0018907	0.0339788	0.0380107	0.0317195	0.121574	0.116337	0.0519215	509	0.000492989	0.0206783	0.0107053	0.0190112	0.328128	0.0677	0.032659	0.247414	0.228211	0.130268	0.186374	0.210361	5299	0.176752	0.598039	0.540405	0.240719	0.0785426	0.360059	0.258213	0.114289	0.130579	0.147528	0.123255	0.129375
Vmn2r3	1233	0.00189805	0.0340833	0.0641131	0.0425825	0.0963504	0.0575191	0.0588281	14482	0.779648	1	0.525994	0.502328	0.687354	0.690724	0.323187	0.108481	0.111082	0.0909042	0.0905284	0.132412	271	2.46e-05	0.00161911	0.021134	0.0131193	0.0277215	0.0138753	0.030574	0.188673	0.197991	0.183321	0.1969	0.181377
Vmn1r172	1234	0.00190266	0.0341384	ND	0.075202	0.00686588	ND	0.055732	NA	ND	ND	ND	ND	ND	ND	ND	ND	0.33044	0.213624	ND	0.162532	980	0.00190266	0.0347671	ND	0.075202	0.00686588	ND	0.055732	ND	0.17907	0.253687	ND	0.188282
Il27ra	1235	0.00190922	0.0342283	0.00563664	0.0131294	0.174345	0.10694	0.650245	628	0.000910802	0.0310267	0.0068268	0.00910861	0.141277	0.0429521	0.879499	0.264326	0.254408	0.167756	0.211579	0.0700684	4871	0.148077	0.545046	0.0754048	0.172413	0.295279	0.508463	0.349291	0.167141	0.146881	0.131187	0.114631	0.126521
Sytl3	1236	0.00193955	0.0347441	0.153733	0.0886916	0.0425141	0.050632	0.0312311	4787	0.147686	0.65945	0.829535	0.416673	0.275558	0.0629948	0.11308	0.0757769	0.12005	0.137584	0.189576	0.169882	715	0.00065158	0.0163068	0.0424672	0.0407955	0.0238563	0.129767	0.0397144	0.143429	0.145417	0.147683	0.134919	0.143767
Eid3	1237	0.00196443	0.0351612	0.0305705	0.349501	0.0465378	0.0432339	0.0433848	788	0.00196443	0.0533313	0.0305705	0.349501	0.0465378	0.0432339	0.0433848	0.213622	0.127716	0.199562	0.202024	0.201907	NA	ND	ND	ND	ND	ND	ND	ND	ND	ND	ND	ND	ND
Flt3	1238	0.00196893	0.0352133	0.0792548	0.290809	0.0266592	0.0531231	0.0286619	2050	0.0247741	0.258533	0.259623	0.473308	0.0609904	0.121531	0.0386074	0.139613	0.114495	0.192532	0.168607	0.208222	1480	0.00611605	0.074015	0.0562773	0.179156	0.060173	0.0713634	0.104129	0.140635	0.129768	0.140053	0.13855	0.135104
Mme	1239	0.0019721	0.0352241	0.288153	0.026338	0.00148111	0.279237	0.298713	NA	ND	ND	ND	ND	ND	ND	ND	0.153686	0.122245	ND	0.156665	0.170673	990	0.0019721	0.0356727	0.288153	0.026338	0.00148111	0.279237	0.298713	0.124451	0.145897	0.167718	0.124802	0.124045
Cavin1	1240	0.00197271	0.0352241	0.103394	0.0381963	0.0205244	0.512152	0.0225954	10523	0.533639	1	0.907463	0.658513	0.499143	0.717911	0.0522994	0.0653498	0.0954109	0.111361	0.0893373	0.195874	385	9.47e-05	0.00437951	0.023	0.00882326	0.00534976	0.282968	0.0575469	0.186602	0.197564	0.206119	0.132299	0.168326
Foxp4	1241	0.00197596	0.0352536	0.0356075	0.293301	0.0747709	0.0338101	0.0356075	1413	0.0103272	0.156355	0.0882102	0.177603	0.189144	0.0746533	0.0432179	0.185287	0.159034	0.156589	0.191408	0.21138	1963	0.0152309	0.139086	0.0600019	0.483661	0.0716922	0.0663444	0.122502	0.141023	0.117192	0.139367	0.140093	0.134143
Dok6	1242	0.00197832	0.0352673	0.0323154	0.00869429	0.180499	0.0502608	0.369429	1997	0.0236316	0.252882	0.0598191	0.0144391	0.371419	0.312198	0.326694	0.191208	0.238246	0.125257	0.132576	0.130709	1549	0.00722431	0.0835458	0.0784254	0.0642368	0.117698	0.0258429	0.372904	0.133954	0.135533	0.130762	0.142608	0.12097
Bpifb9a	1243	0.0019836	0.0353267	0.0289842	0.00568548	0.192798	0.0511986	0.580984	3817	0.0937489	0.525107	0.044112	0.108574	0.500066	0.374426	0.336623	0.208586	0.175981	0.111182	0.12621	0.131148	933	0.00159227	0.0305581	0.0926507	0.00480661	0.0954111	0.0221527	0.745354	0.159422	0.220044	0.158775	0.189357	0.0943855
Gm9962	1244	0.00198484	0.0353267	0.0251744	0.0344743	0.0544517	0.128119	0.156224	10059	0.502231	1	0.135289	0.833855	0.387782	0.255432	0.848101	0.163597	0.075356	0.123279	0.140475	0.07347	375	8.88e-05	0.00423726	0.0252948	0.00607966	0.0231442	0.107992	0.0423877	0.176693	0.200104	0.178183	0.151028	0.167899
Or2t46	1245	0.00199097	0.0354072	ND	ND	0.0217431	0.0945897	0.0147812	792	0.00199097	0.0537788	ND	ND	0.0217431	0.0945897	0.0147812	ND	0.292554	0.228028	0.178101	0.241288	NA	ND	ND	ND	ND	ND	ND	ND	ND	ND	ND	ND	ND
Gm11166	1246	0.00200156	0.035547	0.0184035	0.00807339	0.132303	0.215273	0.226082	794	0.00200156	0.0539288	0.0184035	0.00807339	0.132303	0.215273	0.226082	0.241526	0.273146	0.169094	0.150302	0.148329	NA	ND	ND	ND	ND	ND	ND	ND	ND	ND	ND	ND	ND
Zfp112	1247	0.00200204	0.035547	0.019828	0.0456792	0.658451	0.00385681	0.416076	7056	0.291709	0.883916	ND	0.109551	0.459551	ND	0.509483	0.306026	0.170922	0.115546	ND	0.110342	1003	0.00203821	0.0363917	0.019828	0.065446	0.683639	0.00385681	0.286609	0.201739	0.160196	0.104466	0.232748	0.130646
Nat8f1	1248	0.00200751	0.0355996	0.196032	0.120059	0.0177891	0.131723	0.0174179	905	0.00309336	0.0730257	0.197413	0.0454577	0.100309	0.0557126	0.0346446	0.149954	0.19979	0.173528	0.193095	0.208713	3062	0.0476097	0.278469	0.246989	0.557846	0.0221459	0.512639	0.0625316	0.142648	0.102996	0.239405	0.107932	0.197526
Luc7l	1249	0.00200821	0.0355996	0.59636	0.00469883	0.0251646	0.272591	0.0499971	17640	0.923331	1	0.881989	0.691591	0.645704	0.534621	0.506595	0.0695806	0.0920762	0.0967	0.107735	0.11056	257	1.74e-05	0.00120707	0.297098	0.000589127	0.0052973	0.144709	0.0158226	0.127469	0.220013	0.185697	0.139926	0.171304
Cyp2c65	1250	0.00202385	0.0358227	0.402584	0.0763264	0.0149062	0.196731	0.0107785	NA	ND	ND	ND	ND	ND	ND	ND	ND	ND	ND	ND	ND	998	0.00202385	0.0362969	0.402584	0.0763264	0.0149062	0.196731	0.0107785	0.122164	0.158719	0.187772	0.139657	0.193299
6820408C15Rik	1251	0.00202573	0.0358227	0.0640545	0.017838	0.622306	0.0457671	0.029883	193	2.85e-05	0.00313187	0.021132	0.00362505	0.438983	0.0147442	0.00791161	0.225547	0.285624	0.117618	0.237527	0.258546	13237	0.830064	1	0.52547	0.615702	0.644626	0.487782	0.535198	0.114941	0.110539	0.109114	0.116806	0.114464
1700003C15Rik	1252	0.00202683	0.0358227	ND	0.00601462	0.0356711	ND	ND	NA	ND	ND	ND	ND	ND	ND	ND	ND	ND	ND	ND	ND	1000	0.00202683	0.0362969	ND	0.00601462	0.0356711	ND	ND	ND	0.302539	0.20592	ND	0.134201
Calm4	1253	0.00202727	0.0358227	0.611774	0.00456981	0.0232433	0.108426	0.138167	796	0.00202727	0.0543642	0.611774	0.00456981	0.0232433	0.108426	0.138167	0.0996582	0.283906	0.226207	0.173545	0.164998	NA	ND	ND	ND	ND	ND	ND	ND	ND	ND	ND	ND	ND
Myom3	1254	0.00203166	0.0358717	0.0165094	0.234013	0.0579685	0.0320712	0.135934	4741	0.1453	0.655184	0.306039	0.191193	0.445792	0.204985	0.12314	0.133441	0.151389	0.117022	0.148842	0.166911	745	0.000758164	0.018212	0.00667188	0.326683	0.0217499	0.0226287	0.242545	0.160034	0.122937	0.150145	0.153989	0.126697
Rpgrip1l	1255	0.00203734	0.0359433	0.00282198	0.0309087	0.342311	0.137428	0.238849	9508	0.465505	1	ND	0.354556	0.571084	0.171109	0.620887	ND	0.127945	0.104119	0.155229	0.0991701	612	0.000428314	0.0125174	0.00282198	0.0124921	0.190104	0.176972	0.10359	0.163717	0.152311	0.129009	0.129738	0.134861
Nfatc2ip	1256	0.00204553	0.036059	0.258484	0.019528	0.00730711	0.173603	0.153899	939	0.00338484	0.0769863	0.256475	0.0179551	0.0162328	0.262253	0.100381	0.14032	0.230948	0.234307	0.139457	0.173835	3084	0.0483642	0.280786	0.279913	0.138727	0.0465625	0.157969	0.351229	0.132718	0.149897	0.173294	0.146903	0.126409
Mir3473e	1257	0.00204897	0.0360908	0.0158839	0.0531718	0.253537	0.060311	0.0764796	802	0.00204897	0.0546553	0.0158839	0.0531718	0.253537	0.060311	0.0764796	0.23502	0.195099	0.140858	0.19093	0.183032	NA	ND	ND	ND	ND	ND	ND	ND	ND	ND	ND	ND	ND
Ubn2	1258	0.00205715	0.0361866	0.0149952	0.0645429	0.515396	0.0448391	0.0443995	435	0.000315467	0.0154767	0.00383191	0.128206	0.561772	0.0268696	0.0111307	0.287578	0.165761	0.105128	0.218924	0.249268	6679	0.285561	0.766599	0.479135	0.0874461	0.365104	0.261361	0.622319	0.117352	0.137458	0.121424	0.125766	0.112634
Itga9	1259	0.00205767	0.0361866	0.101694	0.012553	0.144413	0.0779556	0.0691245	1738	0.0170649	0.210051	0.124412	0.0182717	0.33092	0.202916	0.131195	0.165866	0.2295	0.129853	0.148652	0.164044	1683	0.00955885	0.101795	0.163645	0.0807373	0.098049	0.0706226	0.0934164	0.126982	0.131983	0.130616	0.132925	0.130957
Slc27a1	1260	0.0020687	0.0363517	0.0237188	0.202128	0.0128656	0.415597	0.0390364	9878	0.48953	1	0.417114	0.39116	0.0926744	0.924294	0.633119	0.12012	0.123168	0.177288	0.0621525	0.0980597	411	0.000121557	0.00529423	0.00760528	0.130069	0.0165188	0.157715	0.00941613	0.193003	0.146248	0.180925	0.142586	0.189698
Zfp664	1261	0.00207373	0.0364111	0.134889	0.0565324	0.0286716	0.0671903	0.068343	558	0.000630657	0.0241786	0.0957829	0.0348889	0.0163276	0.0407216	0.0918295	0.178593	0.214068	0.241033	0.208641	0.180086	5036	0.159436	0.567643	0.308916	0.269157	0.246342	0.290504	0.131432	0.124449	0.126509	0.127783	0.12538	0.136043
Chrm3	1262	0.00207707	0.0364403	0.0260243	0.0543833	0.0234453	0.127699	0.237462	511	0.000494357	0.0206783	0.0159372	0.0543829	0.00940301	0.118581	0.153342	0.234338	0.193885	0.252036	0.167843	0.158955	5603	0.198048	0.633577	0.223871	0.164853	0.332495	0.231666	0.41598	0.12473	0.126979	0.121559	0.124458	0.119616
Oxr1	1263	0.00207868	0.0364403	0.0164312	0.0429537	0.382861	0.0342497	0.108835	2841	0.0493584	0.37139	0.0806121	0.161329	0.40931	0.0333887	0.583256	0.185458	0.160362	0.122466	0.216651	0.103901	1182	0.00327674	0.0496603	0.025175	0.0412499	0.314319	0.150565	0.038282	0.140142	0.136585	0.121935	0.127497	0.137116
Ankrd45	1264	0.00208154	0.0364615	0.0674833	0.0341129	0.116464	0.0987437	0.0381181	828	0.00231231	0.0597432	0.174503	0.055936	0.0434161	0.0819235	0.0335517	0.154076	0.19272	0.201098	0.180031	0.209616	3354	0.0599054	0.320095	0.06819	0.0894335	0.562206	0.239688	0.172884	0.151126	0.147179	0.113123	0.131377	0.136955
Rbpms	1265	0.00208556	0.0364899	0.0897759	0.0163238	0.213313	0.0281832	0.114843	9668	0.475467	1	0.85087	0.1647	0.469289	0.179703	0.693339	0.0739183	0.157731	0.114919	0.154545	0.0920732	401	0.000111778	0.00498944	0.0202917	0.0122202	0.116857	0.0217663	0.0345847	0.144913	0.149061	0.131166	0.14435	0.140684
Mir124-2hg	1266	0.00208645	0.0364899	0.165592	0.07777	0.0241193	0.141375	0.0230545	3326	0.0700121	0.450186	0.499354	0.311138	0.0275876	0.322826	0.13292	0.111429	0.132682	0.21637	0.131179	0.164053	994	0.00198615	0.0357826	0.0778758	0.0459109	0.116954	0.0977272	0.0231667	0.156258	0.165434	0.148831	0.152159	0.176798
Mir6965	1267	0.00209047	0.0365312	0.0105451	ND	0.0542682	0.079546	0.11984	805	0.00209047	0.0555545	0.0105451	ND	0.0542682	0.079546	0.11984	0.250216	0.0799104	0.194634	0.18176	0.167757	NA	ND	ND	ND	ND	ND	ND	ND	ND	ND	ND	ND	ND
Mknk2	1268	0.00209494	0.0365397	0.152287	0.017369	0.0506614	0.0918567	0.0827032	3486	0.0771375	0.473243	0.209787	0.0517324	0.152218	0.350837	0.373387	0.148791	0.198181	0.160582	0.128276	0.125567	956	0.00173535	0.0325042	0.166268	0.0417615	0.0538444	0.0507621	0.0415302	0.143508	0.170322	0.165671	0.166758	0.170423
Pcdh9	1269	0.00209513	0.0365397	0.389104	0.106842	0.0412637	0.00847938	0.0699939	1478	0.0116036	0.167741	0.3616	0.210633	0.0777436	0.042919	0.0445807	0.128107	0.150265	0.186725	0.207732	0.206389	1984	0.0158371	0.143092	0.364297	0.10357	0.0816662	0.0208318	0.279146	0.120276	0.128952	0.130358	0.137833	0.122375
Cap2	1270	0.0020959	0.0365397	0.1344	0.0364476	0.167243	0.0676299	0.018385	5156	0.169013	0.700854	0.435884	0.284745	0.246806	0.264548	0.10768	0.117815	0.135856	0.141368	0.138716	0.170817	697	0.000621604	0.015936	0.067488	0.0192357	0.159698	0.0450567	0.0214309	0.135781	0.145668	0.128941	0.138926	0.144815
Krtap10-24	1271	0.00209847	0.0365557	0.0308491	0.0607159	0.0226177	0.203233	0.118511	806	0.00209847	0.0556399	0.0308491	0.0607159	0.0226177	0.203233	0.118511	0.215168	0.192509	0.225587	0.150448	0.169753	NA	ND	ND	ND	ND	ND	ND	ND	ND	ND	ND	ND	ND
Dhcr24	1272	0.00212028	0.0369066	0.0479065	0.0249399	0.64837	0.0101987	0.130981	510	0.000493685	0.0206783	0.0549927	0.0117641	0.47296	0.0133136	0.0363131	0.193877	0.24585	0.114003	0.2416	0.207733	6104	0.237239	0.696957	0.138038	0.286745	0.645895	0.0846776	0.781936	0.137631	0.12664	0.109838	0.144173	0.103404
Trappc3l	1273	0.00212264	0.0369187	0.0141062	0.138229	0.143612	0.0443214	0.0835043	465	0.000385359	0.017729	0.0123541	0.0550964	0.0620789	0.0639766	0.0395982	0.243455	0.193903	0.189949	0.188949	0.204808	6125	0.238611	0.698587	0.139049	0.554917	0.518898	0.107928	0.396341	0.134925	0.114078	0.115449	0.137937	0.120344
Eml6	1274	0.0021314	0.0370419	0.104556	0.472774	0.0758846	0.0126409	0.02198	215	3.74e-05	0.00367772	0.0269603	0.34782	0.0182306	0.00306978	0.0104794	0.216621	0.127786	0.229574	0.29084	0.248144	12530	0.781052	1	0.785184	0.512449	0.758263	0.484581	0.276389	0.111058	0.117549	0.111787	0.118205	0.123867
Camk2a	1275	0.00213394	0.0370568	0.0796358	0.0757576	0.0789129	0.0812379	0.0269914	1630	0.0144015	0.188924	0.198619	0.19781	0.0891048	0.278003	0.0159915	0.149838	0.149987	0.177652	0.137168	0.234409	1782	0.0110935	0.111582	0.0739893	0.0696918	0.163214	0.0542483	0.232392	0.138718	0.139268	0.130967	0.141531	0.127086
Npl	1276	0.00213773	0.0370937	0.00823516	0.166432	0.173554	0.0861712	0.0510521	3656	0.0847266	0.49551	0.0376181	0.42894	0.226979	0.142993	0.48452	0.207854	0.119232	0.145832	0.162659	0.113185	942	0.00165799	0.0315159	0.0227988	0.0912539	0.182466	0.114321	0.0170746	0.153725	0.139311	0.131198	0.136775	0.156581
Ina	1277	0.00214157	0.0371311	0.0595706	0.0730614	0.0937616	0.0247641	0.103804	266	6.67e-05	0.00536098	0.0325661	0.0431396	0.0191325	0.0137329	0.0307418	0.21751	0.207551	0.236538	0.248586	0.219559	10225	0.589505	1	0.308416	0.305864	0.958177	0.242687	0.682476	0.130327	0.130563	0.0722751	0.13687	0.101878
Or8k37	1278	0.0021492	0.0372123	0.259676	0.0686019	0.0417549	0.0249862	0.0567168	812	0.0021492	0.0565386	0.259676	0.0686019	0.0417549	0.0249862	0.0567168	0.145476	0.199341	0.218789	0.239247	0.206772	NA	ND	ND	ND	ND	ND	ND	ND	ND	ND	ND	ND	ND
Brme1	1279	0.00214961	0.0372123	0.0323447	0.0389973	0.0828986	0.0655003	0.153948	4556	0.133512	0.626502	0.0859786	0.102428	0.269658	0.94702	0.250847	0.179108	0.173195	0.138424	0.0566142	0.141226	769	0.000867797	0.0201968	0.0546425	0.0580701	0.0576738	0.0120961	0.140584	0.169807	0.163573	0.157899	0.181404	0.143091
H3f4	1280	0.00215171	0.0372195	0.00737954	ND	0.0555516	0.0970892	0.142274	813	0.00215171	0.0565386	0.00737954	ND	0.0555516	0.0970892	0.142274	0.265661	ND	0.198617	0.178811	0.164988	NA	ND	ND	ND	ND	ND	ND	ND	ND	ND	ND	ND	ND
Tyrobp	1281	0.00215937	0.0373229	0.181731	0.0168448	0.0437917	0.0148915	0.531447	817	0.00215937	0.0565428	0.181731	0.0168448	0.0437917	0.0148915	0.531447	0.153217	0.233248	0.201591	0.237371	0.107851	NA	ND	ND	ND	ND	ND	ND	ND	0.083892	0.0575303	0.152053	0.138549	0.0564863
Vmn2r31	1282	0.00216886	0.0374264	0.124533	0.00848143	0.143253	0.0975663	0.0722976	NA	ND	ND	ND	ND	ND	ND	ND	ND	ND	ND	0.010803	ND	1020	0.00216886	0.0380803	0.124533	0.00848143	0.143253	0.0975663	0.0722976	0.164338	0.223668	0.153415	0.163483	0.171099
Tnfsf11	1283	0.00217008	0.0374264	0.00638884	0.0531329	0.231131	0.0993982	0.13696	4560	0.133948	0.627997	0.146052	0.0427646	0.329091	0.906975	0.304409	0.162079	0.204729	0.131001	0.0653345	0.134234	784	0.000941922	0.0215036	0.0042437	0.202845	0.186411	0.0218135	0.0991432	0.181047	0.132318	0.133591	0.161503	0.142478
Gm6815	1284	0.00217043	0.0374264	0.00821452	0.00667641	0.185601	0.393904	0.26645	818	0.00217043	0.0567629	0.00821452	0.00667641	0.185601	0.393904	0.26645	0.257216	0.2643	0.152465	0.122735	0.138937	NA	ND	ND	ND	ND	ND	ND	ND	0.183019	0.161027	0.217122	0.063684	0.104707
Or52k2	1285	0.00219895	0.0378887	0.00296604	0.172057	0.427647	0.0983906	0.0506478	819	0.00219895	0.0574386	0.00296604	0.172057	0.427647	0.0983906	0.0506478	0.31999	0.16034	0.120201	0.181768	0.206561	NA	ND	ND	ND	ND	ND	ND	ND	ND	ND	ND	ND	ND
Plppr1	1286	0.00221134	0.0380726	0.263095	0.148614	0.0592384	0.00558779	0.0846766	2949	0.0535664	0.388457	0.624737	0.472825	0.413281	0.0123414	0.0785498	0.0996454	0.115426	0.122004	0.252505	0.186359	1152	0.0030324	0.0471142	0.117788	0.0711948	0.0240944	0.0411144	0.203478	0.130631	0.134467	0.143016	0.138757	0.126279
Gldnos	1287	0.00221957	0.0381695	0.129506	0.0164996	0.0767052	0.0494207	0.135983	1253	0.00750578	0.128149	0.26715	0.148726	0.0365344	0.04308	0.0965069	0.139865	0.161653	0.209331	0.203828	0.176685	2266	0.0229283	0.181271	0.10468	0.013703	0.383857	0.183207	0.309777	0.141835	0.167247	0.121612	0.13391	0.125507
Tirap	1288	0.00222042	0.0381695	0.155999	0.0143309	0.0637321	0.305121	0.0253502	452	0.000356638	0.0168796	0.047154	0.0122751	0.019349	0.157579	0.0548426	0.199056	0.243628	0.228449	0.158311	0.194069	6519	0.271923	0.748029	0.761167	0.142315	0.56933	0.578284	0.062902	0.099075	0.145949	0.111446	0.110893	0.161413
Gm29719	1289	0.00224732	0.038602	0.321396	0.00201381	0.191499	0.1547	0.05843	18151	0.939078	1	0.460502	ND	0.955418	0.935086	ND	0.115221	0.0333666	0.0551839	0.0601215	0.0607815	466	0.000204827	0.00784337	0.213721	0.00201381	0.0495181	0.0379646	0.05843	0.139542	0.207591	0.156999	0.169649	0.150799
Gldc	1290	0.00224964	0.0386119	0.00471836	0.0695348	0.0910068	0.284684	0.131987	810	0.00213363	0.0563515	0.0113854	0.0533692	0.0821459	0.411992	0.0507538	0.245336	0.19422	0.17995	0.120491	0.195874	3649	0.0737133	0.362003	0.0358888	0.231531	0.214095	0.199688	0.564365	0.143853	0.126917	0.127751	0.128478	0.115309
Sirpb1c	1291	0.00225533	0.0386795	0.15312	0.00992408	0.0541881	0.0201975	0.67692	NA	ND	ND	ND	ND	ND	ND	ND	0.170806	0.0462493	0.0262034	0.21738	0.0415005	1038	0.00225533	0.0389131	0.15312	0.00992408	0.0541881	0.0201975	0.67692	0.139222	0.177982	0.154883	0.168499	0.107311
Speer4a2	1292	0.00225926	0.0387169	0.0582322	0.00676983	0.184876	0.0842858	0.183704	417	0.000274798	0.0140977	0.0757933	0.00342772	0.0980015	0.0258939	0.104719	0.185468	0.292668	0.176691	0.22167	0.174407	7010	0.311822	0.797474	0.128795	0.193684	0.460459	0.613284	0.427088	0.168282	0.152336	0.114228	0.0977919	0.118028
Or10k2	1293	0.00227495	0.0389557	0.0256636	0.00816763	0.560343	0.0293525	0.330435	825	0.00227495	0.0589916	0.0256636	0.00816763	0.560343	0.0293525	0.330435	0.232439	0.277576	0.105107	0.214277	0.129914	NA	ND	ND	ND	ND	ND	ND	ND	ND	ND	ND	ND	ND
Ccm2	1294	0.0022924	0.0392171	0.0832856	0.0667214	0.364096	0.0399742	0.0142332	926	0.00323512	0.0747397	ND	0.0874699	0.985634	0.0131957	0.00845964	0.0906466	0.1785	0.0423924	0.241242	0.256262	3275	0.0563041	0.307875	0.0832856	0.133942	0.120874	0.464712	0.20484	0.139392	0.134241	0.135381	0.117593	0.129264
Myo1h	1295	0.00229376	0.0392171	0.0324815	0.102729	0.0521071	0.11114	0.0596194	1065	0.00479378	0.0962942	0.0430808	0.87891	0.0243509	0.118473	0.0292679	0.204459	0.0699018	0.224112	0.169506	0.217753	2702	0.0348892	0.231395	0.109567	0.0235085	0.348521	0.193674	0.343529	0.13415	0.146962	0.122221	0.128721	0.122398
Cftr	1296	0.00230447	0.0393699	0.0398723	0.00969769	0.179182	0.0938268	0.178357	NA	ND	ND	ND	ND	ND	ND	ND	0.105182	0.176718	0.116934	0.199111	0.176893	1042	0.00230447	0.0396087	0.0398723	0.00969769	0.179182	0.0938268	0.178357	0.143595	0.154681	0.129703	0.135942	0.129751
D430019H16Rik	1297	0.00231177	0.039464	0.371344	0.0240803	0.272688	0.0135006	0.0353731	3990	0.102441	0.54898	0.661759	0.204922	0.615817	0.0443197	0.0951389	0.0950809	0.148654	0.0996695	0.201374	0.175647	940	0.00165131	0.0314555	0.18567	0.0157275	0.125727	0.0364992	0.0549966	0.131343	0.158614	0.136177	0.149919	0.145543
Jam3	1298	0.00231372	0.0394669	0.0963601	0.195475	0.0878026	0.00875291	0.0805346	566	0.000649045	0.0245318	0.122103	0.113184	0.044037	0.0113988	0.0305466	0.166533	0.169125	0.200625	0.245726	0.212717	5410	0.1839	0.609456	0.156086	0.428878	0.380894	0.0822714	0.488473	0.131907	0.119001	0.120793	0.13854	0.116886
Mrgprb8	1299	0.00232059	0.039543	0.110525	0.0465897	0.0471877	0.0365991	0.131626	829	0.00232059	0.0598354	0.110525	0.0465897	0.0471877	0.0365991	0.131626	0.185457	0.221602	0.221063	0.231862	0.178108	NA	ND	ND	ND	ND	ND	ND	ND	ND	ND	ND	ND	ND
Padi1	1300	0.00232175	0.039543	0.00578317	0.447805	0.0619444	0.0386163	0.189086	1876	0.0202465	0.230719	0.00575623	0.661408	0.0666736	0.198057	0.514836	0.268639	0.0951428	0.186949	0.149671	0.109754	1744	0.0105795	0.108728	0.0936233	0.247467	0.159043	0.0297294	0.0903878	0.141109	0.128179	0.134363	0.154463	0.141539
Fkbp9	1301	0.00232412	0.039553	0.0660082	0.0734228	0.0774476	0.0163531	0.191099	3015	0.0562619	0.399003	0.177414	0.153877	0.308812	0.042407	0.358586	0.153911	0.158955	0.132986	0.202234	0.126787	1141	0.00293819	0.0461153	0.0651688	0.0862742	0.0459953	0.0475459	0.131621	0.144636	0.141382	0.148564	0.148195	0.136269
Sra1	1302	0.00233594	0.0397063	0.658895	0.010588	0.0264054	0.0158941	0.403412	831	0.00233594	0.0599858	0.658895	0.010588	0.0264054	0.0158941	0.403412	0.0950879	0.251936	0.220757	0.237962	0.122559	NA	ND	ND	ND	ND	ND	ND	ND	0.0278709	0.0857929	0.0591417	0.0514193	0.176168
Mir9b-1	1303	0.00233672	0.0397063	0.0873941	0.043784	0.0327437	0.171787	0.054902	832	0.00233672	0.0599858	0.0873941	0.043784	0.0327437	0.171787	0.054902	0.180186	0.203974	0.213964	0.156236	0.196207	NA	ND	ND	ND	ND	ND	ND	ND	ND	ND	ND	ND	ND
Sult2a8	1304	0.00234897	0.0398677	0.0340828	0.133246	0.00458275	0.355597	0.160819	NA	ND	ND	ND	ND	ND	ND	ND	ND	ND	ND	ND	ND	1050	0.00234897	0.0400665	0.0340828	0.133246	0.00458275	0.355597	0.160819	0.180111	0.151037	0.220113	0.126345	0.148188
Podnl1	1305	0.00234982	0.0398677	0.00627161	0.0992908	0.170164	0.0127679	0.880136	2241	0.0295968	0.28241	0.012984	0.163304	0.994464	0.032673	0.671011	0.244862	0.168524	0.0326116	0.213575	0.0938023	1713	0.0100616	0.105275	0.0468167	0.120938	0.0406175	0.0464381	0.861973	0.192747	0.163786	0.197028	0.192991	0.0770503
Sall1	1306	0.00236264	0.0400546	0.325979	0.21428	0.0180919	0.0597269	0.0158939	842	0.00241859	0.0613805	ND	0.411935	0.00692875	0.118566	0.0194687	0.239981	0.123496	0.280418	0.174328	0.240797	3240	0.0544775	0.301324	0.325979	0.134036	0.326067	0.0850014	0.100443	0.126537	0.143599	0.126532	0.151223	0.148485
Tespa1	1307	0.00236498	0.0400636	0.116523	0.0283395	0.215208	0.0225368	0.0750054	5881	0.212773	0.773368	0.416652	0.163442	0.393176	0.15214	0.334172	0.121397	0.161926	0.124334	0.164701	0.132109	654	0.000525326	0.0143696	0.0586413	0.0241213	0.141458	0.019682	0.0407472	0.159465	0.17371	0.144122	0.176873	0.165405
Nalf1	1308	0.002374	0.0401856	0.0723971	0.195807	0.0322373	0.0106969	0.247025	659	0.00107921	0.0350343	0.0457546	0.291715	0.017743	0.00830436	0.211561	0.209268	0.13902	0.244276	0.273316	0.15217	4677	0.13476	0.516583	0.284163	0.166835	0.263606	0.144058	0.318694	0.122329	0.126154	0.122896	0.127141	0.121432
Tnfrsf14	1309	0.0023883	0.0403792	0.0580955	0.172577	0.0237677	0.0589258	0.0867085	2753	0.0459166	0.356679	0.254914	0.163238	0.0384342	0.157339	0.36676	0.14061	0.156991	0.205654	0.158292	0.125872	1247	0.00373258	0.0536248	0.038187	0.252043	0.0827432	0.0629342	0.044971	0.205722	0.140742	0.179765	0.188955	0.200224
Ccdc6	1310	0.00238923	0.0403792	0.0342497	0.0374929	0.158803	0.0249595	0.239337	4454	0.128445	0.616356	0.141858	0.118703	0.583605	0.0697079	0.767858	0.165095	0.171584	0.10386	0.190592	0.084384	839	0.00111438	0.023777	0.0354237	0.0478045	0.0630389	0.0484256	0.0840098	0.142228	0.13989	0.137698	0.139789	0.135373
Prdm6	1311	0.00239091	0.0403792	0.0435789	0.0955591	0.051394	0.128715	0.0442627	757	0.00169891	0.0480116	0.012873	0.0964093	0.0867576	0.335525	0.0211992	0.250955	0.179063	0.182826	0.131384	0.232843	3874	0.0869414	0.402241	0.525921	0.195079	0.0960843	0.0827111	0.32524	0.116896	0.128325	0.134704	0.135968	0.123022
Pde9a	1312	0.00239352	0.0403924	0.254205	0.0177012	0.12424	0.0966727	0.0225954	4032	0.104643	0.554941	0.694844	0.405762	0.212022	0.215652	0.0283501	0.0916997	0.121085	0.147035	0.14641	0.215194	920	0.00150488	0.029288	0.101004	0.00545528	0.125186	0.0887239	0.106226	0.134708	0.158256	0.132784	0.135841	0.134262
Edem1	1313	0.00239763	0.0404106	0.00694567	0.0337612	0.354493	0.321464	0.0458062	2052	0.0248511	0.259028	0.0244565	0.0501893	0.808919	0.572134	0.0621954	0.221299	0.19717	0.0792391	0.104004	0.189979	1648	0.00904468	0.0983623	0.0284497	0.0983352	0.141493	0.17207	0.115838	0.160693	0.144129	0.138847	0.135871	0.141787
Man1c1	1314	0.00239836	0.0404106	0.0212473	0.0721919	0.0671317	0.140603	0.0845789	4033	0.104882	0.555935	0.0768419	0.744493	0.234037	0.252945	0.108346	0.187159	0.087014	0.146177	0.143099	0.174894	897	0.00137777	0.0275002	0.0361084	0.0174008	0.050476	0.123613	0.147241	0.140334	0.146144	0.137722	0.130706	0.129295
Cfh	1315	0.00240007	0.0404106	0.122194	0.0344051	0.140674	0.0609377	0.0340117	NA	ND	ND	ND	ND	ND	ND	ND	0.116735	0.130779	0.119477	0.134069	0.0804694	1059	0.00240007	0.0405724	0.122194	0.0344051	0.140674	0.0609377	0.0340117	0.137034	0.151483	0.13529	0.145176	0.151607
1700025N23Rik	1316	0.00240986	0.0405278	0.292493	0.0362717	0.259012	0.11539	0.0038873	839	0.00240986	0.0613805	0.292493	0.0362717	0.259012	0.11539	0.0038873	0.135162	0.20737	0.139914	0.168909	0.282642	NA	ND	ND	ND	ND	ND	ND	ND	0.145155	0.0994181	0.065485	0.105632	0.128255
Gps2	1317	0.00241069	0.0405278	0.0279253	0.0190554	0.053287	0.143517	0.303031	840	0.00241069	0.0613805	0.0279253	0.0190554	0.053287	0.143517	0.303031	0.220467	0.233872	0.198046	0.163283	0.134793	NA	ND	ND	ND	ND	ND	ND	ND	0.0435593	0.0286473	0.0608148	0.0959716	0.0718751
Guca1b	1318	0.00242718	0.0407679	0.109157	0.0128754	0.335971	0.013989	0.188441	1822	0.0189503	0.222358	0.080239	0.0166533	0.537445	0.0768785	0.424363	0.181428	0.24244	0.107504	0.182858	0.119343	1832	0.0121447	0.118825	0.279328	0.0920218	0.195966	0.0220359	0.109109	0.134997	0.167263	0.14594	0.204998	0.162611
Cdkn2a	1319	0.00242865	0.0407679	0.364408	0.0102182	0.0773401	0.0321396	0.134595	3129	0.0609569	0.41663	0.630034	0.0795892	0.0829089	0.231294	0.152041	0.098529	0.183368	0.181955	0.145086	0.160624	1175	0.00316656	0.0482759	0.189387	0.0142078	0.171005	0.0201047	0.193981	0.137329	0.178027	0.139194	0.173003	0.136885
Defa5	1320	0.00243307	0.0408111	0.166256	ND	0.0473194	0.00440696	0.191508	848	0.00243307	0.0613805	0.166256	ND	0.0473194	0.00440696	0.191508	0.160995	0.129208	0.207816	0.299914	0.155453	NA	ND	ND	ND	ND	ND	ND	ND	ND	ND	ND	ND	ND
[truncated: 22,113 more rows]

## Sheet: Legend
Dataset EV3. Ranked genes by epigenetic discordance between samples using Jensen Shannon distance (JSD). Old+OSKM vs Old comparison in whole skin.
