# Supplementary material for: Convergence of aging- and rejuvenation-related epigenetic alterations on PRC2 targets
Source: Mol Syst Biol. 2026 Feb 10;22(5):787–810. doi: 10.1038/s44320-026-00195-9 (PMC13144388; doi:10.1038/s44320-026-00195-9)
Supplement: Supplementary file 6 — Dataset EV4 [file 44320_2026_195_MOESM6_ESM.xlsx]

## Sheet: Dataset EV4
Gene symbol	ENSEMBL ID	baseMean	log2FoldChange	lfcSE	pvalue	padj
Gm5905	ENSMUSG00000110275	2332.5	7.87728	0.537598	1.31372e-49	3.15148e-45
Spr-ps1	ENSMUSG00000068303	76.6587	3.74777	0.303908	3.53838e-36	4.24411e-32
Gm32391	ENSMUSG00000104011	59.7875	3.48444	0.30684	9.17729e-31	7.33847e-27
Mlf1	ENSMUSG00000048416	4806.33	3.41744	0.321114	1.56348e-27	9.37658e-24
Mstn	ENSMUSG00000026100	4285.54	3.62506	0.358868	4.47245e-25	2.14579e-21
Afap1l1	ENSMUSG00000033032	1048.88	1.69933	0.170617	3.75747e-24	1.5023e-20
Gm47578	ENSMUSG00000113032	656.52	-1.80606	0.185479	2.50421e-23	8.58192e-20
Atp6v0c-ps2	ENSMUSG00000080242	81.6706	10.931	2.72551	2.06452e-22	6.19072e-19
Rnps1-ps	ENSMUSG00000096403	84.5735	11.1243	2.7499	3.24847e-22	8.65862e-19
Rps2-ps10	ENSMUSG00000091957	10487.1	3.63571	0.388259	6.07147e-22	1.45648e-18
Gm12901	ENSMUSG00000083720	81.1793	11.0664	2.75588	2.26991e-21	4.95025e-18
Kidins220	ENSMUSG00000036333	2546.16	0.994796	0.107305	7.79523e-21	1.55833e-17
Sema6c	ENSMUSG00000038777	659.067	2.51861	0.278283	1.5253e-20	2.81466e-17
Pitx2	ENSMUSG00000028023	252.876	3.1287	0.347844	2.20748e-20	3.65797e-17
Ramp1	ENSMUSG00000034353	2051.98	2.92372	0.325543	2.28728e-20	3.65797e-17
Plcl1	ENSMUSG00000038349	261.045	2.16806	0.243486	6.83904e-20	1.02539e-16
Smtnl1	ENSMUSG00000027077	2387.19	3.23701	0.366208	8.66768e-20	1.22311e-16
Dcaf6	ENSMUSG00000026571	2679.04	1.56954	0.177315	1.58669e-19	2.11462e-16
Pvalb	ENSMUSG00000005716	81939.2	3.37404	0.386675	1.74401e-19	2.16468e-16
Gm5823	ENSMUSG00000117813	68.9181	7.03992	0.776427	1.80473e-19	2.16468e-16
Oaz2	ENSMUSG00000040652	3659.89	1.52408	0.172607	2.0552e-19	2.34773e-16
Cystm1	ENSMUSG00000046727	2381.93	2.8567	0.331792	6.62784e-19	7.22706e-16
Gm18736	ENSMUSG00000117300	36.3815	10.1868	2.69643	7.64208e-19	7.97069e-16
Gm45338	ENSMUSG00000109783	65.1037	2.49813	0.290792	9.18841e-19	9.1842e-16
3300002P13Rik	ENSMUSG00000107585	366.09	3.69117	0.432338	1.15551e-18	1.10878e-15
Gm5575	ENSMUSG00000099891	226.403	8.69024	1.02635	1.43282e-18	1.322e-15
Neu2	ENSMUSG00000079434	5774.8	3.70977	0.440132	2.9302e-18	2.60343e-15
Mapk12	ENSMUSG00000022610	2503.89	2.37844	0.28206	3.3967e-18	2.91013e-15
Gm7809	ENSMUSG00000099397	75.637	10.4637	2.7188	3.65065e-18	3.01985e-15
Tmem117	ENSMUSG00000063296	230.378	2.77825	0.332566	6.2486e-18	4.99659e-15
Col22a1	ENSMUSG00000079022	81.7118	2.84755	0.343308	1.0016e-17	7.7508e-15
Map3k7cl	ENSMUSG00000025610	129.784	2.80626	0.34062	1.69875e-17	1.27348e-14
Lmod1	ENSMUSG00000048096	882.362	3.06525	0.37321	1.84419e-17	1.34061e-14
Tcap	ENSMUSG00000007877	32722.7	3.49014	0.425086	2.01258e-17	1.42e-14
Gm10762	ENSMUSG00000074807	141.698	1.68322	0.203882	2.41554e-17	1.65561e-14
Gm18860	ENSMUSG00000110569	67.1797	7.72331	0.973123	2.99787e-17	1.99766e-14
BC018473	ENSMUSG00000056032	109.627	7.61611	0.965752	3.50707e-17	2.27381e-14
Tbx15	ENSMUSG00000027868	3492.3	2.48899	0.307912	6.64819e-17	4.19693e-14
Atp1b1	ENSMUSG00000026576	5988.21	2.51725	0.312069	6.83864e-17	4.20647e-14
Gm10110	ENSMUSG00000062093	81.6095	2.81967	0.349672	7.32738e-17	4.39441e-14
Zfp641	ENSMUSG00000022987	386.34	2.5592	0.317269	7.57804e-17	4.4339e-14
Map2k6	ENSMUSG00000020623	284.622	1.38982	0.171064	9.68164e-17	5.52983e-14
Gm45880	ENSMUSG00000110632	257.784	9.08207	1.10677	9.97361e-17	5.56411e-14
Mylk4	ENSMUSG00000044951	8967.17	4.01808	0.502581	1.09027e-16	5.94418e-14
Ighv9-3	ENSMUSG00000096459	170.119	-0.148729	0.707481	1.34316e-16	7.16022e-14
Smtnl2	ENSMUSG00000045667	1900.64	2.62554	0.331685	2.2266e-16	1.16117e-13
Ppm1j	ENSMUSG00000002228	325.659	2.54715	0.3226	2.83502e-16	1.447e-13
Uaca	ENSMUSG00000034485	2706.53	1.95032	0.247069	3.99904e-16	1.99861e-13
Jsrp1	ENSMUSG00000020216	3117.08	3.01286	0.384758	4.18449e-16	2.01852e-13
Sgcb	ENSMUSG00000029156	1801.92	1.69551	0.214345	4.29132e-16	2.01852e-13
Plpp7	ENSMUSG00000051373	967.968	3.07611	0.392651	4.27554e-16	2.01852e-13
Isl1	ENSMUSG00000042258	318.856	2.97997	0.380592	4.50914e-16	2.08019e-13
Mtres1	ENSMUSG00000019797	1007.56	1.60148	0.20312	5.43778e-16	2.46126e-13
Synpo2	ENSMUSG00000050315	9839.55	2.74161	0.352036	6.25324e-16	2.77794e-13
Slc37a4	ENSMUSG00000032114	1337.67	2.06063	0.263185	6.41133e-16	2.79639e-13
Coq7	ENSMUSG00000030652	940.045	1.48983	0.189473	7.21822e-16	3.0921e-13
Ccdc43	ENSMUSG00000020925	1116.16	1.25848	0.159568	7.70588e-16	3.24309e-13
Tfeb	ENSMUSG00000023990	926.893	1.51824	0.193624	8.31009e-16	3.43708e-13
Eef1a2	ENSMUSG00000016349	10237.3	3.21151	0.414891	8.83123e-16	3.59072e-13
Gm48765	ENSMUSG00000114407	280.285	-2.37711	0.309086	1.38377e-15	5.53255e-13
1700120C14Rik	ENSMUSG00000100599	448.804	2.80248	0.365673	1.59747e-15	6.28223e-13
Dysf	ENSMUSG00000033788	941.532	2.86471	0.373815	1.64525e-15	6.36581e-13
Gm10605	ENSMUSG00000097974	178.917	2.76534	0.362624	2.23217e-15	8.4996e-13
Plcd4	ENSMUSG00000026173	491.922	3.18919	0.419877	2.62862e-15	9.8528e-13
A330094K24Rik	ENSMUSG00000097666	86.694	2.76158	0.364231	3.63864e-15	1.34288e-12
Atcayos	ENSMUSG00000085779	1125.42	2.63279	0.348236	3.72887e-15	1.35533e-12
Myoz1	ENSMUSG00000068697	22576.6	3.13464	0.416682	4.98097e-15	1.78341e-12
Scn1b	ENSMUSG00000019194	3679.47	2.57771	0.344135	5.90354e-15	2.08265e-12
Lrrc38	ENSMUSG00000028584	181.703	2.90204	0.387426	6.25077e-15	2.1712e-12
Ubac1	ENSMUSG00000036352	3137.6	1.57198	0.207436	6.33557e-15	2.1712e-12
Uckl1os	ENSMUSG00000010492	478.578	3.09245	0.413907	6.93587e-15	2.34344e-12
2310065F04Rik	ENSMUSG00000087410	310.626	2.87359	0.38462	7.49261e-15	2.49639e-12
Gm20743	ENSMUSG00000104117	71.5893	3.11287	0.417372	7.91714e-15	2.6017e-12
Dok7	ENSMUSG00000044716	178.693	2.42788	0.325204	8.57888e-15	2.78106e-12
Gm45315	ENSMUSG00000109925	146.928	12.1521	3.01299	9.80098e-15	3.13487e-12
Prkag3	ENSMUSG00000006542	414.7	2.49519	0.336726	1.19323e-14	3.71745e-12
Fhl3	ENSMUSG00000032643	1896.23	2.30119	0.309838	1.1902e-14	3.71745e-12
Hspb2	ENSMUSG00000038086	938.236	2.65122	0.358059	1.24351e-14	3.82444e-12
D830039M14Rik	ENSMUSG00000043126	122.444	2.98424	0.404805	1.44136e-14	4.37681e-12
Btbd8	ENSMUSG00000111375	296.167	1.72244	0.231794	1.63958e-14	4.9165e-12
Hjv	ENSMUSG00000038403	3335.87	2.79609	0.379727	1.67447e-14	4.95912e-12
Cav3	ENSMUSG00000062694	1122.78	2.96483	0.403973	1.89322e-14	5.5386e-12
Wfdc1	ENSMUSG00000023336	696.826	2.60337	0.355352	2.35804e-14	6.81531e-12
Pdlim7	ENSMUSG00000021493	4483.62	2.94771	0.405241	2.69641e-14	7.70051e-12
Bnip3l-ps	ENSMUSG00000073198	41.6465	0.196967	0.725632	2.86976e-14	8.09913e-12
Tnni2	ENSMUSG00000031097	125116	3.0973	0.425837	3.22816e-14	9.00469e-12
Anapc5	ENSMUSG00000029472	12612.6	1.35962	0.184075	3.36266e-14	9.27205e-12
1110002E22Rik	ENSMUSG00000090066	1657.54	3.04233	0.419828	3.73689e-14	1.01869e-11
P2rx6	ENSMUSG00000022758	312.668	2.72782	0.376091	3.86482e-14	1.03887e-11
Malat1	ENSMUSG00000092341	18029.3	-1.68957	0.232313	3.89755e-14	1.03887e-11
Schip1	ENSMUSG00000027777	1902.3	2.46166	0.339383	4.03911e-14	1.06477e-11
Mylpf	ENSMUSG00000030672	135309	3.24973	0.452184	4.95409e-14	1.29178e-11
Rilp	ENSMUSG00000038195	427.35	2.5816	0.358777	6.00728e-14	1.54956e-11
Rab4a	ENSMUSG00000019478	245.248	1.93067	0.267029	6.13408e-14	1.56543e-11
Magix	ENSMUSG00000031147	409.268	3.26797	0.455708	6.22088e-14	1.57087e-11
Ldha	ENSMUSG00000063229	55762.4	2.18857	0.303484	6.58283e-14	1.64495e-11
Mrln	ENSMUSG00000019933	807.878	3.34369	0.467695	7.36397e-14	1.82118e-11
Tmod1	ENSMUSG00000028328	3749.56	2.61798	0.365536	7.66066e-14	1.85628e-11
Gm45051	ENSMUSG00000108435	37.7562	2.25437	0.313041	7.65298e-14	1.85628e-11
Hacd1	ENSMUSG00000063275	695.081	2.21985	0.309395	8.32286e-14	1.99657e-11
Htatsf1	ENSMUSG00000067873	2270.27	1.0654	0.145824	8.7674e-14	2.08239e-11
Shisa4	ENSMUSG00000041889	1881.94	2.89845	0.406439	9.00924e-14	2.09069e-11
Kpna2rt	ENSMUSG00000066878	344.756	12.1969	3.02783	9.06383e-14	2.09069e-11
Igkv8-16	ENSMUSG00000076591	138.273	-0.123213	0.699683	8.92988e-14	2.09069e-11
Ptges3l	ENSMUSG00000097487	443.429	1.64544	0.229121	1.12754e-13	2.57605e-11
Smarcd3	ENSMUSG00000028949	1610.8	2.52878	0.355439	1.14025e-13	2.58052e-11
2210408F21Rik	ENSMUSG00000087380	419.481	2.70525	0.382358	1.3332e-13	2.98898e-11
Foxo4	ENSMUSG00000042903	2356.95	1.29505	0.179619	1.36362e-13	3.02887e-11
Mvb12b	ENSMUSG00000038740	670.307	1.19142	0.165143	1.47049e-13	3.23628e-11
Ube2d-ps	ENSMUSG00000083844	1171.08	2.47935	0.350871	1.58455e-13	3.45562e-11
Pnck	ENSMUSG00000002012	169.486	1.91285	0.269049	1.6039e-13	3.4663e-11
Pgm1	ENSMUSG00000025791	8321.57	2.41651	0.342908	1.71537e-13	3.67411e-11
Tpm1	ENSMUSG00000032366	115606	2.81087	0.397459	1.74851e-13	3.71196e-11
Csde1	ENSMUSG00000068823	17984.5	1.05853	0.146719	1.77557e-13	3.73632e-11
Gm49794	ENSMUSG00000116879	97.7479	1.48624	0.208063	1.84462e-13	3.84787e-11
Gmpr	ENSMUSG00000000253	1941.59	2.95941	0.421416	1.91633e-13	3.963e-11
Jph2	ENSMUSG00000017817	3816.42	2.9323	0.417448	1.93851e-13	3.97461e-11
Tmem38b	ENSMUSG00000028420	1682.26	1.88589	0.266423	2.01765e-13	4.08146e-11
2310040G24Rik	ENSMUSG00000101655	1180.33	3.1354	0.447155	2.02465e-13	4.08146e-11
Stradb	ENSMUSG00000026027	1255.73	1.79182	0.253748	2.44515e-13	4.88806e-11
Gm6733	ENSMUSG00000084329	38.8179	7.69625	1.13124	2.55375e-13	5.06297e-11
Synm	ENSMUSG00000030554	9107.64	2.94935	0.422622	2.5879e-13	5.08863e-11
Spop	ENSMUSG00000057522	7145.87	0.695704	0.096378	2.75579e-13	5.37469e-11
Cacnb1	ENSMUSG00000020882	1797.77	2.74288	0.39384	2.78726e-13	5.39223e-11
2310002L09Rik	ENSMUSG00000028396	1380.45	2.83744	0.407308	2.81075e-13	5.39417e-11
Acyp2	ENSMUSG00000060923	1625.82	2.92676	0.420007	2.85413e-13	5.42107e-11
Tpbgl	ENSMUSG00000096606	679.595	2.56627	0.367698	2.86996e-13	5.42107e-11
Fitm1	ENSMUSG00000022215	2435.24	3.16743	0.455431	3.03095e-13	5.68043e-11
Synpo2l	ENSMUSG00000039376	1259.05	2.80734	0.403472	3.20203e-13	5.95454e-11
Gm20379	ENSMUSG00000100622	60.1717	8.73979	1.51355	3.35397e-13	6.18911e-11
Jph1	ENSMUSG00000042686	2000.44	2.52144	0.362472	3.39579e-13	6.21845e-11
Fxyd1	ENSMUSG00000036570	5677.69	2.69287	0.387461	3.43418e-13	6.2411e-11
1110046J04Rik	ENSMUSG00000085457	493.687	2.92081	0.420839	3.47588e-13	6.26939e-11
Gm47022	ENSMUSG00000112142	35.631	-2.1834	0.310079	3.69179e-13	6.60913e-11
Trim54	ENSMUSG00000062077	1997.76	3.01524	0.435394	3.84439e-13	6.7811e-11
Gm12224	ENSMUSG00000085888	737.341	2.73929	0.395338	3.84144e-13	6.7811e-11
Smyd2	ENSMUSG00000026603	2989.98	2.00188	0.287392	3.94233e-13	6.90311e-11
Gm28610	ENSMUSG00000100685	24.8854	3.68115	0.532843	4.11493e-13	7.15311e-11
Plaat1	ENSMUSG00000022525	802.465	2.88726	0.417372	4.20524e-13	7.25752e-11
Pacsin3	ENSMUSG00000027257	3829.51	2.15437	0.309677	4.29145e-13	7.35341e-11
Asph	ENSMUSG00000028207	5113.28	2.18169	0.314435	4.49929e-13	7.65486e-11
Ube2d1	ENSMUSG00000019927	1613.51	1.50937	0.215735	4.6441e-13	7.84559e-11
Ndufa9	ENSMUSG00000000399	4857.06	1.60744	0.229903	4.68866e-13	7.86548e-11
Vdac1	ENSMUSG00000020402	21866.1	1.72092	0.246828	4.90565e-13	8.17234e-11
Abcb4	ENSMUSG00000042476	1224.32	3.00028	0.435686	5.09618e-13	8.43119e-11
Egflam	ENSMUSG00000042961	457.925	2.32366	0.336728	5.41942e-13	8.90455e-11
Rpl3l	ENSMUSG00000002500	4951.51	2.9949	0.435783	5.57725e-13	9.10154e-11
Mettl22	ENSMUSG00000039345	1403.51	2.46912	0.359392	5.82205e-13	9.43683e-11
Srpra	ENSMUSG00000032042	4970.7	1.34331	0.19225	6.02381e-13	9.69834e-11
Gm6192	ENSMUSG00000118220	158.692	-2.2699	0.331272	6.08806e-13	9.73644e-11
Unc45b	ENSMUSG00000018845	2773.07	2.42821	0.354201	6.3747e-13	1.01273e-10
Timm17a	ENSMUSG00000062580	2928.53	1.78149	0.257235	6.46712e-13	1.02066e-10
Lrrc39	ENSMUSG00000027961	1289.17	2.54277	0.370905	6.89267e-13	1.08071e-10
Tnnc2	ENSMUSG00000017300	115657	3.17525	0.464986	7.15728e-13	1.09361e-10
Macrod1	ENSMUSG00000036278	1809.82	2.39238	0.349511	7.14176e-13	1.09361e-10
Sobp	ENSMUSG00000038248	164.194	2.24018	0.325814	7.08349e-13	1.09361e-10
Gm4544	ENSMUSG00000116056	247.927	2.91197	0.425667	7.03276e-13	1.09361e-10
Ndrg2	ENSMUSG00000004558	27371.6	2.33375	0.340641	7.50144e-13	1.13894e-10
Gm37903	ENSMUSG00000103070	127.98	-2.23407	0.32579	8.17551e-13	1.23347e-10
Osbpl6	ENSMUSG00000042359	445.407	3.11328	0.458162	9.10118e-13	1.35714e-10
Or51k1	ENSMUSG00000066263	81.3582	-1.57071	0.227765	9.10831e-13	1.35714e-10
Klhl33	ENSMUSG00000090799	1598.57	2.78049	0.40877	9.44334e-13	1.39837e-10
1110002O04Rik	ENSMUSG00000102531	29.1393	3.39239	0.499603	9.98146e-13	1.46899e-10
Gyg1	ENSMUSG00000019528	5859.83	2.61712	0.385565	1.12863e-12	1.6509e-10
Art1	ENSMUSG00000030996	3691.31	2.99106	0.442467	1.20797e-12	1.74989e-10
Suclg1	ENSMUSG00000052738	4519.83	1.80741	0.264482	1.21089e-12	1.74989e-10
Tcea3	ENSMUSG00000001604	1925.29	2.83753	0.419916	1.26747e-12	1.80984e-10
Capn3	ENSMUSG00000079110	2114.2	3.27684	0.485702	1.26532e-12	1.80984e-10
Tigar	ENSMUSG00000038028	1657.91	2.48215	0.366772	1.29157e-12	1.82311e-10
Tnnt3	ENSMUSG00000061723	209001	2.90012	0.428924	1.29196e-12	1.82311e-10
Tpi1	ENSMUSG00000023456	37130.5	2.07505	0.305439	1.36121e-12	1.90959e-10
Des	ENSMUSG00000026208	49214.2	3.05047	0.452485	1.42471e-12	1.98705e-10
Nrep	ENSMUSG00000042834	3306.53	2.40499	0.356057	1.43748e-12	1.99328e-10
Aamdc	ENSMUSG00000035642	1661.26	2.26197	0.334801	1.48774e-12	2.05111e-10
Nudt3	ENSMUSG00000024213	2610.71	0.747524	0.107133	1.56155e-12	2.14057e-10
Gm20337	ENSMUSG00000112880	51.7317	2.32038	0.344365	1.59802e-12	2.17812e-10
Spag7	ENSMUSG00000018287	2083.44	1.16187	0.168889	1.68746e-12	2.28703e-10
Phkg1	ENSMUSG00000025537	2828.31	2.71921	0.4051	1.70824e-12	2.30219e-10
Pitx1	ENSMUSG00000021506	45.8614	3.64093	0.545448	1.94446e-12	2.56295e-10
Dusp23	ENSMUSG00000026544	428.191	1.87381	0.277389	1.94231e-12	2.56295e-10
Slc25a4	ENSMUSG00000031633	52462.3	2.73614	0.408002	1.93827e-12	2.56295e-10
Hspb3	ENSMUSG00000051456	364.153	2.87618	0.429463	1.91615e-12	2.56295e-10
Rtn2	ENSMUSG00000030401	9781.66	2.99014	0.448406	2.01049e-12	2.6355e-10
Gm12070	ENSMUSG00000069939	570.488	3.32045	0.497815	2.12961e-12	2.77648e-10
Rab28	ENSMUSG00000029128	1827.98	1.21939	0.178621	2.26291e-12	2.93432e-10
Ndufa13	ENSMUSG00000036199	6778.26	2.07507	0.309605	2.29371e-12	2.95827e-10
Mrps28	ENSMUSG00000040269	1049.13	1.66324	0.245948	2.40387e-12	3.08377e-10
2610306M01Rik	ENSMUSG00000100164	173.88	1.34282	0.198037	2.43484e-12	3.10688e-10
Ccng1	ENSMUSG00000020326	12041.7	2.08822	0.311413	2.46504e-12	3.12877e-10
Phkb	ENSMUSG00000036879	5404.32	1.8871	0.280969	2.54778e-12	3.21677e-10
Gnas	ENSMUSG00000027523	19570.9	1.69265	0.251764	2.56382e-12	3.22008e-10
Myadml2	ENSMUSG00000025141	1267.25	2.80119	0.421263	2.69068e-12	3.3618e-10
Tmed1	ENSMUSG00000032180	850.414	1.32889	0.196613	3.07447e-12	3.82142e-10
Speg	ENSMUSG00000026207	1403.85	2.31832	0.348717	3.11922e-12	3.83728e-10
Tmem181b-ps	ENSMUSG00000096780	609.655	1.33829	0.198166	3.1158e-12	3.83728e-10
Lmod3	ENSMUSG00000044086	3198.45	3.12808	0.472936	3.2248e-12	3.94692e-10
Tef	ENSMUSG00000022389	7243.52	1.95872	0.292094	3.36372e-12	4.09605e-10
Cox8b	ENSMUSG00000025488	6764.5	3.18973	0.483914	3.56169e-12	4.31523e-10
Hspa1l	ENSMUSG00000007033	552.978	3.09488	0.469272	3.6709e-12	4.42519e-10
Coro6	ENSMUSG00000020836	1764.99	2.36391	0.357275	3.72349e-12	4.46614e-10
Dyrk1b	ENSMUSG00000002409	803.409	1.35756	0.201856	3.80934e-12	4.54638e-10
Mdh2	ENSMUSG00000019179	12645.2	1.62443	0.244731	3.85811e-12	4.58179e-10
Cacng6	ENSMUSG00000078815	1164.42	2.54159	0.385023	3.97668e-12	4.69934e-10
Tmem233	ENSMUSG00000079278	1764.99	3.02343	0.45935	4.05864e-12	4.77268e-10
Cyc1	ENSMUSG00000022551	5437.49	1.37921	0.206773	4.22094e-12	4.93932e-10
Gm42519	ENSMUSG00000105247	279.793	-2.48431	0.379874	4.61936e-12	5.37932e-10
Adss1	ENSMUSG00000011148	10522.9	3.01923	0.462083	4.88936e-12	5.66622e-10
Tmod4	ENSMUSG00000005628	6537.89	2.76401	0.422987	5.01108e-12	5.77937e-10
Gm48161	ENSMUSG00000113424	7028.84	-1.85962	0.28267	5.07518e-12	5.82529e-10
Aldoa	ENSMUSG00000030695	259153	2.92906	0.449987	5.16363e-12	5.89859e-10
Zbtb47	ENSMUSG00000013419	1453.41	1.8445	0.27887	5.21919e-12	5.9338e-10
Dynlt1b	ENSMUSG00000096255	3052.6	2.41387	0.368118	5.29888e-12	5.99598e-10
3425401B19Rik	ENSMUSG00000071540	3117.85	3.40203	0.520865	5.37945e-12	6.05857e-10
Nexn	ENSMUSG00000039103	3271.53	2.66905	0.408916	5.564e-12	6.23714e-10
Cox7a1	ENSMUSG00000074218	3164.43	3.04393	0.466053	5.6317e-12	6.28367e-10
Lmod2	ENSMUSG00000029683	4747.02	3.13949	0.481196	5.79905e-12	6.44044e-10
Serpinb6a	ENSMUSG00000060147	26334.5	2.18016	0.331856	5.92747e-12	6.55272e-10
Vdac3	ENSMUSG00000008892	6725.52	1.89595	0.288731	6.1888e-12	6.81023e-10
Zfp358	ENSMUSG00000047264	782.5	1.37679	0.20724	6.34443e-12	6.94962e-10
Gm30794	ENSMUSG00000117545	269.92	2.60422	0.399079	6.56839e-12	7.16223e-10
Cand2	ENSMUSG00000030319	1187.56	2.30485	0.352962	6.90468e-12	7.49486e-10
Park7	ENSMUSG00000028964	5064.93	1.83872	0.280908	7.48914e-12	8.09266e-10
Art5	ENSMUSG00000070424	449.145	2.99704	0.462537	8.04876e-12	8.65837e-10
Vezt	ENSMUSG00000036099	1434.4	1.4188	0.214995	8.36209e-12	8.95528e-10
Gm10153	ENSMUSG00000066101	35.1084	-0.128483	0.701019	9.39767e-12	1.00196e-09
Mrps23	ENSMUSG00000023723	1479.33	1.00027	0.149718	9.72363e-12	1.03212e-09
Atp1a2	ENSMUSG00000007097	22950.4	2.37105	0.366515	9.85961e-12	1.04195e-09
Dhrs7c	ENSMUSG00000033044	2024.28	2.80387	0.434827	9.91316e-12	1.04301e-09
Or4a74	ENSMUSG00000075081	95.5383	-1.50258	0.229657	1.04847e-11	1.09833e-09
mt-Cytb	ENSMUSG00000064370	307720	1.72078	0.263667	1.05887e-11	1.09962e-09
Gm28661	ENSMUSG00000102070	249585	1.59004	0.243016	1.05725e-11	1.09962e-09
Pgam2	ENSMUSG00000020475	14074.5	2.82882	0.440768	1.10162e-11	1.1342e-09
Rhbdd3	ENSMUSG00000034175	535.249	1.02639	0.154413	1.09852e-11	1.1342e-09
Hectd2os	ENSMUSG00000087579	229.921	3.15125	0.490947	1.11928e-11	1.14746e-09
Th	ENSMUSG00000000214	183.852	3.98793	0.621595	1.12644e-11	1.14988e-09
Ckm	ENSMUSG00000030399	196076	2.94339	0.457388	1.14383e-11	1.16268e-09
Fastk	ENSMUSG00000028959	2975.46	1.30648	0.199128	1.23662e-11	1.2517e-09
Snta1	ENSMUSG00000027488	2599.85	2.27738	0.353837	1.24618e-11	1.25607e-09
Cryab	ENSMUSG00000032060	16217.2	2.53852	0.39458	1.25944e-11	1.26413e-09
Sucla2	ENSMUSG00000022110	6639.95	1.51438	0.232192	1.3089e-11	1.3083e-09
Pygm	ENSMUSG00000032648	39624.5	2.94663	0.461597	1.32314e-11	1.31704e-09
Rapsn	ENSMUSG00000002104	362.944	2.64453	0.412419	1.35388e-11	1.33749e-09
Gm15459	ENSMUSG00000100801	5463.71	10.8777	1.73308	1.3604e-11	1.33749e-09
Gm47221	ENSMUSG00000112319	340.7	-1.16575	0.177698	1.35691e-11	1.33749e-09
Pbxip1	ENSMUSG00000042613	4068.37	1.82008	0.281761	1.3876e-11	1.35866e-09
Ppm1a	ENSMUSG00000021096	4605.41	0.957426	0.144799	1.43055e-11	1.39502e-09
Coq9	ENSMUSG00000031782	3783.23	1.55565	0.239412	1.46691e-11	1.42468e-09
Nol3	ENSMUSG00000014776	1201.74	2.01804	0.313888	1.48537e-11	1.43679e-09
Pdhb	ENSMUSG00000021748	4933.21	1.24694	0.190502	1.49575e-11	1.43807e-09
Smco1	ENSMUSG00000046345	609.249	2.60035	0.406775	1.49868e-11	1.43807e-09
4632428C04Rik	ENSMUSG00000097184	139.57	2.6523	0.414918	1.56922e-11	1.49976e-09
Atp1b2	ENSMUSG00000041329	1266.8	2.92194	0.459349	1.76343e-11	1.67869e-09
Gm45033	ENSMUSG00000108500	52.5198	-1.8712	0.292334	1.79652e-11	1.70343e-09
mt-Tw	ENSMUSG00000064346	41.2391	2.48867	0.390555	1.83896e-11	1.7368e-09
Cacng1	ENSMUSG00000020722	2070.38	2.79037	0.438807	1.87425e-11	1.76319e-09
Apobec2	ENSMUSG00000040694	21578.2	2.90563	0.459937	2.03658e-11	1.89362e-09
Gck	ENSMUSG00000041798	451.55	3.07787	0.485969	2.03501e-11	1.89362e-09
Or51q1	ENSMUSG00000094520	142.538	-1.44251	0.224018	2.03157e-11	1.89362e-09
Cacna1s	ENSMUSG00000026407	6414.73	2.55635	0.403651	2.10079e-11	1.94579e-09
Rplp1rt	ENSMUSG00000091014	120.048	8.56644	1.3579	2.15589e-11	1.98914e-09
Idh3b	ENSMUSG00000027406	8263.47	1.92014	0.300387	2.19331e-11	2.01592e-09
Sh3bgr	ENSMUSG00000040666	3381.5	2.42704	0.383424	2.32985e-11	2.12512e-09
5430431A17Rik	ENSMUSG00000108322	490.731	2.4912	0.393117	2.32631e-11	2.12512e-09
Lbx1	ENSMUSG00000025216	173.884	2.87182	0.454239	2.34217e-11	2.12827e-09
Pter	ENSMUSG00000026730	504.709	1.14212	0.175997	2.41339e-11	2.18471e-09
Xirp2	ENSMUSG00000027022	19334.3	2.87272	0.456654	2.47422e-11	2.22971e-09
Xirp2	ENSMUSG00000027022	19334.3	2.87272	0.456654	2.47422e-11	2.22971e-09
E2f6	ENSMUSG00000057469	1460.72	1.582	0.246637	2.48169e-11	2.22971e-09
Rab12	ENSMUSG00000023460	2002.07	1.18205	0.182352	2.49624e-11	2.23441e-09
Pink1	ENSMUSG00000028756	9970.46	1.76641	0.277346	2.59427e-11	2.31353e-09
Mrps5	ENSMUSG00000027374	1098.66	1.03532	0.159306	2.68396e-11	2.38464e-09
Coq10a	ENSMUSG00000039914	2992.54	2.1814	0.344749	2.69881e-11	2.38899e-09
Lynx1	ENSMUSG00000022594	2256.16	1.85916	0.292868	2.71996e-11	2.39887e-09
Fem1a	ENSMUSG00000043683	5201.6	1.72101	0.27089	2.85949e-11	2.50282e-09
Isca1	ENSMUSG00000044792	4222.89	1.51226	0.235721	2.86913e-11	2.50282e-09
H4c8	ENSMUSG00000060981	256.521	2.69297	0.427971	2.86005e-11	2.50282e-09
Rab3a	ENSMUSG00000031840	463.823	1.66534	0.261651	3.08148e-11	2.67832e-09
mt-Nd2	ENSMUSG00000064345	126620	1.98914	0.311997	3.11458e-11	2.69731e-09
Atp5pf	ENSMUSG00000022890	8264.7	2.09017	0.332058	3.42403e-11	2.95464e-09
Slc25a11	ENSMUSG00000014606	4137.82	1.31223	0.205477	3.56215e-11	3.06281e-09
Pdk2	ENSMUSG00000038967	3483.81	2.41407	0.385154	3.7522e-11	3.21469e-09
Casq1	ENSMUSG00000007122	23788.3	2.87581	0.461561	3.84973e-11	3.28652e-09
Ifngr2	ENSMUSG00000022965	1944.59	1.13508	0.176781	3.88753e-11	3.29534e-09
Ndufs5-ps	ENSMUSG00000081824	427.229	3.73215	0.600436	3.88522e-11	3.29534e-09
Sgcg	ENSMUSG00000035296	3823.16	2.87588	0.461021	3.92549e-11	3.31579e-09
Ndufa5	ENSMUSG00000023089	3913.2	2.24232	0.358528	3.97758e-11	3.34801e-09
Ak1	ENSMUSG00000026817	12754.3	2.44351	0.390558	4.00416e-11	3.3586e-09
Gm11967	ENSMUSG00000084819	298.103	3.83692	0.617996	4.07068e-11	3.40249e-09
Gm47021	ENSMUSG00000113036	30.4474	9.60905	2.79371	4.25387e-11	3.54327e-09
Fam131a	ENSMUSG00000050821	567.719	1.79204	0.284402	4.29627e-11	3.5662e-09
Cisd1	ENSMUSG00000037710	2743.15	1.74363	0.275267	4.32444e-11	3.57721e-09
Katnal2	ENSMUSG00000025420	207.759	2.229	0.356557	4.3608e-11	3.59489e-09
Lsmem1	ENSMUSG00000071342	367.794	2.37174	0.379984	4.41749e-11	3.62915e-09
Stac3	ENSMUSG00000040287	2114.23	2.73692	0.44037	4.43924e-11	3.63457e-09
Gm38560	ENSMUSG00000112375	70.3474	2.97022	0.478353	4.5562e-11	3.71764e-09
Dym	ENSMUSG00000035765	1332.13	1.55948	0.246422	4.76116e-11	3.87171e-09
Mllt3	ENSMUSG00000028496	1880.8	2.36088	0.379421	4.86439e-11	3.94229e-09
Myl1	ENSMUSG00000061816	76936.2	2.57839	0.414398	4.92025e-11	3.97414e-09
Mief2	ENSMUSG00000018599	1313.48	2.03078	0.325226	5.17524e-11	4.15214e-09
Tmem150a	ENSMUSG00000055912	523.314	1.67002	0.265663	5.16616e-11	4.15214e-09
Dnajc27	ENSMUSG00000020657	881.848	2.03426	0.32604	5.21705e-11	4.17173e-09
Gm46432	ENSMUSG00000114827	18.3005	9.01119	2.71681	5.25765e-11	4.19022e-09
Dcaf8	ENSMUSG00000026554	5173.78	0.934468	0.1459	5.30758e-11	4.21601e-09
Uqcrfs1	ENSMUSG00000038462	5600.77	1.58307	0.250664	5.79152e-11	4.58524e-09
Tmem52	ENSMUSG00000023153	1020.98	3.07545	0.498674	5.89274e-11	4.64356e-09
Gapdh	ENSMUSG00000057666	173912	2.53743	0.409527	5.9039e-11	4.64356e-09
Cd99l2	ENSMUSG00000035776	2575.76	1.06134	0.166515	6.03099e-11	4.71715e-09
H1f2	ENSMUSG00000036181	2043.22	1.33888	0.211927	6.03679e-11	4.71715e-09
Myo18b	ENSMUSG00000072720	2456.19	2.77113	0.448983	6.08865e-11	4.74223e-09
Cycs	ENSMUSG00000063694	5509.75	2.1199	0.342242	6.27049e-11	4.86805e-09
Mrpl51	ENSMUSG00000030335	3135.69	1.72933	0.27556	6.5305e-11	5.04205e-09
Tmcc2	ENSMUSG00000042066	441.53	1.64496	0.263021	6.53665e-11	5.04205e-09
Mpc1	ENSMUSG00000023861	6256.07	2.30766	0.374594	6.71435e-11	5.16252e-09
Gm5641	ENSMUSG00000069014	729.571	-13.4076	3.75386	6.79596e-11	5.20857e-09
Pomgnt1	ENSMUSG00000028700	1495	0.947009	0.148453	6.82093e-11	5.21106e-09
Pomgnt1	ENSMUSG00000028700	1495	0.947009	0.148453	6.82093e-11	5.21106e-09
Hoxd9	ENSMUSG00000043342	285.336	1.81228	0.291249	6.96691e-11	5.30569e-09
Gm11266	ENSMUSG00000087413	221.357	1.84381	0.296463	7.13861e-11	5.41924e-09
Pabpc4	ENSMUSG00000011257	2772.75	1.3423	0.213522	7.22883e-11	5.45322e-09
Ddo	ENSMUSG00000063428	377.922	2.28125	0.36976	7.21241e-11	5.45322e-09
2310020H05Rik	ENSMUSG00000100410	76.8386	2.73413	0.445533	7.49291e-11	5.63472e-09
Tmem182	ENSMUSG00000079588	5818.96	2.30317	0.374104	7.61765e-11	5.71062e-09
Iqcg	ENSMUSG00000035578	125.185	2.58729	0.421674	7.64872e-11	5.71605e-09
Msrb3	ENSMUSG00000051236	2438.04	1.5534	0.249081	7.72361e-11	5.74187e-09
Gm34883	ENSMUSG00000117290	104.744	3.00742	0.491478	7.73114e-11	5.74187e-09
Sbk2	ENSMUSG00000030433	1202.69	2.13859	0.346208	7.76346e-11	5.74807e-09
Myorg	ENSMUSG00000046312	1313.6	2.22636	0.361468	7.89091e-11	5.82446e-09
Neurl1a	ENSMUSG00000006435	1310	2.44891	0.3986	8.01408e-11	5.89723e-09
Tmem242	ENSMUSG00000004945	2266.81	1.6645	0.268893	8.11111e-11	5.95038e-09
Fsd2	ENSMUSG00000038663	1819.9	2.42677	0.395201	8.26991e-11	6.04838e-09
Dusp10	ENSMUSG00000039384	910.038	1.94094	0.314494	8.39036e-11	6.11782e-09
Kcnj12	ENSMUSG00000042529	374.32	2.65135	0.432998	8.55251e-11	6.21716e-09
Epm2a	ENSMUSG00000055493	1132.65	2.13899	0.348031	8.69427e-11	6.30111e-09
Hhatl	ENSMUSG00000032523	1517.62	2.88967	0.472748	8.73333e-11	6.31036e-09
Lysmd4	ENSMUSG00000043831	537.255	0.795222	0.124848	8.88329e-11	6.39944e-09
Fxr1	ENSMUSG00000027680	6586.47	1.77326	0.287555	9.09245e-11	6.5305e-09
Styxl2	ENSMUSG00000026564	536.859	2.71699	0.445572	1.00255e-10	7.1603e-09
Acta1	ENSMUSG00000031972	344036	3.20389	0.526264	1.0029e-10	7.1603e-09
Csrp3	ENSMUSG00000030470	9215.86	2.66018	0.43676	1.01537e-10	7.22779e-09
Tars3	ENSMUSG00000030515	779.539	2.11408	0.345487	1.0416e-10	7.3926e-09
Chchd10	ENSMUSG00000049422	3172.44	2.68958	0.442312	1.07744e-10	7.62439e-09
Apoo-ps	ENSMUSG00000049233	55.651	0.137304	0.703102	1.09242e-10	7.70765e-09
Gm37435	ENSMUSG00000102676	15.6464	4.85226	0.789403	1.13133e-10	7.9588e-09
Prr33	ENSMUSG00000043795	1287.73	3.03935	0.501293	1.14571e-10	8.0364e-09
Vdac2	ENSMUSG00000021771	5916.55	1.16272	0.18619	1.18718e-10	8.30297e-09
Ndufaf5	ENSMUSG00000027384	1082.67	2.56763	0.423039	1.19581e-10	8.33905e-09
Pkdcc	ENSMUSG00000024247	753.955	1.74445	0.284187	1.2529e-10	8.71182e-09
Gm10036	ENSMUSG00000058064	642.404	2.64805	0.437296	1.27363e-10	8.83036e-09
Gm11716	ENSMUSG00000086298	400.329	3.22391	0.534228	1.31042e-10	9.05925e-09
Ybx1	ENSMUSG00000028639	13144.8	1.64286	0.268499	1.31823e-10	9.08707e-09
Ehbp1l1	ENSMUSG00000024937	4481.03	1.74007	0.283539	1.34452e-10	9.21536e-09
Ablim2	ENSMUSG00000029095	807.442	1.77618	0.290019	1.34324e-10	9.21536e-09
Pde4dip	ENSMUSG00000038170	24407.7	2.49392	0.411816	1.36335e-10	9.31778e-09
Mlycd	ENSMUSG00000074064	1326.54	1.76908	0.289685	1.42958e-10	9.74267e-09
Fbxo31	ENSMUSG00000052934	1853.27	1.84872	0.302877	1.44143e-10	9.76789e-09
Rpl10-ps1	ENSMUSG00000080859	275.185	-0.0931207	0.692423	1.43809e-10	9.76789e-09
Gm37829	ENSMUSG00000104453	519.541	2.33283	0.385138	1.44556e-10	9.76834e-09
Ighv1-52	ENSMUSG00000095204	75.0858	-0.0924716	0.69229	1.47134e-10	9.91459e-09
Klhl31	ENSMUSG00000044938	3549.03	2.49464	0.412689	1.48289e-10	9.93663e-09
Vamp5	ENSMUSG00000073002	1415.22	2.78658	0.462298	1.48175e-10	9.93663e-09
Pdlim3	ENSMUSG00000031636	9420.36	2.44913	0.405178	1.53986e-10	1.02896e-08
Rtn4	ENSMUSG00000020458	15633.9	1.40295	0.228006	1.59418e-10	1.05689e-08
Klhdc2	ENSMUSG00000020978	1613.33	1.21524	0.196252	1.59487e-10	1.05689e-08
Pals2	ENSMUSG00000038388	1229.23	1.48959	0.242726	1.59284e-10	1.05689e-08
Kcnn1	ENSMUSG00000002908	289.085	2.11142	0.349165	1.63647e-10	1.08147e-08
Atp5f1c	ENSMUSG00000025781	14716.7	1.96025	0.321631	1.72397e-10	1.13617e-08
Dcun1d2	ENSMUSG00000038506	1581.44	1.24977	0.20256	1.7328e-10	1.13885e-08
Tmem38a	ENSMUSG00000031791	12649.9	2.68661	0.448823	1.73859e-10	1.13953e-08
Gm10259	ENSMUSG00000069083	147.045	0.132843	0.701701	1.76107e-10	1.15112e-08
Cox6a2	ENSMUSG00000030785	15225.2	3.15732	0.527495	1.7782e-10	1.15916e-08
Ndufs8	ENSMUSG00000059734	3126.55	1.55559	0.254578	1.79582e-10	1.16748e-08
Pdhx	ENSMUSG00000010914	1180.34	1.43289	0.233471	1.80575e-10	1.17076e-08
Nctc1	ENSMUSG00000087090	1536.86	2.85347	0.476326	1.85259e-10	1.19789e-08
Bckdk	ENSMUSG00000030802	3406.75	1.47899	0.241875	1.86859e-10	1.20499e-08
Yipf7	ENSMUSG00000029158	1051.76	2.74994	0.459387	1.96162e-10	1.26159e-08
Sar1b	ENSMUSG00000020386	5529.64	2.00536	0.332234	1.98746e-10	1.27479e-08
Aco2	ENSMUSG00000022477	16607.8	1.84112	0.3051	2.06652e-10	1.32048e-08
A930005H10Rik	ENSMUSG00000054426	423.289	2.57028	0.429737	2.06971e-10	1.32048e-08
Camk2g	ENSMUSG00000021820	2199.57	1.46827	0.240751	2.09184e-10	1.33106e-08
mt-Nd1	ENSMUSG00000064341	193353	1.66069	0.273933	2.18537e-10	1.3869e-08
Cers1	ENSMUSG00000087408	102.223	2.67441	0.447907	2.20815e-10	1.39766e-08
Cers1	ENSMUSG00000087408	102.223	2.67441	0.447907	2.20815e-10	1.39766e-08
Dusp13b	ENSMUSG00000021768	1122.06	2.51733	0.421725	2.22427e-10	1.40236e-08
Mlip	ENSMUSG00000032355	2464.69	2.65674	0.445153	2.23312e-10	1.40236e-08
Gm15408	ENSMUSG00000086610	60.9725	1.88517	0.313762	2.23215e-10	1.40236e-08
Lrrc14b	ENSMUSG00000021579	1447.4	2.81391	0.472139	2.26316e-10	1.41752e-08
Atp2a1	ENSMUSG00000030730	176337	2.88599	0.48399	2.28322e-10	1.42636e-08
Galnt17	ENSMUSG00000034040	420.048	2.33392	0.390058	2.2971e-10	1.4313e-08
Atp5po	ENSMUSG00000022956	10690.2	1.88375	0.314205	2.49979e-10	1.55129e-08
Prkn	ENSMUSG00000023826	323.324	1.86106	0.309744	2.50828e-10	1.55129e-08
Gm7172	ENSMUSG00000112926	104.752	6.77309	1.15357	2.50907e-10	1.55129e-08
Asb8	ENSMUSG00000048175	2008.77	1.69086	0.280215	2.55776e-10	1.57733e-08
Cep19	ENSMUSG00000035790	369.141	0.825749	0.133274	2.60299e-10	1.59087e-08
Mrpl42	ENSMUSG00000062981	4038.83	2.02531	0.338666	2.60367e-10	1.59087e-08
Gm12319	ENSMUSG00000087523	144.464	2.74393	0.462105	2.60625e-10	1.59087e-08
Gm49599	ENSMUSG00000116908	44.1436	-2.88448	0.484206	2.59846e-10	1.59087e-08
Pkm	ENSMUSG00000032294	42953.8	1.77352	0.296337	2.82628e-10	1.72081e-08
Gm49477	ENSMUSG00000116066	66.2958	3.302	0.56005	2.85499e-10	1.73388e-08
Gm2436	ENSMUSG00000112022	88.3388	0.123355	0.699002	2.89216e-10	1.75202e-08
Tpm2	ENSMUSG00000028464	98193	3.00053	0.507127	2.93845e-10	1.77112e-08
Reep1	ENSMUSG00000052852	549.138	2.04915	0.343389	2.93706e-10	1.77112e-08
Gm16534	ENSMUSG00000090157	20.4781	2.49224	0.416329	2.95895e-10	1.779e-08
NA	ENSMUSG00000067017	592.088	6.78864	1.15719	2.96978e-10	1.78105e-08
Asb18	ENSMUSG00000067081	192.667	2.59696	0.438725	2.99195e-10	1.78987e-08
Ecsit	ENSMUSG00000066839	1266.01	1.55648	0.258547	3.10022e-10	1.85003e-08
Gm31659	ENSMUSG00000110489	168.955	3.56281	0.609376	3.20154e-10	1.90575e-08
Large1	ENSMUSG00000004383	776.729	1.21878	0.200785	3.28474e-10	1.94335e-08
Ccr9	ENSMUSG00000029530	43.0196	-2.71686	0.461636	3.289e-10	1.94335e-08
Ampd1	ENSMUSG00000070385	6871.2	2.44824	0.415511	3.2753e-10	1.94335e-08
Ddit4l	ENSMUSG00000046818	3911.64	2.51804	0.42651	3.36073e-10	1.98085e-08
Aldh1a1	ENSMUSG00000053279	7631.42	2.25463	0.380888	3.41246e-10	2.00641e-08
Aldh1a1	ENSMUSG00000053279	7631.42	2.25463	0.380888	3.41246e-10	2.00641e-08
St3gal6	ENSMUSG00000022747	1968.31	2.16751	0.366085	3.43341e-10	2.01379e-08
Gm44386	ENSMUSG00000107689	378.424	3.02504	0.514485	3.44972e-10	2.01842e-08
Mybpc1	ENSMUSG00000020061	29037.9	2.58975	0.438642	3.52124e-10	2.05525e-08
Pdss2	ENSMUSG00000038240	295.188	1.17261	0.193327	3.56665e-10	2.07671e-08
Gt(ROSA)26Sor	ENSMUSG00000086429	270.393	-1.58345	0.266298	3.76867e-10	2.18902e-08
Aldh4a1	ENSMUSG00000028737	1808.34	0.739468	0.120011	3.79357e-10	2.19664e-08
Apbb2	ENSMUSG00000029207	1053.68	1.36649	0.227078	3.80926e-10	2.19664e-08
Gm5512	ENSMUSG00000112693	157.295	1.66575	0.279392	3.80524e-10	2.19664e-08
Fn3k	ENSMUSG00000025175	248.046	2.7179	0.463014	3.87524e-10	2.22933e-08
Mypn	ENSMUSG00000020067	2129.86	2.55911	0.435929	3.96834e-10	2.27743e-08
Rilpl1	ENSMUSG00000029392	2492.2	2.80304	0.478371	4.0922e-10	2.34291e-08
Prlr	ENSMUSG00000005268	680.092	-2.86818	0.496983	4.36591e-10	2.49366e-08
Trip10	ENSMUSG00000019487	2053.22	1.5294	0.256448	4.48305e-10	2.55363e-08
Mfn2	ENSMUSG00000029020	5498.13	1.40606	0.234945	4.49218e-10	2.55363e-08
Lrrc20	ENSMUSG00000037151	2150.82	1.90907	0.323445	4.58189e-10	2.59233e-08
NA	ENSMUSG00000100783	112.315	2.68135	0.458996	4.57664e-10	2.59233e-08
Amz2	ENSMUSG00000020610	2276.43	1.69303	0.285779	4.59402e-10	2.59308e-08
Ndufb7	ENSMUSG00000033938	3491.33	1.59113	0.26733	4.67686e-10	2.63364e-08
Cfl2	ENSMUSG00000062929	7703.63	2.04843	0.34753	4.90609e-10	2.75179e-08
Or4f14b	ENSMUSG00000094747	142.498	-1.27676	0.213867	4.90962e-10	2.75179e-08
Efcab2	ENSMUSG00000026495	303.075	2.16227	0.369438	5.02202e-10	2.80823e-08
Gm41341	ENSMUSG00000069996	20.8705	9.09745	2.77301	5.29273e-10	2.95273e-08
1700123M08Rik	ENSMUSG00000085614	124.126	2.58229	0.444182	5.52128e-10	3.07308e-08
Ndufs1	ENSMUSG00000025968	5734.51	1.25151	0.210399	5.61243e-10	3.11659e-08
Dele1	ENSMUSG00000024442	1271	1.14547	0.190952	5.6417e-10	3.1256e-08
Zmat2	ENSMUSG00000001383	2459.24	0.645802	0.105515	5.71974e-10	3.16154e-08
Me3	ENSMUSG00000030621	762.142	2.59985	0.447587	5.87298e-10	3.23368e-08
Ggnbp1	ENSMUSG00000048731	433.062	2.10374	0.36022	5.87721e-10	3.23368e-08
Trim63	ENSMUSG00000028834	3203.86	3.15866	0.546913	6.33973e-10	3.47223e-08
Eno3	ENSMUSG00000060600	67847.1	2.85245	0.494855	6.33676e-10	3.47223e-08
Lrp2bp	ENSMUSG00000031637	129.217	2.59027	0.447154	6.36631e-10	3.47885e-08
Cul2	ENSMUSG00000024231	1343.81	0.803088	0.132381	6.48973e-10	3.53823e-08
Kcnj11	ENSMUSG00000096146	923.779	2.7003	0.466546	6.54097e-10	3.55808e-08
Pla2g12a	ENSMUSG00000027999	1325.18	1.74134	0.29707	6.6633e-10	3.61642e-08
Obscn	ENSMUSG00000061462	11212.4	2.96866	0.51509	6.69798e-10	3.62704e-08
Wsb1	ENSMUSG00000017677	1768.3	-1.07754	0.180644	6.88073e-10	3.7131e-08
6330403L08Rik	ENSMUSG00000075585	248.959	1.32455	0.223464	6.88786e-10	3.7131e-08
Uqcrb	ENSMUSG00000021520	6793.98	1.98961	0.342042	6.99367e-10	3.76169e-08
Atp5f1a	ENSMUSG00000025428	29847.2	1.10789	0.186886	7.08926e-10	3.79881e-08
Ryr1	ENSMUSG00000030592	11556	2.67629	0.464605	7.09437e-10	3.79881e-08
Or4a77	ENSMUSG00000075078	48.1718	-1.86641	0.318631	7.23698e-10	3.86655e-08
Dbp	ENSMUSG00000059824	2349.57	2.7035	0.468877	7.25916e-10	3.86978e-08
Idh3a	ENSMUSG00000032279	6146.93	1.63087	0.275247	7.28229e-10	3.8735e-08
Chchd3	ENSMUSG00000053768	5724.85	1.99169	0.34315	7.52963e-10	3.9962e-08
Hadhb	ENSMUSG00000059447	9208.28	1.11484	0.188931	7.65729e-10	4.05498e-08
Kbtbd13	ENSMUSG00000054978	186.618	2.56252	0.444398	7.80224e-10	4.12264e-08
Morf4l1-ps1	ENSMUSG00000116875	58.656	0.137386	0.703129	7.90144e-10	4.16588e-08
Zswim7	ENSMUSG00000014243	458.24	2.21573	0.383619	8.02643e-10	4.2225e-08
Clcn1	ENSMUSG00000029862	1029.46	2.90115	0.505452	8.17944e-10	4.29358e-08
Snrnp27	ENSMUSG00000001158	1326.84	1.40785	0.239437	8.37547e-10	4.37732e-08
Sod2	ENSMUSG00000006818	4663.78	1.46801	0.249981	8.36548e-10	4.37732e-08
Sypl2	ENSMUSG00000027887	2851.98	2.64751	0.460983	8.5985e-10	4.48202e-08
Ky	ENSMUSG00000035606	2106.34	3.09006	0.539485	8.61316e-10	4.48202e-08
Thap12	ENSMUSG00000030753	4289.34	0.889116	0.14793	8.6764e-10	4.50516e-08
Iftap	ENSMUSG00000027165	1233.7	2.18947	0.37969	8.97371e-10	4.64947e-08
Mylk2	ENSMUSG00000027470	9351.75	3.01753	0.527657	9.00818e-10	4.65727e-08
Asb15	ENSMUSG00000029685	501.681	3.20396	0.561022	9.0973e-10	4.69323e-08
Tle5	ENSMUSG00000054452	10986.1	1.54374	0.263167	9.2797e-10	4.77705e-08
Tmtc1	ENSMUSG00000030306	1176.9	1.80703	0.311783	9.5078e-10	4.884e-08
Klhl40	ENSMUSG00000074001	1722.39	2.33414	0.406263	9.53731e-10	4.88868e-08
Selenow	ENSMUSG00000041571	22132.3	2.16918	0.377175	9.89095e-10	5.05915e-08
Pitx3	ENSMUSG00000025229	37.4202	3.1145	0.552956	9.95081e-10	5.07894e-08
Spata7	ENSMUSG00000021007	136.519	0.889371	0.14918	1.00965e-09	5.14237e-08
Rdh14	ENSMUSG00000020621	848.43	1.29837	0.221368	1.03017e-09	5.2247e-08
Gm11942	ENSMUSG00000094344	103.703	6.35424	1.12667	1.02816e-09	5.2247e-08
Fer1l6	ENSMUSG00000037106	326.596	2.55936	0.448371	1.06866e-09	5.40846e-08
Rpl19-ps11	ENSMUSG00000081094	126.335	-0.0929976	0.692369	1.10366e-09	5.57385e-08
Mfsd3	ENSMUSG00000019080	285.852	1.47367	0.253712	1.121e-09	5.62589e-08
Bod1	ENSMUSG00000044502	2973.96	1.33417	0.228006	1.11981e-09	5.62589e-08
H2bc6	ENSMUSG00000047246	388.048	1.58	0.272451	1.11935e-09	5.62589e-08
Kcmf1	ENSMUSG00000055239	2965.31	0.964545	0.16255	1.13698e-09	5.69413e-08
Pgpep1l	ENSMUSG00000030553	79.0303	2.52654	0.443498	1.16065e-09	5.80061e-08
Ric8b	ENSMUSG00000035620	962.831	1.2765	0.217974	1.18904e-09	5.93012e-08
Tst	ENSMUSG00000044986	779.312	1.49903	0.258374	1.21503e-09	6.04719e-08
Dnajc28	ENSMUSG00000039763	436.093	1.92107	0.33518	1.24189e-09	6.16807e-08
Tead1	ENSMUSG00000055320	3620.32	1.12387	0.191761	1.24855e-09	6.18833e-08
Rnf26	ENSMUSG00000053128	555.543	-0.772121	0.129834	1.27526e-09	6.30767e-08
Exoc6	ENSMUSG00000053799	1479	1.65003	0.286419	1.28973e-09	6.36611e-08
Gpr180	ENSMUSG00000022131	840.339	1.06568	0.181418	1.34093e-09	6.60524e-08
Actr3	ENSMUSG00000026341	5635.42	-0.937395	0.159401	1.36137e-09	6.69222e-08
Cys1	ENSMUSG00000062563	282.786	1.77508	0.309268	1.36692e-09	6.70573e-08
Cdc34	ENSMUSG00000020307	3249.53	1.80942	0.316484	1.39022e-09	6.80611e-08
H1f4	ENSMUSG00000051627	143.303	1.9457	0.340444	1.40006e-09	6.84032e-08
Zbtb6	ENSMUSG00000066798	491.532	-0.896303	0.151816	1.41159e-09	6.88264e-08
Ctdnep1	ENSMUSG00000018559	2580.87	0.988954	0.168035	1.42531e-09	6.93544e-08
Coa7	ENSMUSG00000048351	430.663	1.65823	0.288942	1.46121e-09	7.09573e-08
Slc38a3	ENSMUSG00000010064	1828.04	1.85337	0.324819	1.47432e-09	7.13052e-08
Fars2	ENSMUSG00000021420	705.319	1.10356	0.188651	1.47228e-09	7.13052e-08
Cdh15	ENSMUSG00000031962	235.315	2.55624	0.452195	1.48211e-09	7.15379e-08
Mmachc	ENSMUSG00000028690	627.199	1.02252	0.174268	1.4878e-09	7.16685e-08
Fermt2	ENSMUSG00000037712	3290.5	1.82041	0.317829	1.53167e-09	7.36338e-08
Endog	ENSMUSG00000015337	451.511	1.93048	0.338899	1.55239e-09	7.44805e-08
Mtfp1	ENSMUSG00000004748	346.773	1.92523	0.337857	1.5667e-09	7.50125e-08
Actn3	ENSMUSG00000006457	36426	2.67107	0.473181	1.56973e-09	7.50125e-08
Kbtbd12	ENSMUSG00000033182	648.758	3.16451	0.564787	1.60328e-09	7.64632e-08
Gm42047	ENSMUSG00000110631	485.226	-3.98342	0.725745	1.61985e-09	7.71002e-08
Hk2	ENSMUSG00000000628	4462.29	1.85995	0.326556	1.71024e-09	8.12416e-08
Rcan2	ENSMUSG00000039601	1128.39	2.2354	0.39606	1.73048e-09	8.20404e-08
Gatd3a	ENSMUSG00000053329	2986.48	1.46777	0.25523	1.73965e-09	8.23125e-08
Cgrrf1	ENSMUSG00000055128	1018.97	1.4331	0.249261	1.77498e-09	8.3819e-08
Cog4	ENSMUSG00000031753	2512.43	0.784247	0.132936	1.77977e-09	8.388e-08
Prpf18	ENSMUSG00000039449	1572.03	0.674966	0.113773	1.78908e-09	8.41536e-08
Ndufv2	ENSMUSG00000024099	5993.57	1.77517	0.312329	1.79627e-09	8.43263e-08
Ddah1	ENSMUSG00000028194	299.802	1.67079	0.29265	1.80072e-09	8.43702e-08
Zfp768	ENSMUSG00000047371	510.551	0.775676	0.131613	1.87086e-09	8.74854e-08
Trdn	ENSMUSG00000019787	9304.01	2.88838	0.516276	1.89421e-09	8.8405e-08
Asb14	ENSMUSG00000021898	1313.83	2.71366	0.484972	1.93377e-09	8.99018e-08
Nkain1	ENSMUSG00000078532	111.008	2.00768	0.35504	1.93325e-09	8.99018e-08
NA	ENSMUSG00000048406	105.442	1.25795	0.218668	1.95052e-09	9.05049e-08
Asb5	ENSMUSG00000031519	3525.33	2.54095	0.453381	1.97272e-09	9.13474e-08
Nfic	ENSMUSG00000055053	3193.07	1.65311	0.291026	1.97629e-09	9.13474e-08
Cyb5r1	ENSMUSG00000026456	1624.06	1.38143	0.2408	1.98067e-09	9.13738e-08
Tmem8b	ENSMUSG00000078716	483.355	1.52414	0.266737	1.99002e-09	9.16288e-08
Rbm24	ENSMUSG00000038132	1253.46	2.32154	0.413958	2.02044e-09	9.2851e-08
Cmss1	ENSMUSG00000022748	412.156	1.14416	0.19794	2.04773e-09	9.37462e-08
Asb16	ENSMUSG00000034768	732.709	2.37419	0.423232	2.04385e-09	9.37462e-08
Ndufb8	ENSMUSG00000025204	6102.62	1.85501	0.326502	2.07079e-09	9.46215e-08
Pdha1	ENSMUSG00000031299	11412.4	1.44822	0.254253	2.1163e-09	9.65167e-08
Serpinb1c	ENSMUSG00000079049	83.5093	2.94952	0.530944	2.12305e-09	9.66409e-08
Gpcpd1	ENSMUSG00000027346	3863.1	1.45486	0.253185	2.13326e-09	9.69219e-08
Mtln	ENSMUSG00000051319	1791.19	2.10876	0.375562	2.14528e-09	9.72839e-08
Podxl2	ENSMUSG00000033152	535.115	1.61315	0.284006	2.19867e-09	9.95166e-08
Zfand3	ENSMUSG00000044477	3280.25	1.45321	0.253914	2.29174e-09	1.03534e-07
mt-Nd4	ENSMUSG00000064363	225123	1.69375	0.298948	2.29785e-09	1.03615e-07
Clic5	ENSMUSG00000023959	3172.23	2.44321	0.437696	2.30279e-09	1.03643e-07
Atp5pb	ENSMUSG00000000563	11497.2	1.48679	0.261997	2.30826e-09	1.03657e-07
Txlnb	ENSMUSG00000039891	4587.76	2.811	0.505106	2.31174e-09	1.03657e-07
Rragd	ENSMUSG00000028278	2707.11	2.27349	0.406407	2.33537e-09	1.04475e-07
Gm49534	ENSMUSG00000116450	73.4958	-1.87017	0.334071	2.33871e-09	1.04475e-07
Gm28438	ENSMUSG00000101939	24321.7	2.02623	0.359528	2.35058e-09	1.0481e-07
Mn1	ENSMUSG00000070576	894.44	2.34826	0.420467	2.36821e-09	1.05206e-07
2310075C17Rik	ENSMUSG00000089718	213.121	2.90089	0.522304	2.36762e-09	1.05206e-07
Tomm40l	ENSMUSG00000005674	1294.59	0.904327	0.155188	2.3918e-09	1.06057e-07
Uqcrc2	ENSMUSG00000030884	8770.76	1.37038	0.239951	2.43357e-09	1.0771e-07
Grb14	ENSMUSG00000026888	1389.5	2.58821	0.465347	2.47978e-09	1.09553e-07
Sgca	ENSMUSG00000001508	2085.06	3.0979	0.5593	2.52822e-09	1.11488e-07
9330159F19Rik	ENSMUSG00000004360	688.517	2.37499	0.427036	2.68284e-09	1.17873e-07
Tcaim	ENSMUSG00000046603	606.859	1.42545	0.25096	2.68035e-09	1.17873e-07
Idh3g	ENSMUSG00000002010	5288.19	1.62609	0.286518	2.70562e-09	1.18656e-07
Gm10420	ENSMUSG00000072789	26.8618	5.83973	1.03102	2.7171e-09	1.18942e-07
Fkbp3	ENSMUSG00000020949	3902.01	1.81946	0.323204	2.75333e-09	1.20309e-07
Dnaja4	ENSMUSG00000032285	2528.06	1.32554	0.232758	2.76253e-09	1.20492e-07
Six1	ENSMUSG00000051367	653.154	2.16695	0.389271	2.78764e-09	1.21366e-07
Sdhb	ENSMUSG00000009863	7269.7	1.81477	0.324234	2.86382e-09	1.23961e-07
Prune1	ENSMUSG00000015711	1238.25	1.3239	0.23295	2.86791e-09	1.23961e-07
Fh1	ENSMUSG00000026526	4141.98	1.53416	0.271519	2.86264e-09	1.23961e-07
Ptn	ENSMUSG00000029838	1144.52	-2.51247	0.459146	2.8589e-09	1.23961e-07
Gm40477	ENSMUSG00000113940	94.2576	2.8603	0.518796	2.94606e-09	1.2711e-07
Gm48412	ENSMUSG00000114226	53.8014	3.05876	0.55617	3.11612e-09	1.34206e-07
Mtfr1l	ENSMUSG00000046671	2565.55	1.23568	0.217789	3.14362e-09	1.35147e-07
Myom1	ENSMUSG00000024049	15272.5	2.38371	0.43154	3.25614e-09	1.39735e-07
4933411E06Rik	ENSMUSG00000099608	261.14	1.12873	0.197947	3.32082e-09	1.42256e-07
Pdlim5	ENSMUSG00000028273	7731.01	1.8381	0.328153	3.3324e-09	1.42497e-07
Fam118b	ENSMUSG00000050471	783.131	1.01163	0.17646	3.34682e-09	1.42859e-07
mt-Nd4l	ENSMUSG00000065947	8789.71	2.11777	0.381864	3.36198e-09	1.43251e-07
Ndufs2	ENSMUSG00000013593	8557.2	1.30256	0.229915	3.41166e-09	1.44879e-07
Ankrd40	ENSMUSG00000020864	3292.51	1.33606	0.235952	3.41667e-09	1.44879e-07
2010009K17Rik	ENSMUSG00000100860	71.5128	3.93576	0.722142	3.41831e-09	1.44879e-07
Gm11645	ENSMUSG00000080895	17.5524	8.66198	2.7425	3.50324e-09	1.48217e-07
Pknox2	ENSMUSG00000035934	589.722	2.44918	0.444508	3.51902e-09	1.48623e-07
Mapt	ENSMUSG00000018411	464.42	1.66882	0.298531	3.56338e-09	1.50232e-07
Dmpk	ENSMUSG00000030409	4272.57	1.02368	0.178948	3.77585e-09	1.5891e-07
A830052D11Rik	ENSMUSG00000097413	118.769	2.19312	0.397819	3.82817e-09	1.6083e-07
Klhdc3	ENSMUSG00000063576	2216.5	1.1616	0.204814	3.91533e-09	1.64204e-07
Gm15179	ENSMUSG00000085653	230.72	3.26386	0.599288	3.98955e-09	1.67025e-07
Cox5a	ENSMUSG00000000088	5788.5	1.79538	0.323397	3.99809e-09	1.67091e-07
Tbx4	ENSMUSG00000000094	38.9068	2.39669	0.436012	4.16466e-09	1.72252e-07
Cog6	ENSMUSG00000027742	1620.12	0.708349	0.122517	4.12994e-09	1.72252e-07
Hsf4	ENSMUSG00000033249	139.934	1.18423	0.209516	4.1409e-09	1.72252e-07
Dnajb5	ENSMUSG00000036052	2178.06	1.94972	0.353424	4.15683e-09	1.72252e-07
Tafa3	ENSMUSG00000055865	78.1591	2.89374	0.531379	4.14482e-09	1.72252e-07
Gm42566	ENSMUSG00000104806	59.0709	-2.27566	0.417296	4.16135e-09	1.72252e-07
Gm20597	ENSMUSG00000112739	146.48	3.74598	0.690157	4.17252e-09	1.7228e-07
Uqcrq	ENSMUSG00000044894	5718.4	1.87907	0.340547	4.19644e-09	1.7297e-07
Bin1	ENSMUSG00000024381	5826.61	1.95607	0.353701	4.36226e-09	1.79496e-07
Art3	ENSMUSG00000034842	4940.83	2.45745	0.449566	4.52266e-09	1.8546e-07
Tgm2	ENSMUSG00000037820	6209.43	1.95146	0.354376	4.52192e-09	1.8546e-07
Ube2b	ENSMUSG00000020390	8851.95	1.48189	0.267745	4.55849e-09	1.8661e-07
Mybpc2	ENSMUSG00000038670	31288.1	2.84746	0.52552	4.62196e-09	1.88886e-07
Atp5me	ENSMUSG00000050856	4639.02	2.0832	0.379135	4.66962e-09	1.90509e-07
Polr2m	ENSMUSG00000032199	3568.84	0.647937	0.112213	4.68516e-09	1.90819e-07
Cox7c	ENSMUSG00000017778	7506.96	2.0157	0.368321	4.7883e-09	1.94689e-07
2310015D24Rik	ENSMUSG00000099411	256.761	2.62182	0.482119	4.88895e-09	1.98445e-07
Gatc	ENSMUSG00000029536	937.715	0.692195	0.120291	4.91097e-09	1.99002e-07
Castor2	ENSMUSG00000015944	1148.66	2.08704	0.381466	4.98785e-09	2.01551e-07
Ptges2	ENSMUSG00000026820	854.931	1.15137	0.204831	4.99907e-09	2.01551e-07
Nipsnap2	ENSMUSG00000029432	4920.18	1.64814	0.298121	4.99139e-09	2.01551e-07
Gm49024	ENSMUSG00000115575	44.4101	2.26418	0.416266	5.03895e-09	2.02818e-07
Ighv11-2	ENSMUSG00000096108	115.353	-11.5259	3.54182	5.13409e-09	2.06301e-07
Nmnat1	ENSMUSG00000028992	404.419	1.74807	0.317076	5.14411e-09	2.06358e-07
Pax7	ENSMUSG00000028736	29.0482	2.87359	0.529022	5.18678e-09	2.07722e-07
Sord	ENSMUSG00000027227	2277.95	1.41932	0.255075	5.29031e-09	2.11515e-07
Fxyd6	ENSMUSG00000066705	3269.12	1.82811	0.333096	5.30981e-09	2.11942e-07
Bc1	ENSMUSG00000115783	149.934	3.2621	0.60481	5.33736e-09	2.12687e-07
Ndufb9	ENSMUSG00000022354	7084.51	1.93934	0.353754	5.4107e-09	2.15253e-07
Mafa	ENSMUSG00000047591	179.31	1.84477	0.335639	5.45427e-09	2.16319e-07
Rnf150	ENSMUSG00000047747	935.257	1.52019	0.274375	5.45554e-09	2.16319e-07
Rbm39	ENSMUSG00000027620	7662.62	-0.597832	0.103697	5.49861e-09	2.17667e-07
Slc30a2	ENSMUSG00000028836	55.9718	2.70333	0.50102	5.53492e-09	2.18743e-07
Mapkapk5	ENSMUSG00000029454	2306.77	1.38729	0.249404	5.5662e-09	2.19618e-07
Asb12	ENSMUSG00000031204	514.783	2.95973	0.54803	5.59076e-09	2.20224e-07
A530013C23Rik	ENSMUSG00000006462	168.103	1.9698	0.360436	5.61448e-09	2.20796e-07
Gm27029	ENSMUSG00000097239	499.005	2.24454	0.41276	5.66138e-09	2.22276e-07
Cfap251	ENSMUSG00000029442	101.083	1.04512	0.18649	5.67273e-09	2.22358e-07
Mllt11	ENSMUSG00000053192	832.25	1.54347	0.279197	5.7036e-09	2.23203e-07
Rps6ka2	ENSMUSG00000023809	1067.88	2.17828	0.400442	5.766e-09	2.25278e-07
Rps6ka2	ENSMUSG00000023809	1067.88	2.17828	0.400442	5.766e-09	2.25278e-07
Itgb1bp2	ENSMUSG00000031312	3627.02	2.35171	0.433311	5.79768e-09	2.26147e-07
Smpx	ENSMUSG00000041476	7820.67	2.0757	0.380657	5.8855e-09	2.292e-07
Rnls	ENSMUSG00000071573	70.5733	2.00876	0.369162	5.91815e-09	2.30098e-07
Itm2a	ENSMUSG00000031239	4283.32	2.04228	0.374681	5.99115e-09	2.32559e-07
Gdap1	ENSMUSG00000025777	75.674	1.82911	0.334777	6.25986e-09	2.42435e-07
Asb10	ENSMUSG00000038204	967.171	2.80811	0.521582	6.26578e-09	2.42435e-07
Amacr	ENSMUSG00000022244	487.822	1.09026	0.194655	6.45227e-09	2.49249e-07
Smyd1	ENSMUSG00000055027	4981.42	2.44919	0.453602	6.5256e-09	2.51676e-07
Ndufs7	ENSMUSG00000020153	4094.39	1.59016	0.289197	6.59549e-09	2.53963e-07
Uqcrc1	ENSMUSG00000025651	7290.02	1.08326	0.193093	6.68414e-09	2.56964e-07
Ms4a1	ENSMUSG00000024673	452.905	-6.19206	1.20507	6.71605e-09	2.57778e-07
Etfrf1	ENSMUSG00000040370	1159.98	1.371	0.248235	6.8922e-09	2.64117e-07
Carnmt1	ENSMUSG00000024726	2436.34	1.63562	0.299757	7.03087e-09	2.69001e-07
Gm15915	ENSMUSG00000085723	18.1435	2.49591	0.463054	7.06837e-09	2.70005e-07
Dnase1l1	ENSMUSG00000019088	1911.55	1.51418	0.275645	7.29677e-09	2.78287e-07
Or2a14	ENSMUSG00000094200	21.7375	2.00403	0.370426	7.34604e-09	2.79721e-07
Oat	ENSMUSG00000030934	8069.48	1.413	0.256658	7.45902e-09	2.83573e-07
Vapb	ENSMUSG00000054455	3312.85	1.45146	0.264133	7.53971e-09	2.86187e-07
Zfp467	ENSMUSG00000068551	805.413	2.56794	0.479222	7.63659e-09	2.89406e-07
Ip6k3	ENSMUSG00000024210	582.995	2.41566	0.45023	7.90708e-09	2.99185e-07
Asnsd1	ENSMUSG00000026095	3061.71	1.31527	0.238566	7.93451e-09	2.9975e-07
Ndufb5	ENSMUSG00000027673	5396.72	1.89692	0.351254	8.21596e-09	3.09273e-07
NA	ENSMUSG00000105960	65.0313	2.23521	0.416002	8.20737e-09	3.09273e-07
Gm42860	ENSMUSG00000106044	8260.7	-1.44155	0.269301	8.22527e-09	3.09273e-07
Ndufb2	ENSMUSG00000002416	2543.51	1.8506	0.341094	8.30165e-09	3.11656e-07
Fam174a	ENSMUSG00000051185	844.441	1.31505	0.239141	8.53358e-09	3.19863e-07
Sdhc	ENSMUSG00000058076	4050.01	1.35453	0.247275	9.04913e-09	3.38658e-07
Rorc	ENSMUSG00000028150	2115.34	2.11767	0.394845	9.36371e-09	3.49885e-07
Gm16364	ENSMUSG00000087014	27.2966	3.10058	0.588544	9.61685e-09	3.58785e-07
Vwa8	ENSMUSG00000058997	1677.7	1.16627	0.211511	9.64565e-09	3.59301e-07
Arl6ip1	ENSMUSG00000030654	4266.68	-0.682113	0.121107	9.74711e-09	3.62517e-07
Wfs1	ENSMUSG00000039474	767.166	1.18194	0.214599	9.79287e-09	3.63655e-07
Gnao1	ENSMUSG00000031748	234.465	1.59756	0.294631	9.80862e-09	3.63677e-07
Srl	ENSMUSG00000022519	14081.9	2.71405	0.513409	9.90149e-09	3.66554e-07
Tbc1d7	ENSMUSG00000021368	408.66	1.08537	0.196566	9.93797e-09	3.67337e-07
Fmc1	ENSMUSG00000019689	898.128	2.1729	0.406526	9.95853e-09	3.67531e-07
Urod	ENSMUSG00000028684	1810.85	1.78987	0.332896	9.97409e-09	3.6754e-07
Ndufaf1	ENSMUSG00000027305	632.445	1.14373	0.207632	1.00827e-08	3.70973e-07
Rom1	ENSMUSG00000071648	234.091	1.50303	0.276792	1.02424e-08	3.76271e-07
Gm15603	ENSMUSG00000081417	7.05277	7.28027	2.52285	1.02665e-08	3.76579e-07
Grem2	ENSMUSG00000050069	169.939	1.49954	0.276459	1.02942e-08	3.7702e-07
Slc49a4	ENSMUSG00000022848	1700.71	1.0169	0.183526	1.04589e-08	3.82467e-07
Mospd1	ENSMUSG00000023074	1291.27	0.812808	0.145408	1.05688e-08	3.85897e-07
Ubxn2a	ENSMUSG00000020634	1330.69	1.23094	0.224568	1.06795e-08	3.89348e-07
Phka1	ENSMUSG00000034055	3086.39	2.21885	0.416512	1.0726e-08	3.9045e-07
Hrc	ENSMUSG00000038239	6842.51	2.544	0.481091	1.07867e-08	3.92063e-07
Apoo	ENSMUSG00000079508	1588.18	1.86252	0.347422	1.08096e-08	3.92301e-07
Kcna7	ENSMUSG00000038201	374.413	2.87748	0.544664	1.09147e-08	3.95517e-07
Dmwd	ENSMUSG00000030410	809.865	0.880938	0.158377	1.11746e-08	4.04327e-07
Gm14292	ENSMUSG00000061897	17.4636	4.97386	0.899439	1.1243e-08	4.06186e-07
Dnajc21	ENSMUSG00000044224	1274.56	1.11089	0.201678	1.14263e-08	4.1219e-07
Polr3gl	ENSMUSG00000028104	875.373	1.44279	0.266346	1.17051e-08	4.21611e-07
Gm44894	ENSMUSG00000108756	41.3721	-1.68868	0.315952	1.18914e-08	4.27681e-07
Gm31166	ENSMUSG00000109695	143.943	2.21526	0.418455	1.21645e-08	4.36846e-07
Ank1	ENSMUSG00000031543	2514.31	2.55657	0.484797	1.23039e-08	4.4091e-07
Gm49086	ENSMUSG00000115454	24.4957	2.47569	0.470022	1.23144e-08	4.4091e-07
Lmcd1	ENSMUSG00000057604	3102.6	2.47589	0.469699	1.255e-08	4.48677e-07
Mon1b	ENSMUSG00000078908	603.269	-0.984504	0.17917	1.26246e-08	4.50672e-07
Adi1	ENSMUSG00000020629	1235.49	1.00856	0.182976	1.26547e-08	4.51074e-07
Gm15703	ENSMUSG00000083890	13.5161	7.19389	2.49592	1.2984e-08	4.62128e-07
Gm4459	ENSMUSG00000083626	1174.05	1.57504	0.293225	1.31441e-08	4.67133e-07
Akr1b1	ENSMUSG00000001642	5493.19	1.39241	0.254935	1.3194e-08	4.68211e-07
Masp1	ENSMUSG00000022887	275.012	1.83853	0.344872	1.33829e-08	4.74214e-07
Pkia	ENSMUSG00000027499	8207.04	2.46217	0.467378	1.36127e-08	4.81644e-07
Slc2a4	ENSMUSG00000018566	5586.19	2.30574	0.437766	1.39591e-08	4.91725e-07
Cap2	ENSMUSG00000021373	2475.48	2.55382	0.486385	1.39411e-08	4.91725e-07
Abra	ENSMUSG00000042895	2486.53	2.60558	0.497177	1.39563e-08	4.91725e-07
Phpt1	ENSMUSG00000036504	1299.98	1.52514	0.284294	1.43454e-08	5.04592e-07
C330018A13Rik	ENSMUSG00000086655	28.6721	3.12441	0.598067	1.4504e-08	5.09425e-07
Gja5	ENSMUSG00000057123	139.311	1.78427	0.335426	1.4598e-08	5.11227e-07
Vmn1r18	ENSMUSG00000091382	22.2609	-2.32298	0.436628	1.45908e-08	5.11227e-07
Uqcr10	ENSMUSG00000059534	6130.56	1.95454	0.369504	1.53323e-08	5.36162e-07
Vmn2r60	ENSMUSG00000090619	66.4578	-1.14366	0.20981	1.54459e-08	5.39349e-07
Gm49181	ENSMUSG00000115814	10.6789	-7.6494	2.72856	1.54718e-08	5.39467e-07
Iglc2	ENSMUSG00000076937	1587.28	-8.27763	1.71375	1.55322e-08	5.40788e-07
Slc25a20	ENSMUSG00000032602	1814.53	1.18004	0.217823	1.59037e-08	5.51321e-07
Gm45351	ENSMUSG00000092178	384.371	-2.94025	0.574185	1.5888e-08	5.51321e-07
Gm7607	ENSMUSG00000111085	75.0463	2.7361	0.525439	1.58839e-08	5.51321e-07
Ndufs4	ENSMUSG00000021764	4091.01	1.79871	0.33908	1.60771e-08	5.56529e-07
Popdc2	ENSMUSG00000022803	648.252	2.38376	0.455136	1.61121e-08	5.56935e-07
Plpp1	ENSMUSG00000021759	1105.04	1.19926	0.221587	1.62371e-08	5.60447e-07
Mapkapk2	ENSMUSG00000016528	4832.25	0.880209	0.160207	1.66376e-08	5.73447e-07
Pfn2	ENSMUSG00000027805	2787.68	1.85002	0.350016	1.66962e-08	5.74642e-07
Ndufs3	ENSMUSG00000005510	4243.03	1.63962	0.308896	1.68386e-08	5.77885e-07
5730455P16Rik	ENSMUSG00000057181	894.545	1.24523	0.230152	1.68181e-08	5.77885e-07
Mterf2	ENSMUSG00000049038	327.226	1.45977	0.273154	1.70389e-08	5.83922e-07
Snrpn	ENSMUSG00000102252	416.788	1.71319	0.323456	1.72811e-08	5.91379e-07
Atp5mc1	ENSMUSG00000006057	8622.06	2.13724	0.407474	1.77929e-08	6.08024e-07
Mrpl48	ENSMUSG00000030706	1962.81	1.17551	0.217727	1.79494e-08	6.11737e-07
Sccpdh	ENSMUSG00000038936	1161.84	1.15215	0.211935	1.79525e-08	6.11737e-07
Prkaa2	ENSMUSG00000028518	2015.22	2.11761	0.404621	1.81512e-08	6.17631e-07
Nudt19	ENSMUSG00000034875	1254.79	1.36139	0.254603	1.8543e-08	6.30069e-07
Fosl1	ENSMUSG00000024912	373.175	-5.92007	1.20333	1.91246e-08	6.4844e-07
Gm14914	ENSMUSG00000084283	24.9326	2.06831	0.395939	1.91377e-08	6.4844e-07
Gm49971	ENSMUSG00000117599	66.9489	-1.83478	0.34872	1.91834e-08	6.49071e-07
Vmn2r115	ENSMUSG00000091076	52.2352	-1.64374	0.310241	1.92252e-08	6.49567e-07
Dhrs11	ENSMUSG00000034449	264.189	1.34415	0.251574	1.9416e-08	6.55093e-07
Zfp942	ENSMUSG00000071267	494.877	-0.576394	0.103933	1.94548e-08	6.5548e-07
Uqcr11	ENSMUSG00000020163	6241.16	1.75446	0.333557	1.98828e-08	6.6896e-07
Acot13	ENSMUSG00000006717	1550.04	1.88485	0.359179	1.99249e-08	6.69438e-07
Dusp28	ENSMUSG00000047067	478.099	1.27815	0.238807	2.00996e-08	6.73421e-07
Pomgnt2	ENSMUSG00000066235	265.865	1.03796	0.191945	2.00817e-08	6.73421e-07
Rxrg	ENSMUSG00000015843	537.466	2.2626	0.434882	2.02464e-08	6.77394e-07
Scn4b	ENSMUSG00000046480	3696.22	2.50604	0.483215	2.03173e-08	6.78818e-07
Gm47320	ENSMUSG00000111204	18.1404	3.45475	0.672726	2.0349e-08	6.78933e-07
Klhl30	ENSMUSG00000026308	685.527	2.60393	0.503067	2.06989e-08	6.89646e-07
Cdk6	ENSMUSG00000040274	956.278	-1.80453	0.346879	2.12411e-08	7.06729e-07
Cops4	ENSMUSG00000035297	2704.53	1.13151	0.210415	2.14414e-08	7.12407e-07
Gm10297	ENSMUSG00000109222	67.905	1.84263	0.352173	2.15698e-08	7.15683e-07
Pisd	ENSMUSG00000023452	4092.48	-0.817919	0.150089	2.18701e-08	7.23643e-07
Gm42900	ENSMUSG00000106671	42.8453	-1.64715	0.311305	2.18444e-08	7.23643e-07
Ndufb11	ENSMUSG00000031059	6968.39	1.85237	0.353005	2.19509e-08	7.25316e-07
Sdhd	ENSMUSG00000000171	5723.97	1.4884	0.280693	2.20839e-08	7.28708e-07
Pgp	ENSMUSG00000043445	1034.47	1.28701	0.24122	2.22941e-08	7.34634e-07
mt-Rnr2	ENSMUSG00000064339	26354.8	2.18006	0.41936	2.2453e-08	7.38856e-07
4921524J17Rik	ENSMUSG00000036934	335.83	0.719792	0.131439	2.27259e-08	7.46811e-07
Ugp2	ENSMUSG00000001891	12359.5	2.06355	0.396337	2.27682e-08	7.47178e-07
Car1	ENSMUSG00000027556	24.3594	2.90002	0.566083	2.31281e-08	7.57952e-07
Rnf7	ENSMUSG00000051234	2580.79	0.882271	0.162418	2.32152e-08	7.59766e-07
Stau2	ENSMUSG00000025920	915.504	1.14218	0.213007	2.34544e-08	7.65508e-07
Atp5mf	ENSMUSG00000038690	8284.02	1.88772	0.362971	2.34485e-08	7.65508e-07
Adamtsl2	ENSMUSG00000036040	69.668	2.76557	0.542401	2.38117e-08	7.76114e-07
Myhas	ENSMUSG00000085348	267.753	2.71661	0.529162	2.48414e-08	8.08576e-07
Cs	ENSMUSG00000005683	13581.4	0.739464	0.135348	2.52497e-08	8.20752e-07
B230312C02Rik	ENSMUSG00000084843	24.3203	2.40599	0.467849	2.55957e-08	8.30873e-07
Trac	ENSMUSG00000076928	147.267	-4.78596	0.971876	2.63181e-08	8.53169e-07
Timm23	ENSMUSG00000013701	5093.12	1.39476	0.266422	2.69855e-08	8.73624e-07
Acadvl	ENSMUSG00000018574	5886.11	1.133	0.212251	2.73128e-08	8.83029e-07
Cacna2d1	ENSMUSG00000040118	3017.96	1.94308	0.375534	2.74645e-08	8.85956e-07
Hoxd3os1	ENSMUSG00000052371	165.298	1.92581	0.371756	2.74772e-08	8.85956e-07
Hoxd3os1	ENSMUSG00000052371	165.298	1.92581	0.371756	2.74772e-08	8.85956e-07
Pam16	ENSMUSG00000014301	923.827	1.7252	0.331184	2.76074e-08	8.88958e-07
Lias	ENSMUSG00000029199	1271.7	0.908152	0.168425	2.77786e-08	8.93272e-07
2010320M18Rik	ENSMUSG00000100691	445.503	1.35932	0.257563	2.79627e-08	8.97988e-07
Psmc3	ENSMUSG00000002102	6403.44	1.16548	0.218771	2.82324e-08	9.04322e-07
Smad3	ENSMUSG00000032402	1388.06	1.08245	0.202637	2.82353e-08	9.04322e-07
Ss18l2	ENSMUSG00000032526	1017.56	1.70426	0.327364	2.88181e-08	9.21755e-07
Sec14l5	ENSMUSG00000091712	648.694	2.48338	0.485212	2.95304e-08	9.43283e-07
Nme6	ENSMUSG00000032478	529.304	1.27771	0.241986	2.9606e-08	9.44439e-07
Ccdc146	ENSMUSG00000064280	107.316	3.13246	0.61888	3.0572e-08	9.7396e-07
Arl2	ENSMUSG00000024944	917.264	1.32633	0.252013	3.11689e-08	9.91657e-07
Gm3912	ENSMUSG00000109654	115.752	-2.84017	0.568173	3.18878e-08	1.01319e-06
Rpp14	ENSMUSG00000023156	1014.34	0.987935	0.184927	3.21654e-08	1.02066e-06
Slc41a3	ENSMUSG00000030089	823.886	2.06919	0.402678	3.22873e-08	1.02317e-06
Zfc3h1	ENSMUSG00000034163	2033.9	-0.848281	0.158348	3.23504e-08	1.02382e-06
Mipep	ENSMUSG00000021993	933.604	1.05508	0.198226	3.26154e-08	1.03084e-06
Atp5f1b	ENSMUSG00000025393	37652.8	1.25677	0.236938	3.27635e-08	1.03416e-06
Ndufa11	ENSMUSG00000002379	3735.67	1.54158	0.295892	3.31733e-08	1.04572e-06
Polr1has	ENSMUSG00000036214	342.277	1.55886	0.299875	3.35521e-08	1.05627e-06
Epgn	ENSMUSG00000035020	368.41	-3.66282	0.744481	3.37717e-08	1.0618e-06
Tspan15	ENSMUSG00000037031	353.05	1.24744	0.237097	3.43148e-08	1.07746e-06
Ndufv1	ENSMUSG00000037916	5763.06	1.33883	0.257306	3.44706e-08	1.08093e-06
Tnni3k	ENSMUSG00000040086	102.941	2.19774	0.430744	3.50172e-08	1.09664e-06
Svil	ENSMUSG00000024236	3362.37	1.40479	0.268811	3.5079e-08	1.09715e-06
Ppp3r1	ENSMUSG00000033953	3513.44	0.705886	0.130505	3.53613e-08	1.10401e-06
Ndufc1	ENSMUSG00000037152	2562.96	1.92427	0.374229	3.53906e-08	1.10401e-06
Gm10390	ENSMUSG00000097368	24.9539	2.62359	0.515565	3.57006e-08	1.11224e-06
Pdgfrl	ENSMUSG00000031595	163.421	2.05265	0.400832	3.58011e-08	1.11392e-06
Tesk1	ENSMUSG00000028458	1078.3	0.862406	0.160894	3.6175e-08	1.1241e-06
Dlat	ENSMUSG00000000168	1846.48	1.16765	0.221256	3.63613e-08	1.12697e-06
Kif1b	ENSMUSG00000063077	8331.81	1.00285	0.190013	3.63434e-08	1.12697e-06
Mtrf1	ENSMUSG00000022022	301.378	1.49457	0.287623	3.64929e-08	1.12959e-06
Myoz3	ENSMUSG00000049173	2030.92	2.2243	0.436177	3.65492e-08	1.12987e-06
Gm42417	ENSMUSG00000109510	7068.04	3.35649	0.666551	3.65962e-08	1.12987e-06
Myot	ENSMUSG00000024471	14423.2	2.38162	0.469327	3.84373e-08	1.18518e-06
Ccdc47	ENSMUSG00000078622	3313.22	0.843261	0.157248	3.85909e-08	1.18839e-06
Napb	ENSMUSG00000027438	325.486	1.31175	0.251109	3.88927e-08	1.19615e-06
Sdr39u1	ENSMUSG00000022223	1087.28	1.27346	0.243436	3.95258e-08	1.21406e-06
Gm50221	ENSMUSG00000117721	60.9934	2.14561	0.422058	3.95843e-08	1.21431e-06
Ndufs6	ENSMUSG00000021606	2972.33	1.66571	0.323693	3.97183e-08	1.21686e-06
Gys1	ENSMUSG00000003865	4376.35	1.76507	0.344906	3.98964e-08	1.22076e-06
Klhl41	ENSMUSG00000075307	11977.5	2.36815	0.467954	4.00824e-08	1.22489e-06
Drap1	ENSMUSG00000024914	3765.86	1.58438	0.307636	4.03139e-08	1.22868e-06
Kcnq5	ENSMUSG00000028033	596.739	2.23808	0.440852	4.03367e-08	1.22868e-06
Scx	ENSMUSG00000034161	226.451	2.43254	0.480897	4.03603e-08	1.22868e-06
Sqstm1	ENSMUSG00000015837	9596.28	1.21878	0.232116	4.05226e-08	1.2305e-06
Gm572	ENSMUSG00000070577	59.331	2.6711	0.529937	4.04972e-08	1.2305e-06
Asb11	ENSMUSG00000031382	2785.41	2.78258	0.552525	4.09671e-08	1.24243e-06
Scrn3	ENSMUSG00000008226	1056.47	0.950953	0.1791	4.10251e-08	1.24261e-06
Hnrnpl	ENSMUSG00000015165	5669.2	-0.965447	0.182749	4.13851e-08	1.25194e-06
Drosha	ENSMUSG00000022191	1270.58	0.750753	0.140037	4.20027e-08	1.26902e-06
Cmya5	ENSMUSG00000047419	17630.4	2.59772	0.516262	4.21438e-08	1.27168e-06
Ppp3cb	ENSMUSG00000021816	2697.73	0.828625	0.15516	4.23466e-08	1.2759e-06
Rnf115	ENSMUSG00000028098	1828.91	1.2368	0.23655	4.239e-08	1.2759e-06
Camk2b	ENSMUSG00000057897	1512.18	2.30278	0.455294	4.28078e-08	1.28686e-06
Sync	ENSMUSG00000001333	352.79	2.48949	0.493349	4.28808e-08	1.28744e-06
Or10ab5	ENSMUSG00000049280	50.6355	-1.55953	0.30319	4.32816e-08	1.29785e-06
Atp5mj	ENSMUSG00000021290	4230.29	1.91378	0.37544	4.42759e-08	1.32542e-06
Ndufv3	ENSMUSG00000024038	4070.81	1.95567	0.38428	4.43114e-08	1.32542e-06
Togaram2	ENSMUSG00000045761	225.698	1.66638	0.32521	4.53712e-08	1.35523e-06
Akr1b10	ENSMUSG00000061758	1006.78	1.78036	0.348625	4.54209e-08	1.35523e-06
Usp15	ENSMUSG00000020124	3560.11	1.0664	0.202815	4.608e-08	1.37318e-06
Klhl8	ENSMUSG00000029312	740.935	1.07449	0.20467	4.70849e-08	1.40139e-06
Ndufa1	ENSMUSG00000016427	2706.3	1.71295	0.334005	4.75171e-08	1.4125e-06
Gucd1	ENSMUSG00000033416	1899.13	1.10756	0.211385	4.81338e-08	1.42906e-06
Phtf2	ENSMUSG00000039987	2465.55	1.78411	0.350774	4.84159e-08	1.43448e-06
Immt	ENSMUSG00000052337	5204.45	0.968213	0.183287	4.84359e-08	1.43448e-06
Mup7	ENSMUSG00000073842	2340.54	4.54356	0.917092	4.92917e-08	1.45803e-06
Pfkm	ENSMUSG00000033065	34174.9	2.64893	0.529346	4.94236e-08	1.46013e-06
Nqo2	ENSMUSG00000046949	1502.89	1.71373	0.337223	5.26366e-08	1.55314e-06
Nmnat3	ENSMUSG00000032456	407.512	1.07188	0.205012	5.3496e-08	1.57652e-06
Ppp1r3c	ENSMUSG00000067279	7207.68	2.21363	0.440275	5.35604e-08	1.57652e-06
Nopchap1	ENSMUSG00000020255	2009.6	-1.17298	0.227226	5.58464e-08	1.64179e-06
Ppat	ENSMUSG00000029246	684.636	1.39028	0.270634	5.69135e-08	1.67111e-06
Fcrla	ENSMUSG00000038421	127.072	-6.33852	1.33341	5.74028e-08	1.68262e-06
Hdac1-ps	ENSMUSG00000061062	51.016	9.27403	2.92809	5.74458e-08	1.68262e-06
Arc	ENSMUSG00000022602	500.433	-5.06969	1.07132	5.79222e-08	1.69451e-06
Slc38a4	ENSMUSG00000022464	975.878	2.32014	0.464104	5.82983e-08	1.70343e-06
Klhl42	ENSMUSG00000040102	516.65	-1.00748	0.193153	5.90534e-08	1.7234e-06
Ndufb3	ENSMUSG00000026032	2891.24	1.66889	0.327846	5.97158e-08	1.74061e-06
Gm37204	ENSMUSG00000103657	37.3211	-2.32773	0.464359	5.99756e-08	1.74606e-06
Macrod2	ENSMUSG00000068205	214.839	1.2276	0.238293	6.16447e-08	1.79248e-06
Ankrd23	ENSMUSG00000067653	10578.9	2.74943	0.556296	6.19257e-08	1.79847e-06
Grsf1	ENSMUSG00000044221	2127.05	0.796241	0.150892	6.38085e-08	1.85091e-06
4930512H18Rik	ENSMUSG00000086866	18.2834	3.16902	0.641431	6.40877e-08	1.85676e-06
Gm32352	ENSMUSG00000110453	31.6255	3.00124	0.610006	6.4695e-08	1.8721e-06
Camk2a	ENSMUSG00000024617	2594.79	2.58586	0.521831	6.54253e-08	1.89095e-06
Pfkp	ENSMUSG00000021196	3505.66	-1.19773	0.233845	6.58617e-08	1.90127e-06
Pld5	ENSMUSG00000055214	29.487	1.7095	0.339515	6.62539e-08	1.9103e-06
Zcchc17	ENSMUSG00000028772	1088.66	1.00214	0.192434	6.63407e-08	1.9105e-06
Ndufa8	ENSMUSG00000026895	2783.55	1.48813	0.293099	6.66114e-08	1.91599e-06
Mrps31	ENSMUSG00000031533	671.302	1.06772	0.205958	6.69719e-08	1.92406e-06
Gatad1	ENSMUSG00000007415	1567.49	1.04175	0.200576	6.82092e-08	1.95296e-06
Trpt1	ENSMUSG00000047656	391.588	1.63666	0.324129	6.81524e-08	1.95296e-06
Usp47	ENSMUSG00000059263	5875.95	1.03691	0.199726	6.82222e-08	1.95296e-06
Gm5177	ENSMUSG00000098065	124.146	2.35879	0.475806	6.8386e-08	1.95532e-06
Gm5931	ENSMUSG00000068200	20.6748	-0.0918114	0.691848	6.9012e-08	1.97087e-06
Gkap1	ENSMUSG00000021552	421.26	1.61234	0.319054	6.91421e-08	1.97223e-06
6230400D17Rik	ENSMUSG00000097577	141.791	2.19572	0.441759	6.96114e-08	1.98326e-06
Cox5b	ENSMUSG00000061518	5714.27	1.67834	0.330397	7.06993e-08	2.01187e-06
Capza2	ENSMUSG00000015733	6199.14	0.930533	0.17834	7.11521e-08	2.02235e-06
Mpc2	ENSMUSG00000026568	3358.42	1.73706	0.345824	7.23992e-08	2.05537e-06
Tpm3	ENSMUSG00000027940	5442.8	-0.667002	0.126399	7.33532e-08	2.07999e-06
Usp50	ENSMUSG00000027364	461.206	1.91569	0.383915	7.34995e-08	2.08168e-06
Mettl21c	ENSMUSG00000047343	613.606	3.02163	0.61523	7.36656e-08	2.08392e-06
Rbm38	ENSMUSG00000027510	1392.17	2.16034	0.435407	7.57468e-08	2.14027e-06
Cox6c	ENSMUSG00000014313	11232.6	1.92661	0.387082	7.59804e-08	2.14435e-06
Gm16025	ENSMUSG00000089652	90.7314	-8.05174	1.68607	7.86912e-08	2.21824e-06
Atp6v0e2	ENSMUSG00000039347	962.362	1.58918	0.316062	7.93538e-08	2.23167e-06
2900027M19Rik	ENSMUSG00000109162	53.6998	-1.75118	0.350315	7.93271e-08	2.23167e-06
Gm4864	ENSMUSG00000112003	15.2243	8.05821	2.72111	7.9551e-08	2.2346e-06
Acad8	ENSMUSG00000031969	1213.02	0.619957	0.117381	8.03417e-08	2.25417e-06
Mrps10	ENSMUSG00000034729	1002.38	0.852929	0.163682	8.06962e-08	2.2562e-06
Flvcr1	ENSMUSG00000066595	992.174	1.05279	0.204142	8.06473e-08	2.2562e-06
Mpp4	ENSMUSG00000079550	38.8619	2.27149	0.461414	8.05709e-08	2.2562e-06
Sorbs3	ENSMUSG00000022091	1464.55	1.22467	0.239343	8.08787e-08	2.25622e-06
Slc25a33	ENSMUSG00000028982	375.604	1.97753	0.398504	8.08848e-08	2.25622e-06
Inppl1	ENSMUSG00000032737	1465.75	0.908909	0.175002	8.31606e-08	2.317e-06
Psmb7	ENSMUSG00000026750	5597.4	1.23894	0.242627	8.3559e-08	2.3254e-06
Map3k2	ENSMUSG00000024383	1138.99	-0.800018	0.153497	8.37568e-08	2.32821e-06
Fech	ENSMUSG00000024588	3064.88	1.29695	0.254894	8.42928e-08	2.33769e-06
Tmem185a	ENSMUSG00000073139	820.442	0.954137	0.184344	8.42199e-08	2.33769e-06
Mfsd4b1	ENSMUSG00000038522	58.4913	2.22035	0.451001	8.44304e-08	2.3388e-06
Gm48313	ENSMUSG00000114062	30.0455	3.59592	0.74653	8.46684e-08	2.34269e-06
Phb1	ENSMUSG00000038845	3094.76	1.07076	0.2096	8.55311e-08	2.36383e-06
Narf	ENSMUSG00000000056	2233.66	1.06964	0.208412	8.57911e-08	2.36829e-06
Nudt9	ENSMUSG00000029310	1372.98	0.908202	0.175251	8.73665e-08	2.40901e-06
Zfp454	ENSMUSG00000048728	49.7041	1.50118	0.299227	8.91156e-08	2.45441e-06
Ociad2	ENSMUSG00000029153	755.6	1.58947	0.317643	9.06747e-08	2.49449e-06
Commd9	ENSMUSG00000027163	972.643	0.803409	0.154513	9.16494e-08	2.51842e-06
Crhr2	ENSMUSG00000003476	566.211	2.38744	0.487176	9.21622e-08	2.52672e-06
Etfdh	ENSMUSG00000027809	2766.58	1.03964	0.202451	9.2094e-08	2.52672e-06
Zfp3	ENSMUSG00000043602	220.096	1.41347	0.280729	9.26606e-08	2.53748e-06
Atp8a2	ENSMUSG00000021983	217.988	1.76104	0.354023	9.28086e-08	2.53864e-06
Sec23a	ENSMUSG00000020986	1993.75	1.16946	0.229121	9.36819e-08	2.55961e-06
Rad23a	ENSMUSG00000003813	2313.93	1.10524	0.217325	9.44531e-08	2.57761e-06
Acad12	ENSMUSG00000042647	688.224	1.50713	0.30105	9.45556e-08	2.57761e-06
Cep85l	ENSMUSG00000038594	1463.85	2.19433	0.446791	9.5104e-08	2.58962e-06
Coq5	ENSMUSG00000041733	1107.53	1.34339	0.266015	9.53896e-08	2.59445e-06
Gm37352	ENSMUSG00000103593	86.2838	-2.01551	0.41354	9.59643e-08	2.60712e-06
Nrap	ENSMUSG00000049134	11956.4	2.65094	0.545467	9.6156e-08	2.60937e-06
Nbeal2	ENSMUSG00000056724	1245.2	-1.46098	0.293313	9.64894e-08	2.61546e-06
Neurl2	ENSMUSG00000039873	183.57	1.82878	0.369438	9.66201e-08	2.61605e-06
Gm20522	ENSMUSG00000092241	55.8305	2.11612	0.431698	9.9117e-08	2.68063e-06
Fxn	ENSMUSG00000059363	318.937	1.68817	0.339765	9.92316e-08	2.6807e-06
Cd79a	ENSMUSG00000003379	493.687	-6.0643	1.32384	9.96893e-08	2.69004e-06
Dpf3	ENSMUSG00000021221	89.9891	1.96879	0.399177	9.99741e-08	2.6947e-06
Etv6	ENSMUSG00000030199	886.964	-1.02	0.19978	1.00252e-07	2.69915e-06
Gm3235	ENSMUSG00000090778	21.6607	3.83313	0.799141	1.01574e-07	2.73167e-06
Gm13394	ENSMUSG00000083773	23.442	9.80525	3.08851	1.02669e-07	2.75803e-06
Sdha	ENSMUSG00000021577	11579.1	1.18049	0.232585	1.03362e-07	2.77331e-06
Pdcl3	ENSMUSG00000026078	1673.23	0.862085	0.166487	1.03469e-07	2.77331e-06
Smim20	ENSMUSG00000061461	1363.41	1.2976	0.257236	1.04027e-07	2.78516e-06
Gm49906	ENSMUSG00000117222	15.3136	3.3647	0.695554	1.04739e-07	2.80109e-06
Gm44231	ENSMUSG00000108173	122.875	-1.38722	0.276913	1.0555e-07	2.81964e-06
Gm43520	ENSMUSG00000106128	120.411	-2.06952	0.424569	1.05998e-07	2.82846e-06
Ankrd9	ENSMUSG00000037904	649.078	1.91683	0.389894	1.06203e-07	2.83079e-06
Rhox8	ENSMUSG00000064137	38.3186	2.95007	0.610135	1.06351e-07	2.83158e-06
Atp5mc3	ENSMUSG00000018770	9851.89	1.28922	0.25561	1.07048e-07	2.84699e-06
Foxo6os	ENSMUSG00000084929	218.025	2.80473	0.578957	1.08087e-07	2.87143e-06
Acsl6	ENSMUSG00000020333	258.628	1.81496	0.367883	1.08673e-07	2.87744e-06
Tprkb	ENSMUSG00000054226	804.639	0.592299	0.113144	1.08537e-07	2.87744e-06
Cpeb1os1	ENSMUSG00000109401	27.1519	2.72272	0.560954	1.08671e-07	2.87744e-06
Cox17	ENSMUSG00000046516	1987.6	1.62673	0.329045	1.11357e-07	2.94526e-06
Sptb	ENSMUSG00000021061	2210.75	2.48347	0.511486	1.1172e-07	2.95161e-06
St3gal3	ENSMUSG00000028538	910.1	1.49534	0.300362	1.11849e-07	2.95177e-06
Calcr	ENSMUSG00000023964	12.1628	2.91071	0.598005	1.12306e-07	2.96055e-06
Frzb	ENSMUSG00000027004	109.804	1.91052	0.388996	1.1266e-07	2.96662e-06
Trim72	ENSMUSG00000042828	1587.69	2.14409	0.439151	1.13022e-07	2.97289e-06
Ppp1r12a	ENSMUSG00000019907	2512.18	-0.803809	0.155963	1.1327e-07	2.97615e-06
Chchd1	ENSMUSG00000063787	2086.86	1.7748	0.36088	1.16909e-07	3.06841e-06
Mgst3	ENSMUSG00000026688	6407.36	1.74821	0.35493	1.17286e-07	3.07494e-06
Fundc2	ENSMUSG00000031198	3121.89	1.51783	0.305982	1.1906e-07	3.11804e-06
Abhd8	ENSMUSG00000007950	618.061	1.05214	0.207129	1.20367e-07	3.14883e-06
Iscu	ENSMUSG00000025825	2344.71	1.3323	0.266207	1.21903e-07	3.18398e-06
Gm20431	ENSMUSG00000089739	12.2572	-0.0915949	0.691745	1.21976e-07	3.18398e-06
Piga	ENSMUSG00000031381	506.84	-1.43888	0.290939	1.22753e-07	3.20079e-06
Spa17	ENSMUSG00000001948	97.4952	1.96111	0.402242	1.24706e-07	3.24818e-06
Dynll2	ENSMUSG00000020483	3056.76	1.10615	0.218863	1.26406e-07	3.28888e-06
Pigp	ENSMUSG00000022940	1824.16	1.73576	0.353126	1.29224e-07	3.35856e-06
Pde6d	ENSMUSG00000026239	673.039	1.16252	0.230906	1.29438e-07	3.3605e-06
Dnajc19	ENSMUSG00000027679	1403.44	1.59303	0.322945	1.29961e-07	3.37042e-06
Sh3glb1	ENSMUSG00000037062	8867.82	1.5962	0.323905	1.3018e-07	3.37245e-06
Gm31392	ENSMUSG00000114722	45.0975	-1.93548	0.3998	1.30657e-07	3.38115e-06
Nkiras1	ENSMUSG00000021772	876.155	1.12811	0.223847	1.31964e-07	3.41131e-06
Ogdh	ENSMUSG00000020456	8388.6	1.23752	0.246928	1.33042e-07	3.43546e-06
Mustn1	ENSMUSG00000042485	2459.87	1.89705	0.388615	1.34933e-07	3.48055e-06
Cox10	ENSMUSG00000042148	531.141	1.00286	0.197787	1.36802e-07	3.52496e-06
Acyp1	ENSMUSG00000008822	513.918	1.66585	0.340055	1.42628e-07	3.6701e-06
Slc25a3	ENSMUSG00000061904	12387.2	1.03763	0.206501	1.42741e-07	3.6701e-06
Chrac1	ENSMUSG00000068391	1230.75	1.46913	0.297899	1.43604e-07	3.68834e-06
Snrnp35	ENSMUSG00000029402	288.166	1.12445	0.224103	1.43963e-07	3.6936e-06
Nfkbiz	ENSMUSG00000035356	864.144	-1.59169	0.325578	1.46477e-07	3.75411e-06
Cox7b	ENSMUSG00000031231	7639.4	1.90649	0.391544	1.46991e-07	3.76326e-06
Alpk3	ENSMUSG00000038763	1645.17	2.49311	0.519514	1.47435e-07	3.7706e-06
Gm53030	ENSMUSG00000118587	5.92536	6.52773	2.43478	1.48591e-07	3.7961e-06
Fbxo3	ENSMUSG00000027180	2393.07	0.844796	0.165554	1.49173e-07	3.80692e-06
Slc26a6	ENSMUSG00000023259	309.035	1.40478	0.284158	1.50692e-07	3.8416e-06
H4c9	ENSMUSG00000060639	163.341	1.96312	0.405433	1.51352e-07	3.85024e-06
Gm536	ENSMUSG00000116597	19.6184	3.2821	0.699403	1.5133e-07	3.85024e-06
Anxa11	ENSMUSG00000021866	2106.08	0.912193	0.179705	1.53333e-07	3.89652e-06
Coprs	ENSMUSG00000031458	220.695	1.19343	0.239316	1.53905e-07	3.9069e-06
Or7g23	ENSMUSG00000110519	96.8411	-1.52393	0.312694	1.54099e-07	3.90769e-06
Hspb7	ENSMUSG00000006221	6366.1	2.23823	0.46615	1.57987e-07	4.00206e-06
Mpp3	ENSMUSG00000052373	208.347	1.92318	0.397342	1.59913e-07	4.04656e-06
Gm15627	ENSMUSG00000087344	14.315	3.0998	0.654613	1.64031e-07	4.14641e-06
Npr2	ENSMUSG00000028469	1184.35	1.75235	0.360232	1.64283e-07	4.14841e-06
Mrps9	ENSMUSG00000060679	1066.5	0.713302	0.139339	1.6545e-07	4.17348e-06
Ano5	ENSMUSG00000055489	2056.55	2.39627	0.50129	1.66374e-07	4.19238e-06
Lypla1	ENSMUSG00000025903	1655.5	0.79392	0.155717	1.67277e-07	4.2107e-06
Mrpl15	ENSMUSG00000033845	1467.53	1.20755	0.242732	1.6925e-07	4.2559e-06
Cavin4	ENSMUSG00000028348	2004.28	2.18226	0.456029	1.70981e-07	4.29494e-06
Timm8b	ENSMUSG00000039016	2111.09	1.92173	0.397938	1.72229e-07	4.32175e-06
Chrdl2	ENSMUSG00000030732	22.579	3.15913	0.671119	1.74379e-07	4.37114e-06
Ptp4a3	ENSMUSG00000059895	7376.55	2.20517	0.460449	1.77591e-07	4.44701e-06
Grip2	ENSMUSG00000030098	125.73	1.87705	0.388688	1.83291e-07	4.58496e-06
mt-Rnr1	ENSMUSG00000064337	19915.4	2.02075	0.420458	1.83584e-07	4.5875e-06
Ndufa2	ENSMUSG00000014294	5366.52	1.82029	0.37685	1.84541e-07	4.60661e-06
C1d	ENSMUSG00000000581	1593.87	1.3022	0.264377	1.89098e-07	4.71546e-06
Nfs1	ENSMUSG00000027618	1960.74	0.850456	0.168282	1.92564e-07	4.79691e-06
Oip5os1	ENSMUSG00000085438	8251.86	1.15334	0.232429	1.9338e-07	4.81223e-06
Trim55	ENSMUSG00000060913	496.379	2.41355	0.508517	1.94917e-07	4.84547e-06
Rcsd1	ENSMUSG00000040723	2078.75	1.99509	0.416889	1.95761e-07	4.86139e-06
Sctr	ENSMUSG00000026387	103.615	2.53773	0.536988	1.97781e-07	4.90649e-06
Gm28651	ENSMUSG00000101086	111.145	3.23246	0.691878	1.99586e-07	4.94614e-06
Ube2g1	ENSMUSG00000020794	1993.72	0.950723	0.18972	2.02049e-07	5.002e-06
Pdf	ENSMUSG00000078931	422.267	1.24403	0.252771	2.05145e-07	5.07342e-06
Adcy2	ENSMUSG00000021536	644.807	1.9105	0.399321	2.11259e-07	5.21926e-06
Ostn	ENSMUSG00000052276	107.758	2.47624	0.52433	2.1182e-07	5.22235e-06
2310016D23Rik	ENSMUSG00000085965	43.2552	2.50967	0.532423	2.11644e-07	5.22235e-06
Hikeshi	ENSMUSG00000062797	941.193	1.34058	0.274524	2.1388e-07	5.26773e-06
Lingo3	ENSMUSG00000051067	99.4073	3.20375	0.686166	2.20824e-07	5.43319e-06
Ksr1	ENSMUSG00000018334	2067.33	1.73616	0.362159	2.2111e-07	5.43464e-06
Gm38372	ENSMUSG00000103509	53.2947	-2.05857	0.435004	2.25237e-07	5.5304e-06
Dnajc12	ENSMUSG00000036764	304.475	1.82927	0.382751	2.29237e-07	5.62288e-06
Dvl1	ENSMUSG00000029071	3197.65	0.554801	0.10855	2.30643e-07	5.64582e-06
4732491K20Rik	ENSMUSG00000097350	87.0027	1.65387	0.344467	2.3052e-07	5.64582e-06
Pax5	ENSMUSG00000014030	206.762	-6.64144	1.5078	2.31007e-07	5.64895e-06
Relch	ENSMUSG00000026319	1280.57	-0.961804	0.193845	2.31466e-07	5.65443e-06
D5Ertd615e	ENSMUSG00000029092	15.4023	-2.49406	0.519233	2.32919e-07	5.68412e-06
Ndufa7	ENSMUSG00000041881	3783.15	1.66402	0.346568	2.35306e-07	5.73653e-06
2310014F06Rik	ENSMUSG00000085945	68.4197	1.40339	0.289241	2.36574e-07	5.76069e-06
Gm16062	ENSMUSG00000087249	168.952	2.69749	0.57599	2.36777e-07	5.76069e-06
Gpx4	ENSMUSG00000075706	17441.5	1.88298	0.39466	2.37776e-07	5.77914e-06
Zfp30	ENSMUSG00000047473	102.356	1.11367	0.226054	2.41596e-07	5.86605e-06
Blk	ENSMUSG00000014453	169.071	-5.44967	1.23192	2.4338e-07	5.89741e-06
Cfap144	ENSMUSG00000049154	18.176	6.14955	1.55107	2.43331e-07	5.89741e-06
Optn	ENSMUSG00000026672	1241.46	1.91505	0.403922	2.45286e-07	5.9376e-06
Xrcc4	ENSMUSG00000021615	302.863	0.796446	0.158869	2.46099e-07	5.9453e-06
Gm9484	ENSMUSG00000105006	32.2926	1.62275	0.338917	2.46031e-07	5.9453e-06
Zfp169	ENSMUSG00000050954	268.624	-2.02307	0.431865	2.49423e-07	6.01347e-06
Ermardl2	ENSMUSG00000116953	435.547	1.1145	0.226419	2.493e-07	6.01347e-06
Zfp488	ENSMUSG00000044519	53.2343	-1.72424	0.361828	2.52026e-07	6.07013e-06
Gm3555	ENSMUSG00000089791	8.87215	7.44533	2.64582	2.52441e-07	6.07403e-06
Atp5pd	ENSMUSG00000034566	8145.23	1.28348	0.26256	2.54797e-07	6.12458e-06
Fyco1	ENSMUSG00000025241	4393.62	1.07398	0.21769	2.5676e-07	6.16537e-06
Bpgm	ENSMUSG00000038871	1647.51	1.44059	0.297948	2.57265e-07	6.16537e-06
Emc6	ENSMUSG00000047260	1587.31	1.13031	0.230115	2.57187e-07	6.16537e-06
Myf5	ENSMUSG00000000435	29.2333	2.98681	0.63965	2.59708e-07	6.21769e-06
Pcbp4	ENSMUSG00000023495	989.652	0.984688	0.198848	2.60691e-07	6.23501e-06
Hs3st5	ENSMUSG00000044499	112.114	2.49765	0.533822	2.62237e-07	6.26574e-06
Ndufb10	ENSMUSG00000040048	4263.39	1.44541	0.300285	2.67265e-07	6.37953e-06
Zfp871	ENSMUSG00000024298	2241.52	-1.05555	0.21621	2.68045e-07	6.39177e-06
Abi1	ENSMUSG00000058835	2381.22	-0.827681	0.166326	2.69794e-07	6.42709e-06
0610040B10Rik	ENSMUSG00000089889	102.596	1.93253	0.409873	2.72417e-07	6.48314e-06
Bclaf3	ENSMUSG00000044150	320.202	-0.938811	0.189806	2.73112e-07	6.49325e-06
Tefm	ENSMUSG00000046909	336.535	1.11075	0.226457	2.74237e-07	6.51353e-06
Rex1bd	ENSMUSG00000058833	1521.52	1.29109	0.265955	2.74575e-07	6.5151e-06
Fbxo40	ENSMUSG00000047746	3546.72	2.46367	0.527651	2.78361e-07	6.59842e-06
Mdm1	ENSMUSG00000020212	182.822	-0.84418	0.169908	2.86144e-07	6.77008e-06
Aspm	ENSMUSG00000033952	369.534	-3.64363	0.812123	2.86167e-07	6.77008e-06
mt-Co1	ENSMUSG00000064351	731707	1.21749	0.250077	2.86931e-07	6.78147e-06
Fdx1	ENSMUSG00000032051	560.304	1.17921	0.242011	2.87868e-07	6.79693e-06
Ap4s1	ENSMUSG00000020955	1158.51	1.42285	0.295893	2.94505e-07	6.94679e-06
Epdr1	ENSMUSG00000002808	1788.36	1.86842	0.395995	2.95033e-07	6.95241e-06
Pdcd5	ENSMUSG00000030417	1946.18	1.54168	0.321941	2.96585e-07	6.98211e-06
Spryd4	ENSMUSG00000051346	660.131	0.831025	0.167205	2.98015e-07	7.00891e-06
Notch2	ENSMUSG00000027878	3331.08	-1.07573	0.220834	2.98932e-07	7.02358e-06
Rpl10-ps6	ENSMUSG00000080885	73.2893	-2.489	0.544957	3.01372e-07	7.06706e-06
Gm9895	ENSMUSG00000118038	29.2677	2.1751	0.46654	3.01083e-07	7.06706e-06
Eci1	ENSMUSG00000024132	1681.17	1.85732	0.394291	3.02297e-07	7.08185e-06
Gm43672	ENSMUSG00000106019	269.117	1.34599	0.279438	3.04494e-07	7.12634e-06
Mrps36	ENSMUSG00000061474	1091.32	1.82323	0.38594	3.05164e-07	7.13507e-06
Hadha	ENSMUSG00000025745	6736.08	0.74544	0.149034	3.07071e-07	7.17267e-06
Twf2	ENSMUSG00000023277	2427.8	1.8644	0.395032	3.07737e-07	7.18124e-06
Ndufaf3	ENSMUSG00000070283	616.667	1.2091	0.249325	3.08531e-07	7.18801e-06
Igkv14-126	ENSMUSG00000094345	310.422	-0.39601	0.874314	3.08627e-07	7.18801e-06
Wscd1	ENSMUSG00000020811	34.1247	1.40548	0.29297	3.15749e-07	7.34675e-06
Gm45178	ENSMUSG00000109562	39.6827	1.73311	0.366936	3.20254e-07	7.44435e-06
Fabp3	ENSMUSG00000028773	4179.78	2.44893	0.528127	3.21392e-07	7.46357e-06
Gm13453	ENSMUSG00000083240	253.145	1.51538	0.317922	3.2182e-07	7.46628e-06
Gm44667	ENSMUSG00000109539	30.1281	-2.01061	0.427532	3.26368e-07	7.56448e-06
Ppp1r3a	ENSMUSG00000042717	4070.21	2.28041	0.490038	3.26695e-07	7.56476e-06
Gm7889	ENSMUSG00000099624	5.13364	7.9228	2.87948	3.39308e-07	7.84924e-06
Wwp1	ENSMUSG00000041058	3324.34	0.992481	0.202838	3.43849e-07	7.94662e-06
Nos1	ENSMUSG00000029361	1229.84	2.61013	0.565497	3.44984e-07	7.96518e-06
Mrpl12	ENSMUSG00000039640	2645.16	1.1896	0.24576	3.45936e-07	7.97165e-06
2310061I04Rik	ENSMUSG00000050705	737.39	1.21229	0.2511	3.46005e-07	7.97165e-06
Gm42572	ENSMUSG00000107171	20.757	-2.37943	0.507001	3.46261e-07	7.97165e-06
Arhgef39	ENSMUSG00000051517	68.8434	-1.86787	0.399737	3.46982e-07	7.97294e-06
NA	ENSMUSG00000094472	40.0698	-2.23605	0.481284	3.46852e-07	7.97294e-06
Or5al5	ENSMUSG00000075204	41.9329	4.24478	0.933251	3.50651e-07	8.04954e-06
Trappc2	ENSMUSG00000079317	628.548	0.931367	0.189895	3.54526e-07	8.1307e-06
Jchain	ENSMUSG00000067149	1515.37	-5.86636	1.37295	3.55142e-07	8.13308e-06
Xirp1	ENSMUSG00000079243	1698.58	2.322	0.501435	3.55307e-07	8.13308e-06
Ndufa3	ENSMUSG00000035674	3675.52	1.95871	0.418869	3.5677e-07	8.15879e-06
Czib	ENSMUSG00000028608	1770.09	1.2197	0.252787	3.58416e-07	8.1886e-06
Stx11	ENSMUSG00000039232	151.257	-1.59462	0.339613	3.62719e-07	8.27903e-06
Gm50194	ENSMUSG00000118221	186.332	2.5543	0.554618	3.648e-07	8.31862e-06
Kif1c	ENSMUSG00000020821	12887.9	0.870523	0.176961	3.68434e-07	8.3935e-06
Btg1	ENSMUSG00000036478	7909.66	-1.23236	0.257894	3.71903e-07	8.4645e-06
Bmal1	ENSMUSG00000055116	664.936	-1.6584	0.356061	3.75102e-07	8.52921e-06
Gm43290	ENSMUSG00000104641	20.4877	-1.86815	0.395084	3.86069e-07	8.77028e-06
Ckmt2	ENSMUSG00000021622	9444.71	2.37236	0.514555	3.92963e-07	8.91843e-06
Cd300ld4	ENSMUSG00000069609	33.3652	-9.12297	3.21774	3.93433e-07	8.92066e-06
Vldlr	ENSMUSG00000024924	3326.28	1.85179	0.397454	3.94287e-07	8.9316e-06
Psmb6	ENSMUSG00000018286	4568.72	0.972437	0.20081	3.97752e-07	9.00158e-06
Ndufs5	ENSMUSG00000028648	2350.26	1.41695	0.299441	3.98627e-07	9.01287e-06
Krt2	ENSMUSG00000064201	165.819	-3.10701	0.698232	3.99569e-07	9.02567e-06
Sspn	ENSMUSG00000030255	1801.59	1.79324	0.383911	4.00443e-07	9.03691e-06
Scnm1	ENSMUSG00000092607	966.323	1.22805	0.25615	4.0151e-07	9.05245e-06
Mpst	ENSMUSG00000071711	1304.54	1.08396	0.22421	4.02482e-07	9.06586e-06
Ulk2	ENSMUSG00000004798	2247.29	1.10596	0.227447	4.03505e-07	9.08037e-06
Ldhd	ENSMUSG00000031958	656.993	1.62039	0.344956	4.09093e-07	9.1975e-06
Ywhaq-ps1	ENSMUSG00000108405	74.0877	7.1287	1.60801	4.10259e-07	9.21508e-06
Mrps15	ENSMUSG00000028861	1291.12	1.31149	0.275247	4.19996e-07	9.40899e-06
Heca	ENSMUSG00000039879	2298.22	-1.03065	0.214249	4.20069e-07	9.40899e-06
Tor4a	ENSMUSG00000059555	524.396	-1.28904	0.271799	4.19773e-07	9.40899e-06
Ndufa6	ENSMUSG00000022450	4852.48	1.62524	0.347066	4.20497e-07	9.4098e-06
Tigd4	ENSMUSG00000047819	154.821	2.9199	0.641497	4.20981e-07	9.41184e-06
Mrpl33	ENSMUSG00000106918	2400.2	1.54603	0.329058	4.22371e-07	9.43413e-06
Smim26	ENSMUSG00000074754	613.373	2.03871	0.440938	4.24585e-07	9.47476e-06
Cchcr1	ENSMUSG00000040312	442.447	-1.43306	0.305232	4.25425e-07	9.48468e-06
Gm31812	ENSMUSG00000109599	20.6496	2.35759	0.515877	4.26619e-07	9.50247e-06
Map3k1	ENSMUSG00000021754	1850.1	-1.40592	0.299228	4.32869e-07	9.62382e-06
Cox6b1	ENSMUSG00000036751	9552.95	1.56086	0.331878	4.3253e-07	9.62382e-06
Myoz2	ENSMUSG00000028116	2460.75	2.82802	0.621038	4.33748e-07	9.63442e-06
Gm12592	ENSMUSG00000053263	15.0798	1.96741	0.426134	4.34855e-07	9.65008e-06
Ttc32	ENSMUSG00000066637	278.313	1.5454	0.328761	4.358e-07	9.65318e-06
Gm37917	ENSMUSG00000103276	179.077	-2.25445	0.496718	4.35568e-07	9.65318e-06
St6galnac6	ENSMUSG00000026811	1007.17	1.48981	0.316586	4.37402e-07	9.67975e-06
Gm11410	ENSMUSG00000083219	8.30454	2.47854	0.536005	4.47752e-07	9.89359e-06
Gm5859	ENSMUSG00000096862	19.8631	-8.44457	3.05527	4.4789e-07	9.89359e-06
Ugcg	ENSMUSG00000028381	2276.37	-1.05334	0.21884	4.501e-07	9.93326e-06
Gm17484	ENSMUSG00000091514	17.9233	1.89074	0.408862	4.57492e-07	1.00871e-05
Aimp2	ENSMUSG00000029610	1172.17	1.14118	0.238145	4.5979e-07	1.01192e-05
Ccrl2	ENSMUSG00000043953	162.819	1.87508	0.404958	4.59392e-07	1.01192e-05
Gm43461	ENSMUSG00000107336	15.3413	-3.4382	0.751837	4.60326e-07	1.01217e-05
Ankrd2	ENSMUSG00000025172	773.332	2.63949	0.580264	4.64543e-07	1.02051e-05
Fhl1	ENSMUSG00000023092	61471.5	2.10319	0.456806	4.66464e-07	1.02379e-05
Snapin	ENSMUSG00000001018	2157.94	0.941142	0.194166	4.69084e-07	1.0286e-05
Fndc5	ENSMUSG00000001334	478.673	2.30487	0.504083	4.73372e-07	1.03705e-05
Cd44	ENSMUSG00000005087	4516.76	-2.46442	0.551043	4.80016e-07	1.05065e-05
Prxl2c	ENSMUSG00000021482	1503.03	1.23343	0.259232	4.83372e-07	1.05703e-05
Rangrf	ENSMUSG00000032892	558.802	1.54825	0.330695	4.84256e-07	1.058e-05
Dcaf11	ENSMUSG00000022214	4071	0.948026	0.196331	4.85952e-07	1.06074e-05
Zfp106	ENSMUSG00000027288	16073.3	1.75362	0.377266	4.89499e-07	1.06751e-05
Snai2	ENSMUSG00000022676	396.502	-1.36234	0.290441	4.92187e-07	1.0724e-05
Nat1	ENSMUSG00000025588	25.8899	2.01859	0.439752	4.96897e-07	1.08168e-05
Prdx3	ENSMUSG00000024997	3693.29	1.46099	0.311227	4.98573e-07	1.08434e-05
Gm29170	ENSMUSG00000100455	72.6236	1.10598	0.231114	5.0039e-07	1.08731e-05
Gm20482	ENSMUSG00000092490	10.5801	-7.71632	2.87797	5.02054e-07	1.08993e-05
Gm5941	ENSMUSG00000071726	13.5077	-4.24241	0.912485	5.03117e-07	1.09125e-05
Ndufb4c	ENSMUSG00000083380	1232.74	1.78821	0.386776	5.05875e-07	1.09624e-05
Casp9	ENSMUSG00000028914	659.237	-0.723942	0.148152	5.07623e-07	1.09904e-05
Cpne3	ENSMUSG00000028228	1923.26	-0.877874	0.181521	5.08315e-07	1.09955e-05
Tln2	ENSMUSG00000052698	2601.72	1.39129	0.293978	5.09214e-07	1.1005e-05
Arf3	ENSMUSG00000051853	4006.88	-0.874243	0.180813	5.10186e-07	1.10161e-05
Frmd8	ENSMUSG00000024816	987.338	-0.953939	0.198445	5.1447e-07	1.10986e-05
Ovgp1	ENSMUSG00000074340	144.068	1.47182	0.314756	5.169e-07	1.1141e-05
Sowahc	ENSMUSG00000098188	1486.09	-1.39122	0.298221	5.17587e-07	1.11458e-05
Enkur	ENSMUSG00000026679	38.58	1.93427	0.422526	5.22917e-07	1.12505e-05
Atp5f1e	ENSMUSG00000016252	10638.1	2.06162	0.450435	5.26434e-07	1.1316e-05
Commd1b	ENSMUSG00000098650	562.336	-1.22932	0.261027	5.31572e-07	1.14162e-05
Zfand5	ENSMUSG00000024750	4020.62	1.08451	0.226854	5.34458e-07	1.14679e-05
Gm48609	ENSMUSG00000113934	5.86147	7.04658	2.59794	5.3961e-07	1.15681e-05
Lrrc2	ENSMUSG00000032495	1510.11	2.6403	0.585343	5.46507e-07	1.17055e-05
Pou2af1	ENSMUSG00000032053	211.695	-6.18318	1.48177	5.49301e-07	1.17548e-05
Bzw2	ENSMUSG00000020547	3367.18	1.26471	0.267386	5.5235e-07	1.18096e-05
Txn2	ENSMUSG00000005354	4743.21	1.0973	0.230119	5.53788e-07	1.18295e-05
Cbr4	ENSMUSG00000031641	819.43	1.35539	0.288611	5.54271e-07	1.18295e-05
Zc2hc1c	ENSMUSG00000045064	61.8834	2.73414	0.61236	5.55953e-07	1.18549e-05
Gm43379	ENSMUSG00000105449	62.885	-1.09612	0.228971	5.6222e-07	1.19779e-05
Vash2	ENSMUSG00000037568	94.3022	1.90847	0.415974	5.67455e-07	1.20787e-05
Bola3	ENSMUSG00000045160	1545.99	1.83994	0.400872	5.778e-07	1.2288e-05
Ntsr2	ENSMUSG00000020591	33.1356	2.65242	0.594895	5.78852e-07	1.22995e-05
Etfb	ENSMUSG00000004610	4764.29	1.59133	0.343317	5.79904e-07	1.23107e-05
Mdh1	ENSMUSG00000020321	15312.9	1.55776	0.335519	5.8041e-07	1.23107e-05
Rel	ENSMUSG00000020275	777.953	-1.44396	0.312184	5.87339e-07	1.24357e-05
Smim11	ENSMUSG00000051989	984.763	1.4039	0.300457	5.87e-07	1.24357e-05
Ghitm	ENSMUSG00000041028	9878.27	1.08053	0.226854	5.90187e-07	1.2485e-05
Ndufa4	ENSMUSG00000029632	11618.9	1.68186	0.362984	5.9272e-07	1.25275e-05
Pgk1	ENSMUSG00000062070	15881.6	1.33626	0.28576	5.93355e-07	1.25299e-05
Fgfr4	ENSMUSG00000005320	34.8698	2.22679	0.491717	6.11967e-07	1.29116e-05
Pygo1	ENSMUSG00000034910	372.853	1.23413	0.262298	6.17407e-07	1.30149e-05
Arl6ip5	ENSMUSG00000035199	3778.58	1.08876	0.228856	6.19585e-07	1.30494e-05
Gpc1	ENSMUSG00000034220	4024.83	1.07655	0.22589	6.21837e-07	1.30853e-05
Gm11827	ENSMUSG00000086765	34.164	2.37374	0.529116	6.32211e-07	1.32919e-05
Ccdc162	ENSMUSG00000075225	120.679	1.69827	0.370716	6.33744e-07	1.33125e-05
Igkc	ENSMUSG00000076609	11678.3	-6.59229	1.61763	6.34733e-07	1.33216e-05
Vwa7	ENSMUSG00000007030	210.149	1.59543	0.345902	6.36278e-07	1.33307e-05
Gm47155	ENSMUSG00000114019	65.642	1.52408	0.328947	6.36157e-07	1.33307e-05
Dip2b	ENSMUSG00000023026	1524.7	-1.36378	0.294424	6.3896e-07	1.33752e-05
Ctcfl	ENSMUSG00000070495	149.827	-1.50386	0.327326	6.43544e-07	1.34594e-05
Prkcq	ENSMUSG00000026778	1398.7	1.55795	0.337678	6.49566e-07	1.35736e-05
Kcnc1	ENSMUSG00000058975	578.212	2.46745	0.549393	6.55318e-07	1.36699e-05
Bves	ENSMUSG00000071317	516.725	2.05828	0.45436	6.55208e-07	1.36699e-05
Dio2	ENSMUSG00000007682	260.997	-3.08399	0.711356	6.62001e-07	1.37973e-05
Cep20	ENSMUSG00000022677	1989.14	1.21307	0.258718	6.78002e-07	1.41186e-05
Snx24	ENSMUSG00000024535	278.714	0.965051	0.202556	6.78788e-07	1.41227e-05
Nrg1	ENSMUSG00000062991	58.3563	-4.5478	1.06036	6.80859e-07	1.41535e-05
Card19	ENSMUSG00000037960	1066.39	1.39121	0.300073	6.82848e-07	1.41826e-05
Gm47777	ENSMUSG00000111878	8.1298	5.46718	1.27441	6.87857e-07	1.42742e-05
Tmem47	ENSMUSG00000025666	350.577	1.08121	0.228815	6.99683e-07	1.44821e-05
Camk1d	ENSMUSG00000039145	775.837	-1.08696	0.231223	6.98672e-07	1.44821e-05
Gm20300	ENSMUSG00000111080	735.487	0.95654	0.20082	6.99642e-07	1.44821e-05
Riiad1	ENSMUSG00000028139	144.472	2.24995	0.501232	7.00926e-07	1.44953e-05
Hspb6	ENSMUSG00000036854	14173.9	2.36423	0.527735	7.0963e-07	1.46626e-05
Ppm1b	ENSMUSG00000061130	2897.42	0.663967	0.136746	7.12902e-07	1.47176e-05
Gm37758	ENSMUSG00000102712	112.969	-1.89431	0.424188	7.1393e-07	1.47261e-05
Zfp369	ENSMUSG00000021514	705.739	-0.656342	0.135435	7.15073e-07	1.4737e-05
Zfp956	ENSMUSG00000045466	554.17	1.24262	0.266018	7.20532e-07	1.48368e-05
Cap1	ENSMUSG00000028656	5689.43	-0.591766	0.121657	7.23638e-07	1.4888e-05
Tal2	ENSMUSG00000028417	62.9878	1.96689	0.434658	7.25894e-07	1.49216e-05
Avl9	ENSMUSG00000029787	671.13	-0.984365	0.207993	7.27381e-07	1.49338e-05
Nsd3	ENSMUSG00000054823	1841.21	-0.875307	0.183733	7.27735e-07	1.49338e-05
Higd2a	ENSMUSG00000025868	2068.69	1.13159	0.240664	7.29243e-07	1.4952e-05
Uqcrh	ENSMUSG00000063882	10823	1.49879	0.32563	7.30323e-07	1.49613e-05
Ywhaz	ENSMUSG00000022285	13111.7	-1.3341	0.289599	7.33883e-07	1.50214e-05
Cpt1b	ENSMUSG00000078937	3212.13	2.26875	0.50636	7.40756e-07	1.51492e-05
Gm10146	ENSMUSG00000064317	30.1499	10.1289	3.27051	7.53352e-07	1.53937e-05
Gadd45g	ENSMUSG00000021453	1047.28	1.84296	0.407383	7.62964e-07	1.55768e-05
Kiz	ENSMUSG00000074749	817.857	1.32426	0.286094	7.79396e-07	1.58987e-05
Nes	ENSMUSG00000004891	497.241	1.45115	0.315689	7.83269e-07	1.59642e-05
Uhmk1	ENSMUSG00000026667	2488.15	-0.913153	0.192914	7.89076e-07	1.60689e-05
Nfkbid	ENSMUSG00000036931	87.1287	-1.80963	0.402336	7.90982e-07	1.6094e-05
S100a1	ENSMUSG00000044080	3327.28	1.65731	0.363747	7.93641e-07	1.61345e-05
Phip	ENSMUSG00000032253	1448.86	-0.736555	0.15357	8.0088e-07	1.62678e-05
mt-Nd5	ENSMUSG00000064367	88312.8	1.52516	0.332856	8.06322e-07	1.63645e-05
Npas2	ENSMUSG00000026077	113.27	-2.40149	0.549427	8.25872e-07	1.67471e-05
Bbip1	ENSMUSG00000084957	843.464	1.54742	0.339418	8.27269e-07	1.67613e-05
Osgepl1	ENSMUSG00000026096	747.979	1.13839	0.243776	8.31859e-07	1.684e-05
Map2k3os	ENSMUSG00000042549	144.408	1.76994	0.391845	8.35301e-07	1.68955e-05
Pcmt1	ENSMUSG00000019795	2330.21	0.775999	0.161909	8.4002e-07	1.69482e-05
Pxmp2	ENSMUSG00000029499	877.995	2.13894	0.479092	8.40027e-07	1.69482e-05
Coa8	ENSMUSG00000037787	909.256	1.19456	0.2568	8.38947e-07	1.69482e-05
Itga7	ENSMUSG00000025348	2249.58	1.82509	0.406557	8.67011e-07	1.74779e-05
Zfp775	ENSMUSG00000007216	246.129	1.37206	0.29869	8.69084e-07	1.7505e-05
Asb2	ENSMUSG00000021200	2347.13	2.25718	0.507584	8.70661e-07	1.7522e-05
Pdp1	ENSMUSG00000049225	1061.15	1.20828	0.260391	8.74368e-07	1.75819e-05
Bloc1s1	ENSMUSG00000090247	2636.46	1.58846	0.349257	8.77515e-07	1.76304e-05
Metap1d	ENSMUSG00000041921	1660.27	0.541157	0.111667	8.79235e-07	1.76502e-05
Atp6v1b1	ENSMUSG00000006269	74.8771	-5.60934	1.37325	8.81458e-07	1.76774e-05
Ipo13	ENSMUSG00000033365	3797.26	1.48093	0.324521	8.82063e-07	1.76774e-05
Fbxo17	ENSMUSG00000030598	106.704	1.34054	0.291507	8.90582e-07	1.78332e-05
Cuedc1	ENSMUSG00000018378	1947.28	1.4891	0.327313	8.98827e-07	1.79683e-05
Cuedc1	ENSMUSG00000018378	1947.28	1.4891	0.327313	8.98827e-07	1.79683e-05
Usp13	ENSMUSG00000056900	3034.68	2.38245	0.53799	8.98111e-07	1.79683e-05
Gm15584	ENSMUSG00000085822	7.29916	4.65952	1.03673	8.99705e-07	1.79709e-05
Ndufab1	ENSMUSG00000030869	1471.69	1.37785	0.301157	9.13461e-07	1.82305e-05
Churc1	ENSMUSG00000090258	1471.41	1.37283	0.300201	9.21325e-07	1.83721e-05
Tspan13	ENSMUSG00000020577	1385.92	1.32307	0.287698	9.29042e-07	1.85106e-05
Kcnj15	ENSMUSG00000062609	362.636	-1.71909	0.385974	9.3283e-07	1.85707e-05
Vgll2	ENSMUSG00000049641	271.692	2.67859	0.609444	9.34614e-07	1.85908e-05
Gm14150	ENSMUSG00000082809	47.9146	5.9158	1.36397	9.3854e-07	1.86534e-05
Ppp1r27	ENSMUSG00000025129	1667.8	2.22677	0.50247	9.48944e-07	1.88446e-05
Cwc27	ENSMUSG00000021715	497.086	0.589897	0.122649	9.72633e-07	1.9299e-05
Gm16867	ENSMUSG00000093954	87.9567	-7.98946	2.04394	9.86843e-07	1.95648e-05
Egln2	ENSMUSG00000058709	2314.54	0.949407	0.20223	9.87806e-07	1.95677e-05
Mrgprc2-ps	ENSMUSG00000101906	22.6667	-2.04975	0.455977	1.00409e-06	1.98739e-05
Atp5mk	ENSMUSG00000071528	5023.26	1.77703	0.396599	1.02318e-06	2.02351e-05
Atp5mk	ENSMUSG00000071528	5023.26	1.77703	0.396599	1.02318e-06	2.02351e-05
Map4	ENSMUSG00000032479	8819.43	0.830012	0.17581	1.03559e-06	2.04635e-05
Dph3	ENSMUSG00000021905	1715.96	1.82955	0.409536	1.04136e-06	2.05606e-05
Actn2	ENSMUSG00000052374	9683.5	2.14558	0.485781	1.04642e-06	2.06436e-05
Ciart	ENSMUSG00000038550	247.476	1.46272	0.322207	1.04928e-06	2.0683e-05
Serpine2	ENSMUSG00000026249	2540.54	1.8555	0.415919	1.05146e-06	2.0709e-05
Psmd6	ENSMUSG00000021737	3075.71	0.948541	0.202191	1.05492e-06	2.07601e-05
S2bpcox16	ENSMUSG00000021139	241.864	1.48245	0.327253	1.05682e-06	2.07803e-05
Gm10053	ENSMUSG00000058927	3057.53	1.24754	0.271236	1.06097e-06	2.08449e-05
Ndufa12	ENSMUSG00000020022	3010.76	1.78479	0.400365	1.06352e-06	2.0878e-05
Zfp367	ENSMUSG00000044934	745.48	0.890286	0.18956	1.07838e-06	2.11524e-05
Myh4	ENSMUSG00000057003	122711	2.77209	0.634927	1.08326e-06	2.12306e-05
Sftpc	ENSMUSG00000022097	36.9376	5.47461	1.28054	1.10105e-06	2.15617e-05
Adal	ENSMUSG00000027259	525.391	0.833854	0.177142	1.1123e-06	2.17642e-05
Atp6-ps	ENSMUSG00000100862	204456	1.27484	0.278699	1.11629e-06	2.18244e-05
Rnf123	ENSMUSG00000041528	1860.53	1.15863	0.251599	1.12623e-06	2.2001e-05
Adsl	ENSMUSG00000022407	1782.73	1.20185	0.261801	1.12899e-06	2.20369e-05
Mob1a	ENSMUSG00000043131	4886.21	-0.909133	0.194804	1.13177e-06	2.20733e-05
Adck1	ENSMUSG00000021044	671.89	0.709628	0.149481	1.14133e-06	2.22416e-05
Marchf4	ENSMUSG00000039372	18.0507	2.20891	0.504489	1.15268e-06	2.24446e-05
St8sia5	ENSMUSG00000025425	284.742	2.35856	0.539154	1.15888e-06	2.2547e-05
Gm44189	ENSMUSG00000108092	36.7117	-2.08008	0.473962	1.16217e-06	2.25926e-05
Nsf	ENSMUSG00000034187	1134.06	-0.981013	0.211773	1.16632e-06	2.2655e-05
Sema4b	ENSMUSG00000030539	1255.46	-1.37921	0.307498	1.17131e-06	2.27334e-05
Tmem165	ENSMUSG00000029234	1336.68	-0.626672	0.131763	1.17876e-06	2.28595e-05
Cspp1	ENSMUSG00000056763	479.949	-0.767728	0.163003	1.18227e-06	2.28935e-05
Gm47408	ENSMUSG00000114134	30.9128	-2.24593	0.513882	1.18242e-06	2.28935e-05
Cdip1	ENSMUSG00000004071	2146.75	0.875524	0.186987	1.19005e-06	2.30226e-05
Angptl1	ENSMUSG00000033544	173.024	2.07421	0.471541	1.19191e-06	2.30401e-05
Gm12338	ENSMUSG00000081485	1511.84	1.68988	0.379211	1.19361e-06	2.30543e-05
Mpc1-ps	ENSMUSG00000091498	348.686	2.13558	0.486655	1.19724e-06	2.31058e-05
Metrn	ENSMUSG00000002274	408.098	1.29983	0.285953	1.20759e-06	2.32682e-05
Gm29216	ENSMUSG00000101249	140221	1.27407	0.279537	1.20722e-06	2.32682e-05
2010008C14Rik	ENSMUSG00000107761	93.6932	-2.00014	0.459781	1.23685e-06	2.38128e-05
Nphp1	ENSMUSG00000027378	664.563	1.17548	0.257092	1.25375e-06	2.41189e-05
Stoml2	ENSMUSG00000028455	2010.28	0.835658	0.177589	1.27625e-06	2.45321e-05
Gm45493	ENSMUSG00000109784	18.1192	-2.38166	0.538333	1.28322e-06	2.46462e-05
Thpo	ENSMUSG00000022847	129.393	2.07995	0.474587	1.28587e-06	2.46774e-05
Btbd1	ENSMUSG00000025103	4131.63	1.03734	0.224429	1.30195e-06	2.49659e-05
Snai3	ENSMUSG00000006587	394.603	2.46136	0.567467	1.30585e-06	2.50018e-05
Mb	ENSMUSG00000018893	46354.8	2.51573	0.582778	1.3059e-06	2.50018e-05
Ubxn7	ENSMUSG00000053774	1418.41	-0.698006	0.148163	1.31229e-06	2.5104e-05
Nap1l4	ENSMUSG00000059119	4219.14	0.917061	0.198636	1.31926e-06	2.52085e-05
Gm2176	ENSMUSG00000118319	4.96212	7.45172	2.75513	1.31985e-06	2.52085e-05
Efcab6	ENSMUSG00000022441	67.0946	2.88849	0.676082	1.32312e-06	2.52509e-05
Ripk1	ENSMUSG00000021408	1102.87	-0.757089	0.159019	1.32472e-06	2.52612e-05
Mcm9	ENSMUSG00000058298	285.692	-1.02396	0.223212	1.32958e-06	2.53339e-05
Stt3a	ENSMUSG00000032116	2570.6	-0.698365	0.148521	1.35699e-06	2.58356e-05
Tatdn1	ENSMUSG00000050891	603.08	1.43703	0.321123	1.35972e-06	2.58671e-05
Hspa9	ENSMUSG00000024359	8682.96	0.775208	0.165367	1.3609e-06	2.5869e-05
NA	ENSMUSG00000115869	84.7398	2.20897	0.508734	1.37479e-06	2.61124e-05
Lrtm1	ENSMUSG00000045776	140.804	1.79461	0.406763	1.38936e-06	2.63681e-05
Golga4	ENSMUSG00000038708	6607.78	1.06067	0.231224	1.41879e-06	2.69054e-05
Neb	ENSMUSG00000026950	33112.6	2.37041	0.54731	1.43704e-06	2.72301e-05
Crat	ENSMUSG00000026853	5909.79	1.35629	0.302537	1.4399e-06	2.72627e-05
Or1j15	ENSMUSG00000096822	50.1522	-1.69142	0.382935	1.4417e-06	2.72752e-05
Smim10l1	ENSMUSG00000072704	2687.85	1.13862	0.250182	1.45206e-06	2.74496e-05
Zc3h7a	ENSMUSG00000037965	2723.71	-0.726528	0.155362	1.46017e-06	2.75812e-05
Agl	ENSMUSG00000033400	5359.46	1.83262	0.417021	1.46684e-06	2.76853e-05
Klhl38	ENSMUSG00000022357	601.574	2.54443	0.591478	1.46981e-06	2.76979e-05
Tnf	ENSMUSG00000024401	52.6775	-1.68588	0.383374	1.46911e-06	2.76979e-05
Fis1	ENSMUSG00000019054	3913.96	1.08309	0.237043	1.47499e-06	2.77735e-05
Gm10643	ENSMUSG00000074215	49.7218	1.03211	0.225264	1.4835e-06	2.79118e-05
Phlda3	ENSMUSG00000041801	4133.73	1.0686	0.233627	1.49597e-06	2.81245e-05
Gm37242	ENSMUSG00000103630	29.0035	-1.67744	0.377575	1.49746e-06	2.81304e-05
Mkrn2	ENSMUSG00000000439	1245.79	1.18181	0.260575	1.50193e-06	2.81722e-05
NA	ENSMUSG00000044387	9.36521	4.38615	1.02743	1.5032e-06	2.81722e-05
Gm15787	ENSMUSG00000086247	66.1726	1.57257	0.355948	1.50238e-06	2.81722e-05
Iglc3	ENSMUSG00000105547	461.325	-0.554905	1.1062	1.50705e-06	2.82222e-05
Chml	ENSMUSG00000078185	359.911	-1.04477	0.229204	1.52159e-06	2.84722e-05
0610012D04Rik	ENSMUSG00000089755	9.84616	2.76679	0.643243	1.52297e-06	2.84758e-05
Uba6	ENSMUSG00000035898	554.039	-1.17804	0.261683	1.5388e-06	2.87494e-05
Pitpnc1	ENSMUSG00000040430	1419.67	1.7513	0.398931	1.54382e-06	2.88208e-05
Or2t1	ENSMUSG00000072707	16.6203	-2.29799	0.528072	1.56331e-06	2.91619e-05
B3galt1	ENSMUSG00000034780	175.026	2.11386	0.488528	1.59291e-06	2.9691e-05
Zfp963	ENSMUSG00000092260	231.189	0.89366	0.193932	1.59869e-06	2.97755e-05
Rwdd1	ENSMUSG00000019782	2024.78	1.38619	0.310892	1.6075e-06	2.98932e-05
Gm7276	ENSMUSG00000073532	10.0471	3.58546	0.841731	1.60663e-06	2.98932e-05
Mrpl30	ENSMUSG00000026087	3040.58	1.51461	0.342552	1.60975e-06	2.9912e-05
Mff	ENSMUSG00000026150	3150.51	0.938155	0.20414	1.63371e-06	3.03336e-05
Ldb3	ENSMUSG00000021798	18295.3	2.21235	0.5127	1.63504e-06	3.03348e-05
Gm11517	ENSMUSG00000081249	22.7581	2.25604	0.525303	1.63782e-06	3.03629e-05
Gm41183	ENSMUSG00000114618	6.31593	2.88125	0.670297	1.66443e-06	3.08324e-05
Elf1	ENSMUSG00000036461	1257.79	-1.17089	0.261177	1.69064e-06	3.12938e-05
Txnl1	ENSMUSG00000024583	2335.38	0.904153	0.19677	1.69245e-06	3.13032e-05
Ensa	ENSMUSG00000038619	4777.19	0.775853	0.167074	1.70802e-06	3.15668e-05
Fhip1b	ENSMUSG00000044465	815.359	-0.535041	0.113806	1.7386e-06	3.21072e-05
Car14	ENSMUSG00000038526	656.222	2.16256	0.502307	1.74501e-06	3.22008e-05
Mettl26	ENSMUSG00000025731	628.74	1.03222	0.226776	1.76387e-06	3.24989e-05
Ttc19	ENSMUSG00000042298	547.358	0.918891	0.200415	1.76283e-06	3.24989e-05
Mrpl11	ENSMUSG00000024902	1223.13	1.04398	0.229864	1.77272e-06	3.26369e-05
Dock8	ENSMUSG00000052085	1181.83	-1.94309	0.456449	1.79088e-06	3.29459e-05
Kcnj2	ENSMUSG00000041695	2313.81	1.37967	0.310371	1.8158e-06	3.33531e-05
Cdpf1	ENSMUSG00000064284	694.142	1.3022	0.291706	1.8147e-06	3.33531e-05
Slc26a7	ENSMUSG00000040569	176.123	-2.91405	0.699639	1.82452e-06	3.34621e-05
Romo1	ENSMUSG00000067847	1935.54	1.34486	0.302396	1.82411e-06	3.34621e-05
Gng11	ENSMUSG00000032766	634.206	1.38872	0.313392	1.83068e-06	3.35495e-05
Socs4	ENSMUSG00000048379	867.248	-1.01764	0.22477	1.83549e-06	3.36119e-05
Rtl8b	ENSMUSG00000067924	1252.83	1.27944	0.286866	1.84121e-06	3.36909e-05
Decr2	ENSMUSG00000036775	540.674	-0.786685	0.170664	1.85458e-06	3.39097e-05
Gm41757	ENSMUSG00000118163	181.177	3.25685	0.779656	1.86878e-06	3.41432e-05
Gpr55	ENSMUSG00000049608	48.6026	-4.54434	1.13428	1.88365e-06	3.43888e-05
4933434E20Rik	ENSMUSG00000027942	2062.54	0.838227	0.182294	1.88721e-06	3.44276e-05
Zfp787	ENSMUSG00000046792	456.057	1.11223	0.247036	1.89223e-06	3.44929e-05
Ndufb6	ENSMUSG00000071014	2018.07	1.39615	0.314059	1.89917e-06	3.45931e-05
Sdhaf4	ENSMUSG00000026154	700.122	1.49378	0.339655	1.90129e-06	3.46055e-05
Shtn1	ENSMUSG00000041362	992.692	-1.2482	0.281486	1.90746e-06	3.46915e-05
Ino80d	ENSMUSG00000040865	1343.75	-0.883408	0.193587	1.91159e-06	3.47402e-05
Btn1a1	ENSMUSG00000000706	40.2674	-7.50018	2.00899	1.91637e-06	3.47744e-05
Gm45627	ENSMUSG00000109846	612.534	-0.809442	0.176354	1.91616e-06	3.47744e-05
Prpf39	ENSMUSG00000035597	1830.81	-0.713196	0.153674	1.95455e-06	3.54404e-05
Alkbh3	ENSMUSG00000040174	850.456	0.926066	0.203183	1.95937e-06	3.54741e-05
Gm45633	ENSMUSG00000109753	25.0598	-2.39564	0.554498	1.95861e-06	3.54741e-05
Egfl7	ENSMUSG00000026921	1131	1.61014	0.369025	1.96381e-06	3.55277e-05
Vmn1r236	ENSMUSG00000054142	18.169	-1.69664	0.386755	1.97273e-06	3.56622e-05
Nqo1	ENSMUSG00000003849	644.591	1.64243	0.377121	1.98061e-06	3.57778e-05
Trappc2l	ENSMUSG00000015013	1132.91	1.24849	0.280486	1.9851e-06	3.58318e-05
Bag3	ENSMUSG00000030847	2038.4	0.964052	0.212325	1.99899e-06	3.60555e-05
Mrps21	ENSMUSG00000054312	2263.8	1.58296	0.363193	2.00513e-06	3.61391e-05
Mrpl37	ENSMUSG00000028622	1582.24	0.909589	0.199079	2.0077e-06	3.61581e-05
Gm47898	ENSMUSG00000114088	27.0216	2.32103	0.54599	2.02829e-06	3.65016e-05
Wfdc18	ENSMUSG00000000983	88.9999	-3.04745	0.739959	2.04938e-06	3.68535e-05
Saraf	ENSMUSG00000031532	5072.27	0.752472	0.163068	2.05616e-06	3.69478e-05
H3c4	ENSMUSG00000099583	19.2273	2.10134	0.49304	2.07041e-06	3.7176e-05
1810044D09Rik	ENSMUSG00000100680	84.625	1.63272	0.376446	2.07974e-06	3.73156e-05
Tlcd5	ENSMUSG00000048503	93.6506	1.4513	0.331221	2.08253e-06	3.73377e-05
Itch	ENSMUSG00000027598	1619.05	-0.721105	0.156539	2.08716e-06	3.73928e-05
Slc22a15	ENSMUSG00000033147	345.135	-1.34243	0.306037	2.08899e-06	3.73976e-05
Gm44792	ENSMUSG00000108533	117.667	-1.44694	0.331305	2.09142e-06	3.74131e-05
Kpna3	ENSMUSG00000021929	2933.93	0.927226	0.204616	2.09993e-06	3.75374e-05
Copz2	ENSMUSG00000018672	1031.07	1.1878	0.266384	2.12471e-06	3.79521e-05
Dpp8	ENSMUSG00000032393	2864.18	0.630352	0.135788	2.12692e-06	3.79634e-05
Fuom	ENSMUSG00000025466	513.662	1.65794	0.382964	2.14454e-06	3.82494e-05
Gm36608	ENSMUSG00000118249	18.0671	2.29733	0.542919	2.15699e-06	3.84429e-05
Mrpl35	ENSMUSG00000052962	1070.24	1.09089	0.242971	2.15988e-06	3.84657e-05
Gm18180	ENSMUSG00000099342	38.7942	3.01105	0.720121	2.17753e-06	3.87513e-05
Ighg2b	ENSMUSG00000076613	667.977	-0.54615	1.08896	2.20391e-06	3.91916e-05
Apool	ENSMUSG00000025525	919.829	1.30895	0.296663	2.23275e-06	3.96752e-05
Phf7	ENSMUSG00000021902	271.747	1.28009	0.289843	2.23464e-06	3.96793e-05
Adcy3	ENSMUSG00000020654	649.43	-1.17317	0.265196	2.24037e-06	3.97517e-05
Gm50253	ENSMUSG00000117819	281.89	1.084	0.242242	2.26057e-06	4.00804e-05
Fsd1l	ENSMUSG00000054752	493.584	1.51845	0.348342	2.26846e-06	4.01907e-05
Acap2	ENSMUSG00000049076	2087.29	-1.08874	0.244965	2.27099e-06	4.02057e-05
Krt7	ENSMUSG00000023039	129.866	-2.9522	0.727655	2.27603e-06	4.02653e-05
Agtpbp1	ENSMUSG00000021557	1418.39	1.46884	0.337277	2.28616e-06	4.04146e-05
Agtpbp1	ENSMUSG00000021557	1418.39	1.46884	0.337277	2.28616e-06	4.04146e-05
Hoxd8	ENSMUSG00000027102	1045.89	1.41854	0.324386	2.29239e-06	4.04651e-05
Slc8a3	ENSMUSG00000079055	594.696	2.29296	0.542525	2.29172e-06	4.04651e-05
Vps13b	ENSMUSG00000037646	1348.92	-0.756282	0.165381	2.30666e-06	4.06871e-05
Thsd4	ENSMUSG00000032289	198.22	-1.40675	0.323734	2.33437e-06	4.11456e-05
Ndufb4	ENSMUSG00000022820	2792.37	1.71082	0.397809	2.34313e-06	4.12698e-05
Ndufb4	ENSMUSG00000022820	2792.37	1.71082	0.397809	2.34313e-06	4.12698e-05
Ndufb4	ENSMUSG00000022820	2792.37	1.71082	0.397809	2.34313e-06	4.12698e-05
Bola1	ENSMUSG00000015943	453.238	1.2624	0.286442	2.39508e-06	4.21229e-05
Sms	ENSMUSG00000071708	1418.67	1.19408	0.269451	2.39389e-06	4.21229e-05
Gm28578	ENSMUSG00000100417	15.6279	2.46838	0.591351	2.40015e-06	4.21811e-05
Six4	ENSMUSG00000034460	331.591	1.93798	0.455357	2.44538e-06	4.29445e-05
Cyfip2	ENSMUSG00000020340	782.726	-1.93625	0.463879	2.45662e-06	4.31103e-05
Map1lc3b	ENSMUSG00000031812	8189.94	0.984381	0.218726	2.47429e-06	4.33888e-05
Zcwpw1	ENSMUSG00000037108	246.153	-2.30514	0.558601	2.47889e-06	4.34377e-05
Eif3j1	ENSMUSG00000027236	1175.26	0.900325	0.199262	2.49308e-06	4.36295e-05
Gimap3	ENSMUSG00000039264	334.693	-4.38997	1.12468	2.49348e-06	4.36295e-05
Cyb5d2	ENSMUSG00000057778	397.92	1.06234	0.238226	2.50454e-06	4.37912e-05
Rmdn1	ENSMUSG00000028229	447.852	1.24452	0.282873	2.54138e-06	4.43706e-05
Lsmem2	ENSMUSG00000103409	254.867	2.0445	0.482723	2.53988e-06	4.43706e-05
Abcc9	ENSMUSG00000030249	2109.5	1.93279	0.455011	2.54743e-06	4.44439e-05
Gm35019	ENSMUSG00000115326	38.6565	-5.36687	1.33654	2.55624e-06	4.45652e-05
Platr4	ENSMUSG00000097639	56.1471	2.11161	0.504179	2.5599e-06	4.45966e-05
Arhgap42	ENSMUSG00000050730	864.484	-0.597883	0.129636	2.56584e-06	4.46675e-05
Cdc7	ENSMUSG00000029283	276.439	-1.36722	0.315555	2.57859e-06	4.4857e-05
Eml1	ENSMUSG00000058070	1212.26	1.3246	0.303055	2.5834e-06	4.49081e-05
Kif3c	ENSMUSG00000020668	619.904	1.03407	0.231771	2.61226e-06	4.53769e-05
Sim1	ENSMUSG00000019913	48.4667	2.44987	0.589628	2.63212e-06	4.56558e-05
Rgma	ENSMUSG00000070509	1020.32	0.963841	0.214896	2.63186e-06	4.56558e-05
Gm7967	ENSMUSG00000100009	59.789	2.05104	0.489308	2.64608e-06	4.58647e-05
L2hgdh	ENSMUSG00000020988	724.39	0.928368	0.206647	2.65888e-06	4.60358e-05
Egf	ENSMUSG00000028017	652.411	1.8739	0.441488	2.6617e-06	4.60358e-05
Ncbp2as2	ENSMUSG00000107002	1099.86	1.45383	0.335969	2.66084e-06	4.60358e-05
Eef1akmt1	ENSMUSG00000021951	700.934	1.05393	0.23683	2.68669e-06	4.64344e-05
Sra1	ENSMUSG00000006050	1390.63	0.880097	0.19525	2.69079e-06	4.64423e-05
Ilrun	ENSMUSG00000056692	6102.46	0.772303	0.169873	2.69102e-06	4.64423e-05
Abhd16a	ENSMUSG00000007036	2290.58	0.737804	0.161149	2.69799e-06	4.65277e-05
Tmem254	ENSMUSG00000072676	1470.44	-1.61008	0.379339	2.69984e-06	4.65277e-05
Rnf146	ENSMUSG00000038876	1485.57	0.42603	0.0917023	2.71377e-06	4.67341e-05
Rbfox1	ENSMUSG00000008658	816.598	2.19769	0.523862	2.72438e-06	4.68831e-05
Rbfox1	ENSMUSG00000008658	816.598	2.19769	0.523862	2.72438e-06	4.68831e-05
Akt1s1	ENSMUSG00000011096	1715.79	0.784316	0.172772	2.72698e-06	4.68942e-05
Vasp	ENSMUSG00000030403	1331.96	-1.10637	0.25146	2.73129e-06	4.69348e-05
Gm30192	ENSMUSG00000117717	34.7919	-2.11944	0.50638	2.74516e-06	4.71393e-05
Myod1	ENSMUSG00000009471	136.434	2.31399	0.553221	2.74762e-06	4.71478e-05
Ldhb	ENSMUSG00000030246	4853.82	1.57114	0.364215	2.79672e-06	4.79354e-05
Gm52968	ENSMUSG00000118623	28.5424	3.01966	0.73195	2.79751e-06	4.79354e-05
Gm42611	ENSMUSG00000105643	19.8299	-2.52996	0.60219	2.80986e-06	4.81127e-05
Gm49194	ENSMUSG00000115373	21.3542	-1.53277	0.353501	2.82588e-06	4.83525e-05
Iqgap1	ENSMUSG00000030536	8447.8	-1.06938	0.240644	2.82942e-06	4.83784e-05
Ndufb1	ENSMUSG00000113902	3960.51	1.81317	0.427819	2.83312e-06	4.84071e-05
Pcgf5	ENSMUSG00000024805	915.43	0.828236	0.183486	2.83754e-06	4.84482e-05
Fam76b	ENSMUSG00000037808	806.713	-0.877548	0.195822	2.85469e-06	4.87064e-05
Pgap1	ENSMUSG00000073678	877.031	-1.44574	0.338568	2.86891e-06	4.89142e-05
Ccdc127	ENSMUSG00000021578	1467.89	0.693311	0.152125	2.87625e-06	4.90045e-05
0610009L18Rik	ENSMUSG00000043644	149.209	2.08748	0.497984	2.91302e-06	4.95958e-05
Mast2	ENSMUSG00000003810	1934.14	1.13597	0.257998	2.97003e-06	5.05305e-05
Casr	ENSMUSG00000051980	124.557	2.5507	0.61594	2.97457e-06	5.05573e-05
Mup14	ENSMUSG00000073830	4590.84	4.03198	0.99051	2.97582e-06	5.05573e-05
Mpi	ENSMUSG00000032306	1067.63	1.22395	0.279804	2.98046e-06	5.06004e-05
Fscn2	ENSMUSG00000025380	23.9413	2.9814	0.737427	2.98633e-06	5.06641e-05
Gm47641	ENSMUSG00000111892	12.0512	4.24272	1.03688	3.04246e-06	5.15799e-05
Prr29	ENSMUSG00000009210	47.4488	2.39669	0.579378	3.04732e-06	5.16189e-05
Il36a	ENSMUSG00000026984	62.9796	-3.8574	0.965187	3.04907e-06	5.16189e-05
Poll	ENSMUSG00000025218	389.651	0.688455	0.151576	3.06001e-06	5.17677e-05
Gm37123	ENSMUSG00000103039	81.5181	-1.42704	0.332716	3.09647e-06	5.23476e-05
Capg	ENSMUSG00000056737	2949.11	-0.901766	0.202435	3.11061e-06	5.25496e-05
Ubb-ps	ENSMUSG00000044285	11469.8	0.884411	0.197559	3.11921e-06	5.26579e-05
Mrpl27	ENSMUSG00000024414	1178.71	1.2645	0.29073	3.12645e-06	5.27429e-05
Ppm1l	ENSMUSG00000027784	1683.22	2.15203	0.516	3.13368e-06	5.28278e-05
Smim19	ENSMUSG00000031534	896.971	1.23919	0.284177	3.14942e-06	5.30559e-05
Lipg	ENSMUSG00000053846	257.232	-2.71705	0.677158	3.16357e-06	5.32568e-05
Nnt	ENSMUSG00000116207	1181.35	2.20393	0.530191	3.1805e-06	5.35042e-05
Sel1l3	ENSMUSG00000029189	586.322	2.3126	0.557668	3.21604e-06	5.40642e-05
Pisd-ps2	ENSMUSG00000023795	478.546	-1.29456	0.30089	3.23238e-06	5.43008e-05
Ppa2	ENSMUSG00000028013	879.889	0.716228	0.157497	3.25975e-06	5.47222e-05
Slurp2	ENSMUSG00000075605	210.474	-3.03264	0.764	3.27682e-06	5.49704e-05
Dnajc15	ENSMUSG00000022013	1392.14	1.69488	0.400546	3.28572e-06	5.50812e-05
Gm11382	ENSMUSG00000074973	7.76267	3.81163	0.913543	3.29118e-06	5.51342e-05
Malsu1	ENSMUSG00000029815	687.057	1.61368	0.379786	3.31548e-06	5.55024e-05
Prkab2	ENSMUSG00000038205	2723.54	1.38593	0.322182	3.34094e-06	5.58897e-05
Krt8	ENSMUSG00000049382	213.169	-4.40296	1.14519	3.35898e-06	5.61132e-05
D430020J02Rik	ENSMUSG00000112980	41.3576	-2.24263	0.543892	3.35771e-06	5.61132e-05
Gm15756	ENSMUSG00000089781	30.0125	2.55513	0.621798	3.39358e-06	5.66517e-05
Mrpl13	ENSMUSG00000022370	1399.1	1.07137	0.243943	3.40428e-06	5.67909e-05
Tceal5	ENSMUSG00000054034	152.415	2.1307	0.513214	3.4072e-06	5.68001e-05
Wnt9a	ENSMUSG00000000126	201.37	1.18667	0.272384	3.43269e-06	5.71853e-05
Rmdn2	ENSMUSG00000036368	217.781	1.67001	0.395326	3.43862e-06	5.72443e-05
Cnbp	ENSMUSG00000030057	16845.3	0.845572	0.189233	3.45592e-06	5.74925e-05
Nudt4	ENSMUSG00000020029	4941.28	1.17169	0.271045	3.47544e-06	5.77054e-05
Adgrg7	ENSMUSG00000022755	5.52142	-6.54836	2.67348	3.4755e-06	5.77054e-05
Tmem201	ENSMUSG00000044700	667.282	1.00028	0.226719	3.47594e-06	5.77054e-05
Ice2	ENSMUSG00000032235	515.923	-0.831524	0.187031	3.53465e-06	5.8599e-05
Armc10	ENSMUSG00000038525	749.231	-0.617233	0.136174	3.53412e-06	5.8599e-05
Mkks	ENSMUSG00000027274	1053.2	1.471	0.345018	3.53722e-06	5.86011e-05
Mrpl9	ENSMUSG00000028140	1873.92	0.808826	0.180745	3.5498e-06	5.8769e-05
Ndufc2	ENSMUSG00000030647	2630.1	1.2635	0.293372	3.57615e-06	5.91643e-05
Atg10	ENSMUSG00000021619	388.479	1.02233	0.232716	3.59827e-06	5.94552e-05
Gm36938	ENSMUSG00000102414	31.9797	-2.76942	0.682405	3.59869e-06	5.94552e-05
Tmed4	ENSMUSG00000004394	1882.63	0.953639	0.216108	3.63895e-06	6.00789e-05
Glrx3	ENSMUSG00000031068	5273.3	1.30079	0.30269	3.64992e-06	6.02187e-05
Cpeb3	ENSMUSG00000039652	450.861	1.13912	0.261676	3.65515e-06	6.02635e-05
Zbtb32	ENSMUSG00000006310	62.253	-3.11172	0.785735	3.68848e-06	6.07712e-05
Galnt3	ENSMUSG00000026994	223.544	-2.81776	0.713076	3.70807e-06	6.10102e-05
Vmn1r188	ENSMUSG00000069299	13.1199	2.60951	0.639144	3.7065e-06	6.10102e-05
Atp10d	ENSMUSG00000046808	521.372	-0.997349	0.227068	3.73585e-06	6.14252e-05
Gm14261	ENSMUSG00000085322	32.4556	2.25195	0.547985	3.74575e-06	6.15458e-05
Coa6	ENSMUSG00000051671	430.429	1.21869	0.281899	3.75249e-06	6.16144e-05
Rfk	ENSMUSG00000024712	1669.86	0.851766	0.191522	3.76245e-06	6.17355e-05
Taok1	ENSMUSG00000017291	3811.26	-0.73394	0.165424	3.78445e-06	6.2054e-05
Morf4l1	ENSMUSG00000062270	9096.51	0.894917	0.201963	3.78861e-06	6.208e-05
Morf4l1	ENSMUSG00000062270	9096.51	0.894917	0.201963	3.78861e-06	6.208e-05
Rph3al	ENSMUSG00000020847	159.739	1.48988	0.351035	3.81546e-06	6.24771e-05
Gm49204	ENSMUSG00000115624	70.3885	-1.71669	0.410835	3.82592e-06	6.26058e-05
Ikzf3	ENSMUSG00000018168	202.18	-4.89336	1.31933	3.85715e-06	6.30737e-05
Psmc1	ENSMUSG00000021178	4206.57	0.635312	0.140293	3.88426e-06	6.34739e-05
Cdk5r1	ENSMUSG00000048895	101.731	-1.80316	0.435561	3.91129e-06	6.38719e-05
Taco1	ENSMUSG00000001983	390.541	1.00037	0.228109	3.9459e-06	6.43934e-05
Tceal7	ENSMUSG00000079428	376.408	2.2062	0.537411	3.97469e-06	6.48191e-05
4833420G17Rik	ENSMUSG00000062822	1171.9	-0.77625	0.176077	3.98107e-06	6.4879e-05
Cebpd	ENSMUSG00000071637	1120.23	1.92337	0.46373	4.00619e-06	6.52441e-05
Strn3	ENSMUSG00000020954	2279.98	0.811617	0.182514	4.07397e-06	6.62608e-05
Myl6b	ENSMUSG00000039824	136.635	1.53382	0.363577	4.07414e-06	6.62608e-05
Timm44	ENSMUSG00000002949	1749.94	0.463069	0.101733	4.12632e-06	6.69732e-05
Mir133a-1hg	ENSMUSG00000095438	49.0611	2.44811	0.60166	4.12312e-06	6.69732e-05
Gm41760	ENSMUSG00000117992	37.0948	1.32703	0.310492	4.12548e-06	6.69732e-05
Samm50	ENSMUSG00000022437	3572.23	0.83448	0.188019	4.1468e-06	6.72601e-05
Poldip3	ENSMUSG00000041815	2665.75	-0.777199	0.175467	4.15608e-06	6.73649e-05
Alpk2	ENSMUSG00000032845	440.296	1.5183	0.36045	4.17114e-06	6.75634e-05
Rbfox2	ENSMUSG00000033565	2531.65	0.956686	0.217873	4.20587e-06	6.808e-05
Immp1l	ENSMUSG00000042670	1610.23	1.37762	0.324185	4.21853e-06	6.82389e-05
Vmn1r72	ENSMUSG00000095430	31.3597	-2.46823	0.613774	4.2378e-06	6.85044e-05
Phospho1	ENSMUSG00000050860	2000.22	1.64641	0.392781	4.24562e-06	6.85846e-05
Serpinb2	ENSMUSG00000062345	2704.59	-2.36269	0.593864	4.25708e-06	6.87235e-05
Mrpl53	ENSMUSG00000030037	1259.18	1.23082	0.286778	4.28993e-06	6.92072e-05
Flnc	ENSMUSG00000068699	7731.43	1.97532	0.479771	4.35255e-06	7.01702e-05
Mnat1	ENSMUSG00000021103	592.641	0.847345	0.191981	4.36039e-06	7.02494e-05
Dtna	ENSMUSG00000024302	1874.37	1.99364	0.486503	4.38612e-06	7.06166e-05
Pald1	ENSMUSG00000020092	488.323	0.75908	0.170735	4.39533e-06	7.07174e-05
Slc35a3	ENSMUSG00000027957	804.079	-0.987195	0.22729	4.43403e-06	7.12921e-05
Gm7251	ENSMUSG00000069236	7.75877	4.13993	1.02121	4.44437e-06	7.14105e-05
Mdm4	ENSMUSG00000054387	4676.82	-1.01875	0.23607	4.4954e-06	7.21821e-05
Gm37724	ENSMUSG00000102917	61.7471	-1.29525	0.30361	4.50534e-06	7.22935e-05
Dmac1	ENSMUSG00000028398	911.764	1.08737	0.251394	4.5144e-06	7.23904e-05
Prima1	ENSMUSG00000041669	15.4388	1.76728	0.428417	4.51868e-06	7.24106e-05
Atg4a	ENSMUSG00000079418	847.988	0.935779	0.213871	4.54176e-06	7.27318e-05
Marchf7	ENSMUSG00000026977	2312.27	-0.793663	0.179994	4.56162e-06	7.30012e-05
Stx3	ENSMUSG00000041488	519.998	-1.13669	0.265776	4.5897e-06	7.34016e-05
Cd19	ENSMUSG00000030724	469.367	-4.98634	1.37538	4.5967e-06	7.34646e-05
Ppp1r1a	ENSMUSG00000022490	1803.62	2.6956	0.669472	4.60891e-06	7.36106e-05
Capns1	ENSMUSG00000001794	6899.71	0.920066	0.211491	4.68903e-06	7.4798e-05
Gm48086	ENSMUSG00000112229	12.6711	-2.23701	0.536914	4.68949e-06	7.4798e-05
Lce1g	ENSMUSG00000027919	549.445	-2.81515	0.724934	4.70247e-06	7.49551e-05
Gm10774	ENSMUSG00000074846	400.656	1.05377	0.243883	4.72094e-06	7.51996e-05
Rps6ka5	ENSMUSG00000021180	321.847	1.08229	0.250884	4.74827e-06	7.55347e-05
Sirt3	ENSMUSG00000025486	422.405	0.956492	0.219557	4.74567e-06	7.55347e-05
Abcf3	ENSMUSG00000003234	1886.76	0.811971	0.184086	4.78205e-06	7.60216e-05
Bsg	ENSMUSG00000023175	11174.9	0.985557	0.225701	4.8231e-06	7.66235e-05
Klhl34	ENSMUSG00000047485	99.9658	2.47311	0.614173	4.8493e-06	7.69887e-05
Pstpip2	ENSMUSG00000025429	572.379	1.14025	0.265503	4.86013e-06	7.71095e-05
Chrnb2	ENSMUSG00000027950	47.068	-1.30968	0.309655	4.88525e-06	7.74569e-05
Fosb	ENSMUSG00000003545	501.489	-3.57966	0.945351	4.89188e-06	7.75107e-05
Gpi1	ENSMUSG00000036427	13160.1	1.12833	0.261798	4.92059e-06	7.78823e-05
G930009F23Rik	ENSMUSG00000115009	17.0137	-2.76094	0.680471	4.92182e-06	7.78823e-05
Zc3h12a	ENSMUSG00000042677	534.2	-1.05494	0.245751	4.96684e-06	7.85428e-05
Bbs7	ENSMUSG00000037325	241.148	0.789249	0.17922	4.97264e-06	7.85828e-05
Gm7696	ENSMUSG00000092447	54.4288	-3.83578	0.996052	4.99464e-06	7.88785e-05
Kcnj8	ENSMUSG00000030247	234.002	1.91235	0.467306	5.0132e-06	7.91195e-05
Med15	ENSMUSG00000012114	1242.03	-0.717533	0.162393	5.06337e-06	7.98587e-05
Slc25a12	ENSMUSG00000027010	4860.72	1.92552	0.471164	5.09592e-06	8.02665e-05
Gm15934	ENSMUSG00000090088	14.5158	2.10783	0.52133	5.09452e-06	8.02665e-05
Gm30684	ENSMUSG00000108726	13.3179	3.31387	0.832998	5.13172e-06	8.07774e-05
Ift27	ENSMUSG00000016637	558.34	0.955192	0.220298	5.1372e-06	8.08107e-05
Mdc1	ENSMUSG00000061607	836.304	-1.09586	0.257171	5.15684e-06	8.10664e-05
Mrpl23	ENSMUSG00000037772	1982.12	1.60483	0.386724	5.16376e-06	8.1122e-05
Gbe1	ENSMUSG00000022707	1573.55	1.49109	0.35768	5.19401e-06	8.15439e-05
Dand5	ENSMUSG00000053226	163.834	1.57744	0.380248	5.22697e-06	8.20077e-05
Snapc5	ENSMUSG00000032398	888.686	1.1254	0.263008	5.25196e-06	8.23459e-05
Slc47a1	ENSMUSG00000010122	333.058	1.80201	0.43965	5.28039e-06	8.26836e-05
6430571L13Rik	ENSMUSG00000037977	374.545	1.63062	0.393655	5.27969e-06	8.26836e-05
Ankrd33b	ENSMUSG00000022237	496.452	1.6941	0.410982	5.30646e-06	8.30377e-05
8430426J06Rik	ENSMUSG00000115970	18.8173	3.67205	0.929187	5.32724e-06	8.33085e-05
C030037D09Rik	ENSMUSG00000087574	48.3123	1.85667	0.456224	5.39276e-06	8.42781e-05
Gm44141	ENSMUSG00000108180	5.2244	-5.98422	2.5358	5.43256e-06	8.48449e-05
Tmed9	ENSMUSG00000058569	3654.45	-0.380404	0.08447	5.44134e-06	8.49267e-05
Cacna1e	ENSMUSG00000004110	422.338	-2.03613	0.51123	5.44555e-06	8.49371e-05
Proscos	ENSMUSG00000091154	15.63	3.12541	0.792828	5.49841e-06	8.57059e-05
Kif24	ENSMUSG00000028438	136.258	-1.17355	0.277293	5.52913e-06	8.61287e-05
Gm2449	ENSMUSG00000097223	8.17196	2.75622	0.688896	5.57786e-06	8.68315e-05
Zfp385c	ENSMUSG00000014198	17.8791	1.87936	0.461175	5.66278e-06	8.80963e-05
Gm21057	ENSMUSG00000108714	8.90924	3.01534	0.758082	5.68504e-06	8.83852e-05
Sult2a1	ENSMUSG00000078798	5.88939	-6.68613	2.7435	5.71453e-06	8.87861e-05
Mgat2	ENSMUSG00000043998	1084.54	-0.673708	0.152829	5.76664e-06	8.95378e-05
Isca2	ENSMUSG00000021241	1018.21	1.18636	0.280623	5.78574e-06	8.97762e-05
Ubb	ENSMUSG00000019505	23309.9	0.828838	0.191286	5.82779e-06	9.03703e-05
Myf6	ENSMUSG00000035923	1104.94	2.03455	0.504161	5.84393e-06	9.05036e-05
Pierce2	ENSMUSG00000086158	229.334	1.36834	0.32788	5.84335e-06	9.05036e-05
Uvssa	ENSMUSG00000037355	698.402	-0.630904	0.142865	5.8648e-06	9.07096e-05
Cpped1	ENSMUSG00000065979	1270.24	0.920507	0.212884	5.86372e-06	9.07096e-05
Wdfy1	ENSMUSG00000073643	739.485	0.993501	0.231341	5.87431e-06	9.07983e-05
Clpb	ENSMUSG00000001829	1206.72	1.14079	0.268657	5.87905e-06	9.08129e-05
Dlst	ENSMUSG00000004789	4959.93	0.603131	0.135908	5.88399e-06	9.0813e-05
Cd79b	ENSMUSG00000040592	396.657	-4.22809	1.14693	5.88662e-06	9.0813e-05
Gm34804	ENSMUSG00000117508	10.2594	2.39032	0.597064	5.92153e-06	9.12928e-05
Ttc33	ENSMUSG00000022151	990.35	1.17121	0.276333	5.99266e-06	9.233e-05
Micos10	ENSMUSG00000050608	3513.28	1.28724	0.307172	6.00954e-06	9.25307e-05
Gm7592	ENSMUSG00000118607	1309.93	-2.76796	0.722547	6.05207e-06	9.31258e-05
Spmip3	ENSMUSG00000015962	10.4723	1.88	0.464943	6.08094e-06	9.351e-05
Ahi1	ENSMUSG00000019986	245.453	-0.92191	0.214785	6.12352e-06	9.41045e-05
Fkrp	ENSMUSG00000048920	659.107	0.700612	0.15943	6.14215e-06	9.43304e-05
Tug1	ENSMUSG00000056579	3362.66	-0.766297	0.176004	6.16621e-06	9.46393e-05
Iqcc	ENSMUSG00000040795	407.397	1.26875	0.302807	6.19379e-06	9.50018e-05
Med9	ENSMUSG00000061650	576.395	0.709977	0.161948	6.23027e-06	9.55004e-05
Srp54c	ENSMUSG00000079108	2129.16	0.620081	0.140371	6.25251e-06	9.578e-05
S100g	ENSMUSG00000040808	18.8166	5.81421	1.52071	6.25884e-06	9.58157e-05
Selenoi	ENSMUSG00000075703	1512.77	-1.16919	0.278329	6.26392e-06	9.58324e-05
2900079G21Rik	ENSMUSG00000087038	7.20441	2.64937	0.660564	6.29129e-06	9.61898e-05
Cby1	ENSMUSG00000022428	431.388	0.694048	0.158293	6.33285e-06	9.67635e-05
Mrps16	ENSMUSG00000049960	1427.51	1.34099	0.322507	6.41707e-06	9.7988e-05
Ube2r2	ENSMUSG00000036241	2917.44	0.622539	0.141207	6.44651e-06	9.83749e-05
Pikfyve	ENSMUSG00000025949	1297.94	-0.81798	0.189038	6.4583e-06	9.84921e-05
Car3	ENSMUSG00000027559	230797	2.32066	0.582181	6.47166e-06	9.86332e-05
Gstp2	ENSMUSG00000038155	1722.73	1.76324	0.434887	6.49993e-06	9.90012e-05
Trappc5	ENSMUSG00000040236	1032.64	0.509656	0.11486	6.52283e-06	9.92869e-05
Gm42067	ENSMUSG00000110156	67.3982	1.46958	0.357382	6.56325e-06	9.98389e-05
Ndufaf8	ENSMUSG00000078572	505.299	1.39051	0.335077	6.60145e-06	0.000100356
Tspan4	ENSMUSG00000025511	1222.82	1.65339	0.40687	6.62608e-06	0.000100658
Psd4	ENSMUSG00000026979	1174.89	-1.71265	0.429106	6.62969e-06	0.000100658
Mib1	ENSMUSG00000024294	2186.68	-0.781378	0.180409	6.66685e-06	0.000101158
Gm42764	ENSMUSG00000106173	12.1064	-3.23752	0.774081	6.72135e-06	0.000101921
Zcrb1	ENSMUSG00000022635	1548.62	1.14522	0.27207	6.73866e-06	0.000102119
Gm5091	ENSMUSG00000097624	41.3077	2.33547	0.589765	6.78725e-06	0.00010279
Tpm4	ENSMUSG00000031799	7706.24	-0.806268	0.18668	6.81876e-06	0.000103202
Ubr3	ENSMUSG00000044308	4210.36	0.892552	0.208644	6.83241e-06	0.00010332
Kics2	ENSMUSG00000053684	175.426	-0.985812	0.232043	6.83517e-06	0.00010332
Ccdc171	ENSMUSG00000052407	88.8832	-1.87314	0.471832	6.85487e-06	0.000103553
Vwa1	ENSMUSG00000042116	524.344	0.793525	0.182957	6.86634e-06	0.000103595
Gm15191	ENSMUSG00000082778	8.25062	3.4032	0.870139	6.86607e-06	0.000103595
Rbm26	ENSMUSG00000022119	1170.2	-0.45731	0.103116	6.87596e-06	0.000103675
Cops8	ENSMUSG00000034432	2199.85	0.793256	0.182562	6.89282e-06	0.000103864
Gm16118	ENSMUSG00000089797	142.965	1.92338	0.479933	6.95805e-06	0.000104781
Mef2c	ENSMUSG00000005583	5049.27	1.87553	0.466782	7.02751e-06	0.000105761
Atp5mc2	ENSMUSG00000062683	7889.79	1.46656	0.35621	7.23254e-06	0.000108778
Rasa4	ENSMUSG00000004952	1415.85	1.68493	0.41595	7.24808e-06	0.000108944
Kcnc4	ENSMUSG00000027895	229.556	2.37447	0.602239	7.26309e-06	0.000109101
Dennd2d	ENSMUSG00000027901	756.989	-1.31429	0.320151	7.31943e-06	0.000109879
Prss27	ENSMUSG00000050762	74.2033	-1.8234	0.456808	7.36e-06	0.000110418
Rnf169	ENSMUSG00000058761	796.297	-0.674489	0.155083	7.37184e-06	0.000110527
Stk24	ENSMUSG00000063410	1298.47	-0.864812	0.2023	7.41114e-06	0.000111047
Obsl1	ENSMUSG00000026211	461.551	1.58184	0.389017	7.44538e-06	0.000111429
Cenpu	ENSMUSG00000031629	60.5748	-2.21052	0.565199	7.44595e-06	0.000111429
Tmem160	ENSMUSG00000019158	640.494	1.54231	0.378705	7.45415e-06	0.000111482
Klf3	ENSMUSG00000029178	3466.05	-1.28584	0.313784	7.47985e-06	0.000111797
Mtmr12	ENSMUSG00000039458	906.503	-1.10473	0.264443	7.5132e-06	0.000112225
Sugt1	ENSMUSG00000022024	2753.93	1.01519	0.239653	7.56947e-06	0.000112952
Mrps18a	ENSMUSG00000023967	1107.23	1.03884	0.245788	7.57125e-06	0.000112952
Coq8a	ENSMUSG00000026489	8980.67	1.89612	0.47366	7.61019e-06	0.000113331
Supt3	ENSMUSG00000038954	252.991	1.15477	0.276368	7.61068e-06	0.000113331
Dnajc30	ENSMUSG00000061118	568.718	0.86359	0.201602	7.61086e-06	0.000113331
Wasf2	ENSMUSG00000028868	2855.77	-0.69142	0.159404	7.66595e-06	0.000114081
Oma1	ENSMUSG00000035069	612.978	0.939932	0.220857	7.67736e-06	0.00011417
Cntnap2	ENSMUSG00000039419	28.1702	3.48495	0.941274	7.68147e-06	0.00011417
Sncaip	ENSMUSG00000024534	117.898	1.33474	0.323409	7.71559e-06	0.000114606
Elp3	ENSMUSG00000022031	1778.26	0.666107	0.152919	7.74414e-06	0.000114959
Gm10552	ENSMUSG00000073628	28.7902	-8.47159	3.28839	7.80749e-06	0.0001158
9330159M07Rik	ENSMUSG00000097177	201.733	1.78026	0.445082	7.81527e-06	0.0001158
Gm19000	ENSMUSG00000116962	11.0063	3.41763	0.888545	7.81283e-06	0.0001158
Gkn3	ENSMUSG00000030048	61.2952	2.2033	0.559437	7.84053e-06	0.000116103
2310001K24Rik	ENSMUSG00000053353	15.8182	2.46608	0.636862	7.85792e-06	0.000116289
Gm56451	ENSMUSG00000116563	34.0384	1.34616	0.327914	7.87541e-06	0.000116476
Pex19	ENSMUSG00000003464	3512.16	0.906042	0.21249	7.96402e-06	0.000117713
Serf2	ENSMUSG00000074884	12968.1	1.16505	0.279291	8.01011e-06	0.000118322
Pak2	ENSMUSG00000022781	2617.76	-0.612372	0.139705	8.02217e-06	0.000118427
Plet1	ENSMUSG00000032068	857.929	-3.07864	0.826468	8.04341e-06	0.000118598
Rxylt1	ENSMUSG00000034620	758.261	1.1021	0.263007	8.04366e-06	0.000118598
Mrpl16	ENSMUSG00000024683	745.362	0.875493	0.205196	8.16539e-06	0.000120319
Scn4a	ENSMUSG00000001027	1740.79	2.44146	0.625128	8.19237e-06	0.000120571
Pfdn1	ENSMUSG00000024346	2397.11	1.30216	0.316666	8.19255e-06	0.000120571
Mrps14	ENSMUSG00000058267	1640.09	0.977056	0.231194	8.2881e-06	0.000121903
Map7d1	ENSMUSG00000028849	4100.84	0.993161	0.23529	8.30498e-06	0.000122076
Gxylt1	ENSMUSG00000036197	969.511	-0.623102	0.143426	8.36302e-06	0.000122854
Sh3bp2	ENSMUSG00000054520	603.277	-1.14316	0.276492	8.37095e-06	0.000122895
Stim1	ENSMUSG00000030987	4317.9	0.89539	0.211378	8.42902e-06	0.000123672
Wac	ENSMUSG00000024283	2545.51	-0.715078	0.166073	8.48011e-06	0.000124346
Gm12099	ENSMUSG00000083655	4.02017	5.67341	2.39952	8.49453e-06	0.000124481
Maged2	ENSMUSG00000025268	768.313	0.722698	0.166241	8.61588e-06	0.000126028
Tbc1d14	ENSMUSG00000029192	2022.25	-0.851952	0.200667	8.61205e-06	0.000126028
2310030G06Rik	ENSMUSG00000032062	363.17	1.05512	0.252113	8.61013e-06	0.000126028
Med29	ENSMUSG00000003444	616.941	1.11261	0.266929	8.69324e-06	0.000127082
Cox7a2	ENSMUSG00000032330	5903.21	1.43471	0.352515	8.72121e-06	0.000127414
Gm37914	ENSMUSG00000103272	17.124	-1.99231	0.49799	8.74838e-06	0.000127733
Dnajb12	ENSMUSG00000020109	1048.63	0.64983	0.150082	8.81609e-06	0.000128643
Gm38356	ENSMUSG00000103318	90.0237	-0.9387	0.223061	8.83435e-06	0.000128831
Fam220a	ENSMUSG00000083012	129.23	1.33795	0.327856	8.92921e-06	0.000130135
Pecr	ENSMUSG00000026189	379.362	1.10424	0.265435	8.93495e-06	0.00013014
Gm42445	ENSMUSG00000106411	142.556	-1.53883	0.385492	8.95327e-06	0.000130328
P2rx5	ENSMUSG00000005950	233.307	1.31368	0.320555	8.99716e-06	0.000130887
NA	ENSMUSG00000085913	20.2239	3.4271	0.939091	9.02312e-06	0.000131185
Tmem161a	ENSMUSG00000002342	1338.98	0.798007	0.186193	9.04061e-06	0.00013136
Actr2	ENSMUSG00000020152	4593.43	-0.725458	0.169361	9.09744e-06	0.000132106
Cxcr5	ENSMUSG00000047880	134.436	-5.56446	1.59343	9.14563e-06	0.000132725
Pisd-ps1	ENSMUSG00000082286	2152.45	-1.26326	0.312589	9.19678e-06	0.000133387
Map3k20	ENSMUSG00000004085	4247.21	0.762973	0.178104	9.20831e-06	0.000133393
Acaa2	ENSMUSG00000036880	6300.39	1.06695	0.255981	9.20619e-06	0.000133393
Rictor	ENSMUSG00000050310	1218.71	-0.96235	0.229539	9.26603e-06	0.000134148
Gde1	ENSMUSG00000033917	1564.11	0.841212	0.197407	9.2832e-06	0.000134315
Gnptab	ENSMUSG00000035311	1550.71	-0.579771	0.133769	9.318e-06	0.000134738
Arpc2	ENSMUSG00000006304	6353.5	-0.452755	0.101769	9.36084e-06	0.000135275
Tubgcp3	ENSMUSG00000000759	1061.45	-0.470175	0.107687	9.42289e-06	0.00013609
Cdca7l	ENSMUSG00000021175	360.149	-1.10857	0.268881	9.45287e-06	0.000136441
Map2k5	ENSMUSG00000058444	571.505	0.549114	0.126441	9.47259e-06	0.000136561
4930470H14Rik	ENSMUSG00000116975	10.7421	-2.87204	0.71356	9.46797e-06	0.000136561
P2ry10	ENSMUSG00000050921	114.133	-2.82241	0.760237	9.51728e-06	0.000137123
Dok5	ENSMUSG00000027560	77.0618	1.5345	0.381553	9.54264e-06	0.000137406
Ctsf	ENSMUSG00000083282	1556.26	0.725545	0.16924	9.5775e-06	0.000137825
Flot2	ENSMUSG00000061981	1736.25	1.22212	0.297436	9.60127e-06	0.000138084
Hint3	ENSMUSG00000019791	715.951	1.66464	0.41856	9.68761e-06	0.000139228
Sbno2	ENSMUSG00000035673	1894.06	-1.09374	0.265505	9.6924e-06	0.000139228
Scn2a	ENSMUSG00000075318	449.363	1.9595	0.49931	9.70657e-06	0.000139348
Snw1	ENSMUSG00000021039	2390.39	0.542261	0.124869	9.76077e-06	0.000140043
Gm12688	ENSMUSG00000086096	24.1257	1.45851	0.362588	9.78932e-06	0.000140368
Mettl21e	ENSMUSG00000046828	18.7094	2.89049	0.764542	9.89483e-06	0.000141764
Gm15943	ENSMUSG00000086801	10.091	2.87347	0.752129	9.89848e-06	0.000141764
NA	ENSMUSG00000103821	20.8688	-1.75706	0.438708	9.92353e-06	0.000142038
Tgfb3	ENSMUSG00000021253	634.053	1.10037	0.265755	9.99138e-06	0.000142924
Htt	ENSMUSG00000029104	1444.29	-1.11304	0.270986	1.00039e-05	0.000142987
Mrpl1	ENSMUSG00000029486	770.013	0.935049	0.222729	1.00077e-05	0.000142987
Txnl4b	ENSMUSG00000031723	351.091	0.649603	0.151196	1.0021e-05	0.000143092
Cfap70	ENSMUSG00000039543	21.3506	2.3292	0.607034	1.00367e-05	0.00014323
Oaz1-ps	ENSMUSG00000043801	1838.25	1.00394	0.240518	1.01455e-05	0.000144611
Gm3635	ENSMUSG00000110435	4.38734	5.50824	2.36699	1.01405e-05	0.000144611
Lamtor1	ENSMUSG00000030842	3205.72	0.792715	0.186031	1.01592e-05	0.00014472
Samd4	ENSMUSG00000021838	538.5	1.23519	0.301891	1.02048e-05	0.000145111
Ccny	ENSMUSG00000024286	2911.31	0.59205	0.137536	1.02009e-05	0.000145111
Gm4335	ENSMUSG00000097989	11.2169	3.26903	0.864898	1.02015e-05	0.000145111
Mrpl58	ENSMUSG00000018858	865.189	1.13269	0.275199	1.02326e-05	0.000145421
Ube3b	ENSMUSG00000029577	3272.65	0.529809	0.122151	1.02405e-05	0.000145446
Gm43420	ENSMUSG00000106115	5.63781	-6.09923	2.61056	1.02635e-05	0.000145688
Tmem253	ENSMUSG00000072571	14.5584	2.31383	0.616199	1.02723e-05	0.000145726
Scarna9	ENSMUSG00000077506	14.8376	-4.89622	1.47288	1.02991e-05	0.000146019
Gm43597	ENSMUSG00000107096	159.69	1.20874	0.295415	1.031e-05	0.000146088
Aox1	ENSMUSG00000063558	1419.7	1.82558	0.464292	1.03273e-05	0.000146247
Cox11	ENSMUSG00000020544	237.031	0.7573	0.178153	1.0341e-05	0.000146355
Psmd12	ENSMUSG00000020720	2442.68	0.819629	0.193466	1.04459e-05	0.000147664
Ttc7b	ENSMUSG00000033530	1215.44	1.42359	0.353453	1.04459e-05	0.000147664
Utp11	ENSMUSG00000028907	1242.24	0.744546	0.174825	1.04583e-05	0.000147752
Akr7a5	ENSMUSG00000028743	723.919	0.82239	0.194144	1.04795e-05	0.000147966
Ccpg1	ENSMUSG00000034563	2637.47	0.817783	0.193154	1.05023e-05	0.0001482
Psmc2	ENSMUSG00000028932	3967.35	0.671556	0.155396	1.05414e-05	0.000148664
Gm37285	ENSMUSG00000103756	17.8505	-2.1356	0.542101	1.05573e-05	0.000148801
Ifi202b	ENSMUSG00000026535	400.579	-2.95652	0.808101	1.07132e-05	0.000150909
NA	ENSMUSG00000093105	6.42364	-6.05657	2.59853	1.08122e-05	0.000152215
Fhod1	ENSMUSG00000014778	665.908	1.22863	0.301128	1.08549e-05	0.000152726
Robo4	ENSMUSG00000032125	404.027	1.75841	0.446931	1.09602e-05	0.000154117
Fundc1	ENSMUSG00000025040	964.526	0.698675	0.163837	1.10524e-05	0.000155323
Serpina3m	ENSMUSG00000079012	180.467	2.41429	0.631444	1.1219e-05	0.000157571
Strn	ENSMUSG00000024077	1762.72	-1.03977	0.253344	1.13751e-05	0.000159671
Myo5c	ENSMUSG00000033590	179.408	1.85569	0.476457	1.1485e-05	0.00016112
Tmem109	ENSMUSG00000034659	5175.43	0.850381	0.203065	1.15481e-05	0.00016191
Gnpat	ENSMUSG00000031985	4191	0.887013	0.211196	1.1572e-05	0.000162055
Prkg1	ENSMUSG00000052920	974.796	1.98528	0.51227	1.15678e-05	0.000162055
Mrpl45	ENSMUSG00000018882	1251.34	0.76033	0.179771	1.16014e-05	0.000162372
Gm27177	ENSMUSG00000098975	14.477	-7.30281	2.98247	1.17139e-05	0.000163851
Mtch2	ENSMUSG00000027282	4664.69	1.15235	0.282327	1.17905e-05	0.000164827
Fez2	ENSMUSG00000056121	1330.32	1.16607	0.285972	1.18561e-05	0.000165646
NA	ENSMUSG00000106791	26.5957	2.01303	0.521829	1.18683e-05	0.000165721
Cdadc1	ENSMUSG00000021982	1376.89	0.961355	0.231631	1.1885e-05	0.000165857
Mrpl28	ENSMUSG00000024181	1552.41	0.7673	0.181719	1.19333e-05	0.000166434
Prpf38b	ENSMUSG00000027881	2397.43	-0.777502	0.184975	1.19443e-05	0.000166492
Irak4	ENSMUSG00000059883	260.349	-0.673929	0.158686	1.20427e-05	0.000167765
Gm29264	ENSMUSG00000100465	10.2571	2.74469	0.727255	1.20807e-05	0.000168198
Gm43366	ENSMUSG00000104665	43.0969	-2.83179	0.76701	1.21587e-05	0.000169185
Stard7	ENSMUSG00000027367	4306.92	0.72224	0.170675	1.23006e-05	0.000171061
Uqcc2	ENSMUSG00000024208	2843.5	1.49985	0.377702	1.23475e-05	0.000171517
Cuedc2	ENSMUSG00000036748	1267.7	1.00173	0.242711	1.23477e-05	0.000171517
Mss51	ENSMUSG00000021815	114.803	1.63108	0.414578	1.25356e-05	0.000174025
Usp2	ENSMUSG00000032010	2377.03	1.56197	0.396616	1.25892e-05	0.000174668
Parvb	ENSMUSG00000022438	595.039	1.37422	0.344059	1.26345e-05	0.000175094
Commd1	ENSMUSG00000051355	1776.72	1.10576	0.270601	1.26331e-05	0.000175094
Ptgs2	ENSMUSG00000032487	110.442	-2.33329	0.625929	1.26958e-05	0.000175842
Mcee	ENSMUSG00000033429	1061.63	1.35961	0.340062	1.27197e-05	0.000176073
Ppp2r3a	ENSMUSG00000043154	4695.8	1.37376	0.343769	1.27952e-05	0.000176913
Gm37206	ENSMUSG00000103651	102.509	-1.05706	0.258661	1.27913e-05	0.000176913
Uqcc6	ENSMUSG00000063320	293.49	1.5351	0.388759	1.28058e-05	0.000176958
Per3	ENSMUSG00000028957	1792.28	1.33537	0.333915	1.28445e-05	0.00017739
Zc3h8	ENSMUSG00000027387	238.435	0.855451	0.205393	1.28766e-05	0.000177731
E130317F20Rik	ENSMUSG00000091994	56.472	1.17868	0.291349	1.28894e-05	0.000177806
Ndufaf7	ENSMUSG00000024082	695.569	0.612951	0.143735	1.29597e-05	0.000178673
Pwwp3b	ENSMUSG00000042515	48.5003	1.5364	0.392172	1.31857e-05	0.000181684
Nfu1	ENSMUSG00000029993	1038.05	1.09076	0.267383	1.31959e-05	0.00018172
Nipbl	ENSMUSG00000022141	2378.71	-0.844337	0.20355	1.32469e-05	0.000182318
Gm45066	ENSMUSG00000109548	15.4812	4.10703	1.1137	1.34007e-05	0.000184329
Thoc7	ENSMUSG00000053453	1992.3	1.10322	0.270939	1.34199e-05	0.000184487
Gm50285	ENSMUSG00000117770	8.50966	3.86139	1.03428	1.34302e-05	0.000184523
Tmem126a	ENSMUSG00000030615	1028.61	1.44751	0.365975	1.35009e-05	0.000185388
Ube2g2	ENSMUSG00000009293	2710.86	0.572935	0.133336	1.35446e-05	0.000185882
Fgf6	ENSMUSG00000000183	58.2301	2.9749	0.797463	1.35762e-05	0.000186209
Gcdh	ENSMUSG00000003809	1159.63	0.8004	0.19153	1.36596e-05	0.000187245
Ptma	ENSMUSG00000026238	21653.2	-1.19945	0.300184	1.37227e-05	0.000188004
Gm30082	ENSMUSG00000118245	32.7831	2.06643	0.544336	1.38424e-05	0.000189535
Gm36266	ENSMUSG00000106617	42.9991	-1.24346	0.310144	1.38649e-05	0.000189735
Usp28	ENSMUSG00000032267	906.801	1.24841	0.311548	1.39238e-05	0.000190432
Rtn4ip1	ENSMUSG00000019864	469.834	0.811248	0.194565	1.40086e-05	0.000191482
Aqp3	ENSMUSG00000028435	3049.21	-3.61593	1.03419	1.40879e-05	0.000192457
Rab4b	ENSMUSG00000053291	680.585	-0.985549	0.241817	1.41281e-05	0.000192896
Nudt8	ENSMUSG00000110949	424.656	1.12395	0.277489	1.41362e-05	0.000192897
Foxd3	ENSMUSG00000067261	13.6465	2.19777	0.574975	1.43249e-05	0.000195361
Pmpca	ENSMUSG00000026926	2967.93	0.630153	0.148962	1.43418e-05	0.000195381
Nat8f6	ENSMUSG00000079495	10.1523	4.03336	1.06968	1.43426e-05	0.000195381
Dld	ENSMUSG00000020664	4931.93	1.00158	0.244912	1.44407e-05	0.000196605
Diablo	ENSMUSG00000029433	1801.25	0.654096	0.155067	1.45271e-05	0.000197669
Cyfip1	ENSMUSG00000030447	2850.31	-0.657738	0.156282	1.45491e-05	0.000197856
Rhoq	ENSMUSG00000024143	3418.71	1.22772	0.306731	1.46452e-05	0.000199022
Elf4	ENSMUSG00000031103	804.541	-1.09003	0.270717	1.46514e-05	0.000199022
Pcnt	ENSMUSG00000001151	1339.19	0.885125	0.214348	1.47872e-05	0.000200753
Sp140l2	ENSMUSG00000052477	737.89	-3.51986	1.00535	1.48344e-05	0.000201279
Mlxipl	ENSMUSG00000005373	1353.88	2.09738	0.552283	1.49144e-05	0.00020225
Marchf2	ENSMUSG00000079557	2891.66	1.00739	0.246716	1.49504e-05	0.000202625
Cspg4b	ENSMUSG00000021763	196.285	1.3828	0.350056	1.499e-05	0.000203047
Gprc5c	ENSMUSG00000051043	531.437	1.32808	0.335386	1.50607e-05	0.000203888
Hexim2	ENSMUSG00000043372	98.2446	1.15057	0.287143	1.51114e-05	0.000204345
Gm49700	ENSMUSG00000116883	53.1295	-1.29437	0.324141	1.51099e-05	0.000204345
2510039O18Rik	ENSMUSG00000044496	1280.98	-0.439925	0.103098	1.51212e-05	0.000204362
Fam53a	ENSMUSG00000037339	1117.9	0.668235	0.15868	1.52277e-05	0.000205686
Gm10481	ENSMUSG00000096810	7.18818	7.68241	2.95625	1.52382e-05	0.000205711
Pgam1	ENSMUSG00000011752	4041.58	-0.825117	0.20014	1.53814e-05	0.000207528
Thtpa	ENSMUSG00000045691	555.869	0.67493	0.160864	1.54346e-05	0.000208128
Zscan21	ENSMUSG00000037017	659.297	0.76939	0.184811	1.54472e-05	0.000208181
Gm21244	ENSMUSG00000094484	33.1261	-1.53523	0.391736	1.574e-05	0.000212009
Cib2	ENSMUSG00000037493	2521.78	1.50381	0.384915	1.58525e-05	0.000213404
Wfikkn2	ENSMUSG00000044177	115.662	2.15752	0.572868	1.59823e-05	0.000215031
Tmem17	ENSMUSG00000049904	101.415	1.0001	0.246643	1.59918e-05	0.000215037
Sprr2g	ENSMUSG00000046203	7.3037	-3.50067	0.908413	1.60116e-05	0.000215184
Sh3pxd2b	ENSMUSG00000040711	1465.53	-0.787561	0.190578	1.60382e-05	0.00021542
Ankfy1	ENSMUSG00000020790	2357.06	-0.863005	0.21055	1.60547e-05	0.000215521
Gm49513	ENSMUSG00000116227	112.647	1.19735	0.300007	1.60655e-05	0.000215545
Tes	ENSMUSG00000029552	423.295	-1.21537	0.30703	1.60772e-05	0.000215582
Klhl7	ENSMUSG00000028986	1151.25	0.74486	0.178827	1.61163e-05	0.000215985
Chac2	ENSMUSG00000020309	207.814	0.75135	0.180837	1.61288e-05	0.000216033
Atg9a	ENSMUSG00000033124	2028.24	1.00924	0.248431	1.61995e-05	0.000216859
Dnaja3	ENSMUSG00000004069	1817.27	0.60897	0.144868	1.62119e-05	0.000216904
4833439L19Rik	ENSMUSG00000025871	4028.36	0.601174	0.142698	1.62374e-05	0.000217123
Racgap1	ENSMUSG00000023015	490.99	-2.44771	0.675403	1.62641e-05	0.000217238
Vps4a	ENSMUSG00000031913	1691.84	0.589495	0.139882	1.62562e-05	0.000217238
Apba3	ENSMUSG00000004931	1180.82	0.725004	0.174011	1.63366e-05	0.000218085
Gm38279	ENSMUSG00000104080	543.103	-1.43145	0.371162	1.63845e-05	0.000218602
Psmd4	ENSMUSG00000005625	4448.46	0.850211	0.206569	1.65441e-05	0.00022061
Hsd17b10	ENSMUSG00000025260	2123.38	1.20928	0.304056	1.65637e-05	0.000220748
Mrpl2	ENSMUSG00000002767	1326.04	1.43047	0.364929	1.66309e-05	0.000221521
Kpna2	ENSMUSG00000018362	1439.89	-1.66687	0.439827	1.66511e-05	0.000221564
Paics	ENSMUSG00000029247	3949.5	0.636151	0.151547	1.66619e-05	0.000221564
Zfp451	ENSMUSG00000042197	870.445	-0.761481	0.184132	1.66614e-05	0.000221564
Anln	ENSMUSG00000036777	589.01	-2.06706	0.559341	1.66846e-05	0.000221744
Mrpl32	ENSMUSG00000015672	927.35	1.14979	0.287294	1.67834e-05	0.000222933
Mzt2	ENSMUSG00000022671	431.333	0.921931	0.226212	1.68199e-05	0.000223294
Otud6b	ENSMUSG00000040550	1791.93	0.760581	0.183426	1.68977e-05	0.000224203
Gm37697	ENSMUSG00000103475	45.183	-2.21901	0.604487	1.69564e-05	0.000224857
Rbbp8	ENSMUSG00000041238	941.073	-1.17201	0.296659	1.70695e-05	0.000226232
Tcf15	ENSMUSG00000068079	32.8177	2.02443	0.538213	1.72064e-05	0.000227921
Cep192	ENSMUSG00000024542	579.051	-1.14613	0.289314	1.72557e-05	0.000228447
Msantd4	ENSMUSG00000041124	1200.33	0.612502	0.146099	1.72819e-05	0.000228668
Ctxn3	ENSMUSG00000069372	1163.21	1.79606	0.471594	1.74198e-05	0.000230366
Slc35e2	ENSMUSG00000042202	661.437	-0.864791	0.211861	1.74522e-05	0.000230667
Cd2ap	ENSMUSG00000061665	2613.34	-1.01548	0.253048	1.75813e-05	0.000232246
A030001D20Rik	ENSMUSG00000110357	70.3892	1.2256	0.310703	1.76842e-05	0.000233414
Gm5824	ENSMUSG00000118241	18.8054	4.79029	1.2921	1.76892e-05	0.000233414
Tradd	ENSMUSG00000031887	412.362	-0.533606	0.126804	1.77225e-05	0.000233724
Thnsl2	ENSMUSG00000054474	324.148	1.45138	0.373357	1.7783e-05	0.000234394
Coq3	ENSMUSG00000028247	721.559	0.845511	0.206284	1.78372e-05	0.000234979
Gm45930	ENSMUSG00000113681	218.652	1.33937	0.341715	1.78607e-05	0.000235159
Stmnd1	ENSMUSG00000063529	13.8885	1.758	0.462279	1.78855e-05	0.000235356
Tstd3	ENSMUSG00000028251	339.05	1.36413	0.348769	1.79293e-05	0.000235804
Gpatch11	ENSMUSG00000050668	653.339	0.793104	0.192709	1.8043e-05	0.000237169
Stfa3	ENSMUSG00000054905	457.672	-4.1601	1.23419	1.80673e-05	0.000237359
Uts2r	ENSMUSG00000039321	24.7044	2.92579	0.800051	1.82006e-05	0.000238979
Tmem223	ENSMUSG00000117924	1229.36	1.21691	0.308337	1.82421e-05	0.000239392
Rell2	ENSMUSG00000044024	19.5455	-1.87865	0.500388	1.82629e-05	0.000239534
Rmnd1	ENSMUSG00000019763	704.441	0.982468	0.243216	1.83969e-05	0.000241161
Cox4i1	ENSMUSG00000031818	13145.4	1.23608	0.313187	1.84645e-05	0.000241914
Grpel1	ENSMUSG00000029198	2281.63	0.924539	0.227703	1.86234e-05	0.000243863
E030022I16Rik	ENSMUSG00000111264	26.4358	-2.21366	0.593087	1.88305e-05	0.000246441
Gm52950	ENSMUSG00000118618	58.2829	-3.98197	1.14803	1.88568e-05	0.00024665
Flot1	ENSMUSG00000059714	1629.97	1.08389	0.272187	1.89821e-05	0.000248154
Dnlz	ENSMUSG00000075467	938.041	0.596471	0.142866	1.90647e-05	0.000249097
Polm	ENSMUSG00000020474	544.683	-1.01431	0.253832	1.91041e-05	0.000249476
Cenpb	ENSMUSG00000068267	6248.03	0.729302	0.176262	1.91874e-05	0.000250428
Pfkfb4	ENSMUSG00000025648	920.864	0.927872	0.229119	1.92544e-05	0.000251165
Gm8069	ENSMUSG00000105143	57.8898	1.40896	0.364654	1.9393e-05	0.000252836
Cdkal1	ENSMUSG00000006191	575.037	0.638829	0.153848	1.96634e-05	0.000256223
Anapc13	ENSMUSG00000035048	1231.14	1.19542	0.303044	1.96892e-05	0.00025642
Gstp1	ENSMUSG00000060803	3224.9	1.31672	0.337805	1.97336e-05	0.000256858
Acbd3	ENSMUSG00000026499	1086.54	-0.635306	0.15321	1.97861e-05	0.000257402
Stk4	ENSMUSG00000018209	1925.88	-1.0336	0.260089	1.99398e-05	0.000259261
Gm8797	ENSMUSG00000103034	2426.18	1.2662	0.323683	2.00074e-05	0.000259999
Uxt	ENSMUSG00000001134	604.072	1.23738	0.315211	2.0065e-05	0.000260606
mt-Co3	ENSMUSG00000064358	359772	1.17822	0.298154	2.00792e-05	0.00026065
Lrrn1	ENSMUSG00000034648	548.751	2.09745	0.56372	2.02209e-05	0.000261937
Filip1	ENSMUSG00000034898	461.632	1.81858	0.482752	2.0219e-05	0.000261937
Tmem72	ENSMUSG00000048108	290.967	-1.38337	0.360162	2.0214e-05	0.000261937
Fdx2	ENSMUSG00000079677	756.048	1.06263	0.266621	2.0222e-05	0.000261937
Lrrc8b	ENSMUSG00000070639	487.608	-1.09906	0.278465	2.03236e-05	0.000263109
Ubxn6	ENSMUSG00000019578	2329.37	0.941924	0.233383	2.04097e-05	0.000264082
Nsfl1c	ENSMUSG00000027455	2984.1	0.435984	0.103831	2.04209e-05	0.000264085
Col6a6	ENSMUSG00000043719	271.448	1.26833	0.324142	2.05212e-05	0.000265239
Gm26852	ENSMUSG00000097231	11.7216	-2.49092	0.652197	2.05347e-05	0.00026527
Cimap1d	ENSMUSG00000035963	97.2334	4.49666	1.27476	2.0572e-05	0.000265609
Resf1	ENSMUSG00000032712	1098.38	-0.790891	0.194305	2.07181e-05	0.000267351
Ubash3a	ENSMUSG00000042345	41.2087	-3.76839	1.10529	2.07727e-05	0.00026777
Tmem123	ENSMUSG00000050912	3837.09	-1.00039	0.251109	2.07728e-05	0.00026777
Cdc42ep2	ENSMUSG00000045664	772.256	1.06436	0.267422	2.08611e-05	0.000268763
Gtf3a	ENSMUSG00000016503	966.155	1.00822	0.251788	2.09283e-05	0.000269484
Mxra8	ENSMUSG00000029070	2355.44	1.36102	0.351481	2.09765e-05	0.00026996
Aimp1	ENSMUSG00000028029	2424.96	1.03791	0.260635	2.11652e-05	0.000272242
Phyh	ENSMUSG00000026664	2943.63	1.25445	0.320587	2.11944e-05	0.000272326
Gm34342	ENSMUSG00000102158	8.23083	2.29566	0.622783	2.11912e-05	0.000272326
Gramd4	ENSMUSG00000035900	1335.6	-1.01837	0.256906	2.1381e-05	0.000274576
Dusp3	ENSMUSG00000003518	2670.08	1.47393	0.383769	2.14036e-05	0.00027472
Fahd1	ENSMUSG00000045316	554.35	0.827925	0.203917	2.16081e-05	0.000277196
Ppargc1a	ENSMUSG00000029167	431.527	1.5054	0.393739	2.17873e-05	0.000279196
Acat1	ENSMUSG00000032047	6184.01	1.00463	0.251884	2.17806e-05	0.000279196
Vmn1r88	ENSMUSG00000117853	75.5105	-1.10168	0.280502	2.19423e-05	0.000281033
Srp14	ENSMUSG00000009549	2852.14	0.97841	0.244242	2.20271e-05	0.000281968
Fbp2	ENSMUSG00000021456	1936.43	2.56176	0.704247	2.20706e-05	0.000282375
Fzd9	ENSMUSG00000049551	92.6275	1.7328	0.460483	2.21661e-05	0.000283445
Gamt	ENSMUSG00000020150	450.195	1.42823	0.371947	2.22706e-05	0.000284629
2310015A16Rik	ENSMUSG00000117879	63.4074	1.61118	0.426503	2.23909e-05	0.000286014
Pcyox1l	ENSMUSG00000024579	168.571	-1.09484	0.278234	2.24484e-05	0.000286596
Pik3c2a	ENSMUSG00000030660	969.022	-0.871734	0.217013	2.25792e-05	0.000288113
Gm17823	ENSMUSG00000112239	3.74148	3.88132	1.02343	2.2652e-05	0.000288889
H2ac1	ENSMUSG00000060081	4.67996	6.82709	2.76758	2.26684e-05	0.000288944
Sema4d	ENSMUSG00000021451	1217.97	1.54813	0.407212	2.27082e-05	0.000289297
Mrpl46	ENSMUSG00000030612	708.306	0.826845	0.204212	2.27534e-05	0.00028972
Prrc2c	ENSMUSG00000040225	3249.78	-1.10176	0.28101	2.27883e-05	0.000290009
Sgpl1	ENSMUSG00000020097	3726.81	-1.1527	0.296222	2.28782e-05	0.000291
H19	ENSMUSG00000000031	15155.3	2.46445	0.676345	2.29308e-05	0.000291514
Msi2	ENSMUSG00000069769	1659.38	0.960782	0.239516	2.29458e-05	0.00029155
Cfap298	ENSMUSG00000022972	516.424	0.881915	0.219095	2.3027e-05	0.000292428
Gm47486	ENSMUSG00000113673	331.518	-1.30356	0.33992	2.3121e-05	0.000293465
Cdhr1	ENSMUSG00000021803	9.72323	-3.07321	0.824684	2.31712e-05	0.000293844
Eif4ebp1	ENSMUSG00000031490	2635.39	1.64349	0.435715	2.31753e-05	0.000293844
Nod2	ENSMUSG00000055994	210.356	-1.86217	0.509079	2.31876e-05	0.000293844
Gm48964	ENSMUSG00000115447	12.7515	-3.34527	0.910763	2.32108e-05	0.000293983
Hcfc1r1	ENSMUSG00000023904	3379.86	1.08148	0.273913	2.32931e-05	0.00029487
Slamf6	ENSMUSG00000015314	133.932	-4.46489	1.48772	2.33257e-05	0.000295127
Tmem70	ENSMUSG00000025940	1270.62	0.887252	0.2209	2.34278e-05	0.000296262
Apip	ENSMUSG00000010911	622.116	1.90692	0.514561	2.35333e-05	0.000297439
Araf	ENSMUSG00000001127	3226.75	0.866983	0.214629	2.36709e-05	0.000299021
Ap1s2	ENSMUSG00000031367	894.989	1.06244	0.268999	2.37191e-05	0.000299473
Gm37347	ENSMUSG00000102975	7.8172	-4.79338	1.48583	2.38346e-05	0.000300772
Hif1an	ENSMUSG00000036450	3044.5	0.787789	0.193836	2.38559e-05	0.000300883
G6pc3	ENSMUSG00000034793	828.93	0.8049	0.198982	2.40467e-05	0.00030313
Mmp13	ENSMUSG00000050578	55.0102	-3.7601	1.10483	2.42982e-05	0.000306076
Gm44587	ENSMUSG00000109094	18.743	4.4108	1.25383	2.43059e-05	0.000306076
Btbd2	ENSMUSG00000003344	1040.93	0.557992	0.135038	2.43301e-05	0.000306219
Slirp	ENSMUSG00000021040	1245.57	1.33467	0.347203	2.44417e-05	0.000307301
Eci2	ENSMUSG00000021417	2617.35	1.03301	0.261466	2.44291e-05	0.000307301
Ufc1	ENSMUSG00000062963	1977.8	1.02997	0.260479	2.44775e-05	0.00030759
Cops5	ENSMUSG00000025917	3444.27	0.998404	0.251164	2.45022e-05	0.00030774
Gm12915	ENSMUSG00000086589	18.2803	2.03511	0.556294	2.45843e-05	0.00030861
Cerk	ENSMUSG00000035891	1754.7	-0.948447	0.239622	2.46642e-05	0.000309405
AW209491	ENSMUSG00000039182	395.677	0.739783	0.182035	2.46735e-05	0.000309405
Rab1b	ENSMUSG00000024870	4742.27	0.596605	0.145041	2.49036e-05	0.000312127
Got2	ENSMUSG00000031672	5400.92	1.10931	0.281643	2.49413e-05	0.000312437
Plet1os	ENSMUSG00000101304	51.9477	2.22294	0.610495	2.51141e-05	0.000314438
Usf2	ENSMUSG00000058239	2103.87	0.54765	0.132755	2.527e-05	0.000316224
Rnf38	ENSMUSG00000035696	1682.37	-0.918542	0.231464	2.5381e-05	0.000317448
Emc2	ENSMUSG00000022337	2470.09	1.13532	0.292217	2.5434e-05	0.000317696
Sox6	ENSMUSG00000051910	1427.86	1.16015	0.29904	2.54304e-05	0.000317696
Gm13340	ENSMUSG00000083563	41.4671	1.61568	0.430257	2.54406e-05	0.000317696
Itsn2	ENSMUSG00000020640	2389.29	-0.627101	0.153108	2.54557e-05	0.00031772
Erlin1	ENSMUSG00000025198	1560.51	-0.855272	0.214577	2.54764e-05	0.000317813
Sipa1l1	ENSMUSG00000042700	1486.68	-1.13585	0.292755	2.55051e-05	0.000318005
Aip	ENSMUSG00000024847	1399.7	0.878976	0.216657	2.55773e-05	0.000318739
Lrtm2	ENSMUSG00000055003	35.0123	2.58203	0.728195	2.56084e-05	0.000318796
Chd9	ENSMUSG00000056608	2865.64	-1.21266	0.317341	2.5604e-05	0.000318796
Gm50206	ENSMUSG00000118043	87.9559	-1.74907	0.475965	2.56781e-05	0.000319498
Mybl1	ENSMUSG00000025912	73.8793	-1.69314	0.458139	2.57265e-05	0.000319934
Lmbrd2	ENSMUSG00000039704	1112.75	-0.945427	0.239214	2.58405e-05	0.000321186
Znhit1	ENSMUSG00000059518	941.555	0.978575	0.247166	2.58666e-05	0.000321344
Gm14488	ENSMUSG00000075416	9.67775	2.14271	0.589105	2.5883e-05	0.000321381
Pin1	ENSMUSG00000032171	1357.62	0.764539	0.188868	2.59014e-05	0.000321443
Gfm2	ENSMUSG00000021666	1537.57	0.738916	0.18232	2.60962e-05	0.000323526
Itga6	ENSMUSG00000027111	4414.64	-1.35475	0.358985	2.60893e-05	0.000323526
Gm12439	ENSMUSG00000080850	88.9465	1.8009	0.485307	2.61428e-05	0.000323936
Hsbp1	ENSMUSG00000031839	3878.75	0.99257	0.251139	2.62437e-05	0.000324948
Gm35576	ENSMUSG00000116851	37.7587	1.98192	0.540963	2.62516e-05	0.000324948
2610028H24Rik	ENSMUSG00000009114	20.4017	2.50025	0.695811	2.62967e-05	0.000325339
Gaa	ENSMUSG00000025579	2753.57	0.891654	0.222877	2.63392e-05	0.000325361
Plekhb1	ENSMUSG00000030701	1550.78	1.68114	0.451073	2.63352e-05	0.000325361
BB218582	ENSMUSG00000085218	101.659	1.74844	0.470607	2.63136e-05	0.000325361
Ak6	ENSMUSG00000078941	745.21	1.09482	0.280881	2.67429e-05	0.000330178
Ak6	ENSMUSG00000078941	745.21	1.09482	0.280881	2.67429e-05	0.000330178
Ttn	ENSMUSG00000051747	73032.2	2.1596	0.592504	2.68023e-05	0.000330741
Zfp112	ENSMUSG00000052675	153.54	0.913459	0.229804	2.68551e-05	0.000331222
NA	ENSMUSG00000096425	18.159	-1.5433	0.406914	2.69175e-05	0.000331821
Ssbp1	ENSMUSG00000029911	1082.12	0.799071	0.198697	2.69485e-05	0.000332032
Trap1	ENSMUSG00000005981	3101.48	0.67708	0.16648	2.73028e-05	0.000336225
Zbtb5	ENSMUSG00000049657	654.816	-0.650511	0.160037	2.73358e-05	0.000336459
Ccdc85b	ENSMUSG00000095098	556.023	0.727557	0.179886	2.74376e-05	0.000337538
Shox2	ENSMUSG00000027833	159.045	1.47151	0.389636	2.75923e-05	0.000339198
Gm8424	ENSMUSG00000081194	164.66	2.09135	0.574541	2.76008e-05	0.000339198
Rai2	ENSMUSG00000043518	316.382	1.58301	0.423386	2.78267e-05	0.000341734
Gm14319	ENSMUSG00000085411	11.5526	2.16857	0.603188	2.78356e-05	0.000341734
Efna5	ENSMUSG00000048915	492.685	-1.25284	0.3294	2.8239e-05	0.000346509
B230311B06Rik	ENSMUSG00000109284	16.8889	2.13995	0.591973	2.82834e-05	0.000346877
Gm28268	ENSMUSG00000101776	81.0936	-1.29033	0.339733	2.83959e-05	0.000348078
Tbc1d19	ENSMUSG00000039178	517.877	1.0372	0.265034	2.8429e-05	0.000348306
Abhd2	ENSMUSG00000039202	1943.74	-1.30146	0.344511	2.85115e-05	0.000349138
Dtx2	ENSMUSG00000004947	1110.96	-0.740576	0.184499	2.8572e-05	0.000349701
Capzb	ENSMUSG00000028745	6327.14	0.550323	0.134647	2.87582e-05	0.0003518
Myd88	ENSMUSG00000032508	1106.05	-0.681526	0.168707	2.88023e-05	0.000351981
Tceal1	ENSMUSG00000049536	168.739	1.0219	0.261156	2.87933e-05	0.000351981
Klhl22	ENSMUSG00000022750	996.655	1.5059	0.401369	2.88865e-05	0.00035283
Trp63	ENSMUSG00000022510	5661.44	-1.61827	0.445687	2.89871e-05	0.000353698
Ptbp3	ENSMUSG00000028382	5023.9	-1.35318	0.3606	2.89738e-05	0.000353698
Pibf1	ENSMUSG00000022064	320.465	0.952048	0.241798	2.90603e-05	0.000354412
Tmem126b	ENSMUSG00000030614	1008.93	0.850956	0.213755	2.92072e-05	0.000356022
Chrne	ENSMUSG00000014609	112.838	2.61948	0.736459	2.9258e-05	0.000356461
Btrc	ENSMUSG00000025217	435.721	0.97875	0.249109	2.93085e-05	0.000356895
Mtg1	ENSMUSG00000039018	743.339	0.937491	0.237628	2.9381e-05	0.000357596
Kars1	ENSMUSG00000031948	3107.02	0.752732	0.186781	2.94595e-05	0.000358188
Pafah2	ENSMUSG00000037366	688.619	-1.1994	0.314699	2.9459e-05	0.000358188
Fam91a1	ENSMUSG00000037119	2667.73	-0.869621	0.220173	2.95009e-05	0.000358509
Polr2k	ENSMUSG00000045996	626.658	1.36519	0.360754	2.9552e-05	0.000358789
Gm29502	ENSMUSG00000100596	3.81341	4.50415	1.29338	2.95539e-05	0.000358789
Timmdc1	ENSMUSG00000002846	807.162	0.562933	0.137723	2.95932e-05	0.000358903
Gm28609	ENSMUSG00000101102	7.35896	2.95284	0.822219	2.95889e-05	0.000358903
Parp3	ENSMUSG00000023249	2553.8	1.565	0.419175	2.96195e-05	0.000359041
H2ac18	ENSMUSG00000064220	916.378	2.08385	0.575543	2.96438e-05	0.000359155
Dpm1	ENSMUSG00000078919	1359.34	1.3996	0.369272	2.96683e-05	0.000359269
Trp53inp1	ENSMUSG00000028211	2668.09	-1.17586	0.310267	2.9703e-05	0.000359508
NA	ENSMUSG00000103697	19.4067	-1.67117	0.448973	2.97222e-05	0.000359559
Fbxo46	ENSMUSG00000050428	280.787	-0.95531	0.244065	2.97416e-05	0.000359612
Lrrc74b	ENSMUSG00000022759	69.4661	2.35541	0.659159	2.97968e-05	0.000360098
[truncated: 22,100 more rows]

## Sheet: Legend
Dataset EV4. Differential expression analysis. Young vs Old comparison in whole skin.
