# Supplementary material for: Convergence of aging- and rejuvenation-related epigenetic alterations on PRC2 targets
Source: Mol Syst Biol. 2026 Feb 10;22(5):787–810. doi: 10.1038/s44320-026-00195-9 (PMC13144388; doi:10.1038/s44320-026-00195-9)
Supplement: Supplementary file 7 — Dataset EV5 [file 44320_2026_195_MOESM7_ESM.xlsx]

## Sheet: Dataset EV5
Gene symbol	ENSEMBL ID	baseMean	log2FoldChange	lfcSE	pvalue	padj
Gm5905	ENSMUSG00000110275	2332.5	8.37052	0.510805	1.48e-61	3.31e-57
Spr-ps1	ENSMUSG00000068303	76.6587	3.56891	0.2875	7.51e-37	8.42e-33
Atp6v0c-ps2	ENSMUSG00000080242	81.6706	11.357	2.75713	1.85e-24	1.38e-20
Rnps1-ps	ENSMUSG00000096403	84.5735	11.2974	2.7572	2.75e-23	1.54e-19
Gm12901	ENSMUSG00000083720	81.1793	11.2154	2.75953	2.25e-22	1.01e-18
Gm7809	ENSMUSG00000099397	75.637	11.3715	2.78693	7.74e-22	2.89e-18
Tdg-ps	ENSMUSG00000047347	69.3013	5.69934	0.633496	1.91e-20	6.13e-17
Tdg-ps	ENSMUSG00000047347	69.3013	5.69934	0.633496	1.91e-20	6.13e-17
Rps2-ps10	ENSMUSG00000091957	10487.1	3.28142	0.368463	2.48e-20	6.95e-17
Gm5823	ENSMUSG00000117813	68.9181	7.05648	0.766121	5.49e-20	1.37e-16
Gm18860	ENSMUSG00000110569	67.1797	8.07815	0.971195	8.22e-19	1.78e-15
Gm45880	ENSMUSG00000110632	257.784	9.4613	1.07817	8.75e-19	1.78e-15
Kpna2rt	ENSMUSG00000066878	344.756	13.764	3.10587	2.96e-18	5.53e-15
BC018473	ENSMUSG00000056032	109.627	7.6475	0.948252	6.9e-18	1.19e-14
Tmem181b-ps	ENSMUSG00000096780	609.655	1.53969	0.188075	1.63e-17	2.61e-14
Gm18736	ENSMUSG00000117300	36.3815	9.54078	2.62444	5.76e-17	8.6e-14
Gm5575	ENSMUSG00000099891	226.403	7.84886	0.994656	1.38e-16	1.94e-13
Gm45315	ENSMUSG00000109925	146.928	11.7147	2.9539	1.37e-14	1.81e-11
NA	ENSMUSG00000067017	592.088	7.35993	1.10142	9.48e-13	1.18e-09
Gm10259	ENSMUSG00000069083	147.045	0.0161803	0.238983	1.58e-12	1.86e-09
Gm15703	ENSMUSG00000083890	13.5161	8.69116	2.62088	1.84e-12	2.06e-09
Gm20379	ENSMUSG00000100622	60.1717	8.16629	1.48473	2.51e-12	2.67e-09
Bnip3l-ps	ENSMUSG00000073198	41.6465	0.0218614	0.239643	3.39e-12	3.39e-09
Gm15459	ENSMUSG00000100801	5463.71	10.5868	1.66113	3.47e-12	3.39e-09
Gm10036	ENSMUSG00000058064	642.404	2.67692	0.415642	5.61e-12	5.24e-09
Muc16	ENSMUSG00000109564	37.0787	-0.0140474	0.238807	1.19e-11	1.06e-08
Gm7172	ENSMUSG00000112926	104.752	6.83778	1.11077	3e-11	2.59e-08
Gm47021	ENSMUSG00000113036	30.4474	9.26171	2.74737	6.41e-11	5.32e-08
Stfa1	ENSMUSG00000071562	78.7504	-6.44132	1.07704	9.64e-11	7.72e-08
Synpo2	ENSMUSG00000050315	9839.55	2.00324	0.337694	1.44e-10	1.07e-07
Gm14292	ENSMUSG00000061897	17.4636	5.52874	0.878204	1.48e-10	1.07e-07
Cstdc5	ENSMUSG00000071561	790.654	-0.156125	0.326126	1.41e-10	1.07e-07
Hdac1-ps	ENSMUSG00000061062	51.016	10.5968	2.99162	1.65e-10	1.12e-07
Ighv1-18	ENSMUSG00000076695	13.5364	-0.0140145	0.238801	1.63e-10	1.12e-07
Slurp2	ENSMUSG00000075605	210.474	-4.10085	0.701755	2.1e-10	1.39e-07
Gm2436	ENSMUSG00000112022	88.3388	0.0144453	0.238814	2.24e-10	1.44e-07
Tph2	ENSMUSG00000006764	291.95	6.56371	1.15259	4.34e-10	2.7e-07
Gm47355	ENSMUSG00000111585	40.663	-1.6476	0.287663	5.48e-10	3.32e-07
Stfa3	ENSMUSG00000054905	457.672	-0.199325	0.39742	5.87e-10	3.46e-07
Serpina3m	ENSMUSG00000079012	180.467	3.34575	0.592464	6.94e-10	3.99e-07
Gm46432	ENSMUSG00000114827	18.3005	8.22682	2.62263	7.59e-10	4.25e-07
Mest	ENSMUSG00000051855	1670.74	4.45246	0.796746	9.42e-10	5.15e-07
Gm6733	ENSMUSG00000084329	38.8179	6.13725	1.11197	1.46e-09	7.78e-07
Gm41341	ENSMUSG00000069996	20.8705	8.49013	2.69544	2.3e-09	1.2e-06
Hadhb	ENSMUSG00000059447	9208.28	1.00168	0.182408	2.68e-09	1.37e-06
Gja5	ENSMUSG00000057123	139.311	1.7382	0.320108	2.84e-09	1.42e-06
Tdg-ps2	ENSMUSG00000085666	32.2793	6.80939	1.25282	2.93e-09	1.43e-06
Gm47932	ENSMUSG00000111696	37.8931	-1.47315	0.272931	4.17e-09	1.99e-06
Gm11645	ENSMUSG00000080895	17.5524	8.34462	2.68771	4.4e-09	2.05e-06
Ywhaq-ps1	ENSMUSG00000108405	74.0877	8.07864	1.54905	5.46e-09	2.47e-06
Gm49284	ENSMUSG00000114995	124.396	-1.36324	0.256192	5.52e-09	2.47e-06
Alas2	ENSMUSG00000025270	687.932	4.14382	0.788873	6.14e-09	2.7e-06
Rplp1rt	ENSMUSG00000091014	120.048	7.01658	1.32642	6.78e-09	2.92e-06
Gm53030	ENSMUSG00000118587	5.92536	6.95102	2.45121	8.82e-09	3.73e-06
Vnn1	ENSMUSG00000037440	160.163	2.81743	0.542525	9.1e-09	3.78e-06
Zfp457	ENSMUSG00000055341	30.9031	1.98787	0.383328	9.83e-09	3.94e-06
Gm4864	ENSMUSG00000112003	15.2243	8.35009	2.71582	9.84e-09	3.94e-06
Dynlt1b	ENSMUSG00000096255	3052.6	1.84118	0.355116	1.06e-08	4.17e-06
Alad	ENSMUSG00000028393	1116.77	1.06217	0.202956	1.13e-08	4.35e-06
Cfap144	ENSMUSG00000049154	18.176	6.67367	1.5159	1.18e-08	4.47e-06
Fosb	ENSMUSG00000003545	501.489	-4.37105	0.861059	1.37e-08	5.11e-06
Nnt	ENSMUSG00000116207	1181.35	2.57579	0.504778	1.43e-08	5.27e-06
Rbp7	ENSMUSG00000028996	264.552	2.59318	0.511969	1.83e-08	6.61e-06
Acot2	ENSMUSG00000021226	512.88	1.11281	0.219929	2.74e-08	9.59e-06
Gc	ENSMUSG00000035540	142.856	-0.230443	0.474179	2.73e-08	9.59e-06
Gm10420	ENSMUSG00000072789	26.8618	5.23555	1.00568	2.82e-08	9.73e-06
Apob	ENSMUSG00000020609	131.179	-0.106634	0.276089	3.13e-08	1.06e-05
Gm5627	ENSMUSG00000093812	73.6524	4.94312	1.00494	3.2e-08	1.07e-05
Hbb-bt	ENSMUSG00000073940	10460.5	3.88407	0.791228	3.64e-08	1.2e-05
Hbb-bs	ENSMUSG00000052305	23486.1	3.85372	0.78943	4.06e-08	1.3e-05
Hbb-bs	ENSMUSG00000052305	23486.1	3.85372	0.78943	4.06e-08	1.3e-05
Gm7993	ENSMUSG00000107092	38.8456	8.45535	1.90891	4.06e-08	1.3e-05
Il36a	ENSMUSG00000026984	62.9796	-4.2664	0.889532	4.43e-08	1.38e-05
Gm15603	ENSMUSG00000081417	7.05277	6.7742	2.45002	4.41e-08	1.38e-05
Alb	ENSMUSG00000029368	2281.78	-4.27137	0.882591	4.55e-08	1.4e-05
Gm37758	ENSMUSG00000102712	112.969	-1.9384	0.397311	5.01e-08	1.52e-05
Ermardl2	ENSMUSG00000116953	435.547	1.07772	0.218997	5.68e-08	1.7e-05
Gm5815	ENSMUSG00000046952	8.08902	7.7707	2.67288	5.86e-08	1.71e-05
Hmgn2-ps	ENSMUSG00000070713	256.072	2.08787	0.430352	5.8e-08	1.71e-05
Sprr2g	ENSMUSG00000046203	7.3037	-5.24984	1.08515	6.38e-08	1.83e-05
Gm3635	ENSMUSG00000110435	4.38734	6.54332	2.4246	6.86e-08	1.95e-05
Hadha	ENSMUSG00000025745	6736.08	0.711973	0.144033	7.76e-08	2.17e-05
Gm14150	ENSMUSG00000082809	47.9146	6.26164	1.31256	9.17e-08	2.54e-05
3300002P13Rik	ENSMUSG00000107585	366.09	2.00697	0.422648	9.52e-08	2.6e-05
Gm20478	ENSMUSG00000092474	22.1519	3.00684	0.633479	9.8e-08	2.65e-05
Hba-a2	ENSMUSG00000069917	9099.82	3.83096	0.827764	1.42e-07	3.79e-05
Zfp990	ENSMUSG00000078503	21.1502	4.02206	0.904346	1.51e-07	3.99e-05
Itgad	ENSMUSG00000070369	517.724	7.13032	1.57375	1.64e-07	4.27e-05
Robo4	ENSMUSG00000032125	404.027	1.99171	0.430476	1.7e-07	4.37e-05
Mir100hg	ENSMUSG00000074415	724.5	-0.865876	0.182965	1.72e-07	4.38e-05
Fabp1	ENSMUSG00000054422	46.0222	-0.162928	0.334635	1.92e-07	4.83e-05
Gm5739	ENSMUSG00000109295	4.68747	6.95685	2.55263	2.01e-07	5.01e-05
Gm42566	ENSMUSG00000104806	59.0709	-1.74892	0.380739	2.03e-07	5.01e-05
Gm3555	ENSMUSG00000089791	8.87215	7.21112	2.59557	2.39e-07	5.82e-05
Zc3h12a	ENSMUSG00000042677	534.2	-1.09831	0.238004	2.42e-07	5.83e-05
Msrb3	ENSMUSG00000051236	2438.04	1.11729	0.241835	2.46e-07	5.86e-05
Fosl1	ENSMUSG00000024912	373.175	-0.184834	0.368308	2.53e-07	5.98e-05
Hba-a1	ENSMUSG00000069919	20429.3	3.63304	0.808261	2.6e-07	6.07e-05
Flg	ENSMUSG00000102439	11686.6	-0.240515	0.504161	4.06e-07	9.37e-05
Gm12099	ENSMUSG00000083655	4.02017	6.21171	2.41162	4.89e-07	0.000111942
Iglc2	ENSMUSG00000076937	1587.28	-0.0796029	0.258713	5.52e-07	0.000124902
Gpr15lg	ENSMUSG00000096001	98.5267	-3.62429	0.843431	5.88e-07	0.000131735
Rhof	ENSMUSG00000029449	119.356	-2.36049	0.548921	6.99e-07	0.000153697
NA	ENSMUSG00000084512	12.3068	4.31082	0.970827	6.99e-07	0.000153697
Serpinb12	ENSMUSG00000059956	528.995	-3.35948	0.787856	7.45e-07	0.000162101
Cd99l2	ENSMUSG00000035776	2575.76	0.720161	0.161014	7.66e-07	0.000165134
Jchain	ENSMUSG00000067149	1515.37	-0.127631	0.293654	8.58e-07	0.000183253
Gm5824	ENSMUSG00000118241	18.8054	5.41447	1.23921	9.68e-07	0.000204802
Bhmt	ENSMUSG00000074768	46.732	-4.01062	0.957564	1.02e-06	0.000212809
Apoa2	ENSMUSG00000005681	106.856	-4.11954	0.991052	1.06e-06	0.000220205
Prkn	ENSMUSG00000023826	323.324	1.2866	0.302437	1.14e-06	0.000232123
Tspan15	ENSMUSG00000037031	353.05	0.993386	0.230544	1.13e-06	0.000232123
Cd19	ENSMUSG00000030724	469.367	-0.140356	0.306492	1.27e-06	0.000256718
Ikzf3	ENSMUSG00000018168	202.18	-0.159239	0.329015	1.37e-06	0.00027424
Ces1c	ENSMUSG00000057400	52.7671	-0.130017	0.295929	1.51e-06	0.000298822
Krt1	ENSMUSG00000046834	30398	-2.9213	0.716363	1.62e-06	0.000315802
Gm3145	ENSMUSG00000099797	3.3722	5.95625	2.40096	1.62e-06	0.000315802
Apof	ENSMUSG00000047631	17.9327	-4.18116	1.01105	1.82e-06	0.000351466
A930015D03Rik	ENSMUSG00000092368	78.1892	1.21839	0.294403	1.91e-06	0.000365678
Ctsf	ENSMUSG00000083282	1556.26	0.70236	0.164748	2.03e-06	0.000386465
Depp1	ENSMUSG00000048489	880.841	2.34423	0.580552	2.17e-06	0.000408471
Gm49934	ENSMUSG00000117092	6.17519	7.20979	2.71454	2.23e-06	0.000415829
Serpinb3a	ENSMUSG00000044594	19.4542	-0.14326	0.309813	2.42e-06	0.000448864
Itga7	ENSMUSG00000025348	2249.58	1.6077	0.397811	2.52e-06	0.000462617
Bcl3	ENSMUSG00000053175	255.899	-1.8889	0.471156	2.56e-06	0.000463553
Gm4117	ENSMUSG00000089940	160.108	1.28319	0.316166	2.56e-06	0.000463553
Ighg2b	ENSMUSG00000076613	667.977	-0.0650503	0.25174	2.61e-06	0.000467888
Tmem253	ENSMUSG00000072571	14.5584	2.30313	0.582038	2.77e-06	0.000492233
Eif3s6-ps3	ENSMUSG00000116545	21.2732	6.33873	1.63544	2.85e-06	0.000502886
Dio2	ENSMUSG00000007682	260.997	-2.66043	0.673206	2.9e-06	0.000508332
Cyp3a11	ENSMUSG00000056035	61.0992	-0.0785997	0.258174	2.93e-06	0.000509869
Gm11942	ENSMUSG00000094344	103.703	4.36965	1.12297	3.26e-06	0.00056264
Mgarp	ENSMUSG00000037161	9.20857	-2.53346	0.633947	3.38e-06	0.000578966
Arc	ENSMUSG00000022602	500.433	-0.268657	0.616272	3.55e-06	0.000602397
Thsd4	ENSMUSG00000032289	198.22	-1.24861	0.313135	3.57e-06	0.000602397
Gck	ENSMUSG00000041798	451.55	1.88203	0.479828	3.73e-06	0.000624042
Hpgd	ENSMUSG00000031613	843.615	1.39782	0.354499	3.78e-06	0.000628085
Gm45133	ENSMUSG00000109274	34.8982	-1.13963	0.284169	3.85e-06	0.000634988
Sfrp5	ENSMUSG00000018822	919.702	2.34319	0.602036	3.92e-06	0.000640851
Gnao1	ENSMUSG00000031748	234.465	1.14597	0.2877	3.99e-06	0.000648415
Map3k7cl	ENSMUSG00000025610	129.784	1.33943	0.339408	4.17e-06	0.000672042
Gm12663	ENSMUSG00000101316	18.3527	8.82492	3.13858	4.21e-06	0.00067366
Tmem204	ENSMUSG00000024168	400.116	1.53557	0.39212	4.28e-06	0.000681212
mt-Ti	ENSMUSG00000064342	27.5573	1.66102	0.422798	4.33e-06	0.000684311
Slc16a12	ENSMUSG00000009378	330.311	2.54891	0.65967	4.38e-06	0.000686719
Fgg	ENSMUSG00000033860	110.488	-0.101221	0.271888	4.84e-06	0.000753082
Rab4a	ENSMUSG00000019478	245.248	1.03664	0.262536	4.91e-06	0.000758682
Ccr9	ENSMUSG00000029530	43.0196	-1.61724	0.420279	5.01e-06	0.000765667
Gm32846	ENSMUSG00000108441	8.13917	-2.74909	0.698109	5.02e-06	0.000765667
Akr1c6	ENSMUSG00000021210	13.9633	-0.0991095	0.270423	5.09e-06	0.000771
Ubl3	ENSMUSG00000001687	2687.34	-0.521107	0.125474	5.16e-06	0.000776267
Nxnl1	ENSMUSG00000034829	49.5063	3.46526	0.916799	5.44e-06	0.000813647
Gm48609	ENSMUSG00000113934	5.86147	6.08569	2.48889	5.98e-06	0.000887692
Acsm1	ENSMUSG00000033533	38.0775	-3.09281	0.823058	6.11e-06	0.000896616
Igha	ENSMUSG00000095079	232.466	-3.65282	0.981799	6.12e-06	0.000896616
Nat1	ENSMUSG00000025588	25.8899	1.64906	0.429433	6.36e-06	0.000926132
Lrg1	ENSMUSG00000037095	2083.37	2.44995	0.652569	6.57e-06	0.000943777
Stx11	ENSMUSG00000039232	151.257	-1.25801	0.328056	6.54e-06	0.000943777
Ptgs2	ENSMUSG00000032487	110.442	-2.21995	0.59229	6.83e-06	0.000975773
Hsd17b6	ENSMUSG00000025396	7.503	-0.126707	0.29238	6.9e-06	0.000979661
Clcn5	ENSMUSG00000004317	506.478	-0.733041	0.185759	7.17e-06	0.00101095
Fgb	ENSMUSG00000033831	131.786	-0.0915929	0.265516	7.22e-06	0.00101154
Iglc3	ENSMUSG00000105547	461.325	-0.0645772	0.251518	7.29e-06	0.00101558
Apoa1	ENSMUSG00000032083	204.753	-0.164129	0.33497	7.41e-06	0.00102592
Snhg4	ENSMUSG00000117694	20.6677	-2.38923	0.62243	7.5e-06	0.00103167
Gnal	ENSMUSG00000024524	152.227	1.74655	0.466245	7.81e-06	0.00106739
Ngf	ENSMUSG00000027859	54.7556	-2.44029	0.658323	7.86e-06	0.00106739
Plin5	ENSMUSG00000011305	222.488	1.76337	0.471595	7.98e-06	0.00107753
Igkc	ENSMUSG00000076609	11678.3	-0.0893701	0.264144	8.03e-06	0.00107798
Gm20482	ENSMUSG00000092490	10.5801	-4.14618	1.11106	8.1e-06	0.00108092
Slc25a20	ENSMUSG00000032602	1814.53	0.82155	0.213001	8.23e-06	0.00109087
Gm45033	ENSMUSG00000108500	52.5198	-0.950161	0.247659	8.27e-06	0.00109087
Slurp1	ENSMUSG00000022596	478.592	-2.13684	0.578053	8.38e-06	0.00109171
Etfdh	ENSMUSG00000027809	2766.58	0.770062	0.197861	8.34e-06	0.00109171
Hoxd9	ENSMUSG00000043342	285.336	1.09081	0.287058	8.62e-06	0.00111672
Nfkbiz	ENSMUSG00000035356	864.144	-1.19377	0.31726	8.98e-06	0.0011571
Gpr55	ENSMUSG00000049608	48.6026	-3.68633	1.02513	9.27e-06	0.00118796
Cxcl15	ENSMUSG00000029375	27.7918	-0.0555933	0.248037	9.72e-06	0.00123866
Fabp3	ENSMUSG00000028773	4179.78	1.91033	0.520583	1.01e-05	0.0012662
Ndufs5-ps	ENSMUSG00000081824	427.229	2.18595	0.597865	1.01e-05	0.0012662
Sult2a1	ENSMUSG00000078798	5.88939	-4.69508	1.30775	1.01e-05	0.00127091
Slamf6	ENSMUSG00000015314	133.932	-0.142586	0.308392	1.04e-05	0.00129791
Ifi208	ENSMUSG00000066677	69.9538	-3.22846	0.896797	1.07e-05	0.00132822
Ahsg	ENSMUSG00000022868	145.784	-0.201534	0.396968	1.1e-05	0.00135286
Smpd3	ENSMUSG00000031906	2410.5	-1.47789	0.403301	1.12e-05	0.00136285
Rprml	ENSMUSG00000046215	38.0191	3.16075	0.879152	1.12e-05	0.00136285
Cyp4f18	ENSMUSG00000003484	161.107	-2.92656	0.817754	1.15e-05	0.00139337
Tpsab1	ENSMUSG00000024173	84.0077	2.38429	0.661046	1.2e-05	0.00144881
Akr1d1	ENSMUSG00000038641	26.4865	-0.106892	0.275939	1.21e-05	0.00144881
Mlycd	ENSMUSG00000074064	1326.54	1.05517	0.28531	1.24e-05	0.00147335
Zfp454	ENSMUSG00000048728	49.7041	1.08713	0.292796	1.27e-05	0.00151225
Cimap1c	ENSMUSG00000045620	53.5565	2.63035	0.737225	1.3e-05	0.00153317
Apol11b	ENSMUSG00000091694	27.0659	4.02454	1.13147	1.31e-05	0.00153337
Gm2762	ENSMUSG00000107008	8.62009	-3.69058	1.04123	1.32e-05	0.00153714
Fga	ENSMUSG00000028001	117.128	-0.10173	0.272151	1.34e-05	0.00155146
Mzb1	ENSMUSG00000024353	338.624	-0.131806	0.297206	1.35e-05	0.00155465
Myorg	ENSMUSG00000046312	1313.6	1.30196	0.357729	1.35e-05	0.00155465
Sncaip	ENSMUSG00000024534	117.898	1.16377	0.317719	1.39e-05	0.00159501
Vwa8	ENSMUSG00000058997	1677.7	0.778704	0.206919	1.41e-05	0.00160565
Wsb1	ENSMUSG00000017677	1768.3	-0.664304	0.174458	1.44e-05	0.00163164
Il36b	ENSMUSG00000026985	203.663	-2.50583	0.71079	1.46e-05	0.00164631
Pax5	ENSMUSG00000014030	206.762	-0.107379	0.276214	1.51e-05	0.00168783
Acadl	ENSMUSG00000026003	4373.32	1.05539	0.287505	1.51e-05	0.00168783
Mylk4	ENSMUSG00000044951	8967.17	1.79225	0.502922	1.53e-05	0.00170319
Rtl8b	ENSMUSG00000067924	1252.83	1.02739	0.28389	1.64e-05	0.00181644
1190005I06Rik	ENSMUSG00000043687	114.059	1.41732	0.396938	1.68e-05	0.00184186
A830082N09Rik	ENSMUSG00000112280	273.534	-3.12782	0.908839	1.68e-05	0.00184246
Hectd2os	ENSMUSG00000087579	229.921	1.7296	0.491431	1.79e-05	0.00194877
Gm35333	ENSMUSG00000114274	13.8515	3.42449	0.974416	1.84e-05	0.00199342
Serpina3n	ENSMUSG00000021091	5350.45	2.55476	0.738017	1.9e-05	0.00203191
Ifi202b	ENSMUSG00000026535	400.579	-2.64461	0.76789	1.9e-05	0.00203191
Crtac1	ENSMUSG00000042401	410.109	4.11462	1.21077	1.89e-05	0.00203191
Ptprr	ENSMUSG00000020151	51.5684	1.49968	0.425513	1.96e-05	0.00208092
Or4f14b	ENSMUSG00000094747	142.498	-0.729243	0.197643	1.97e-05	0.0020834
Krt19	ENSMUSG00000020911	264.204	-2.73029	0.796402	1.99e-05	0.00209027
Sox17	ENSMUSG00000025902	147.993	1.78606	0.512198	2.01e-05	0.00209369
Mmp13	ENSMUSG00000050578	55.0102	-3.4764	1.01933	2e-05	0.00209369
Ms4a1	ENSMUSG00000024673	452.905	-0.165781	0.336713	2.03e-05	0.00210238
Cyp2c29	ENSMUSG00000003053	25.8188	-0.0777067	0.257617	2.07e-05	0.0021363
Grb14	ENSMUSG00000026888	1389.5	1.61523	0.462928	2.09e-05	0.0021378
Napepld	ENSMUSG00000044968	534.365	1.09105	0.306158	2.09e-05	0.0021378
Gm7324	ENSMUSG00000049235	31.3965	1.41333	0.397476	2.11e-05	0.00215217
Gm47578	ENSMUSG00000113032	656.52	-0.64972	0.175008	2.16e-05	0.002186
Ct55	ENSMUSG00000055555	44.0463	3.72081	1.09493	2.17e-05	0.00219233
Gnb3	ENSMUSG00000023439	100.169	-0.203713	0.400623	2.19e-05	0.00220042
Serpinb3b	ENSMUSG00000073602	216.706	-2.15756	0.63007	2.24e-05	0.00223919
Cxcr2	ENSMUSG00000026180	65.8102	-1.46408	0.421356	2.33e-05	0.00228692
Olah	ENSMUSG00000026645	11.5304	-0.224195	0.448036	2.32e-05	0.00228692
Mmachc	ENSMUSG00000028690	627.199	0.628324	0.16911	2.31e-05	0.00228692
Rpl10-ps6	ENSMUSG00000080885	73.2893	-1.77184	0.514584	2.32e-05	0.00228692
Gjc1	ENSMUSG00000034520	240.498	1.57156	0.45456	2.36e-05	0.00230891
Spata7	ENSMUSG00000021007	136.519	0.538659	0.14283	2.38e-05	0.00232189
Ccdc85a	ENSMUSG00000032878	171.117	1.49466	0.43132	2.43e-05	0.00235765
Gm49329	ENSMUSG00000113642	14.7948	2.54734	0.756675	2.48e-05	0.00239202
Gm36266	ENSMUSG00000106617	42.9991	-1.01846	0.289552	2.69e-05	0.00259101
Kcnk3	ENSMUSG00000049265	223.638	3.14849	0.943589	2.71e-05	0.00259282
Hspb2	ENSMUSG00000038086	938.236	1.23407	0.357228	2.73e-05	0.00260044
Mat1a	ENSMUSG00000037798	53.3362	-0.0887723	0.263731	2.74e-05	0.00260511
Fcrla	ENSMUSG00000038421	127.072	-0.146221	0.312113	2.77e-05	0.00261368
Gm16581	ENSMUSG00000089670	5.80642	3.02285	0.861766	2.76e-05	0.00261368
Blk	ENSMUSG00000014453	169.071	-0.164791	0.335123	2.87e-05	0.00262581
Mbl2	ENSMUSG00000024863	9.33026	-0.112969	0.280396	2.87e-05	0.00262581
Lrrc39	ENSMUSG00000027961	1289.17	1.27267	0.369817	2.81e-05	0.00262581
Car9	ENSMUSG00000028463	60.8829	-1.51198	0.443658	2.86e-05	0.00262581
Krt2	ENSMUSG00000064201	165.819	-2.25377	0.672434	2.83e-05	0.00262581
Serpina1c	ENSMUSG00000079015	135.455	-0.11551	0.282467	2.86e-05	0.00262581
Gm2682	ENSMUSG00000115681	18.7997	-0.175368	0.35041	2.83e-05	0.00262581
Plcl1	ENSMUSG00000038349	261.045	0.858969	0.241759	2.89e-05	0.00263259
Gm17970	ENSMUSG00000103230	28.3367	-1.49634	0.438763	2.93e-05	0.00266055
Gm18190	ENSMUSG00000098900	34.7291	-1.9922	0.593448	2.94e-05	0.00266173
Angptl4	ENSMUSG00000002289	3447.21	1.80703	0.536335	2.97e-05	0.00267379
Kat2b	ENSMUSG00000000708	2481.53	0.602093	0.16502	3.18e-05	0.00285254
Pzp	ENSMUSG00000030359	136.814	-0.0996317	0.270525	3.23e-05	0.00288455
Rflnb	ENSMUSG00000020846	931.708	1.02757	0.297596	3.29e-05	0.00292304
Vmn2r29	ENSMUSG00000095730	17.1113	-3.12119	0.940356	3.3e-05	0.00292304
Chia1	ENSMUSG00000062778	36.933	1.7065	0.506675	3.31e-05	0.00292388
Oas1e	ENSMUSG00000066867	46.4623	-2.43201	0.738209	3.34e-05	0.0029395
Eci2	ENSMUSG00000021417	2617.35	0.904601	0.259728	3.41e-05	0.00293957
Gabrr2	ENSMUSG00000023267	49.0783	2.01152	0.605744	3.38e-05	0.00293957
Idh3a	ENSMUSG00000032279	6146.93	0.944766	0.272284	3.37e-05	0.00293957
Mug1	ENSMUSG00000059908	58.1255	-0.104544	0.274025	3.4e-05	0.00293957
Gm43858	ENSMUSG00000104546	35.4309	-1.19994	0.352022	3.37e-05	0.00293957
Grid1	ENSMUSG00000041078	65.1767	2.72699	0.840861	3.44e-05	0.00295641
Tln2	ENSMUSG00000052698	2601.72	1.01402	0.291058	3.53e-05	0.0030084
Rtl8a	ENSMUSG00000067925	988.499	0.988768	0.288002	3.52e-05	0.0030084
Ces3a	ENSMUSG00000069922	17.1931	-0.114189	0.281313	3.78e-05	0.00318959
Vmn2r60	ENSMUSG00000090619	66.4578	-0.652478	0.183183	3.77e-05	0.00318959
Or51q1	ENSMUSG00000094520	142.538	-0.725024	0.205878	3.77e-05	0.00318959
1700030C10Rik	ENSMUSG00000099759	44.4096	-2.24605	0.685392	3.8e-05	0.0031897
Arhgap42	ENSMUSG00000050730	864.484	-0.457701	0.123477	3.89e-05	0.00325005
Cd3d	ENSMUSG00000032094	116.146	-2.06839	0.633368	3.99e-05	0.00331648
Lctl	ENSMUSG00000032401	314.16	3.52681	1.10266	3.99e-05	0.00331648
Optn	ENSMUSG00000026672	1241.46	1.33923	0.402647	4.02e-05	0.00332408
Cyp2d26	ENSMUSG00000022445	17.5857	-0.202841	0.397994	4.1e-05	0.00338035
Decr1	ENSMUSG00000028223	3348.11	1.16767	0.348157	4.2e-05	0.00344543
A530030E21Rik	ENSMUSG00000105160	18.6449	-0.177408	0.353125	4.26e-05	0.00348387
Aldh1a1	ENSMUSG00000053279	7631.42	1.2632	0.380165	4.4e-05	0.00359039
Aldh1a1	ENSMUSG00000053279	7631.42	1.2632	0.380165	4.4e-05	0.00359039
Igkv1-117	ENSMUSG00000094335	478.856	-0.0310867	0.241237	4.48e-05	0.00362946
Gm9077	ENSMUSG00000110250	3.30766	5.99545	2.62874	4.48e-05	0.00362946
Degs2	ENSMUSG00000021263	39.3059	-0.193842	0.380441	4.59e-05	0.00368781
Dennd1b	ENSMUSG00000056268	784.682	-0.39037	0.104166	4.58e-05	0.00368781
Adgrg7	ENSMUSG00000022755	5.52142	-3.37145	1.02566	4.68e-05	0.0037476
Spaca1	ENSMUSG00000028264	77.9056	2.12212	0.659918	4.77e-05	0.00380134
Gimap7	ENSMUSG00000043931	62.1015	-0.0978066	0.269315	4.88e-05	0.00386409
1700052K11Rik	ENSMUSG00000099681	172.677	0.632559	0.180041	4.87e-05	0.00386409
Gimap3	ENSMUSG00000039264	334.693	-0.207266	0.406688	4.93e-05	0.00389113
Deptor	ENSMUSG00000022419	2508.98	0.947617	0.28144	4.99e-05	0.00391429
Tmem182	ENSMUSG00000079588	5818.96	1.23045	0.373824	4.99e-05	0.00391429
Apoa5	ENSMUSG00000032079	22.7856	-0.14326	0.308642	5.1e-05	0.00397998
Or2v2	ENSMUSG00000047511	6.29649	2.4362	0.756137	5.15e-05	0.00399742
Rgs3	ENSMUSG00000059810	962.699	0.996565	0.298965	5.15e-05	0.00399742
Rpl39l	ENSMUSG00000039209	318.27	1.80669	0.56178	5.21e-05	0.00402835
Cd79b	ENSMUSG00000040592	396.657	-0.197624	0.38735	5.24e-05	0.0040343
Ambp	ENSMUSG00000028356	42.0689	-0.109825	0.277888	5.26e-05	0.00403471
3300005D01Rik	ENSMUSG00000096965	87.8433	-1.90426	0.596143	5.39e-05	0.00412744
Cldn15	ENSMUSG00000001739	291.751	2.50915	0.800635	5.77e-05	0.00425541
Tc2n	ENSMUSG00000021187	35.6178	1.25232	0.385668	5.71e-05	0.00425541
Ptx3	ENSMUSG00000027832	221.197	-1.9452	0.616044	5.77e-05	0.00425541
Pou2af1	ENSMUSG00000032053	211.695	-0.112988	0.2803	5.77e-05	0.00425541
Adamtsl2	ENSMUSG00000036040	69.668	1.73159	0.549571	5.76e-05	0.00425541
Sprr2d	ENSMUSG00000042212	14.7309	-0.202416	0.396139	5.77e-05	0.00425541
Hoxd10	ENSMUSG00000050368	41.8757	1.71583	0.536912	5.67e-05	0.00425541
Gt(ROSA)26Sor	ENSMUSG00000086429	270.393	-0.851664	0.255	5.72e-05	0.00425541
Gm18180	ENSMUSG00000099342	38.7942	2.28737	0.722275	5.7e-05	0.00425541
Gm42303	ENSMUSG00000110373	3.7493	6.24558	2.72439	5.65e-05	0.00425541
Gm49534	ENSMUSG00000116450	73.4958	-1.01589	0.308666	5.61e-05	0.00425541
Col22a1	ENSMUSG00000079022	81.7118	1.15118	0.353674	5.85e-05	0.00429748
Gm5941	ENSMUSG00000071726	13.5077	-2.01241	0.638738	5.91e-05	0.00432624
Tmem181c-ps	ENSMUSG00000093880	17.914	2.08371	0.653233	5.93e-05	0.00433132
P2ry10	ENSMUSG00000050921	114.133	-2.26968	0.72793	6.07e-05	0.00442146
Acads	ENSMUSG00000029545	1774.73	1.1839	0.362207	6.11e-05	0.00443221
Gm30124	ENSMUSG00000116627	38.3499	1.59957	0.502911	6.21e-05	0.00448949
Retsat	ENSMUSG00000056666	1014.51	1.14994	0.354553	6.28e-05	0.0045232
Bank1	ENSMUSG00000037922	248.983	-0.268999	0.59944	6.32e-05	0.0045385
Hadh	ENSMUSG00000027984	5700.6	0.760812	0.226164	6.37e-05	0.00456466
Ide	ENSMUSG00000056999	13105.1	-1.12717	0.349472	6.43e-05	0.00458857
Polm	ENSMUSG00000020474	544.683	-0.831049	0.250449	6.47e-05	0.00460397
Lipf	ENSMUSG00000024768	41.6944	0.0358883	0.24223	6.57e-05	0.00465903
Lce1g	ENSMUSG00000027919	549.445	-2.18354	0.705604	6.62e-05	0.00468352
Hp	ENSMUSG00000031722	27634.7	3.0744	1.00786	6.65e-05	0.00469029
Tat	ENSMUSG00000001670	30.3897	-0.123392	0.288978	6.76e-05	0.00473554
Fam161a	ENSMUSG00000049811	129.917	0.921995	0.281379	6.74e-05	0.00473554
Tmigd1	ENSMUSG00000020839	79.1282	-1.28391	0.404772	6.87e-05	0.00479919
Nepn	ENSMUSG00000038624	16.722	1.80193	0.570012	6.96e-05	0.00484523
Cd79a	ENSMUSG00000003379	493.687	-0.130578	0.29552	7.05e-05	0.00488581
Gm48119	ENSMUSG00000113795	55.7638	-1.12588	0.351634	7.06e-05	0.00488581
Tdrp	ENSMUSG00000050052	567.613	1.96083	0.630179	7.14e-05	0.00492436
Art3	ENSMUSG00000034842	4940.83	1.42435	0.452457	7.23e-05	0.00497019
Gm3912	ENSMUSG00000109654	115.752	-1.71366	0.552011	7.28e-05	0.0049934
Cd59a	ENSMUSG00000032679	1814.71	1.55439	0.492995	7.33e-05	0.00501224
Zbtb32	ENSMUSG00000006310	62.253	-2.26276	0.743051	7.6e-05	0.00517845
Fgfbp3	ENSMUSG00000047632	110.018	-1.05116	0.328456	7.63e-05	0.00518324
Fgf6	ENSMUSG00000000183	58.2301	2.43557	0.798066	7.73e-05	0.00522867
Gm49474	ENSMUSG00000116021	20.6379	1.89869	0.611485	7.74e-05	0.00522867
Hipk3	ENSMUSG00000027177	5218.01	0.536199	0.155429	8.08e-05	0.00543666
Bpifb6	ENSMUSG00000068009	15.7173	3.0886	1.01296	8.17e-05	0.00548056
Ormdl3	ENSMUSG00000038150	3751.21	0.917282	0.284913	8.19e-05	0.00548205
Slc22a5	ENSMUSG00000018900	811.569	0.68985	0.207095	8.25e-05	0.00550331
Gm37206	ENSMUSG00000103651	102.509	-0.808471	0.248215	8.28e-05	0.00550475
Mlf1	ENSMUSG00000048416	4806.33	1.02525	0.322896	8.4e-05	0.0055393
1700030C10Rik	ENSMUSG00000091071	17.7298	-0.0946977	0.267077	8.36e-05	0.0055393
Gm44220	ENSMUSG00000107655	103.02	1.27597	0.408332	8.38e-05	0.0055393
Vmn2r114	ENSMUSG00000091945	82.0831	-0.927142	0.28896	8.51e-05	0.00557536
Gm3226	ENSMUSG00000114547	92.1101	4.03917	1.38793	8.49e-05	0.00557536
Gm13552	ENSMUSG00000081157	6.91788	7.57097	3.233	8.53e-05	0.00557666
Prlr	ENSMUSG00000005268	680.092	-1.51957	0.495947	8.57e-05	0.00558255
Egln3	ENSMUSG00000035105	1530.25	-1.16875	0.372635	8.62e-05	0.00558255
Kcnc2	ENSMUSG00000035681	50.1551	1.55572	0.504798	8.6e-05	0.00558255
Zfp641	ENSMUSG00000022987	386.34	1.01265	0.319264	8.74e-05	0.00562857
Igkv1-135	ENSMUSG00000096336	13.0541	-0.0663595	0.252204	8.72e-05	0.00562857
Abcb11	ENSMUSG00000027048	14.026	-2.84915	0.962686	8.9e-05	0.00570211
Gm42519	ENSMUSG00000105247	279.793	-1.16006	0.371894	8.89e-05	0.00570211
Or6x1	ENSMUSG00000051095	233.247	-0.486881	0.140991	9.26e-05	0.00591677
Dusp9	ENSMUSG00000031383	36.7596	1.45454	0.473444	9.39e-05	0.00596809
Rpgrip1	ENSMUSG00000057132	74.848	-2.60654	0.887653	9.4e-05	0.00596809
Tigar	ENSMUSG00000038028	1657.91	1.1465	0.36952	9.43e-05	0.00597257
Gm37917	ENSMUSG00000103276	179.077	-1.48596	0.488698	9.54e-05	0.00602554
Tfdp2	ENSMUSG00000032411	1046.36	0.572594	0.170009	9.65e-05	0.00607517
Eif3s6-ps2	ENSMUSG00000091697	32.005	5.15857	1.8388	9.74e-05	0.00611641
Zfp708	ENSMUSG00000058883	66.3488	-0.860771	0.269988	9.78e-05	0.00612547
Gm35279	ENSMUSG00000114203	3.71724	3.28897	0.989141	0.000100326	0.00626464
Amy2a4	ENSMUSG00000096770	8.18283	4.93461	1.65963	0.000101169	0.00629973
Amy2a4	ENSMUSG00000096770	8.18283	4.93461	1.65963	0.000101169	0.00629973
Kirrel3	ENSMUSG00000032036	31.2547	2.01725	0.677435	0.000102007	0.00633431
Gpihbp1	ENSMUSG00000022579	893.655	2.02017	0.678239	0.000103531	0.00639351
Egfl7	ENSMUSG00000026921	1131	1.14094	0.370631	0.000103448	0.00639351
Scamp2	ENSMUSG00000040188	2075.35	-0.344643	0.0959134	0.000104059	0.00640848
Magea13	ENSMUSG00000046180	3.52727	4.52447	1.70114	0.000105595	0.00648527
Cpt2	ENSMUSG00000028607	1890.99	0.89709	0.284575	0.000108045	0.00661764
Azin2	ENSMUSG00000028789	367.978	1.0038	0.324737	0.000108732	0.00662348
Lipc	ENSMUSG00000032207	33.6092	-2.67412	0.919532	0.000108637	0.00662348
Gm29718	ENSMUSG00000103953	6.87565	7.52728	3.26157	0.000110667	0.0067231
Ttr	ENSMUSG00000061808	128.54	-0.208053	0.406574	0.000111607	0.00676185
Prps1	ENSMUSG00000031432	1950.94	1.38609	0.454839	0.000112129	0.00677517
Gm13394	ENSMUSG00000083773	23.442	0.100825	0.271074	0.000116727	0.00703406
A4gnt	ENSMUSG00000037953	19.2128	-0.189535	0.371502	0.000117447	0.0070396
Gm8276	ENSMUSG00000102550	28.2263	0.0390322	0.242975	0.000117404	0.0070396
Tspan4	ENSMUSG00000025511	1222.82	1.23504	0.410072	0.000118233	0.00705775
Rgs5	ENSMUSG00000026678	4338.23	1.51059	0.508114	0.00011838	0.00705775
Slc16a10	ENSMUSG00000019838	951.398	0.694106	0.215913	0.000119415	0.00708634
Or52h1	ENSMUSG00000042909	64.0453	0.868445	0.277225	0.000119491	0.00708634
Sptbn1	ENSMUSG00000020315	13802.2	0.794863	0.25191	0.00012111	0.0071003
C4bp	ENSMUSG00000026405	17.8194	-0.312292	0.901245	0.000120592	0.0071003
Tnfrsf8	ENSMUSG00000028602	22.7058	-2.46865	0.853627	0.000121224	0.0071003
Apbb2	ENSMUSG00000029207	1053.68	0.715764	0.223816	0.00012131	0.0071003
Gm45351	ENSMUSG00000092178	384.371	-1.6807	0.571785	0.000120847	0.0071003
Gm38356	ENSMUSG00000103318	90.0237	-0.67268	0.209581	0.000123618	0.00721654
Clic5	ENSMUSG00000023959	3172.23	1.32457	0.443675	0.000125115	0.00728496
Tmem181a	ENSMUSG00000038141	1624.8	0.531122	0.15946	0.000125912	0.00731235
Kbtbd12	ENSMUSG00000033182	648.758	1.68947	0.578121	0.000128222	0.00742724
Th	ENSMUSG00000000214	183.852	1.87612	0.642988	0.000129321	0.00743497
Atp1a4	ENSMUSG00000007107	30.237	3.59215	1.27839	0.000129682	0.00743497
Elf4	ENSMUSG00000031103	804.541	-0.834464	0.268577	0.000129551	0.00743497
Gm44894	ENSMUSG00000108756	41.3721	-0.852391	0.27433	0.000128984	0.00743497
Etfrf1	ENSMUSG00000040370	1159.98	0.773461	0.245816	0.000131633	0.00752762
Cystm1	ENSMUSG00000046727	2381.93	1.01706	0.334771	0.000132128	0.00753669
Cryab	ENSMUSG00000032060	16217.2	1.19668	0.399668	0.00013292	0.00756258
Rims4	ENSMUSG00000035226	43.7164	2.22561	0.773281	0.000133552	0.00757931
Gm28661	ENSMUSG00000102070	249585	0.756054	0.240464	0.00013453	0.00761552
Serpina6	ENSMUSG00000060807	7.27223	-0.0960858	0.267961	0.000136012	0.00768003
Gm48704	ENSMUSG00000114337	14.6727	-0.13636	0.300867	0.000138948	0.00782615
Cd5	ENSMUSG00000024669	55.5823	-2.68908	0.954742	0.00013995	0.00782753
Nphp3	ENSMUSG00000032558	325.793	-1.61725	0.560284	0.00014002	0.00782753
Gm11967	ENSMUSG00000084819	298.103	1.84142	0.638299	0.000139959	0.00782753
Crisp2	ENSMUSG00000023930	25.8946	2.56149	0.902151	0.000141694	0.00790138
Adh6-ps1	ENSMUSG00000090306	7.1227	3.25546	1.08773	0.000142586	0.0079314
Gm16025	ENSMUSG00000089652	90.7314	-0.102099	0.272035	0.000144229	0.00800292
G0s2	ENSMUSG00000009633	2489.1	2.39482	0.850291	0.000145238	0.00801951
Irak1bp1	ENSMUSG00000032251	161.113	1.06362	0.354596	0.000145243	0.00801951
Cpa2	ENSMUSG00000071553	16.15	2.78493	0.985147	0.0001471	0.00810206
Cyp3a25	ENSMUSG00000029630	10.9945	-0.0920713	0.265483	0.000148744	0.00817255
Ubd	ENSMUSG00000035186	259.117	3.32181	1.20128	0.000149919	0.00821696
Mug-ps1	ENSMUSG00000101397	5.86983	-0.0865225	0.26218	0.000151669	0.00829258
Calr3	ENSMUSG00000019732	93.8754	1.1869	0.402985	0.000154481	0.00838502
Havcr1	ENSMUSG00000040405	13.3037	-0.121359	0.286943	0.000154428	0.00838502
Gm34455	ENSMUSG00000118107	59.2666	-1.36023	0.467163	0.000153822	0.00838502
Hrg	ENSMUSG00000022877	19.6823	-0.139153	0.303794	0.000154968	0.00839109
Hmgcs2	ENSMUSG00000027875	770.209	2.07073	0.730706	0.000155795	0.00841557
Ywhab	ENSMUSG00000018326	11913.4	0.995908	0.33312	0.000158881	0.0085616
Dclre1c	ENSMUSG00000026648	350.787	-0.755391	0.245101	0.000159569	0.0085781
4833420G17Rik	ENSMUSG00000062822	1171.9	-0.552051	0.170741	0.000160715	0.00859843
Tmem117	ENSMUSG00000063296	230.378	1.00913	0.33888	0.000160408	0.00859843
Ankrd2	ENSMUSG00000025172	773.332	1.68507	0.59209	0.000162936	0.00869289
Ermardl1	ENSMUSG00000116895	62.6443	1.16615	0.398678	0.000163256	0.00869289
Gkn1	ENSMUSG00000030050	26.6227	-0.186251	0.365247	0.000164948	0.00870035
Zfp488	ENSMUSG00000044519	53.2343	-1.00658	0.339626	0.000164243	0.00870035
Gm28610	ENSMUSG00000100685	24.8854	1.64221	0.566875	0.000164582	0.00870035
NA	ENSMUSG00000117220	17.917	2.71491	0.970411	0.000164897	0.00870035
Bpgm	ENSMUSG00000038871	1647.51	0.898049	0.298709	0.000167083	0.00879227
Slc4a10	ENSMUSG00000026904	52.606	-0.144086	0.308775	0.000169873	0.00891812
Gpd1	ENSMUSG00000023019	8707.83	1.84196	0.65388	0.000170857	0.00894884
Myrip	ENSMUSG00000041794	147.364	1.57785	0.556498	0.000171779	0.00897614
Fgd5	ENSMUSG00000034037	332.874	0.999128	0.339945	0.000173465	0.00904315
Gm45640	ENSMUSG00000109812	9.01891	-1.6078	0.556633	0.00017797	0.00925651
Tbc1d19	ENSMUSG00000039178	517.877	0.802915	0.265431	0.000180164	0.00934892
Gm43744	ENSMUSG00000106012	3.05116	3.85864	1.5506	0.000181283	0.00938526
Cxcl1	ENSMUSG00000029380	60.7163	-2.08703	0.75715	0.000184692	0.00949597
Mmp10	ENSMUSG00000047562	13.2904	-3.3776	1.24642	0.000184398	0.00949597
Gm36860	ENSMUSG00000117664	113.19	2.91017	1.07712	0.000183958	0.00949597
Plg	ENSMUSG00000059481	47.9643	-0.184537	0.362346	0.000185544	0.00950543
mt-Tw	ENSMUSG00000064346	41.2391	1.1746	0.404455	0.000185724	0.00950543
Tomm40l	ENSMUSG00000005674	1294.59	0.493568	0.150054	0.000187131	0.0095123
Gm47325	ENSMUSG00000112328	39.4325	-0.714879	0.233046	0.000186805	0.0095123
Gm48550	ENSMUSG00000113882	39.9813	1.00357	0.341977	0.000187116	0.0095123
Or14p1	ENSMUSG00000108426	3.61954	-3.37766	1.11276	0.000188463	0.0095583
Dysf	ENSMUSG00000033788	941.532	1.10084	0.380874	0.000189519	0.00959017
Kank3	ENSMUSG00000042099	741.292	0.966442	0.33061	0.00019112	0.00963465
Clec2f	ENSMUSG00000089728	19.2304	-2.12727	0.775418	0.000191258	0.00963465
Iglon5	ENSMUSG00000013367	39.1421	-0.997985	0.340725	0.000191904	0.00964553
Camk1d	ENSMUSG00000039145	775.837	-0.69443	0.227108	0.000194062	0.00968521
Pde9a	ENSMUSG00000041119	143.065	1.36299	0.481186	0.000194631	0.00968521
Gypa	ENSMUSG00000051839	9.32235	3.98745	1.43147	0.000193249	0.00968521
A930005H10Rik	ENSMUSG00000054426	423.289	1.25012	0.439053	0.000193868	0.00968521
Cyp2c68	ENSMUSG00000074882	8.04535	-0.087384	0.262648	0.000194853	0.00968521
Mvb12b	ENSMUSG00000038740	670.307	0.513694	0.159821	0.000197809	0.0097887
Lax1	ENSMUSG00000051998	167.228	-2.0984	0.770147	0.000197648	0.0097887
Gm37435	ENSMUSG00000102676	15.6464	2.43481	0.835258	0.000201977	0.00997295
Prelp	ENSMUSG00000041577	6112.19	1.83843	0.672959	0.000205891	0.0101
Igkv8-19	ENSMUSG00000096594	10.5236	-0.0521029	0.246776	0.000205903	0.0101
2610306M01Rik	ENSMUSG00000100164	173.88	0.606098	0.194566	0.000205287	0.0101
Snta1	ENSMUSG00000027488	2599.85	1.0352	0.358545	0.000207191	0.0101411
St6galnac5	ENSMUSG00000039037	443.854	1.94182	0.711137	0.000208669	0.0101911
Trac	ENSMUSG00000076928	147.267	-2.5801	0.971807	0.000210477	0.0102571
Car1	ENSMUSG00000027556	24.3594	1.63326	0.584552	0.000212514	0.0103339
Pald1	ENSMUSG00000020092	488.323	0.527183	0.16609	0.000215566	0.0104097
Zcwpw1	ENSMUSG00000037108	246.153	-1.53969	0.558899	0.00021593	0.0104097
Sntb1	ENSMUSG00000060429	1466.52	0.826088	0.280513	0.000215493	0.0104097
Or2d2	ENSMUSG00000060503	11.8047	-1.15439	0.402355	0.000214603	0.0104097
Krt7	ENSMUSG00000023039	129.866	-1.94519	0.721742	0.000221004	0.0106291
Hrnr	ENSMUSG00000041991	8872.92	-2.18661	0.819553	0.000221429	0.0106291
Ltb4r1	ENSMUSG00000046908	251.773	-1.17826	0.420018	0.000225037	0.0107492
Ppp1r3c	ENSMUSG00000067279	7207.68	1.26007	0.449222	0.000224846	0.0107492
2610507I01Rik	ENSMUSG00000085882	104.397	-1.39264	0.502057	0.000225371	0.0107492
Lce3e	ENSMUSG00000074433	7.92828	-0.254507	0.529183	0.000227292	0.0108179
4930555A03Rik	ENSMUSG00000106157	14.0399	1.69656	0.63495	0.000227951	0.0108262
Xpnpep2	ENSMUSG00000037005	201.712	-1.16748	0.416396	0.000231115	0.0109533
Gpr4	ENSMUSG00000044317	89.9976	1.21731	0.434544	0.000231774	0.0109534
Socs3	ENSMUSG00000053113	1062.94	-1.33503	0.483154	0.000232095	0.0109534
Nat8f6	ENSMUSG00000079495	10.1523	3.08112	1.08774	0.000234076	0.0110237
Syt12	ENSMUSG00000049303	384.399	2.09108	0.783408	0.00023551	0.011068
Gpr180	ENSMUSG00000022131	840.339	0.551737	0.176757	0.000236602	0.0110729
Gm20743	ENSMUSG00000104117	71.5893	1.22269	0.43645	0.000236124	0.0110729
Fgfrl1	ENSMUSG00000008090	1586.98	1.7927	0.664551	0.00023935	0.0111549
Acat1	ENSMUSG00000032047	6184.01	0.745358	0.252442	0.000239175	0.0111549
Gnpat	ENSMUSG00000031985	4191	0.638485	0.209154	0.000240331	0.0111774
Ncan	ENSMUSG00000002341	47.4182	3.12684	1.20455	0.000241815	0.0112057
Pex19	ENSMUSG00000003464	3512.16	0.639305	0.21047	0.000242183	0.0112057
Katnal2	ENSMUSG00000025420	207.759	1.0293	0.363185	0.000242439	0.0112057
Plpp1	ENSMUSG00000021759	1105.04	0.660678	0.218941	0.000243499	0.0112192
Rdh7	ENSMUSG00000040134	15.9174	-0.0823667	0.259835	0.000243733	0.0112192
Lce6a	ENSMUSG00000086848	451.261	-1.57376	0.581287	0.000244447	0.0112291
D430020J02Rik	ENSMUSG00000112980	41.3576	-1.43329	0.52301	0.000246466	0.0112986
Gng11	ENSMUSG00000032766	634.206	0.906105	0.316176	0.000249405	0.01141
Scgb1b27	ENSMUSG00000066583	3.95062	-0.124307	0.288984	0.000249934	0.0114109
Slc27a1	ENSMUSG00000031808	4577.15	1.27838	0.456424	0.000253514	0.0115509
Grik1	ENSMUSG00000022935	27.5887	2.56023	0.986065	0.000256071	0.0116437
Rasl12	ENSMUSG00000041696	281.648	1.77044	0.661618	0.000256779	0.0116523
Cyp2d10	ENSMUSG00000094806	10.894	-0.0747345	0.2559	0.000259745	0.011763
Ralgds	ENSMUSG00000026821	2107.23	-0.840996	0.291518	0.000260591	0.0117776
Gm49181	ENSMUSG00000115814	10.6789	-1.9199	0.715085	0.000263259	0.0118742
P2rx6	ENSMUSG00000022758	312.668	1.07606	0.386004	0.000265248	0.011924
Or5p63	ENSMUSG00000095929	5.23356	-2.06934	0.751437	0.000265428	0.011924
Pigc	ENSMUSG00000026698	816.009	0.353406	0.106428	0.000269829	0.0120734
Afap1l1	ENSMUSG00000033032	1048.88	0.516621	0.165681	0.000269613	0.0120734
Sema3g	ENSMUSG00000021904	398.644	1.14408	0.414217	0.00027168	0.0121123
Tmem132b	ENSMUSG00000070498	79.5238	2.81416	1.09612	0.00027178	0.0121123
Gm43775	ENSMUSG00000107304	9.32015	-1.27496	0.458758	0.000272784	0.0121329
Acap3	ENSMUSG00000029033	1204.12	-0.631095	0.211703	0.000274773	0.0121972
Tmem241	ENSMUSG00000049411	150.147	0.812009	0.28274	0.000276449	0.0122474
Ntn3	ENSMUSG00000117406	43.0637	1.57078	0.590203	0.000277997	0.0122916
A330094K24Rik	ENSMUSG00000097666	86.694	1.05259	0.378413	0.000278942	0.0123092
Csrp3	ENSMUSG00000030470	9215.86	1.22325	0.448931	0.000280376	0.0123481
Arhgef15	ENSMUSG00000052921	287.422	1.07239	0.387553	0.000281917	0.0123717
Vps37b	ENSMUSG00000066278	626.659	-0.831371	0.29184	0.000282015	0.0123717
Gkap1	ENSMUSG00000021552	421.26	0.910288	0.322335	0.000283814	0.0124263
Gm38947	ENSMUSG00000110365	128.393	-0.932429	0.332637	0.000284593	0.0124361
Mospd1	ENSMUSG00000023074	1291.27	0.444228	0.139608	0.000287102	0.0125213
Angpt1	ENSMUSG00000022309	594.353	1.37157	0.507206	0.000288031	0.0125375
Ptger3	ENSMUSG00000040016	603.474	1.77682	0.675925	0.000289133	0.012561
Gm16725	ENSMUSG00000087300	8.3622	-2.02779	0.76362	0.000290913	0.0126139
Ech1	ENSMUSG00000053898	7488.43	0.975578	0.349631	0.000291696	0.0126235
H2-Ob	ENSMUSG00000041538	356.111	-0.19073	0.371744	0.000297228	0.0128326
Vmn1r81	ENSMUSG00000115027	53.5676	-0.735693	0.25412	0.000297674	0.0128326
Traf3ip3	ENSMUSG00000037318	142.836	-2.31166	0.905573	0.000299929	0.012905
9530034E10Rik	ENSMUSG00000086554	6.56518	2.45861	0.884198	0.00030072	0.0129143
Gm30173	ENSMUSG00000103965	22.3655	2.017	0.774136	0.000303234	0.0129973
Cyyr1	ENSMUSG00000041134	417.738	1.53408	0.581347	0.000305337	0.0130625
Ces2g	ENSMUSG00000031877	791.238	-1.2436	0.463921	0.000308566	0.0131044
Emcn	ENSMUSG00000054690	496.146	1.30931	0.489326	0.000307553	0.0131044
Mon1b	ENSMUSG00000078908	603.269	-0.526015	0.171799	0.000307136	0.0131044
Gm37385	ENSMUSG00000102839	258.182	0.876986	0.311546	0.000308655	0.0131044
Gm7107	ENSMUSG00000115280	2.81667	0.143395	0.306529	0.00031074	0.013168
Large1	ENSMUSG00000004383	776.729	0.590322	0.196939	0.000312203	0.0131975
C1qtnf9	ENSMUSG00000071347	577.013	1.48101	0.561352	0.000312614	0.0131975
Slc25a42	ENSMUSG00000002346	718.514	0.813564	0.285972	0.000313295	0.0132014
Cldn5	ENSMUSG00000041378	366.647	1.13222	0.417805	0.000314168	0.0132133
Gm48161	ENSMUSG00000113424	7028.84	-0.798714	0.281955	0.000316293	0.0132778
Slc16a14	ENSMUSG00000026220	221.107	-2.17296	0.859949	0.000319907	0.0133584
Mgst3	ENSMUSG00000026688	6407.36	0.990852	0.360414	0.000320571	0.0133584
2010003K11Rik	ENSMUSG00000042041	104.364	2.27022	0.891412	0.000320596	0.0133584
Zfp264	ENSMUSG00000109176	7.95944	0.104024	0.273068	0.000320029	0.0133584
Elp3	ENSMUSG00000022031	1778.26	0.46256	0.147948	0.000321944	0.0133896
Wfdc2	ENSMUSG00000017723	20.1007	-0.0969405	0.268392	0.000325871	0.0134284
Sbno2	ENSMUSG00000035673	1894.06	-0.747168	0.264959	0.000324947	0.0134284
Or13a25	ENSMUSG00000059136	67.5142	-0.829858	0.29549	0.000325392	0.0134284
Or9m1b	ENSMUSG00000075141	10.8885	-1.55409	0.589639	0.000324737	0.0134284
Gm34866	ENSMUSG00000106424	7.59323	2.44283	0.921727	0.000324068	0.0134284
Gm10330	ENSMUSG00000071362	8.78246	1.90641	0.733187	0.000337791	0.0138941
Rxrg	ENSMUSG00000015843	537.466	1.19098	0.447725	0.000338879	0.0139133
Gzf1	ENSMUSG00000027439	1340.88	0.413495	0.130499	0.000343917	0.0140943
Sgcb	ENSMUSG00000029156	1801.92	0.617714	0.210993	0.000345759	0.0141439
Rab9b	ENSMUSG00000043463	41.6572	2.09969	0.831577	0.000350864	0.0142746
H1f4	ENSMUSG00000051627	143.303	0.951684	0.347564	0.00034995	0.0142746
Ugt2b5	ENSMUSG00000054630	10.9803	-0.0996059	0.270018	0.000350574	0.0142746
Mapk12	ENSMUSG00000022610	2503.89	0.792922	0.284045	0.000354298	0.0143882
Ano1	ENSMUSG00000031075	653.669	-1.13319	0.426773	0.000355561	0.0143911
D830039M14Rik	ENSMUSG00000043126	122.444	1.1275	0.422744	0.000355653	0.0143911
Or4a74	ENSMUSG00000075081	95.5383	-0.598024	0.203381	0.000356581	0.0143939
Dolk	ENSMUSG00000075419	880.49	1.00073	0.369429	0.000357006	0.0143939
Ppp1r3d	ENSMUSG00000049999	215.473	1.2497	0.474413	0.000357809	0.0144004
Fam204a	ENSMUSG00000057858	538.177	0.626676	0.214615	0.000358674	0.0144093
Vmn2r28	ENSMUSG00000066820	5.24344	2.12691	0.811708	0.000369438	0.0148152
Gm4912	ENSMUSG00000083701	5.61852	0.0710186	0.254136	0.000371766	0.0148819
Rasip1	ENSMUSG00000044562	285.938	0.813334	0.292867	0.00037583	0.0149963
Gm3625	ENSMUSG00000118449	255.258	2.99187	1.25965	0.000375961	0.0149963
Zfp868	ENSMUSG00000060427	510.377	0.604433	0.206825	0.000376933	0.0150084
Otc	ENSMUSG00000031173	7.96339	-0.0858291	0.261636	0.000383067	0.0151986
Saa2	ENSMUSG00000057465	4.24914	-2.92817	1.10466	0.000382504	0.0151986
Acsf3	ENSMUSG00000015016	419.748	0.587648	0.200533	0.000387061	0.015276
Chil3	ENSMUSG00000040809	34.5009	2.87949	1.2134	0.000386735	0.015276
Rnf26rt	ENSMUSG00000072476	29.8085	0.0316004	0.241311	0.000386929	0.015276
Etfa	ENSMUSG00000032314	5386.43	0.77136	0.274861	0.000388551	0.0153078
Exoc6	ENSMUSG00000053799	1479	0.794329	0.288224	0.000390678	0.0153646
A1bg	ENSMUSG00000022347	24.4971	-0.0319258	0.2414	0.000393252	0.0154387
Aqp1	ENSMUSG00000004655	5504.26	1.15078	0.43686	0.0003976	0.01552
Slc2a4	ENSMUSG00000018566	5586.19	1.17755	0.452031	0.00039809	0.01552
Cyp2c37	ENSMUSG00000042248	9.56005	-0.059639	0.249423	0.000396275	0.01552
Vmn1r-ps144	ENSMUSG00000067949	13.2707	-1.44756	0.563734	0.000397433	0.01552
Gm13709	ENSMUSG00000086546	4.95855	4.71405	2.11048	0.000399408	0.0155443
Il24	ENSMUSG00000026420	10.67	-0.0454234	0.244695	0.000401513	0.0155992
Btn1a1	ENSMUSG00000000706	40.2674	-0.0967163	0.2682	0.000403368	0.0156441
Pter	ENSMUSG00000026730	504.709	0.511458	0.1709	0.000406074	0.0157219
Derl3	ENSMUSG00000009092	59.7559	-0.188968	0.368046	0.000411664	0.0158289
Or51k1	ENSMUSG00000066263	81.3582	-0.57084	0.195249	0.000411218	0.0158289
Gm13056	ENSMUSG00000085395	9.65306	1.58982	0.615243	0.000411013	0.0158289
Gm43328	ENSMUSG00000105677	23.4346	-1.06325	0.403087	0.000410887	0.0158289
Itga1	ENSMUSG00000042284	790.857	1.02848	0.389359	0.000413067	0.0158412
Hrct1	ENSMUSG00000071001	256.669	1.78121	0.716532	0.000413396	0.0158412
Smtnl2	ENSMUSG00000045667	1900.64	0.906976	0.338658	0.000414938	0.0158731
Map1a	ENSMUSG00000027254	332.291	1.3643	0.533606	0.000415785	0.0158784
Tmem38b	ENSMUSG00000028420	1682.26	0.742675	0.266958	0.000417278	0.0159084
Lonp2	ENSMUSG00000047866	2782.15	0.743429	0.267193	0.00042196	0.0160596
Higd1b	ENSMUSG00000020928	52.0754	1.53308	0.608673	0.000427299	0.0161804
2210408I21Rik	ENSMUSG00000071252	126.192	0.968232	0.364585	0.000426373	0.0161804
Vmn1r18	ENSMUSG00000091382	22.2609	-0.93337	0.349879	0.000427074	0.0161804
Gm13583	ENSMUSG00000086578	24.6572	-0.165908	0.330539	0.000442616	0.0167321
Grap	ENSMUSG00000004837	493.308	-1.66886	0.679342	0.000445914	0.0168284
Gimap1os	ENSMUSG00000044867	9.30049	-0.0928499	0.265826	0.000448335	0.0168913
Sh3bp2	ENSMUSG00000054520	603.277	-0.75478	0.275961	0.000452433	0.0170171
Suclg1	ENSMUSG00000052738	4519.83	0.725171	0.265269	0.000454592	0.0170697
NA	ENSMUSG00000092329	2543.09	0.5112	0.172906	0.000458997	0.0172063
Gm6093	ENSMUSG00000112963	18.4251	-0.149268	0.313549	0.000459814	0.0172081
Gm37261	ENSMUSG00000103527	12.5841	-1.69318	0.680574	0.000460589	0.0172084
Wdfy1	ENSMUSG00000073643	739.485	0.646296	0.229633	0.000465306	0.0173557
Iglv1	ENSMUSG00000076934	298.47	-0.0482739	0.245508	0.000468971	0.0174344
Gm47071	ENSMUSG00000114493	57.4134	-1.53053	0.622068	0.000468337	0.0174344
Sema4a	ENSMUSG00000028064	1585.22	-0.640902	0.230856	0.000471706	0.0174705
Bmx	ENSMUSG00000031377	55.4564	1.16327	0.456064	0.000471816	0.0174705
Gm3436	ENSMUSG00000096160	5.52687	6.93522	3.3861	0.00047228	0.0174705
Trim11	ENSMUSG00000020455	984.02	-0.491989	0.166086	0.000478565	0.0176738
H2-T15	ENSMUSG00000079492	181.293	1.11277	0.433636	0.000481345	0.0177472
9330159F19Rik	ENSMUSG00000004360	688.517	1.12668	0.44295	0.000482464	0.0177593
Ushbp1	ENSMUSG00000034911	486.496	1.39132	0.560488	0.000484056	0.0177887
Angptl7	ENSMUSG00000028989	190.233	1.58317	0.647509	0.000485983	0.0178302
H2bc6	ENSMUSG00000047246	388.048	0.745437	0.273882	0.00049017	0.0179545
Pwwp4a	ENSMUSG00000067771	7.17499	0.0617774	0.250204	0.000491022	0.0179563
Gm11382	ENSMUSG00000074973	7.76267	2.49913	0.952764	0.000491821	0.0179563
Isoc1	ENSMUSG00000024601	3302.54	0.446491	0.147956	0.000492729	0.0179602
Apol8	ENSMUSG00000056656	37.8026	-1.80171	0.754696	0.000495153	0.0180192
Ffar2	ENSMUSG00000051314	486.976	2.02585	0.853695	0.000501157	0.0182082
Pisd	ENSMUSG00000023452	4092.48	-0.433626	0.143739	0.000504367	0.018212
Trim67	ENSMUSG00000036913	172.042	2.59215	1.12154	0.00050503	0.018212
Trarg1	ENSMUSG00000046275	2388	2.57499	1.11311	0.000504542	0.018212
Serpina10	ENSMUSG00000061947	16.1269	-0.114549	0.280785	0.000505323	0.018212
Gm19557	ENSMUSG00000097990	7.48823	-1.99059	0.805986	0.000504956	0.018212
Rec8	ENSMUSG00000002324	227.582	-1.83451	0.771182	0.000509405	0.0183002
Uts2r	ENSMUSG00000039321	24.7044	2.02295	0.840969	0.000509373	0.0183002
Gm43520	ENSMUSG00000106128	120.411	-1.07689	0.423569	0.000513071	0.0184024
Hspb7	ENSMUSG00000006221	6366.1	1.20966	0.484617	0.000518849	0.0185562
Clec16a	ENSMUSG00000068663	1508.32	-0.678407	0.247001	0.000519015	0.0185562
Gm30054	ENSMUSG00000114937	7.13192	-0.10977	0.27718	0.000527676	0.0188358
Sox7	ENSMUSG00000063060	326.05	-1.45506	0.602097	0.000536717	0.0191281
Pitx2	ENSMUSG00000028023	252.876	0.934578	0.361723	0.000538056	0.0191454
Cpne8	ENSMUSG00000052560	1506.51	-0.954573	0.374609	0.000542635	0.0192777
Adissp	ENSMUSG00000027327	909.607	0.850748	0.325386	0.000548201	0.0194151
Otop1	ENSMUSG00000051596	37.7114	2.12202	0.912993	0.000548235	0.0194151
D5Ertd615e	ENSMUSG00000029092	15.4023	-1.03591	0.409232	0.000552246	0.0195205
Hook2	ENSMUSG00000052566	861.126	-0.91592	0.354662	0.000552953	0.0195205
Gm10146	ENSMUSG00000064317	30.1499	0.0707549	0.253958	0.000562392	0.0198225
Mup17	ENSMUSG00000096688	16.4624	-0.135211	0.297868	0.000567616	0.0199753
Ppp2r2b	ENSMUSG00000024500	34.9127	-1.20678	0.490287	0.000569172	0.0199973
Nbeal2	ENSMUSG00000056724	1245.2	-0.775425	0.293912	0.000570025	0.0199973
Fabp4	ENSMUSG00000062515	78585.4	2.15028	0.926913	0.000572035	0.0200306
Vmn2r115	ENSMUSG00000091076	52.2352	-0.744805	0.280315	0.00057455	0.0200306
Cyp2c69	ENSMUSG00000092008	6.57542	-0.056362	0.248197	0.000574475	0.0200306
Gm43240	ENSMUSG00000105900	5.85944	3.11371	1.1899	0.00057408	0.0200306
Poln	ENSMUSG00000045102	94.6474	2.10017	0.910762	0.000575963	0.0200487
Gm15510	ENSMUSG00000086604	44.8442	-0.264909	0.557749	0.000577066	0.020056
Nrg4	ENSMUSG00000032311	414.387	1.71661	0.734711	0.000584832	0.0202944
Gata6	ENSMUSG00000005836	61.8585	-0.918895	0.361384	0.000587613	0.0203594
Nes	ENSMUSG00000004891	497.241	0.832528	0.321652	0.000591124	0.0204494
Brme1	ENSMUSG00000008129	29.4915	0.981041	0.385879	0.000596062	0.0205568
Kcnb1	ENSMUSG00000050556	369.365	1.6717	0.713044	0.000595712	0.0205568
Pdcd1lg2	ENSMUSG00000016498	10.0338	-0.162641	0.329134	0.000599415	0.0206407
Cd300lg	ENSMUSG00000017309	1098.12	1.61595	0.691873	0.000603512	0.0207499
Tnfsf8	ENSMUSG00000028362	64.8167	-0.234099	0.460032	0.000605357	0.0207815
F2	ENSMUSG00000027249	37.5075	-0.209566	0.403888	0.000608326	0.0208514
Eci1	ENSMUSG00000024132	1681.17	1.01618	0.407119	0.000613735	0.0210047
Baat	ENSMUSG00000039653	5.05177	-2.69583	1.1009	0.000615798	0.0210432
Ptprm	ENSMUSG00000033278	599.938	1.1753	0.482372	0.000618708	0.0210996
Phlda3	ENSMUSG00000041801	4133.73	0.635747	0.232863	0.000620273	0.0210996
Bhlha15	ENSMUSG00000052271	20.5874	-0.104106	0.273015	0.000619796	0.0210996
mt-Nd1	ENSMUSG00000064341	193353	0.729549	0.275498	0.000623071	0.0211627
Pex5l	ENSMUSG00000027674	93.1616	1.73331	0.747166	0.000624332	0.0211734
Apoh	ENSMUSG00000000049	48.875	-1.87692	0.826706	0.000627082	0.0212038
Pgm1	ENSMUSG00000025791	8321.57	0.890641	0.352043	0.000627805	0.0212038
Slc27a5	ENSMUSG00000030382	21.3684	-2.28633	1.00915	0.000628065	0.0212038
Tmem242	ENSMUSG00000004945	2266.81	0.712055	0.270349	0.000636702	0.0214631
Enpp4	ENSMUSG00000023961	1010.14	0.957568	0.384391	0.000643116	0.0214946
Aqp7	ENSMUSG00000028427	898.104	2.17355	0.968316	0.000644459	0.0214946
Cog4	ENSMUSG00000031753	2512.43	0.382468	0.126639	0.000645308	0.0214946
Map7d2	ENSMUSG00000041020	13.0172	1.81788	0.770626	0.000641658	0.0214946
Arxes2	ENSMUSG00000048040	633.518	1.70628	0.738914	0.00064275	0.0214946
Mup5	ENSMUSG00000058523	7.34983	3.78827	1.64437	0.000639711	0.0214946
Rps4l	ENSMUSG00000063171	368.637	0.615126	0.225167	0.000644134	0.0214946
Srrm4os	ENSMUSG00000086219	42.7575	-1.5489	0.666256	0.000643881	0.0214946
Egflam	ENSMUSG00000042961	457.925	0.873565	0.345968	0.000666384	0.0221637
Asph	ENSMUSG00000028207	5113.28	0.82271	0.320252	0.000676546	0.0224683
Casp14	ENSMUSG00000005355	2574.34	-2.00032	0.906616	0.000681591	0.0225025
Ttc7b	ENSMUSG00000033530	1215.44	0.911532	0.363252	0.000680293	0.0225025
Prr16	ENSMUSG00000073565	230.282	1.62801	0.710379	0.000680286	0.0225025
Gm7696	ENSMUSG00000092447	54.4288	-2.21736	1.01659	0.000680837	0.0225025
Dynll2	ENSMUSG00000020483	3056.76	0.59292	0.216711	0.000685216	0.0225889
Ric3	ENSMUSG00000048330	329.113	1.37529	0.593621	0.000701668	0.0230973
Tmem252	ENSMUSG00000048572	100.868	1.09782	0.454606	0.000703864	0.0231357
Rasef	ENSMUSG00000043003	18.9097	-0.217292	0.419274	0.000707707	0.023194
Ddo	ENSMUSG00000063428	377.922	0.945653	0.383188	0.000706758	0.023194
Fbp2	ENSMUSG00000021456	1936.43	1.6907	0.749414	0.000711632	0.0232885
Gm16861	ENSMUSG00000097397	30.2598	0.963448	0.390451	0.000713668	0.0233211
Iscu	ENSMUSG00000025825	2344.71	0.700367	0.267713	0.000716574	0.0233593
Myo15b	ENSMUSG00000034427	6.01822	-1.65965	0.703665	0.000720262	0.0233593
Btnl9	ENSMUSG00000040283	372.102	1.89796	0.852951	0.000720548	0.0233593
Fzd4	ENSMUSG00000049791	7729.98	1.29065	0.538127	0.000721087	0.0233593
Tlr12	ENSMUSG00000062545	9.48592	-0.128427	0.292285	0.000718488	0.0233593
Gm17484	ENSMUSG00000091514	17.9233	1.05318	0.428438	0.000719085	0.0233593
Timm17a	ENSMUSG00000062580	2928.53	0.67759	0.257553	0.000725168	0.0234576
Gm6967	ENSMUSG00000097937	20.9005	-1.24879	0.529697	0.000728086	0.023518
Cd2	ENSMUSG00000027863	196.875	-0.302645	0.744032	0.000734161	0.0236801
Dusp7	ENSMUSG00000053716	2593.1	-1.05078	0.438998	0.000735829	0.0236974
Vmn1r236	ENSMUSG00000054142	18.169	-0.817828	0.323597	0.000736811	0.0236974
Gvin3	ENSMUSG00000073902	261.926	-0.176709	0.347758	0.000738438	0.0237157
Nudt4	ENSMUSG00000020029	4941.28	0.707514	0.273917	0.000749573	0.0240389
Klhl4	ENSMUSG00000025597	61.8536	1.39897	0.608855	0.000753496	0.0241302
Rufy4	ENSMUSG00000061815	70.6646	0.974676	0.40149	0.000760543	0.0243211
Lce1e	ENSMUSG00000068889	1027.56	-1.56787	0.699181	0.000762549	0.0243442
Gm6277	ENSMUSG00000097440	93.9539	1.10087	0.46294	0.000763438	0.0243442
Gm47933	ENSMUSG00000111269	21.2356	-1.31555	0.568107	0.000766029	0.0243921
Svep1	ENSMUSG00000028369	1510.25	1.21535	0.511557	0.000768744	0.0244439
Gm48972	ENSMUSG00000115754	10.0915	-0.186552	0.36231	0.000769932	0.024447
Klf14	ENSMUSG00000073209	73.6618	2.37559	1.11762	0.000773873	0.0245027
Gm50222	ENSMUSG00000117987	8.75274	-0.2926	0.676684	0.000773488	0.0245027
Tvp23b	ENSMUSG00000014177	909.256	0.41303	0.141704	0.000777692	0.0245889
Nfkbid	ENSMUSG00000036931	87.1287	-0.967472	0.401681	0.000780332	0.0246376
Smyd2	ENSMUSG00000026603	2989.98	0.740726	0.291082	0.000785128	0.0246987
Acyp2	ENSMUSG00000060923	1625.82	1.04837	0.441867	0.000785572	0.0246987
Gm42687	ENSMUSG00000105108	20.6931	-1.9016	0.863215	0.000785469	0.0246987
Cdkal1	ENSMUSG00000006191	575.037	0.427646	0.14809	0.000790283	0.0247082
Tnfrsf9	ENSMUSG00000028965	24.3131	-1.93871	0.902481	0.000789065	0.0247082
Abra	ENSMUSG00000042895	2486.53	1.21889	0.527062	0.000788851	0.0247082
Lyz1	ENSMUSG00000069515	1625.56	-1.92812	0.893547	0.000789725	0.0247082
Myct1	ENSMUSG00000046916	179.614	1.37739	0.605302	0.000792093	0.0247303
Phf8	ENSMUSG00000041229	862.987	0.431454	0.149602	0.000793939	0.0247534
Trim23	ENSMUSG00000021712	864.727	0.452533	0.158818	0.000796705	0.0247848
Plin2	ENSMUSG00000028494	4727.07	1.16172	0.485931	0.000799365	0.0247848
Magix	ENSMUSG00000031147	409.268	1.13508	0.484444	0.000797728	0.0247848
Acad11	ENSMUSG00000090150	2353.76	0.474095	0.16816	0.000799023	0.0247848
Kng1	ENSMUSG00000022875	73.3684	-0.10017	0.270223	0.000802648	0.0248521
Clec2g	ENSMUSG00000000248	165.683	-1.59143	0.723565	0.000806669	0.0249422
Gm38284	ENSMUSG00000104331	17.2716	-1.2616	0.541906	0.000813097	0.0251063
Gm49759	ENSMUSG00000111394	276.29	-1.01248	0.42739	0.000820791	0.025309
Slc22a3	ENSMUSG00000023828	504.814	1.89005	0.875075	0.000824709	0.0253254
Fitm2	ENSMUSG00000048486	2757.45	0.753225	0.297247	0.000823514	0.0253254
Ppp2r3d	ENSMUSG00000093803	585.989	-0.411805	0.142405	0.000823853	0.0253254
Mtpap	ENSMUSG00000024234	704.066	0.293906	0.0953554	0.000830493	0.0254681
Sh2b2	ENSMUSG00000005057	297.904	1.33258	0.58752	0.000832853	0.0254708
Acsm2	ENSMUSG00000030945	9.85558	2.58866	1.25618	0.000832106	0.0254708
Plin4	ENSMUSG00000002831	22380.4	2.06288	0.96198	0.000836159	0.0255123
G930009F23Rik	ENSMUSG00000115009	17.0137	-1.39714	0.623958	0.000836488	0.0255123
Treml1	ENSMUSG00000023993	3.23412	2.74211	1.13677	0.000851742	0.0259422
Tmprss11b	ENSMUSG00000035861	19.6586	-0.178883	0.350501	0.000856029	0.0259595
Tnfaip6	ENSMUSG00000053475	152.143	-1.16798	0.509954	0.000855881	0.0259595
Msra	ENSMUSG00000054733	650.972	0.838037	0.343498	0.000856302	0.0259595
Cytl1	ENSMUSG00000062329	467.177	1.37223	0.612998	0.00085694	0.0259595
Npl	ENSMUSG00000042684	863.289	-1.1632	0.509687	0.000865041	0.0261691
Gm14914	ENSMUSG00000084283	24.9326	0.995886	0.418623	0.000866193	0.0261691
Asgr1	ENSMUSG00000020884	9.73914	-0.153114	0.317145	0.000867997	0.026173
Serpinb1c	ENSMUSG00000079049	83.5093	1.28869	0.573157	0.000868658	0.026173
Hspa1l	ENSMUSG00000007033	552.978	1.1494	0.500483	0.000875474	0.0263429
Pot1b	ENSMUSG00000024174	283.422	-0.729741	0.291048	0.000877142	0.0263578
Asb15	ENSMUSG00000029685	501.681	1.35286	0.605223	0.000881715	0.0264597
Acadm	ENSMUSG00000062908	7457.84	0.959856	0.393625	0.000882914	0.0264603
Cxcr5	ENSMUSG00000047880	134.436	-0.0947794	0.266727	0.000891696	0.0266878
Peg3	ENSMUSG00000002265	1197.5	1.17641	0.517995	0.000902178	0.0269296
Rnf115	ENSMUSG00000028098	1828.91	0.614824	0.23558	0.000901197	0.0269296
Tgm2	ENSMUSG00000037820	6209.43	0.877445	0.365843	0.000918586	0.0273829
Dusp3	ENSMUSG00000003518	2670.08	0.942939	0.399439	0.000925304	0.0275465
Epas1	ENSMUSG00000024140	4085.93	1.02744	0.43072	0.00093184	0.0276843
Ido1	ENSMUSG00000031551	60.9891	-0.104952	0.273416	0.000932838	0.0276843
Cfhr4	ENSMUSG00000070594	5.22314	-0.0952943	0.26689	0.000933637	0.0276843
Epgn	ENSMUSG00000035020	368.41	-1.6859	0.796941	0.000937246	0.0277546
Gpr18	ENSMUSG00000050350	53.8591	-0.199406	0.383304	0.000945869	0.027973
Apmap	ENSMUSG00000033096	2555.09	0.971257	0.413752	0.000953284	0.0281552
Carmil2	ENSMUSG00000050357	46.8574	-1.79337	0.855755	0.000962946	0.0283638
Gm48764	ENSMUSG00000112496	387.06	-0.673718	0.2672	0.000964145	0.0283638
Gm48799	ENSMUSG00000113847	270.623	-0.780276	0.321942	0.000963259	0.0283638
Gm37829	ENSMUSG00000104453	519.541	0.939909	0.403118	0.000967736	0.0284322
Vasp	ENSMUSG00000030403	1331.96	-0.639267	0.25064	0.000975078	0.0285885
Grap2	ENSMUSG00000042351	210.136	-1.91586	0.946277	0.000975607	0.0285885
Tmem216	ENSMUSG00000024667	335.505	0.796062	0.328534	0.000979674	0.0286569
Spag8	ENSMUSG00000066196	9.89923	1.2905	0.583485	0.0009805	0.0286569
Qdpr	ENSMUSG00000015806	1564.09	0.3856	0.133656	0.000985379	0.0287367
Septin4	ENSMUSG00000020486	304.98	1.07943	0.475887	0.000985849	0.0287367
Ccdc47	ENSMUSG00000078622	3313.22	0.425037	0.151203	0.000987073	0.0287367
Pdk4	ENSMUSG00000019577	9696.18	1.56217	0.733392	0.000995607	0.0288093
Hpx	ENSMUSG00000030895	135.262	-0.23821	0.466991	0.00100153	0.0288093
Ubash3b	ENSMUSG00000032020	310.359	-0.700123	0.282133	0.00099597	0.0288093
Fsd2	ENSMUSG00000038663	1819.9	0.956598	0.414646	0.00100473	0.0288093
Osbpl6	ENSMUSG00000042359	445.407	1.10171	0.490274	0.00100499	0.0288093
Tmem45a2	ENSMUSG00000046748	29.9722	1.89686	0.922479	0.000999105	0.0288093
Gpr68	ENSMUSG00000047415	98.963	-0.931285	0.401371	0.0010033	0.0288093
Kcnj14	ENSMUSG00000058743	199.562	2.16571	1.0696	0.000991999	0.0288093
Trim54	ENSMUSG00000062077	1997.76	1.05077	0.462655	0.00100277	0.0288093
Dynlt2a2	ENSMUSG00000079710	56.4398	0.93262	0.400338	0.00100249	0.0288093
Gm3235	ENSMUSG00000090778	21.6607	1.88056	0.890821	0.00100396	0.0288093
Gm21092	ENSMUSG00000095403	48.7399	-0.883517	0.374338	0.00099862	0.0288093
Fmr1	ENSMUSG00000000838	3146.33	1.3066	0.598174	0.00101117	0.0289126
Cyp4b1	ENSMUSG00000028713	1062.08	1.04383	0.456735	0.00101093	0.0289126
Cfap119	ENSMUSG00000057176	67.3545	0.699208	0.281744	0.00101611	0.0290168
Cyp2c50	ENSMUSG00000054827	15.5721	-0.0639124	0.250976	0.00101755	0.0290208
Fgf1	ENSMUSG00000036585	1056	0.988154	0.428877	0.00101998	0.0290532
1600014C10Rik	ENSMUSG00000054676	1287.31	0.989928	0.432013	0.00103045	0.0293143
Gm42785	ENSMUSG00000106948	240.931	-0.694631	0.281131	0.00103536	0.0294167
Mrps5	ENSMUSG00000027374	1098.66	0.427555	0.152823	0.00103725	0.0294328
Gm17743	ENSMUSG00000104841	2.84665	2.88	1.26629	0.00103897	0.0294445
Slco1b2	ENSMUSG00000030236	13.7647	-0.0775365	0.257017	0.00104347	0.0295046
1700086O06Rik	ENSMUSG00000097080	54.301	0.735137	0.301278	0.00104372	0.0295046
Cavin1	ENSMUSG00000004044	14928.5	0.848223	0.359222	0.00105333	0.0297387
Ighm	ENSMUSG00000076617	29705.2	-0.125089	0.289019	0.00106098	0.0299171
Fam114a2	ENSMUSG00000020523	2213.39	-0.319452	0.107983	0.00106563	0.0300087
Pcdh17	ENSMUSG00000035566	45.9891	1.05121	0.466107	0.00106691	0.0300087
Gm42900	ENSMUSG00000106671	42.8453	-0.6867	0.277165	0.00106877	0.0300234
Serpinc1	ENSMUSG00000026715	83.421	-0.271451	0.572754	0.00107953	0.0302875
Tsc22d3	ENSMUSG00000031431	12088.7	0.964661	0.409682	0.00109169	0.0305523
Gm56451	ENSMUSG00000116563	34.0384	0.803278	0.336821	0.0010906	0.0305523
Gpr132	ENSMUSG00000021298	113.166	-1.32905	0.624877	0.001094	0.0305787
Sucla2	ENSMUSG00000022110	6639.95	0.590658	0.230365	0.00110143	0.0307129
Fchsd2	ENSMUSG00000030691	672.459	-0.613499	0.242594	0.00110154	0.0307129
Rwdd3	ENSMUSG00000028133	109.08	0.651965	0.261706	0.00110553	0.0307478
Unc5cl	ENSMUSG00000043592	19.5668	-0.0705101	0.253773	0.00110459	0.0307478
Dcaf6	ENSMUSG00000026571	2679.04	0.466078	0.171464	0.00110829	0.0307861
Gm13453	ENSMUSG00000083240	253.145	0.778085	0.326047	0.00111826	0.0310248
Pttg1	ENSMUSG00000020415	1121.52	-1.10154	0.502351	0.00112365	0.0311358
Fbxo36	ENSMUSG00000073633	138.959	0.815841	0.347009	0.00113256	0.0313439
Gjb1	ENSMUSG00000047797	22.5605	-1.49374	0.715869	0.00114406	0.0316232
Hbegf	ENSMUSG00000024486	348.832	-1.67826	0.834549	0.00114784	0.0316496
Lpcat2	ENSMUSG00000033192	582.422	-0.847942	0.367748	0.00114694	0.0316496
C130074G19Rik	ENSMUSG00000039349	2211.29	1.68371	0.827135	0.00115066	0.0316885
Clpx	ENSMUSG00000015357	2153.57	0.404756	0.144706	0.00115288	0.0317105
Ghitm	ENSMUSG00000041028	9878.27	0.576665	0.225495	0.0011706	0.0321585
Gm8369	ENSMUSG00000058470	42.0985	-0.146955	0.309967	0.0011754	0.0322508
Gm11410	ENSMUSG00000083219	8.30454	1.31804	0.583413	0.00118609	0.0325044
Fermt2	ENSMUSG00000037712	3290.5	0.777352	0.325886	0.00119852	0.0327823
Gm19935	ENSMUSG00000110332	21.5295	2.08024	1.06269	0.00119916	0.0327823
Acadvl	ENSMUSG00000018574	5886.11	0.541063	0.209168	0.00120315	0.0328515
Tspyl5	ENSMUSG00000038984	35.4233	0.900555	0.394991	0.00120634	0.0328626
Scn2a	ENSMUSG00000075318	449.363	1.14655	0.533736	0.00120649	0.0328626
Klri2	ENSMUSG00000043932	8.70344	-1.31356	0.610086	0.00121447	0.0330397
Gm14964	ENSMUSG00000052188	27.9493	1.12965	0.521604	0.00121929	0.0331308
Snca	ENSMUSG00000025889	114.266	1.66894	0.836537	0.00123759	0.0335873
Arxes1	ENSMUSG00000048355	173.091	1.80086	0.916014	0.00124413	0.0337238
Igkv8-24	ENSMUSG00000076583	22.707	-0.0671456	0.252284	0.00124949	0.0338016
C130046K22Rik	ENSMUSG00000085154	8.5979	-1.40835	0.673742	0.00125001	0.0338016
Mug2	ENSMUSG00000030131	31.1899	-0.0739166	0.255305	0.00125169	0.0338062
Hamp	ENSMUSG00000050440	24.6111	-0.0693008	0.253227	0.00126672	0.0340889
H2ac1	ENSMUSG00000060081	4.67996	0.124979	0.287824	0.00126472	0.0340889
4930417O13Rik	ENSMUSG00000108129	13.1056	-0.179095	0.348346	0.00126617	0.0340889
Trappc6b	ENSMUSG00000020993	1425.39	0.682834	0.282906	0.00126827	0.0340897
Podn	ENSMUSG00000028600	972.367	1.23708	0.590654	0.00127325	0.0341417
Gm31392	ENSMUSG00000114722	45.0975	-0.852922	0.37737	0.00127263	0.0341417
Mdh1	ENSMUSG00000020321	15312.9	0.801044	0.346711	0.00127598	0.0341741
Mccc2	ENSMUSG00000021646	1164.53	0.853623	0.376646	0.00127885	0.034193
Adamdec1	ENSMUSG00000022057	9.01814	-0.0902702	0.26391	0.00127974	0.034193
Bcl10	ENSMUSG00000028191	1171.24	-0.511802	0.197385	0.00128147	0.0341985
Smim10l1	ENSMUSG00000072704	2687.85	0.62151	0.251382	0.00128326	0.0342056
Klhl7	ENSMUSG00000028986	1151.25	0.466671	0.174257	0.00128613	0.0342219
Pkd1l2	ENSMUSG00000034416	38.397	-0.181444	0.353001	0.00128693	0.0342219
Ednra	ENSMUSG00000031616	409.356	0.886918	0.396609	0.00128979	0.0342574
Hoxa10	ENSMUSG00000000938	219.771	1.15973	0.549167	0.00129192	0.0342586
Slc19a2	ENSMUSG00000040918	745.656	-0.900021	0.40732	0.00129289	0.0342586
Hk1	ENSMUSG00000037012	1326.94	-0.87648	0.391953	0.00130116	0.0343964
Snrpn	ENSMUSG00000102252	416.788	0.773577	0.333396	0.00130109	0.0343964
Gm35240	ENSMUSG00000112392	28.9438	-0.751424	0.322141	0.00130434	0.0344397
Tmprss11g	ENSMUSG00000079451	44.2282	-1.55472	0.783336	0.00130623	0.0344492
Kiss1r	ENSMUSG00000035773	37.3254	0.924234	0.421501	0.0013091	0.0344843
Lias	ENSMUSG00000029199	1271.7	0.438868	0.162615	0.00131212	0.0345233
4933406I18Rik	ENSMUSG00000087475	3.37145	2.64102	1.14683	0.00131936	0.0346729
Pisd-ps1	ENSMUSG00000082286	2152.45	-0.743955	0.318461	0.0013258	0.0347608
Mypopos	ENSMUSG00000086533	26.6569	-1.28582	0.636598	0.0013243	0.0347608
Cdkl4	ENSMUSG00000033966	56.9283	2.12715	1.13461	0.00133189	0.0348389
NA	ENSMUSG00000115099	68.966	1.88587	0.993266	0.00133175	0.0348389
Pisd-ps2	ENSMUSG00000023795	478.546	-0.714174	0.303943	0.0013394	0.0349946
Col4a1	ENSMUSG00000031502	9099.44	1.20374	0.570893	0.001342	0.0350217
Tlr9	ENSMUSG00000045322	90.5139	-0.171551	0.339219	0.00134634	0.0350941
Prss41	ENSMUSG00000024114	15.1176	1.82322	0.936363	0.00135972	0.0354018
Aifm2	ENSMUSG00000020085	2125.39	1.50215	0.762236	0.0013629	0.0354433
AW046200	ENSMUSG00000110419	10.8903	-1.52537	0.78062	0.00136495	0.0354554
S1pr2	ENSMUSG00000043895	470.636	-0.567376	0.229108	0.0013702	0.0355097
Gm12655	ENSMUSG00000087128	67.3508	0.657478	0.274071	0.00136945	0.0355097
4933406C10Rik	ENSMUSG00000097494	24.2189	0.786326	0.342537	0.0013791	0.0356989
Dbt	ENSMUSG00000000340	1039.24	0.732836	0.313563	0.0013901	0.0359008
Serpine2	ENSMUSG00000026249	2540.54	0.954221	0.440489	0.00138958	0.0359008
Vmn1r6	ENSMUSG00000115701	7.2479	-1.42376	0.691655	0.00139225	0.0359149
Slc1a3	ENSMUSG00000005360	1488.62	1.26923	0.625582	0.00139554	0.0359171
Dgat1	ENSMUSG00000022555	2038.31	0.977935	0.45027	0.00139524	0.0359171
Agap2	ENSMUSG00000025422	88.4994	-1.19284	0.581377	0.00140426	0.0361
Hebp1	ENSMUSG00000042770	1285.7	1.47367	0.739994	0.00140738	0.036139
Ces2f	ENSMUSG00000062826	370.289	-1.40005	0.7089	0.00140931	0.0361471
B4galt4	ENSMUSG00000022793	288.094	0.47727	0.182546	0.00141172	0.0361676
Acox1	ENSMUSG00000020777	6153.31	0.733765	0.316328	0.00141386	0.0361809
Dhrs4	ENSMUSG00000022210	932.971	0.444127	0.166837	0.00142091	0.0362665
Clec2i	ENSMUSG00000030365	84.4677	-0.232032	0.448196	0.00142206	0.0362665
Gm34934	ENSMUSG00000115100	66.6963	0.934135	0.429878	0.00141938	0.0362665
Prss27	ENSMUSG00000050762	74.2033	-0.99498	0.467129	0.00142763	0.0363674
Clec12b	ENSMUSG00000030158	12.8018	1.71797	0.885818	0.00144162	0.0365574
Ndufa4l2	ENSMUSG00000040280	1877.72	-1.52017	0.790998	0.00144131	0.0365574
S1pr4	ENSMUSG00000044199	84.1706	-1.32103	0.664693	0.00143963	0.0365574
1700031A10Rik	ENSMUSG00000092239	6.60727	1.73558	0.86878	0.0014377	0.0365574
Scp2	ENSMUSG00000028603	9341.08	0.858256	0.387418	0.00144647	0.036639
Gm6225	ENSMUSG00000097746	22.3366	-0.773023	0.340762	0.00145024	0.036693
Gm40761	ENSMUSG00000112246	22.6249	2.05306	1.11481	0.00145667	0.0367726
Gm47164	ENSMUSG00000112622	1274.26	-0.417937	0.155383	0.00145642	0.0367726
Trim10	ENSMUSG00000073400	7.5336	3.53254	1.94212	0.00146343	0.0368602
4930503B20Rik	ENSMUSG00000090202	3.11861	2.51899	1.26325	0.00146295	0.0368602
Cog6	ENSMUSG00000027742	1620.12	0.328885	0.115642	0.00147409	0.0370871
Serpina3l-ps	ENSMUSG00000091157	10.1828	2.63747	1.45876	0.001481	0.0372192
Ptprb	ENSMUSG00000020154	1284.65	1.17637	0.562937	0.00148536	0.0372871
Dlat	ENSMUSG00000000168	1846.48	0.547468	0.218992	0.00149079	0.0373265
Gsdmc	ENSMUSG00000079025	279.555	-0.103925	0.272494	0.00149222	0.0373265
Gm37515	ENSMUSG00000104377	309.321	-1.07679	0.520133	0.00148927	0.0373265
Gm48611	ENSMUSG00000110914	3.08504	-0.272186	0.573019	0.00149359	0.0373265
Coa7	ENSMUSG00000048351	430.663	0.686408	0.293897	0.00150204	0.0374959
St3gal3	ENSMUSG00000028538	910.1	0.706762	0.307435	0.00151222	0.037708
Igkv6-20	ENSMUSG00000076587	79.3541	-0.0166286	0.239057	0.00151787	0.0378068
Nsg1	ENSMUSG00000029126	313.608	-0.722878	0.316079	0.00152145	0.0378395
Csde1	ENSMUSG00000068823	17984.5	0.382421	0.139648	0.00152342	0.0378395
Gapdhrt	ENSMUSG00000097148	25.5691	-1.45309	0.757678	0.00152425	0.0378395
Nmnat3	ENSMUSG00000032456	407.512	0.51184	0.201642	0.00153503	0.0379811
Pira1	ENSMUSG00000081665	163.446	1.79423	0.976102	0.00153268	0.0379811
Erdr1x	ENSMUSG00000095562	27.7358	-1.65392	0.880605	0.00153485	0.0379811
Dhrs7b	ENSMUSG00000042569	1244.59	0.694505	0.301113	0.00154217	0.0381155
Hsd17b4	ENSMUSG00000024507	3280.96	0.667582	0.285043	0.00154802	0.0382181
Elane	ENSMUSG00000020125	7.5156	1.92305	0.999433	0.00155395	0.03828
Tnrc6b	ENSMUSG00000047888	2157.15	-1.06941	0.517403	0.00155275	0.03828
Tmem47	ENSMUSG00000025666	350.577	0.558956	0.226996	0.00156712	0.0385622
B430212C06Rik	ENSMUSG00000046415	42.8492	1.79624	1.0018	0.00156973	0.038584
Cass4	ENSMUSG00000074570	77.0546	-0.8361	0.382925	0.00157595	0.0386944
Sez6l	ENSMUSG00000058153	65.564	2.09777	1.18911	0.00157801	0.0387026
Unc45b	ENSMUSG00000018845	2773.07	0.809985	0.371001	0.00158816	0.038909
Prxl2c	ENSMUSG00000021482	1503.03	0.620949	0.261205	0.00160338	0.0392391
Gm42520	ENSMUSG00000104837	67.9097	-0.492813	0.19499	0.00160776	0.0393034
Tmem255a	ENSMUSG00000036502	38.3697	0.896216	0.416739	0.00161451	0.0394254
Ltb	ENSMUSG00000024399	85.7465	-0.213542	0.406937	0.00162053	0.0395292
Bnip3	ENSMUSG00000078566	8301.02	1.0354	0.503515	0.00162703	0.0396448
Igsf5	ENSMUSG00000000159	6.02765	-0.0573023	0.248419	0.00163936	0.039676
Snai3	ENSMUSG00000006587	394.603	1.22969	0.625658	0.00163065	0.039676
Tnf	ENSMUSG00000024401	52.6775	-0.815719	0.374753	0.00164071	0.039676
H4c8	ENSMUSG00000060981	256.521	0.963002	0.461464	0.00163413	0.039676
Gm13536	ENSMUSG00000085742	6.47975	-0.0883266	0.262764	0.0016388	0.039676
Tvp23bos	ENSMUSG00000086677	14.8995	1.51632	0.798266	0.00163871	0.039676
9630028I04Rik	ENSMUSG00000117916	46.3871	1.29854	0.672174	0.00163678	0.039676
Fhl1	ENSMUSG00000023092	61471.5	1.01354	0.49133	0.00164862	0.0398244
Gm42047	ENSMUSG00000110631	485.226	-1.50105	0.814417	0.00165286	0.039884
Gm39323	ENSMUSG00000111229	13.4513	-1.50249	0.793766	0.00165538	0.0399018
A830018L16Rik	ENSMUSG00000057715	21.1167	1.69932	0.94841	0.00166577	0.0401092
Rhbdd3	ENSMUSG00000034175	535.249	0.393949	0.147416	0.00167684	0.0403323
Car3	ENSMUSG00000027559	230797	1.25198	0.64202	0.00168998	0.0405888
Mterf2	ENSMUSG00000049038	327.226	0.645138	0.276756	0.00169112	0.0405888
Mpdz	ENSMUSG00000028402	1539.21	0.848194	0.395017	0.00169446	0.0406253
Ift57	ENSMUSG00000032965	242.356	0.442657	0.17009	0.00169942	0.0406854
Vmn1r209	ENSMUSG00000071491	16.6131	-0.759233	0.339171	0.00170204	0.0406854
D430019H16Rik	ENSMUSG00000094910	251.118	1.5932	0.873437	0.00170241	0.0406854
Gm50206	ENSMUSG00000118043	87.9559	-1.0032	0.494497	0.00170574	0.0407217
A730049H05Rik	ENSMUSG00000048636	12.3399	1.12504	0.554901	0.00170987	0.0407767
Kcnj8	ENSMUSG00000030247	234.002	1.02139	0.504449	0.00173815	0.0414072
A930029G22Rik	ENSMUSG00000096988	10.2269	1.02654	0.496181	0.00174141	0.0414407
Ube2ql1	ENSMUSG00000052981	14.6056	1.16903	0.582964	0.00174544	0.0414925
Btbd8	ENSMUSG00000111375	296.167	0.55934	0.231559	0.00175095	0.0415794
Prss47	ENSMUSG00000090658	3.71536	-0.187353	0.361749	0.00175464	0.0416229
Abl2	ENSMUSG00000026596	1030.74	-0.67256	0.29588	0.0017615	0.0417416
Csf3	ENSMUSG00000038067	3.03641	-0.0974455	0.2679	0.00177124	0.0418527
Slc26a7	ENSMUSG00000040569	176.123	1.36286	0.723061	0.00177179	0.0418527
Nudcd3	ENSMUSG00000053838	2703.44	0.313145	0.11153	0.00176854	0.0418527
Itga4	ENSMUSG00000027009	440.65	-1.5938	0.898116	0.00177585	0.0419045
Fbxw8	ENSMUSG00000032867	2168.98	0.502786	0.202722	0.00178307	0.0420306
Tmem120a	ENSMUSG00000039886	2185.42	1.17341	0.597559	0.0017855	0.0420435
Gm17116	ENSMUSG00000090785	6.60481	1.54476	0.808986	0.0017886	0.0420723
Ugt2b34	ENSMUSG00000029260	8.46951	-0.100384	0.270023	0.00180108	0.0423217
Esam	ENSMUSG00000001946	634.316	0.983402	0.484798	0.00181418	0.0425848
Tmtc1	ENSMUSG00000030306	1176.9	0.712079	0.321144	0.00182067	0.0426925
Scarb1	ENSMUSG00000037936	1133.86	0.913777	0.441404	0.00182579	0.0427354
Gm37954	ENSMUSG00000104060	40.0084	-0.790624	0.367851	0.00182632	0.0427354
Gm44250	ENSMUSG00000107881	1258.2	0.890829	0.42915	0.00187203	0.0437594
NA	ENSMUSG00000103821	20.8688	-0.845525	0.401149	0.00187554	0.0437959
Lyplal1	ENSMUSG00000039246	208.831	1.00077	0.50145	0.00188614	0.0439976
Sh3glb1	ENSMUSG00000037062	8867.82	0.734916	0.334977	0.00188897	0.0440177
Mmrn1	ENSMUSG00000054641	136.43	0.933061	0.458391	0.00189405	0.0440902
Sprr2i	ENSMUSG00000042157	3.59249	-0.142614	0.304921	0.00190236	0.0441382
Slc48a1	ENSMUSG00000081534	3458.13	0.678156	0.30148	0.00190169	0.0441382
Or2a14	ENSMUSG00000094200	21.7375	0.847582	0.399972	0.00190399	0.0441382
Gm28756	ENSMUSG00000109887	112.544	-0.423672	0.163957	0.00189996	0.0441382
Shmt2	ENSMUSG00000025403	1163.93	-0.504717	0.206071	0.00191603	0.0443258
Tmed1	ENSMUSG00000032180	850.414	0.479182	0.191794	0.00191597	0.0443258
Lmod2	ENSMUSG00000029683	4747.02	1.03967	0.529828	0.00192466	0.0444795
Gyg1	ENSMUSG00000019528	5859.83	0.852933	0.410479	0.00193921	0.0447695
Cyp3a57	ENSMUSG00000070419	56.6183	-1.64537	0.962183	0.00194248	0.0447989
Oxtr	ENSMUSG00000049112	691.453	1.64195	0.929119	0.00194488	0.0448081
Itk	ENSMUSG00000020395	100.095	-1.55409	0.899527	0.00194756	0.0448239
Il20ra	ENSMUSG00000020007	616.736	-1.21698	0.657629	0.00195179	0.0448291
Igkv12-44	ENSMUSG00000096422	18.4573	-0.057704	0.248538	0.00195135	0.0448291
Arsi	ENSMUSG00000036412	283.739	-0.905158	0.445599	0.00195633	0.0448415
Mup20	ENSMUSG00000078672	19.6368	-0.227761	0.435284	0.0019548	0.0448415
Uckl1os	ENSMUSG00000010492	478.578	0.908742	0.448387	0.00197006	0.0450181
Abcg2	ENSMUSG00000029802	983.409	0.767178	0.358393	0.00196854	0.0450181
Slmapos2	ENSMUSG00000090104	282.234	0.789626	0.372408	0.00196685	0.0450181
Gm9333	ENSMUSG00000108702	16.7348	0.0287388	0.240758	0.00197802	0.0451541
Hydin	ENSMUSG00000059854	30.8673	1.75398	1.05999	0.00198089	0.0451678
AI593442	ENSMUSG00000078307	13.4722	2.00324	1.19227	0.00198265	0.0451678
A730063M14Rik	ENSMUSG00000112639	104.368	0.854074	0.413842	0.00199021	0.0452939
Mrap	ENSMUSG00000039956	926.187	1.94011	1.19698	0.00199555	0.0453695
Acsl1	ENSMUSG00000018796	12868.1	1.07486	0.556839	0.00199816	0.0453827
Nfs1	ENSMUSG00000027618	1960.74	0.41865	0.162361	0.00200498	0.0453996
Ube2d-ps	ENSMUSG00000083844	1171.08	0.779802	0.368982	0.00200332	0.0453996
Gm13274	ENSMUSG00000086074	11.6789	-0.182456	0.351476	0.002003	0.0453996
Emc2	ENSMUSG00000022337	2470.09	0.671211	0.300205	0.00200801	0.0454223
Matcap1	ENSMUSG00000014837	164.194	-0.452005	0.179512	0.00202798	0.0457947
Gm16754	ENSMUSG00000097439	20.6306	-1.00071	0.511844	0.00202856	0.0457947
Mag	ENSMUSG00000036634	51.6942	-1.02013	0.532955	0.00203658	0.0459296
Marchf5	ENSMUSG00000023307	2259.61	0.596179	0.25598	0.00204431	0.0460381
Il1rl2	ENSMUSG00000070942	2412.43	-0.773055	0.367543	0.0020455	0.0460381
Il33	ENSMUSG00000024810	1593.45	-1.2389	0.687117	0.00206084	0.0462905
Sptan1	ENSMUSG00000057738	8104.78	0.323371	0.11651	0.00205973	0.0462905
Mapk8ip3	ENSMUSG00000024163	1858.18	-0.45935	0.184693	0.00207192	0.0462941
C9orf72	ENSMUSG00000028300	1460.34	0.967259	0.485534	0.00206486	0.0462941
Stag3	ENSMUSG00000036928	23.1761	-0.978318	0.510326	0.0020734	0.0462941
Acad12	ENSMUSG00000042647	688.224	0.675788	0.309085	0.00206778	0.0462941
Ighv14-4	ENSMUSG00000076666	5.09876	-0.0465716	0.244966	0.0020698	0.0462941
5830428M24Rik	ENSMUSG00000113035	28.7531	-1.67994	1.02021	0.00206951	0.0462941
Nexn	ENSMUSG00000039103	3271.53	0.879091	0.440347	0.00208085	0.0464143
Ankrd40	ENSMUSG00000020864	3292.51	0.557567	0.234762	0.00208578	0.0464781
Serpina3j	ENSMUSG00000079013	432.581	-1.52052	0.8842	0.00209221	0.0465751
Fads3	ENSMUSG00000024664	3477.76	1.33239	0.749442	0.00209739	0.0466305
Sprr2a2	ENSMUSG00000068893	3937.06	-0.13538	0.297547	0.00209886	0.0466305
A530013C23Rik	ENSMUSG00000006462	168.103	0.793922	0.380121	0.00210657	0.0467092
Or6c69c	ENSMUSG00000058251	9.98163	1.82763	1.07252	0.0021058	0.0467092
Nr1i3	ENSMUSG00000005677	4.53459	-0.102277	0.271187	0.00211719	0.0467851
Cacna1h	ENSMUSG00000024112	40.212	-0.248217	0.484735	0.00212606	0.0467851
Ttc23	ENSMUSG00000030555	448.109	0.486353	0.19836	0.00211899	0.0467851
Abca7	ENSMUSG00000035722	980.446	-0.518379	0.217402	0.00212047	0.0467851
Got1l1	ENSMUSG00000039720	8.01542	1.37144	0.753678	0.00212211	0.0467851
Atpaf2	ENSMUSG00000042709	829.92	0.543404	0.230715	0.00212289	0.0467851
Isca1	ENSMUSG00000044792	4222.89	0.551787	0.233945	0.00212669	0.0467851
Chst3	ENSMUSG00000057337	221.01	-1.43395	0.8389	0.00211651	0.0467851
Mfng	ENSMUSG00000018169	1059.02	1.53685	0.904087	0.00213463	0.0469137
Rpl30-ps8	ENSMUSG00000062582	912.877	0.0165343	0.239018	0.00213861	0.046952
Mageb18	ENSMUSG00000067649	3.3659	0.0674063	0.252304	0.00214056	0.046952
Rgs11	ENSMUSG00000024186	268.455	-0.785697	0.377868	0.0021482	0.0470734
Kcnh2	ENSMUSG00000038319	174.545	1.46525	0.854274	0.00215031	0.0470738
Ripor2	ENSMUSG00000036006	300.525	-1.5542	0.942312	0.00216535	0.0472186
Phkb	ENSMUSG00000036879	5404.32	0.641627	0.285374	0.00216535	0.0472186
S100a1	ENSMUSG00000044080	3327.28	0.79397	0.383227	0.00216359	0.0472186
Gm47694	ENSMUSG00000114584	42.7087	-0.594629	0.260556	0.00215955	0.0472186
Piga	ENSMUSG00000031381	506.84	-0.648507	0.292181	0.00217144	0.0473054
Ighv3-6	ENSMUSG00000076672	32.9794	-0.0206343	0.239526	0.00217696	0.0473796
Gm38843	ENSMUSG00000109556	13.2628	-1.32242	0.724555	0.00218671	0.0475456
Tie1	ENSMUSG00000033191	467.905	0.996376	0.519198	0.00218934	0.0475567
Atp1a2	ENSMUSG00000007097	22950.4	0.798221	0.387221	0.00219374	0.04756
Tmem255b	ENSMUSG00000038457	76.2834	0.947588	0.487052	0.0021918	0.04756
Mrps6	ENSMUSG00000039680	1583.23	1.17047	0.640576	0.00219801	0.0476066
Asah2	ENSMUSG00000024887	1716.29	-1.07474	0.58172	0.00220564	0.0476337
Hibadh	ENSMUSG00000029776	3118	0.683541	0.3144	0.0022031	0.0476337
Adamts9	ENSMUSG00000030022	436.395	0.965837	0.499427	0.00220376	0.0476337
Coq7	ENSMUSG00000030652	940.045	0.455844	0.18394	0.002218	0.0478545
Jam2	ENSMUSG00000053062	1135.5	0.988879	0.515851	0.00222397	0.0479372
Irak4	ENSMUSG00000059883	260.349	-0.382832	0.147962	0.00223483	0.0481251
Gm12813	ENSMUSG00000083384	7.03342	0.108402	0.275435	0.0022417	0.0482266
Plac9	ENSMUSG00000095304	1386.45	-0.933148	0.483746	0.00224444	0.0482394
Agpat2	ENSMUSG00000026922	2463.93	1.33488	0.770456	0.00225196	0.0482622
Nrep	ENSMUSG00000042834	3306.53	0.776216	0.375414	0.00224929	0.0482622
mt-Tl1	ENSMUSG00000064340	25.7714	1.00133	0.523212	0.00224994	0.0482622
Npr2	ENSMUSG00000028469	1184.35	0.781973	0.379511	0.00226044	0.0483975
Nudt7	ENSMUSG00000031767	832.525	0.906577	0.463071	0.00227204	0.0485996
Rgs7bp	ENSMUSG00000021719	217.665	1.40175	0.826453	0.00227533	0.0486235
Klra17	ENSMUSG00000014543	8.14056	1.71393	0.994476	0.00228312	0.0487435
Hsdl2	ENSMUSG00000028383	2584.43	0.491191	0.203615	0.00229038	0.048852
Kctd4	ENSMUSG00000046523	448.878	-1.13302	0.633215	0.00229876	0.0489479
Jakmip1	ENSMUSG00000063646	45.5688	-0.233765	0.44731	0.00229924	0.0489479
Phyh	ENSMUSG00000026664	2943.63	0.715284	0.333165	0.00230398	0.0490021
Gm35019	ENSMUSG00000115326	38.6565	-0.144266	0.306063	0.0023121	0.0491282
Ppp1r3a	ENSMUSG00000042717	4070.21	1.01505	0.540891	0.00232633	0.0493839
Nrip2	ENSMUSG00000001520	68.4387	1.06636	0.57944	0.0023354	0.0494147
Cyc1	ENSMUSG00000022551	5437.49	0.481238	0.202049	0.0023366	0.0494147
Apon	ENSMUSG00000051716	7.61602	-0.2684	0.544098	0.00233633	0.0494147
Klra7	ENSMUSG00000067599	11.843	0.171535	0.337274	0.00233406	0.0494147
Sod2	ENSMUSG00000006818	4663.78	0.571084	0.250225	0.00234304	0.049438
Srpx2	ENSMUSG00000031253	465.463	1.04161	0.562696	0.00234432	0.049438
Gm45338	ENSMUSG00000109783	65.1037	0.673366	0.310526	0.00234337	0.049438
Gm47486	ENSMUSG00000113673	331.518	-0.729417	0.350006	0.00234702	0.0494484
Mmab	ENSMUSG00000029575	704.786	0.398269	0.155878	0.00235635	0.0495985
Or5p52	ENSMUSG00000073893	62.4906	-0.550486	0.238639	0.0023607	0.0496433
Pla2g12a	ENSMUSG00000027999	1325.18	0.655729	0.304664	0.00236515	0.0496637
Lrrc2	ENSMUSG00000032495	1510.11	1.17859	0.666663	0.00236831	0.0496637
Gm10605	ENSMUSG00000097974	178.917	0.788137	0.38895	0.00236611	0.0496637
Bdnf	ENSMUSG00000048482	45.8944	0.873759	0.444528	0.00237921	0.0498456
Plaat3	ENSMUSG00000060675	7491.7	1.24552	0.685448	0.0023858	0.049937
Gm47022	ENSMUSG00000112142	35.631	-0.511535	0.216646	0.00239033	0.0499851
Nmrk2	ENSMUSG00000004939	809.861	1.57125	0.983281	0.0023992	0.0501069
Commd9	ENSMUSG00000027163	972.643	0.379176	0.147678	0.00240062	0.0501069
Zfp775	ENSMUSG00000007216	246.129	0.661405	0.307299	0.00241178	0.0502929
Gmpr	ENSMUSG00000000253	1941.59	0.886739	0.459391	0.00243793	0.0507909
Col4a2	ENSMUSG00000031503	5981.99	1.21192	0.691646	0.00246104	0.0512249
Rpp14	ENSMUSG00000023156	1014.34	0.441232	0.179217	0.00246623	0.0512655
Igkv1-110	ENSMUSG00000093861	69.394	-0.0178503	0.239187	0.00246757	0.0512655
Cryzl2	ENSMUSG00000033488	396.058	0.802847	0.404387	0.0024752	0.0513764
Gm12286	ENSMUSG00000081600	7.83325	0.231282	0.441299	0.00248861	0.0515592
Gm35161	ENSMUSG00000113121	4.73081	-2.30812	1.13198	0.00248685	0.0515592
Lce1f	ENSMUSG00000042124	1828.54	-1.3031	0.793444	0.00250409	0.0518322
Nr1h3	ENSMUSG00000002108	1024.13	1.24176	0.723254	0.00251225	0.0519053
Hspg2	ENSMUSG00000028763	5012.89	0.764182	0.377232	0.00250994	0.0519053
Rfk	ENSMUSG00000024712	1669.86	0.454649	0.187025	0.00252176	0.0519103
Coq5	ENSMUSG00000041733	1107.53	0.596051	0.268931	0.00252013	0.0519103
Igkv4-74	ENSMUSG00000076543	4.77622	-0.0608095	0.249638	0.00251504	0.0519103
Gm5150	ENSMUSG00000078780	12.0568	2.23262	1.55082	0.00251719	0.0519103
Mctp2	ENSMUSG00000032776	156.638	-0.778304	0.390565	0.0025316	0.052029
Cd80	ENSMUSG00000075122	83.814	-1.25583	0.747515	0.00253217	0.052029
Klra1	ENSMUSG00000079853	26.8389	0.107056	0.27419	0.00254805	0.0523073
Efcab15	ENSMUSG00000020940	9.33285	-1.08586	0.589456	0.00255867	0.0524772
Slc38a5	ENSMUSG00000031170	16.9335	2.53197	2.09178	0.00256134	0.0524841
Rnase2b	ENSMUSG00000059606	62.1481	-0.217814	0.41203	0.00256444	0.0524995
Anapc16	ENSMUSG00000020107	1387.14	0.410721	0.164254	0.00257228	0.052612
Smtnl1	ENSMUSG00000027077	2387.19	0.77825	0.39162	0.0025772	0.0526645
Sult2a8	ENSMUSG00000030378	5.67036	-0.0695487	0.253174	0.00258457	0.0527058
Adora1	ENSMUSG00000042429	545.436	1.95108	1.41891	0.00258862	0.0527058
Pla2g4f	ENSMUSG00000046971	1666.36	-0.899154	0.479248	0.00258705	0.0527058
Gm15787	ENSMUSG00000086247	66.1726	0.755501	0.37749	0.00258755	0.0527058
Uqcrc2	ENSMUSG00000030884	8770.76	0.547866	0.239117	0.00259216	0.0527299
Mfn2	ENSMUSG00000029020	5498.13	0.534749	0.233326	0.00259636	0.0527675
Fbxl7	ENSMUSG00000043556	75.5788	0.790473	0.397753	0.00259999	0.0527935
Grtp1	ENSMUSG00000038515	396.221	0.804513	0.410861	0.00260491	0.0528454
2310030G06Rik	ENSMUSG00000032062	363.17	0.567364	0.253831	0.00263389	0.0532887
Slc37a4	ENSMUSG00000032114	1337.67	0.582515	0.265579	0.00263067	0.0532887
Trerf1	ENSMUSG00000064043	407.384	-0.55954	0.250179	0.00263225	0.0532887
Gm14295	ENSMUSG00000078877	400.71	-1.39322	0.889	0.00263998	0.0533638
Vmn2r79	ENSMUSG00000090362	60.3879	-0.603634	0.276374	0.00264701	0.0534576
Cd36	ENSMUSG00000002944	29166.2	1.64067	1.07592	0.00266159	0.0536313
Apcs	ENSMUSG00000026542	4.73044	-0.062919	0.250476	0.00266289	0.0536313
Meox2	ENSMUSG00000036144	371.344	0.909811	0.488788	0.00266716	0.0536313
Trp53inp2	ENSMUSG00000038375	8800.12	0.827876	0.41912	0.00266056	0.0536313
Ccdc187	ENSMUSG00000048038	49.1166	-1.04226	0.593717	0.00266757	0.0536313
Gm33103	ENSMUSG00000110594	12.6406	1.81102	1.21676	0.0026719	0.0536703
Gcm2	ENSMUSG00000021362	8.97447	-0.176404	0.343089	0.00267534	0.0536913
2700046A07Rik	ENSMUSG00000041789	6.65968	0.137189	0.298026	0.00268076	0.0537519
Aplp2	ENSMUSG00000031996	13287.1	0.593866	0.270254	0.0026935	0.0538237
Sox15	ENSMUSG00000041287	80.5788	-1.41228	0.91728	0.00269395	0.0538237
Igkv6-23	ENSMUSG00000095630	18.6346	-0.0287642	0.240773	0.00268695	0.0538237
Gm45517	ENSMUSG00000109622	14.8695	-1.23432	0.731246	0.00269026	0.0538237
Mlxipl	ENSMUSG00000005373	1353.88	1.0867	0.624999	0.00270111	0.0538709
Srp54c	ENSMUSG00000079108	2129.16	0.347084	0.133378	0.00269943	0.0538709
Hsf3	ENSMUSG00000045802	12.6069	1.39995	0.857243	0.00270578	0.053916
Atg4a	ENSMUSG00000079418	847.988	0.4935	0.211204	0.00270939	0.05394
Rgn	ENSMUSG00000023070	34.6779	-0.124373	0.287461	0.00272056	0.0540803
Ppbp	ENSMUSG00000029372	10.9538	1.51387	0.955527	0.00272381	0.0540803
Zdhhc18	ENSMUSG00000037553	980.071	-0.578148	0.263332	0.00272271	0.0540803
Tmem140	ENSMUSG00000057137	1725.72	0.708649	0.347117	0.00272969	0.0540803
Gm3211	ENSMUSG00000092581	3.58322	2.08899	1.27627	0.00273091	0.0540803
Vmn1r16	ENSMUSG00000115792	5.40581	-1.25785	0.729698	0.00272649	0.0540803
Lmcd1	ENSMUSG00000057604	3102.6	0.948228	0.521154	0.00273401	0.0540939
Vstm4	ENSMUSG00000050666	143.799	0.857994	0.453084	0.00273953	0.0541553
Bcap29	ENSMUSG00000020650	886.188	0.388056	0.154185	0.00274838	0.0542522
Pnpla2	ENSMUSG00000025509	10261.5	1.3451	0.836943	0.00274927	0.0542522
Pcdhb16	ENSMUSG00000047910	60.1229	-0.624057	0.292964	0.00275742	0.054365
Etfb	ENSMUSG00000004610	4764.29	0.726165	0.36037	0.00276178	0.0544032
Gkn3	ENSMUSG00000030048	61.2952	1.0937	0.638839	0.00277899	0.0545983
Acad8	ENSMUSG00000031969	1213.02	0.295939	0.110129	0.00277517	0.0545983
Or6c8	ENSMUSG00000059762	38.7028	-0.719492	0.358233	0.00277809	0.0545983
Lingo4	ENSMUSG00000044505	38.4127	0.875311	0.466939	0.00278188	0.0546071
Gm8734	ENSMUSG00000109736	17.1418	0.199705	0.378264	0.00278458	0.0546123
Pkp2	ENSMUSG00000041957	499.396	1.16427	0.694798	0.00278836	0.0546388
Bvht	ENSMUSG00000098098	101.276	0.613767	0.28649	0.00280223	0.0548146
Gm45602	ENSMUSG00000109774	3.61223	-0.298079	0.658594	0.00280012	0.0548146
Rel	ENSMUSG00000020275	777.953	-0.664878	0.318691	0.00280489	0.0548189
Lgals1	ENSMUSG00000068220	16416.2	1.07613	0.581968	0.00280946	0.0548604
Ighj1	ENSMUSG00000076621	11.7812	-0.054791	0.247493	0.00281832	0.0549854
Aco2	ENSMUSG00000022477	16607.8	0.660828	0.313931	0.00282765	0.0550904
Gm525	ENSMUSG00000072553	10.7049	1.23139	0.71667	0.00282862	0.0550904
Mfge8	ENSMUSG00000030605	5774.02	1.09181	0.623649	0.0028324	0.0551161
Pcp4	ENSMUSG00000090223	52.5728	0.992256	0.559344	0.00283706	0.055159
Ttll3	ENSMUSG00000030276	118.257	-0.85238	0.459178	0.00284255	0.055218
Spata6l	ENSMUSG00000064202	73.2371	1.29411	0.819417	0.00284607	0.0552384
Pcdhb19	ENSMUSG00000043313	38.4331	-0.623849	0.294071	0.00285246	0.0553145
Prune1	ENSMUSG00000015711	1238.25	0.528957	0.231319	0.00285629	0.0553409
Neu2	ENSMUSG00000079434	5774.8	0.895829	0.489025	0.00286279	0.0553877
Gm48053	ENSMUSG00000112837	2.83689	0.18031	0.347821	0.00286364	0.0553877
Adig	ENSMUSG00000044405	1298.91	1.41178	0.923373	0.00287862	0.0556161
Gm6682	ENSMUSG00000091269	11.9031	0.0485656	0.24544	0.00288041	0.0556161
Plvap	ENSMUSG00000034845	951.137	0.925238	0.511882	0.00288654	0.0556865
Unc93a	ENSMUSG00000067049	17.4378	1.11119	0.662139	0.00289926	0.0558837
Rbp2	ENSMUSG00000032454	219.726	-0.282809	0.589861	0.00290637	0.0559725
Dram1	ENSMUSG00000020057	1780.44	1.22274	0.759488	0.00291838	0.0560484
Cdhr1	ENSMUSG00000021803	9.72323	-1.19924	0.726778	0.00292132	0.0560484
Clec14a	ENSMUSG00000045930	239.727	0.848915	0.45757	0.00292531	0.0560484
Cyp2a12	ENSMUSG00000060407	8.42874	-0.112746	0.278231	0.00291576	0.0560484
Kif1b	ENSMUSG00000063077	8331.81	0.439101	0.184485	0.00292295	0.0560484
Pcdhgb6	ENSMUSG00000103088	89.797	-0.766003	0.396765	0.00291743	0.0560484
Gm32688	ENSMUSG00000111531	10.967	1.5295	0.987041	0.00293218	0.0561322
Il5ra	ENSMUSG00000005364	46.7027	-0.192349	0.366382	0.00293807	0.0561804
Gm29050	ENSMUSG00000101133	5.89765	1.58113	0.919903	0.00293972	0.0561804
Slc7a10	ENSMUSG00000030495	1696.09	1.70604	1.23686	0.00295149	0.0562279
Kifbp	ENSMUSG00000036955	904.075	0.32023	0.122126	0.00295223	0.0562279
Rnf26	ENSMUSG00000053128	555.543	-0.31239	0.118645	0.00294594	0.0562279
Gm49980	ENSMUSG00000117465	671.946	0.486154	0.208824	0.00295207	0.0562279
Nfkb2	ENSMUSG00000025225	830.237	-0.524004	0.235359	0.00295757	0.0562339
Iglv3	ENSMUSG00000076939	9.79298	-0.0828695	0.259487	0.00295568	0.0562339
Sh2d5	ENSMUSG00000045349	39.5599	-0.177948	0.345256	0.00296213	0.056273
Schip1	ENSMUSG00000027777	1902.3	0.713498	0.357183	0.00298532	0.0566328
Fbxo8	ENSMUSG00000038206	993.987	0.37203	0.147957	0.00298612	0.0566328
Cyp3a41a	ENSMUSG00000075551	11.8051	-0.0659574	0.251656	0.00299763	0.0568029
Nog	ENSMUSG00000048616	46.7066	0.87111	0.47527	0.00300122	0.0568229
Fam217b	ENSMUSG00000070476	239.764	0.717541	0.362557	0.0030041	0.0568295
Cytip	ENSMUSG00000026832	407.17	-1.23373	0.797607	0.00300845	0.0568638
Has1	ENSMUSG00000003665	62.016	-0.214905	0.405051	0.00301895	0.0569582
Itih3	ENSMUSG00000006522	38.2405	-0.119588	0.283408	0.00302107	0.0569582
Mmut	ENSMUSG00000023921	2141.43	0.67151	0.330018	0.00301687	0.0569582
Rfx2	ENSMUSG00000024206	603.317	-0.907582	0.520363	0.00303719	0.057214
Galnt7	ENSMUSG00000031608	429.793	-0.710041	0.360895	0.00305153	0.0574359
Ypel4	ENSMUSG00000034059	132.643	-0.598194	0.282676	0.00306486	0.0576383
Spsb3	ENSMUSG00000024160	1417.84	-0.467089	0.201112	0.00307535	0.0577872
C630043F03Rik	ENSMUSG00000084910	63.0148	0.545203	0.247034	0.00307908	0.0578089
Crls1	ENSMUSG00000027357	824.426	0.587733	0.275273	0.0030825	0.0578247
Rbms2	ENSMUSG00000040043	2006.68	0.714105	0.357627	0.00308891	0.0578757
Zfp768	ENSMUSG00000047371	510.551	0.322652	0.124055	0.00309039	0.0578757
Lgals12	ENSMUSG00000024972	1790.42	1.1309	0.703768	0.00309314	0.0578789
Igkv8-16	ENSMUSG00000076591	138.273	-0.0181928	0.239224	0.00309827	0.0579265
Rpap3	ENSMUSG00000022466	511.578	0.501106	0.220977	0.00310246	0.0579323
Rapgef3	ENSMUSG00000022469	612.966	0.977878	0.566731	0.00310633	0.0579323
Tmem88	ENSMUSG00000045377	98.8599	0.593807	0.279974	0.00310382	0.0579323
4930420G21Rik	ENSMUSG00000116885	7.8295	-1.42872	0.954594	0.00310902	0.0579342
Prkar2b	ENSMUSG00000002997	3464.04	1.54419	1.12562	0.00312818	0.0582076
Rasd2	ENSMUSG00000034472	152.812	0.928131	0.527783	0.00312888	0.0582076
Parp3	ENSMUSG00000023249	2553.8	0.837522	0.45656	0.00313557	0.0582837
Chp1	ENSMUSG00000014077	6540.64	0.646805	0.316269	0.00314745	0.058387
Cacna1a	ENSMUSG00000034656	165.106	0.627469	0.303371	0.00314895	0.058387
Gm43737	ENSMUSG00000105692	315.074	-0.639094	0.313534	0.00314534	0.058387
Dnajc28	ENSMUSG00000039763	436.093	0.693862	0.351156	0.0031557	0.058464
Plaat1	ENSMUSG00000022525	802.465	0.837614	0.459161	0.0031705	0.0585927
Cbr4	ENSMUSG00000031641	819.43	0.614808	0.295255	0.00317033	0.0585927
Aox1	ENSMUSG00000063558	1419.7	0.910151	0.514457	0.0031686	0.0585927
Nkain1	ENSMUSG00000078532	111.008	0.734791	0.37893	0.00317789	0.0586811
B3galt1	ENSMUSG00000034780	175.026	0.946481	0.54992	0.00319593	0.0589656
Flot2	ENSMUSG00000061981	1736.25	0.625016	0.306768	0.00319905	0.0589745
Tmem119	ENSMUSG00000054675	272.448	0.571438	0.266822	0.00322287	0.0593649
Fetub	ENSMUSG00000022871	33.4156	-1.19849	0.789969	0.00322963	0.0594041
2310016D03Rik	ENSMUSG00000102098	4.57898	0.108953	0.274838	0.0032303	0.0594041
9330159M07Rik	ENSMUSG00000097177	201.733	0.86986	0.489864	0.00323321	0.0594089
Morc3	ENSMUSG00000039456	1240.67	-0.652798	0.324346	0.00324018	0.0594395
Gm32391	ENSMUSG00000104011	59.7875	0.692678	0.347018	0.00323757	0.0594395
Cog7	ENSMUSG00000034951	879.285	0.282161	0.106143	0.00324474	0.0594745
Cspp1	ENSMUSG00000056763	479.949	-0.377305	0.152831	0.00325155	0.0595506
Tff1	ENSMUSG00000024032	22.6696	-0.0325651	0.241487	0.00326161	0.0596861
Lbp	ENSMUSG00000016024	2281.28	1.0729	0.633028	0.00327349	0.0598547
Krt8	ENSMUSG00000049382	213.169	-0.151617	0.313129	0.00327639	0.0598588
Gm49599	ENSMUSG00000116908	44.1436	-0.831379	0.459892	0.0032794	0.059865
Apool	ENSMUSG00000025525	919.829	0.627917	0.305294	0.00328609	0.0598781
Syp	ENSMUSG00000031144	320.266	1.18696	0.775831	0.00329263	0.0598781
Thy1	ENSMUSG00000032011	2385.06	-0.732885	0.375113	0.00328331	0.0598781
Jund	ENSMUSG00000071076	2706.4	-0.568386	0.26875	0.00329347	0.0598781
Gm10481	ENSMUSG00000096810	7.18818	0.0917045	0.264023	0.00329126	0.0598781
Ubxn2a	ENSMUSG00000020634	1330.69	0.498223	0.221926	0.003306	0.0599162
Itih4	ENSMUSG00000021922	56.0953	-0.173883	0.339149	0.00330626	0.0599162
Cd151	ENSMUSG00000025510	4944.18	0.533646	0.245277	0.00329905	0.0599162
Gm17173	ENSMUSG00000090709	8.90901	-0.0994718	0.268849	0.00330536	0.0599162
Phb1	ENSMUSG00000038845	3094.76	0.468737	0.205581	0.00332409	0.0601907
Fam110d	ENSMUSG00000050105	135.014	0.886173	0.506728	0.00332886	0.0602285
Ect2l	ENSMUSG00000071392	10.184	1.30394	0.949332	0.00333363	0.0602662
Abhd15	ENSMUSG00000000686	251.932	1.28093	0.879767	0.0033381	0.0602982
Fgf13	ENSMUSG00000031137	819.026	1.19147	0.785432	0.00335283	0.0605156
Tmem135	ENSMUSG00000039428	2105.8	0.748002	0.39405	0.00336029	0.0606015
Zfp217	ENSMUSG00000052056	963.995	-0.56926	0.26935	0.00336341	0.0606091
Rsl1	ENSMUSG00000058900	139.6	-0.884167	0.512233	0.00337193	0.0607137
Atp9a	ENSMUSG00000027546	3026.33	0.468236	0.202739	0.00338076	0.060784
Gm10762	ENSMUSG00000074807	141.698	0.465533	0.202871	0.00338126	0.060784
Lrrc14b	ENSMUSG00000021579	1447.4	0.913021	0.533958	0.00339635	0.0608115
Cryaa	ENSMUSG00000024041	18.6183	-1.42199	1.03971	0.00339551	0.0608115
Ppa2	ENSMUSG00000028013	879.889	0.37218	0.150471	0.00339366	0.0608115
Rnf128	ENSMUSG00000031438	232.316	0.699501	0.360301	0.00339545	0.0608115
Zfp772	ENSMUSG00000066838	459.085	-0.641101	0.321255	0.00338882	0.0608115
Aif1l	ENSMUSG00000001864	2184.43	-0.903217	0.530809	0.00340395	0.0608342
mt-Nd4	ENSMUSG00000064363	225123	0.625795	0.307373	0.00340474	0.0608342
Spx	ENSMUSG00000071112	18.9226	-0.870499	0.499608	0.00340576	0.0608342
Gm43138	ENSMUSG00000104720	9.1506	-0.985066	0.576526	0.00341011	0.0608634
Lpgat1	ENSMUSG00000026623	6104.38	1.28199	0.871581	0.0034178	0.0609521
Prr13	ENSMUSG00000023048	2274.8	-0.388996	0.16062	0.00343371	0.0611872
Aatk	ENSMUSG00000025375	511.27	1.05953	0.66688	0.00344365	0.0613156
Klk8	ENSMUSG00000064023	1377.9	-1.1885	0.815159	0.00344769	0.0613388
Fbxo21	ENSMUSG00000032898	953.501	0.818096	0.4553	0.00345195	0.0613659
Sell	ENSMUSG00000026581	211.097	-0.126543	0.289033	0.00345944	0.0614017
Syde2	ENSMUSG00000036863	327.717	0.693121	0.358149	0.00345869	0.0614017
Scrn3	ENSMUSG00000008226	1056.47	0.411289	0.172672	0.0034728	0.0615483
Gm8080	ENSMUSG00000084228	15.4279	-0.156893	0.318526	0.00347488	0.0615483
Gm21388	ENSMUSG00000114832	8.83222	-0.912495	0.519128	0.00347594	0.0615483
Cxcr3	ENSMUSG00000050232	71.6133	-0.181797	0.350032	0.00348653	0.061687
Siglecg	ENSMUSG00000030468	204.55	-0.102142	0.270697	0.00349892	0.0618195
Mettl25	ENSMUSG00000036009	139.506	0.390494	0.161273	0.00349953	0.0618195
Aknad1	ENSMUSG00000049565	191.228	-1.02823	0.654505	0.00351235	0.0619971
Fbxl4	ENSMUSG00000040410	965.236	0.658199	0.334972	0.00351742	0.0620378
Cpped1	ENSMUSG00000065979	1270.24	0.472433	0.209737	0.00353304	0.0622642
Kcnv2	ENSMUSG00000047298	3.24491	-0.130864	0.292573	0.00354193	0.0623719
H60c	ENSMUSG00000091618	662.755	-1.24505	0.8973	0.00355403	0.0625359
Dcaf8	ENSMUSG00000026554	5173.78	0.348393	0.138294	0.00356514	0.0625991
Zyg11a	ENSMUSG00000034645	22.6763	1.45102	1.09137	0.003566	0.0625991
Vopp1	ENSMUSG00000037788	699.065	-0.448868	0.195996	0.00356099	0.0625991
Fnbp4	ENSMUSG00000008200	1686.62	-0.511367	0.233936	0.00357164	0.0626
Atp6-ps	ENSMUSG00000100862	204456	0.587541	0.284097	0.00357117	0.0626
Rapsn	ENSMUSG00000002104	362.944	0.807235	0.455461	0.00358837	0.062795
Slc49a4	ENSMUSG00000022848	1700.71	0.418223	0.177265	0.00358721	0.062795
Lcat	ENSMUSG00000035237	63.9803	-0.648497	0.33037	0.00359197	0.062809
Igkv12-89	ENSMUSG00000076534	75.1261	-0.0140914	0.238812	0.00359915	0.0628855
Slc22a15	ENSMUSG00000033147	345.135	-0.621402	0.31019	0.00362484	0.0632851
Fam162a	ENSMUSG00000003955	1924.69	-0.634563	0.319863	0.00363399	0.0633955
Rgcc	ENSMUSG00000022018	2018.29	1.16402	0.794252	0.00365608	0.0637312
Gm32014	ENSMUSG00000111602	3.35523	-0.240301	0.456081	0.00366827	0.0638941
Alas1	ENSMUSG00000032786	2305.44	0.695202	0.365394	0.00367785	0.0639677
Ighv1-52	ENSMUSG00000095204	75.0858	-0.0140361	0.238805	0.00367821	0.0639677
Gm47416	ENSMUSG00000110884	7.37135	1.77764	1.41492	0.00369375	0.0641881
Wdfy4	ENSMUSG00000051506	437.713	-0.302884	0.661895	0.0036974	0.0642018
Bckdha	ENSMUSG00000060376	3015.01	0.544141	0.257277	0.00370235	0.064238
Endog	ENSMUSG00000015337	451.511	0.678753	0.358037	0.00370543	0.0642417
Ugp2	ENSMUSG00000001891	12359.5	0.785731	0.429081	0.00371134	0.0642945
Pomgnt2	ENSMUSG00000066235	265.865	0.431661	0.186388	0.00371623	0.0643296
Smg9	ENSMUSG00000002210	494.569	-0.484188	0.21906	0.003722	0.0643797
Ttc12	ENSMUSG00000040219	142.711	0.582918	0.283656	0.00372821	0.0644373
Rad51ap2	ENSMUSG00000086022	3.18738	0.164282	0.326479	0.00373371	0.0644823
Gm34907	ENSMUSG00000115762	14.2796	1.14953	0.774311	0.00373656	0.0644823
D230022J07Rik	ENSMUSG00000087176	7.05994	1.14374	0.701819	0.0037497	0.0646592
Acap1	ENSMUSG00000001588	229.929	-1.22482	0.905023	0.00376597	0.06484
Hip1	ENSMUSG00000039959	1840.58	0.863865	0.505053	0.00376354	0.06484
Gnas	ENSMUSG00000027523	19570.9	0.534772	0.251849	0.00377917	0.0650173
Mzt2	ENSMUSG00000022671	431.333	0.49267	0.22455	0.00378898	0.0651361
Mustn1	ENSMUSG00000042485	2459.87	0.757266	0.420466	0.00379566	0.065201
Mapk7	ENSMUSG00000001034	418.539	-0.468772	0.210259	0.00380835	0.0653689
Rela	ENSMUSG00000024927	1598.39	-0.279221	0.10719	0.0038142	0.0654192
Gm47808	ENSMUSG00000113226	97.5904	-0.776898	0.43874	0.0038246	0.0655474
Wdr97	ENSMUSG00000109179	92.0326	-0.479874	0.217037	0.00383334	0.065647
Mrpl23-ps1	ENSMUSG00000075279	81.8957	-0.0169112	0.239086	0.00383919	0.065697
Foxo4	ENSMUSG00000042903	2356.95	0.405894	0.172463	0.00385232	0.0658715
Ces4a	ENSMUSG00000060560	107.708	-0.153891	0.315149	0.00386366	0.066015
Gm41386	ENSMUSG00000116190	3.97503	2.2556	1.72149	0.00386798	0.0660384
Tvp23a	ENSMUSG00000050908	53.3511	-1.00152	0.65362	0.00387179	0.0660532
Ocel1	ENSMUSG00000002396	347.236	0.61012	0.307039	0.00388542	0.0660874
Syn2	ENSMUSG00000009394	61.9183	1.16024	0.82269	0.00388845	0.0660874
Efr3b	ENSMUSG00000020658	157.095	0.703848	0.379224	0.00388853	0.0660874
Spn	ENSMUSG00000051457	229.767	-0.275389	0.554142	0.00387808	0.0660874
Vmn2r30	ENSMUSG00000070847	6.27576	-0.271821	0.539498	0.00388717	0.0660874
Serpina3c	ENSMUSG00000066361	2005.74	1.36619	1.08998	0.00390122	0.0662527
Ulk2	ENSMUSG00000004798	2247.29	0.490734	0.224589	0.00391541	0.066343
Clcf1	ENSMUSG00000040663	214.186	-1.02637	0.689489	0.0039098	0.066343
A530088E08Rik	ENSMUSG00000117872	4.68935	-0.152522	0.31357	0.00391457	0.066343
Plpp7	ENSMUSG00000051373	967.968	0.762976	0.430695	0.00392721	0.0664927
Ndufs1	ENSMUSG00000025968	5734.51	0.454081	0.205119	0.00393973	0.0666544
Sdsl	ENSMUSG00000029596	68.8584	1.4151	1.19583	0.00394571	0.066705
Dennd1c	ENSMUSG00000002668	259.749	-1.16724	0.863374	0.00395035	0.0667114
Lmod1	ENSMUSG00000048096	882.362	0.730684	0.405128	0.00395203	0.0667114
Itsn2	ENSMUSG00000020640	2389.29	-0.354075	0.145304	0.00396795	0.0669297
Nefl	ENSMUSG00000022055	3.58793	-0.0994251	0.268736	0.00398311	0.0671348
Trap1	ENSMUSG00000005981	3101.48	0.382128	0.160114	0.00399266	0.0672047
Mrpl49	ENSMUSG00000007338	1007.13	0.382622	0.160659	0.00401124	0.0672047
Isca2	ENSMUSG00000021241	1018.21	0.579835	0.286836	0.00399562	0.0672047
Xirp2	ENSMUSG00000027022	19334.3	0.850931	0.51697	0.00400714	0.0672047
Xirp2	ENSMUSG00000027022	19334.3	0.850931	0.51697	0.00400714	0.0672047
Col9a2	ENSMUSG00000028626	11.7877	-0.102522	0.27087	0.00400086	0.0672047
Prkg1	ENSMUSG00000052920	974.796	0.93567	0.58945	0.00400521	0.0672047
1110018N20Rik	ENSMUSG00000085151	36.239	0.942533	0.597427	0.00400614	0.0672047
5930438M14Rik	ENSMUSG00000114590	6.14854	-1.54779	1.06235	0.00401017	0.0672047
Pou2f2	ENSMUSG00000008496	181.066	-0.178109	0.344339	0.00403499	0.0675521
Nnat	ENSMUSG00000067786	10225	1.83171	2.29365	0.00404117	0.0676052
Muc13	ENSMUSG00000022824	14.361	1.65276	1.61658	0.00405396	0.067718
Cyp2a4	ENSMUSG00000074254	12.8209	-0.0970392	0.267389	0.00405198	0.067718
Tmem233	ENSMUSG00000079278	1764.99	0.858569	0.523221	0.00406189	0.0678
Tlcd2	ENSMUSG00000038217	338.696	-0.498707	0.234974	0.00407075	0.0678468
NA	ENSMUSG00000103697	19.4067	-0.745557	0.418124	0.00406816	0.0678468
Dhdh	ENSMUSG00000011382	1564.01	0.972654	0.634724	0.00408723	0.0680204
Gfi1b	ENSMUSG00000026815	12.3186	-0.207197	0.388518	0.0040847	0.0680204
Igkv17-127	ENSMUSG00000076508	20.6528	-0.052421	0.24664	0.00409199	0.0680491
Ppp1r1a	ENSMUSG00000022490	1803.62	1.15502	0.839467	0.00410527	0.068124
Zfp39	ENSMUSG00000037001	191.106	-0.515347	0.243712	0.00409983	0.068124
Gm48498	ENSMUSG00000113961	204.282	-0.853903	0.523851	0.00410561	0.068124
Tmem51os1	ENSMUSG00000073728	13.4331	-1.07352	0.846838	0.00411256	0.0681889
Dmtn	ENSMUSG00000022099	313.726	1.2545	0.980256	0.00412568	0.0683557
Gm45151	ENSMUSG00000108736	10.7238	-1.00579	0.655674	0.00413087	0.0683912
H2ac25	ENSMUSG00000078851	499.956	-0.377378	0.158748	0.0041356	0.0684191
AW822252	ENSMUSG00000085998	24.0049	1.2634	1.04226	0.00414124	0.0684618
Il17ra	ENSMUSG00000002897	828.862	-0.565751	0.280768	0.0041589	0.0686524
Nlk	ENSMUSG00000017376	504.143	0.483728	0.223134	0.00415793	0.0686524
Slc44a3	ENSMUSG00000039865	116.207	1.11865	0.806826	0.00416712	0.0687039
Lmod3	ENSMUSG00000044086	3198.45	0.873998	0.544003	0.00416846	0.0687039
Gm48691	ENSMUSG00000113623	4.35745	1.85743	1.79912	0.00417121	0.0687039
Gm37607	ENSMUSG00000103839	107.517	-0.488413	0.226822	0.00418259	0.0688408
Clcn4	ENSMUSG00000000605	2548.75	-0.269775	0.104197	0.00420234	0.0690645
Ttll11	ENSMUSG00000026885	30.9497	0.71995	0.403682	0.00419941	0.0690645
Pdhx	ENSMUSG00000010914	1180.34	0.495196	0.231165	0.00421869	0.0691518
Stfa2	ENSMUSG00000022902	11.1057	-0.121435	0.284474	0.00422	0.0691518
Ctnnbip1	ENSMUSG00000028988	1668.88	-0.69963	0.39631	0.00421501	0.0691518
Lmbr1	ENSMUSG00000105741	24.7921	-0.623517	0.323781	0.0042111	0.0691518
Gm34256	ENSMUSG00000116793	48.5045	0.858855	0.529384	0.00423126	0.0692858
Gm49747	ENSMUSG00000115222	130.322	-0.510032	0.24227	0.00423736	0.069335
Shisa4	ENSMUSG00000041889	1881.94	0.770358	0.449516	0.00424947	0.0694824
Amacr	ENSMUSG00000022244	487.822	0.428139	0.189052	0.00427042	0.0697741
Clybl	ENSMUSG00000025545	1135.57	0.697554	0.38542	0.0042837	0.0699401
Tescl	ENSMUSG00000055826	6.82801	0.127187	0.289049	0.00429182	0.0700217
Aldob	ENSMUSG00000028307	53.7754	-0.140199	0.300944	0.00429737	0.0700611
Gna11	ENSMUSG00000034781	1746.94	0.345564	0.142252	0.00430933	0.0700828
mt-Nd2	ENSMUSG00000064345	126620	0.660293	0.323022	0.00430774	0.0700828
2810433D01Rik	ENSMUSG00000086283	23.1979	0.690951	0.378586	0.00430558	0.0700828
Gm20683	ENSMUSG00000093593	455.714	0.545454	0.267116	0.00431369	0.0700828
Tiaf2	ENSMUSG00000115568	7.47857	-0.941263	0.588247	0.00431432	0.0700828
Zbtb47	ENSMUSG00000013419	1453.41	0.567959	0.283983	0.00433119	0.0702735
Gm52968	ENSMUSG00000118623	28.5424	1.23805	0.961971	0.00433234	0.0702735
Tdrkh	ENSMUSG00000041912	250.62	0.841415	0.520252	0.00433684	0.0702914
C130021I20Rik	ENSMUSG00000052951	37.4778	-0.145955	0.306568	0.00433971	0.0702914
Sec14l1	ENSMUSG00000020823	2509.68	-0.309935	0.124965	0.0043484	0.0703813
Jph1	ENSMUSG00000042686	2000.44	0.698783	0.38952	0.00435528	0.0704418
Fndc8	ENSMUSG00000018844	7.33427	1.77309	1.8789	0.00436326	0.07052
Rps6ka5	ENSMUSG00000021180	321.847	0.522409	0.251878	0.00439199	0.0709331
Vldlr	ENSMUSG00000024924	3326.28	0.74769	0.433291	0.0044105	0.0711809
Erg	ENSMUSG00000040732	231.061	1.08294	0.802089	0.00442097	0.0712985
Hmgb1-ps8	ENSMUSG00000097295	33.5291	-1.24389	1.05436	0.00444737	0.0716727
H2-T10	ENSMUSG00000079491	800.398	0.970077	0.664424	0.00446055	0.0718334
Heca	ENSMUSG00000039879	2298.22	-0.454588	0.208679	0.0044789	0.0720255
mt-Co1	ENSMUSG00000064351	731707	0.519149	0.250419	0.0044769	0.0720255
Ugdh	ENSMUSG00000029201	1918.16	-0.555729	0.27943	0.00448267	0.0720344
Ap3s1	ENSMUSG00000024480	1210.53	0.771292	0.452204	0.00449445	0.0721242
Sprr2a1	ENSMUSG00000078664	678.293	-0.121973	0.284899	0.00449469	0.0721242
Scoc	ENSMUSG00000063253	1046.37	0.546763	0.270346	0.0045072	0.0722216
Gm7967	ENSMUSG00000100009	59.789	0.863543	0.567877	0.00450721	0.0722216
Itga10	ENSMUSG00000090210	90.9373	-0.846723	0.542947	0.00453296	0.0725307
A930030B08Rik	ENSMUSG00000108985	8.38697	-0.174453	0.338802	0.00453098	0.0725307
Pdha1	ENSMUSG00000031299	11412.4	0.516954	0.254485	0.00454562	0.0726813
Ugt1a9	ENSMUSG00000090175	6.95937	-0.0895927	0.262697	0.00455353	0.072704
Kcnq1ot1	ENSMUSG00000101609	339.114	-0.431145	0.193224	0.00455032	0.072704
Vdac2	ENSMUSG00000021771	5916.55	0.410817	0.179322	0.00456143	0.0727783
Gm29966	ENSMUSG00000118017	2.91437	-0.077047	0.256347	0.0045672	0.0728185
Gm12002	ENSMUSG00000086584	56.2755	1.24262	1.08947	0.00457093	0.0728263
Proca1	ENSMUSG00000044122	275.39	1.05672	0.778625	0.00458621	0.072966
Haglr	ENSMUSG00000075277	9.18576	1.53499	1.49889	0.00458458	0.072966
Gm48765	ENSMUSG00000114407	280.285	-0.589179	0.305964	0.00460165	0.0731597
Dbi	ENSMUSG00000026385	12987.9	0.797063	0.487589	0.0046082	0.0732119
Immp2l	ENSMUSG00000056899	198.45	0.847165	0.544487	0.00461334	0.0732417
Gm18492	ENSMUSG00000106268	3.14419	-1.52826	1.16879	0.00463813	0.0735831
Mrps28	ENSMUSG00000040269	1049.13	0.508525	0.245388	0.00464338	0.0736143
Skint1	ENSMUSG00000089773	229.115	-1.07061	0.863357	0.00465422	0.073734
Coq3	ENSMUSG00000028247	721.559	0.443766	0.202114	0.00466399	0.0737342
AV039307	ENSMUSG00000087519	9.68104	1.30859	1.56031	0.0046641	0.0737342
9530026P05Rik	ENSMUSG00000097462	63.3889	0.883926	0.581808	0.0046628	0.0737342
Fgf21	ENSMUSG00000030827	7.80671	1.29641	1.01937	0.00467139	0.0737455
Gm10067	ENSMUSG00000095279	4.24144	-0.102808	0.269381	0.00466821	0.0737455
Sccpdh	ENSMUSG00000038936	1161.84	0.452461	0.207395	0.0046771	0.0737836
Hoxd8	ENSMUSG00000027102	1045.89	0.630908	0.339842	0.00468077	0.0737896
Bach1	ENSMUSG00000025612	1396.15	-0.553174	0.28121	0.00469734	0.0739936
Gm8797	ENSMUSG00000103034	2426.18	0.630823	0.339735	0.00470032	0.0739936
Prkaca	ENSMUSG00000005469	2467.19	0.459919	0.214931	0.00471127	0.0740101
Cavin2	ENSMUSG00000045954	3483.73	1.22005	0.994089	0.00471	0.0740101
Ghr	ENSMUSG00000055737	9655.43	1.0714	0.821546	0.00470686	0.0740101
Pdss2	ENSMUSG00000038240	295.188	0.419962	0.187528	0.00472301	0.0741318
Gm16279	ENSMUSG00000084998	9.34783	-0.822799	0.505211	0.00472563	0.0741318
Crtam	ENSMUSG00000032021	14.9637	-0.205084	0.383441	0.00473115	0.0741666
Gm12592	ENSMUSG00000053263	15.0798	0.80334	0.484079	0.00475972	0.0745623
Cfap410	ENSMUSG00000020284	339.075	0.555972	0.282097	0.00477396	0.0747331
Spp2	ENSMUSG00000026295	2.81768	-0.0640121	0.250777	0.00478663	0.0748448
Kctd11	ENSMUSG00000046731	1461.17	-0.804139	0.514477	0.00478777	0.0748448
Gm49194	ENSMUSG00000115373	21.3542	-0.568794	0.291284	0.00479148	0.0748506
Kcnd3	ENSMUSG00000040896	13.162	0.898529	0.595134	0.00481069	0.0750983
Msantd1	ENSMUSG00000051246	52.4966	-0.981856	0.742244	0.00481699	0.0751324
Lce1k	ENSMUSG00000095870	570.038	-0.973606	0.729181	0.00481957	0.0751324
Coch	ENSMUSG00000020953	363.39	1.23238	1.14944	0.00482492	0.0751634
Tbx15	ENSMUSG00000027868	3492.3	0.607086	0.319664	0.00483939	0.0753366
Thnsl2	ENSMUSG00000054474	324.148	0.696315	0.40329	0.00484955	0.0754423
Parp16	ENSMUSG00000032392	226.318	0.575868	0.298757	0.00486128	0.0755724
Kpna2	ENSMUSG00000018362	1439.89	-0.776583	0.485889	0.00486806	0.0755729
Apobec2	ENSMUSG00000040694	21578.2	0.820984	0.528177	0.00486601	0.0755729
Smco1	ENSMUSG00000046345	609.249	0.744987	0.45211	0.00490904	0.0761564
Gm38190	ENSMUSG00000102302	30.5372	-0.827627	0.534157	0.00491327	0.0761692
Elovl6	ENSMUSG00000041220	4147.6	-0.970041	0.732959	0.00492399	0.0762827
Pex1	ENSMUSG00000005907	401.181	0.315929	0.129818	0.0049301	0.0763243
Gpx4	ENSMUSG00000075706	17441.5	0.726463	0.431926	0.00493349	0.0763243
Txnl4b	ENSMUSG00000031723	351.091	0.340903	0.142892	0.00493754	0.0763344
Cs	ENSMUSG00000005683	13581.4	0.31658	0.127625	0.00495788	0.0764788
Sim1	ENSMUSG00000019913	48.4667	0.972121	0.739003	0.00496082	0.0764788
Pld2	ENSMUSG00000020828	1134.42	-0.548905	0.278193	0.00495972	0.0764788
Tpi1	ENSMUSG00000023456	37130.5	0.612489	0.315791	0.00497648	0.0764788
Ptprc	ENSMUSG00000026395	1794.77	-0.260876	0.502879	0.00497759	0.0764788
Pdk2	ENSMUSG00000038967	3483.81	0.716097	0.420114	0.00496935	0.0764788
Egr4	ENSMUSG00000071341	5.64362	-0.0719392	0.254057	0.00497658	0.0764788
Gm13410	ENSMUSG00000083116	2.75186	0.0532774	0.246943	0.00497467	0.0764788
Or13a18	ENSMUSG00000093942	63.3057	-0.531222	0.26682	0.00496862	0.0764788
Dip2b	ENSMUSG00000023026	1524.7	-0.57128	0.299801	0.00498757	0.0765273
Amhr2	ENSMUSG00000023047	208.456	0.897073	0.622788	0.00498441	0.0765273
Wfs1	ENSMUSG00000039474	767.166	0.451497	0.210064	0.00499324	0.0765618
Fah	ENSMUSG00000030630	1159.83	0.908434	0.630828	0.00500082	0.0765734
Grsf1	ENSMUSG00000044221	2127.05	0.340187	0.142859	0.00499904	0.0765734
Uqcc1	ENSMUSG00000005882	1624.79	0.800622	0.505358	0.00500844	0.0765854
Ucp3	ENSMUSG00000032942	1411.29	1.08222	0.868193	0.00500843	0.0765854
Reep5	ENSMUSG00000005873	6885.96	0.507758	0.248586	0.00501254	0.0765958
Nat8f2	ENSMUSG00000033634	18.1653	-0.0831541	0.259418	0.00501656	0.076605
Esm1	ENSMUSG00000042379	33.3626	-0.209169	0.390193	0.00502285	0.0766489
BC048679	ENSMUSG00000061877	51.8607	1.09652	0.918652	0.00502627	0.076649
Pcbp4	ENSMUSG00000023495	989.652	0.425693	0.193522	0.00503494	0.076729
Cdk6	ENSMUSG00000040274	956.278	-0.6462	0.36316	0.00504155	0.0767775
Mcam	ENSMUSG00000032135	2977.26	1.04771	0.840391	0.00504641	0.0767993
Smim10l2a	ENSMUSG00000054850	24.8413	0.838876	0.554613	0.00507372	0.0771103
Gm10603	ENSMUSG00000099137	60.8152	0.772605	0.482876	0.00507237	0.0771103
Ehd3	ENSMUSG00000024065	617.823	0.957312	0.708589	0.00507862	0.0771325
Trf	ENSMUSG00000032554	18441.8	1.18607	1.12534	0.00509626	0.0772956
Zdhhc2	ENSMUSG00000039470	274.424	0.788132	0.502621	0.00509539	0.0772956
Cacna2d1	ENSMUSG00000040118	3017.96	0.694084	0.406095	0.00510512	0.0773253
Rgs13	ENSMUSG00000051079	11.5683	-0.196355	0.368931	0.00510495	0.0773253
4732440D04Rik	ENSMUSG00000090031	160.073	-0.469936	0.224864	0.00511078	0.0773588
Slc26a10	ENSMUSG00000040441	42.304	1.1519	1.10512	0.00511471	0.077366
Mogat1	ENSMUSG00000012187	67.4934	1.22693	1.17823	0.00512375	0.0774505
Klf12	ENSMUSG00000072294	122.936	-0.562749	0.294702	0.00513458	0.0775619
Chi3l1	ENSMUSG00000064246	122.474	-1.12012	1.0254	0.00514057	0.0776001
Etv6	ENSMUSG00000030199	886.964	-0.419836	0.191566	0.0051601	0.0777326
Ighv7-3	ENSMUSG00000076652	7.98969	-0.0571656	0.248193	0.00515941	0.0777326
Gm29055	ENSMUSG00000100768	31.7088	-0.927547	0.685368	0.00516502	0.0777326
Gm29560	ENSMUSG00000101641	5.07937	-0.123006	0.285351	0.00516668	0.0777326
Gm44386	ENSMUSG00000107689	378.424	0.883009	0.619896	0.00515931	0.0777326
Ndrg2	ENSMUSG00000004558	27371.6	0.642673	0.36103	0.00517819	0.0777492
Sparc	ENSMUSG00000018593	38989.7	0.936617	0.685114	0.0051763	0.0777492
Lrrc3	ENSMUSG00000051652	157.337	0.834787	0.559567	0.00517278	0.0777492
Tmem126b	ENSMUSG00000030614	1008.93	0.449402	0.210382	0.00518604	0.0777629
Gm37277	ENSMUSG00000103280	10.8874	-0.257641	0.491069	0.00518271	0.0777629
Lrrc30	ENSMUSG00000073375	550.382	0.876839	0.612312	0.00520492	0.0779938
Pex11b	ENSMUSG00000028102	887.12	0.296367	0.12053	0.00521523	0.078096
Dbx2	ENSMUSG00000045608	6.53978	-0.133801	0.294316	0.00522964	0.0781032
Epm2a	ENSMUSG00000055493	1132.65	0.649587	0.371021	0.00522649	0.0781032
Dgat2l6	ENSMUSG00000067597	70.7774	-0.389548	1.41409	0.005229	0.0781032
Ighv11-2	ENSMUSG00000096108	115.353	-0.0802088	0.257894	0.00522077	0.0781032
Chd9	ENSMUSG00000056608	2865.64	-0.600341	0.3291	0.00523774	0.0781721
Rnf224	ENSMUSG00000089953	22.2903	-1.00879	0.814382	0.00524395	0.0782126
Pde4d	ENSMUSG00000021699	918.19	0.89943	0.637995	0.00525235	0.0782338
F830112A20Rik	ENSMUSG00000103159	7.18668	-1.08936	0.868623	0.00525076	0.0782338
Cacna2d4	ENSMUSG00000041460	43.3074	-0.744198	0.465969	0.00525599	0.0782361
Unkl	ENSMUSG00000015127	617.795	-0.43611	0.203381	0.00527931	0.078513
Akr1c13	ENSMUSG00000021213	283.534	0.917477	0.675516	0.00528641	0.078513
Spdef	ENSMUSG00000024215	3.10199	-0.135637	0.295928	0.00529911	0.078513
Rac2	ENSMUSG00000033220	1525.13	-0.150634	0.310846	0.00529545	0.078513
Azgp1	ENSMUSG00000037053	20.1495	-0.1664	0.328171	0.00529617	0.078513
Map7d3	ENSMUSG00000067878	47.5105	0.878975	0.618783	0.00529765	0.078513
Gm41396	ENSMUSG00000116223	5.52495	-0.248542	0.46533	0.00528707	0.078513
Clpb	ENSMUSG00000001829	1206.72	0.533587	0.272463	0.0053092	0.0786105
Gm42659	ENSMUSG00000105655	14.1418	-0.88083	0.612283	0.00531622	0.0786626
Asb5	ENSMUSG00000031519	3525.33	0.79785	0.519318	0.00533197	0.0788434
Rom1	ENSMUSG00000071648	234.091	0.545548	0.282182	0.00534226	0.0789436
Zfp831	ENSMUSG00000050600	60.2007	-0.145768	0.305802	0.00536246	0.0790857
Ctnna3	ENSMUSG00000060843	97.369	0.904849	0.661863	0.00535976	0.0790857
Trbc1	ENSMUSG00000076490	249.781	-1.07788	1.02536	0.00535989	0.0790857
Aarsd1	ENSMUSG00000075528	608.627	0.441749	0.20623	0.00538151	0.0793145
Gm15551	ENSMUSG00000086679	81.8456	1.1902	1.37504	0.00538659	0.0793371
Eif4ebp1	ENSMUSG00000031490	2635.39	0.765764	0.490731	0.00540957	0.0794255
Ginm1	ENSMUSG00000040006	2639.73	0.693124	0.414382	0.00539853	0.0794255
Gm13375	ENSMUSG00000075514	73.3284	0.692196	0.414452	0.00540684	0.0794255
Gm37567	ENSMUSG00000104046	1011.01	-0.350663	0.150993	0.00540482	0.0794255
Gm44667	ENSMUSG00000109539	30.1281	-0.670992	0.397641	0.0054103	0.0794255
Tmppe	ENSMUSG00000079260	149.559	-0.69955	0.426077	0.00542474	0.0795854
Pfn2	ENSMUSG00000027805	2787.68	0.657981	0.372394	0.00542882	0.0795931
Aspa	ENSMUSG00000020774	531.93	0.832284	0.564646	0.00543471	0.0796274
Eif4e3	ENSMUSG00000093661	889.56	0.690404	0.40831	0.00543876	0.0796348
Sntg2	ENSMUSG00000020672	45.6705	1.00801	0.82301	0.0054446	0.0796682
Stac	ENSMUSG00000032502	44.0266	0.806123	0.537779	0.00545456	0.079753
Thtpa	ENSMUSG00000045691	555.869	0.355178	0.153143	0.00545751	0.079753
Ctdspl	ENSMUSG00000047409	1723.37	0.483072	0.235711	0.00546144	0.0797584
Pigo	ENSMUSG00000028454	513.35	-0.457487	0.220685	0.00547432	0.0798944
Wnt2	ENSMUSG00000010797	326.92	-1.02299	0.926178	0.00550135	0.0800215
Proc	ENSMUSG00000024386	9.37659	-0.10462	0.271833	0.00549299	0.0800215
Tradd	ENSMUSG00000031887	412.362	-0.28481	0.116104	0.00549524	0.0800215
Mgll	ENSMUSG00000033174	9519.76	0.806574	0.502117	0.00550322	0.0800215
Ankrd23	ENSMUSG00000067653	10578.9	0.916272	0.689595	0.00550444	0.0800215
Xndc1	ENSMUSG00000099481	478.541	-0.402186	0.182314	0.00549286	0.0800215
Cnnm4	ENSMUSG00000037408	297.99	-0.5085	0.256862	0.00551384	0.0801061
4833419F23Rik	ENSMUSG00000117401	63.3518	0.965092	0.829855	0.00552931	0.0802789
Mmd	ENSMUSG00000003948	5513.26	1.114	1.11877	0.00555284	0.0804811
Gm28802	ENSMUSG00000099719	6.9667	1.27614	1.2771	0.00555018	0.0804811
Gm45792	ENSMUSG00000108884	66.9189	-0.546072	0.286192	0.00555401	0.0804811
Gatd3a	ENSMUSG00000053329	2986.48	0.505982	0.255198	0.00556773	0.0806278
Ggct	ENSMUSG00000002797	2348.37	-0.831678	0.592803	0.00557802	0.0806782
Csta3	ENSMUSG00000094733	4.52991	-0.0621179	0.250003	0.00557841	0.0806782
Acaa2	ENSMUSG00000036880	6300.39	0.516583	0.257877	0.00558212	0.0806798
2310002L09Rik	ENSMUSG00000028396	1380.45	0.723023	0.455646	0.00560664	0.080982
Gbx1	ENSMUSG00000067724	5.48972	-0.134228	0.294582	0.0056214	0.0811428
Ntrk3	ENSMUSG00000059146	228.523	0.968647	0.811296	0.00562573	0.0811531
Ntrk3	ENSMUSG00000059146	228.523	0.968647	0.811296	0.00562573	0.0811531
Gm7463	ENSMUSG00000106889	3.2742	-0.0465035	0.244873	0.00563495	0.0812339
Rorc	ENSMUSG00000028150	2115.34	0.703611	0.43516	0.00564662	0.0813499
Hhipl2	ENSMUSG00000053461	12.2882	-0.203991	0.375335	0.00565221	0.081378
Mgst1	ENSMUSG00000008540	6266.51	0.833774	0.563757	0.00566419	0.0814145
Map3k2	ENSMUSG00000024383	1138.99	-0.335855	0.143658	0.00567653	0.0814145
Muc20	ENSMUSG00000035638	5.65308	-0.0742259	0.255049	0.00567251	0.0814145
Klhl34	ENSMUSG00000047485	99.9658	0.967448	0.802794	0.0056744	0.0814145
Il4i1	ENSMUSG00000074141	66.5768	-0.229442	0.42649	0.00566912	0.0814145
Il4i1	ENSMUSG00000074141	66.5768	-0.229442	0.42649	0.00566912	0.0814145
A230001M10Rik	ENSMUSG00000105891	4.07178	-0.140914	0.300829	0.00566525	0.0814145
Eepd1	ENSMUSG00000036611	3197.61	0.992598	0.824047	0.00568473	0.0814799
Coro6	ENSMUSG00000020836	1764.99	0.650536	0.38437	0.00571424	0.0815379
Oxnad1	ENSMUSG00000021906	503.712	0.630715	0.362642	0.00570745	0.0815379
Mstn	ENSMUSG00000026100	4285.54	0.656925	0.389088	0.00571153	0.0815379
Styxl2	ENSMUSG00000026564	536.859	0.770997	0.513484	0.00570921	0.0815379
Spaar	ENSMUSG00000028475	143.328	1.05155	1.0126	0.00570082	0.0815379
Klf3	ENSMUSG00000029178	3466.05	-0.586606	0.323801	0.00569355	0.0815379
Gm17473	ENSMUSG00000097805	17.2308	1.12286	1.15373	0.0057126	0.0815379
Rdh14	ENSMUSG00000020621	848.43	0.452253	0.217007	0.00572528	0.0816436
Cd300e	ENSMUSG00000048498	6.40912	1.32515	2.13479	0.00573734	0.0817635
Sgms1os1	ENSMUSG00000097787	85.9892	0.784215	0.529782	0.0057478	0.0818606
Tmem163	ENSMUSG00000026347	20.0931	-0.127802	0.289191	0.00576337	0.0820302
Abcb4	ENSMUSG00000042476	1224.32	0.755193	0.499606	0.00578005	0.0822153
Synm	ENSMUSG00000030554	9107.64	0.739668	0.478457	0.00580774	0.082488
Hibch	ENSMUSG00000041426	1606.54	0.713972	0.441573	0.00580997	0.082488
Il1bos	ENSMUSG00000074805	18.0152	-0.815745	0.580538	0.00581026	0.082488
Sat2	ENSMUSG00000069835	130.661	0.766595	0.511636	0.00581663	0.0825262
Prkd1	ENSMUSG00000002688	321.634	1.05318	1.12035	0.00585951	0.0826975
Idh1	ENSMUSG00000025950	4712.27	0.667894	0.395656	0.005849	0.0826975
Anapc5	ENSMUSG00000029472	12612.6	0.382899	0.176154	0.00584352	0.0826975
Slc25a4	ENSMUSG00000031633	52462.3	0.719132	0.456481	0.0058379	0.0826975
Supt3	ENSMUSG00000038954	252.991	0.535784	0.281341	0.00585537	0.0826975
Clrn1	ENSMUSG00000043850	14.3114	1.09593	1.13884	0.00584771	0.0826975
Tmem120b	ENSMUSG00000054434	866.229	0.704908	0.440853	0.00583664	0.0826975
C030034I22Rik	ENSMUSG00000073374	88.0995	-0.586017	0.327238	0.0058656	0.0826975
Gm16092	ENSMUSG00000089714	13.1515	1.18815	2.02842	0.00586349	0.0826975
NA	ENSMUSG00000104594	6.10715	-0.0329303	0.241567	0.00585419	0.0826975
Fcrl2	ENSMUSG00000015852	904.693	-0.971018	0.891667	0.00587991	0.0828202
Nampt	ENSMUSG00000020572	3693.94	0.636805	0.372382	0.00588168	0.0828202
Chga	ENSMUSG00000021194	25.3664	-1.06129	1.17746	0.00590301	0.0830119
Pitx1	ENSMUSG00000021506	45.8614	0.907237	0.711973	0.00591574	0.0830119
Gas7	ENSMUSG00000033066	3268.76	-0.543657	0.287139	0.00590712	0.0830119
Gmip	ENSMUSG00000036246	777.406	-0.552614	0.296308	0.00589969	0.0830119
Il18	ENSMUSG00000039217	922.285	-0.743507	0.494738	0.00591534	0.0830119
Sanbr	ENSMUSG00000042208	583.509	0.505019	0.257803	0.00592026	0.0830119
Gm45769	ENSMUSG00000107838	93.7736	0.58074	0.32069	0.00592122	0.0830119
Crat	ENSMUSG00000026853	5909.79	0.570861	0.312557	0.00592704	0.0830415
Zcchc17	ENSMUSG00000028772	1088.66	0.400874	0.185637	0.00593833	0.0830958
Gm31166	ENSMUSG00000109695	143.943	0.728517	0.475218	0.00593791	0.0830958
E330020D12Rik	ENSMUSG00000073538	42.3769	-0.253172	0.477978	0.00595748	0.0833118
Pfkp	ENSMUSG00000021196	3505.66	-0.462884	0.229203	0.00597537	0.0833588
Smap2	ENSMUSG00000032870	1474.5	-0.471983	0.234275	0.00597572	0.0833588
Slc24a2	ENSMUSG00000037996	21.1445	-0.273245	0.529029	0.00597558	0.0833588
Flot1	ENSMUSG00000059714	1629.97	0.530049	0.277327	0.00596918	0.0833588
Paqr7	ENSMUSG00000037348	2138.21	-0.75347	0.512008	0.00598465	0.0834315
Adra1d	ENSMUSG00000027335	22.7685	1.06454	1.14856	0.0059965	0.083441
Chchd6	ENSMUSG00000030086	457.296	0.670229	0.407659	0.00599458	0.083441
4931406C07Rik	ENSMUSG00000031938	1285.53	0.84757	0.632648	0.00599613	0.083441
Hmga1	ENSMUSG00000046711	1829.35	-0.695285	0.441669	0.00601156	0.0835987
Rassf5	ENSMUSG00000026430	1112.12	-0.684955	0.432083	0.00603649	0.0837376
Ccr7	ENSMUSG00000037944	50.9252	-0.139972	0.299941	0.00603601	0.0837376
Iglc1	ENSMUSG00000105906	244.889	-0.0595993	0.249028	0.0060324	0.0837376
Gm35206	ENSMUSG00000112304	4.06733	1.49643	1.17071	0.00603052	0.0837376
Gm10275	ENSMUSG00000069682	7055.75	-0.742255	0.494872	0.0060445	0.0837968
Sqstm1	ENSMUSG00000015837	9596.28	0.465893	0.22901	0.00606298	0.0839443
Alg9	ENSMUSG00000032059	613.182	0.644945	0.385207	0.00606229	0.0839443
Gm2381	ENSMUSG00000092225	4.69027	1.21685	1.09813	0.00606792	0.0839443
Gm29895	ENSMUSG00000110382	14.0046	-1.00473	0.976027	0.00607012	0.0839443
Trim63	ENSMUSG00000028834	3203.86	0.881952	0.68919	0.00607757	0.0839956
Notch2	ENSMUSG00000027878	3331.08	-0.441209	0.215134	0.00610343	0.084202
Ostn	ENSMUSG00000052276	107.758	0.848362	0.645067	0.0061033	0.084202
AA414992	ENSMUSG00000113342	3.61145	-0.156516	0.316304	0.00610377	0.084202
Mtus1	ENSMUSG00000045636	2706.23	0.51542	0.267013	0.00611827	0.0843233
Tcf15	ENSMUSG00000068079	32.8177	0.86444	0.666768	0.00612008	0.0843233
Rfx1	ENSMUSG00000031706	421.119	-0.545525	0.296171	0.00613793	0.0845172
Lhx6	ENSMUSG00000026890	76.5558	0.855268	0.661345	0.00615372	0.0846684
Gm16168	ENSMUSG00000089941	31.901	0.160273	0.320452	0.00615647	0.0846684
Agxt	ENSMUSG00000026272	9.06073	-0.0744423	0.255014	0.00618601	0.084718
Impg2	ENSMUSG00000035270	14.1008	-0.924006	0.780537	0.00618526	0.084718
Gper1	ENSMUSG00000053647	18.2115	0.82026	0.60104	0.00618573	0.084718
Rhob	ENSMUSG00000054364	2701.72	0.635111	0.37134	0.00618653	0.084718
Zfp408	ENSMUSG00000075040	354.53	-0.500029	0.258041	0.00617261	0.084718
C430014B12Rik	ENSMUSG00000097564	15.7174	0.678394	0.422586	0.00618035	0.084718
Smim36	ENSMUSG00000110344	375.593	1.00273	1.02486	0.00617037	0.084718
Ablim2	ENSMUSG00000029095	807.442	0.548457	0.297302	0.00620756	0.0849541
D930019O06Rik	ENSMUSG00000097083	30.3012	0.920471	0.761267	0.00621422	0.0849934
Gstm4	ENSMUSG00000027890	496.054	0.524126	0.275989	0.00623377	0.0851044
Rims2	ENSMUSG00000037386	5.14374	-0.349586	0.841006	0.00624035	0.0851044
Tigd4	ENSMUSG00000047819	154.821	0.96031	0.898559	0.0062271	0.0851044
Gm15432	ENSMUSG00000086691	122.595	-0.865616	0.699703	0.00624132	0.0851044
Ighv9-3	ENSMUSG00000096459	170.119	-0.021949	0.239685	0.00623282	0.0851044
Ccdc146	ENSMUSG00000064280	107.316	0.932794	0.860646	0.0062486	0.0851518
Mtrf1	ENSMUSG00000022022	301.378	0.544862	0.2943	0.00626077	0.0852659
Mal2	ENSMUSG00000024479	980.498	-0.725117	0.486196	0.0062749	0.0854065
Pink1	ENSMUSG00000028756	9970.46	0.52882	0.2811	0.00628707	0.0854683
Fbxo40	ENSMUSG00000047746	3546.72	0.848674	0.648246	0.00628665	0.0854683
Tmem185a	ENSMUSG00000073139	820.442	0.387034	0.176845	0.00629379	0.0855078
Rad50	ENSMUSG00000020380	1021.47	0.624989	0.370453	0.00630802	0.0855456
Dld	ENSMUSG00000020664	4931.93	0.483219	0.244885	0.00630145	0.0855456
Gm6475	ENSMUSG00000116838	6.97929	0.174371	0.337117	0.0063062	0.0855456
Ptp4a1	ENSMUSG00000117310	4530.33	0.646488	0.382612	0.00631528	0.0855922
Rilp	ENSMUSG00000038195	427.35	0.641494	0.389165	0.00632062	0.0856129
C920009B18Rik	ENSMUSG00000097352	35.1231	-0.887825	0.744021	0.0063327	0.0857248
Fars2	ENSMUSG00000021420	705.319	0.392542	0.180961	0.00634973	0.0859034
Gm48194	ENSMUSG00000114835	29.9431	-0.511646	0.267094	0.00635666	0.0859452
1700001O22Rik	ENSMUSG00000044320	35.8492	-0.709764	0.469817	0.00636443	0.0859985
Med9	ENSMUSG00000061650	576.395	0.348851	0.153917	0.00638003	0.0861574
Kcnj12	ENSMUSG00000042529	374.32	0.732429	0.497523	0.00639359	0.0862366
Gm10687	ENSMUSG00000097617	329.049	0.962248	0.944832	0.00639177	0.0862366
Slc26a9	ENSMUSG00000042268	75.3455	-0.970044	1.09428	0.00640896	0.0863918
Cd28	ENSMUSG00000026012	56.3096	-0.193832	0.363813	0.00641602	0.086435
Pdhb	ENSMUSG00000021748	4933.21	0.395669	0.182897	0.00643583	0.0864421
Rilpl1	ENSMUSG00000029392	2492.2	0.787158	0.569107	0.0064297	0.0864421
Slc22a2	ENSMUSG00000040966	13.0862	1.08435	1.35482	0.00642249	0.0864421
Cgrrf1	ENSMUSG00000055128	1018.97	0.485169	0.248176	0.00643272	0.0864421
Gm19065	ENSMUSG00000107873	9.31602	0.116392	0.279976	0.00643144	0.0864421
Gpsm1	ENSMUSG00000026930	919.616	-0.566507	0.315342	0.00644607	0.0864761
Tmem151b	ENSMUSG00000096847	10.4931	-0.249905	0.468393	0.00644308	0.0864761
Sgcd	ENSMUSG00000020354	457.87	0.892049	0.765332	0.00646107	0.0866255
Gabarapl1	ENSMUSG00000030161	2372.54	0.47257	0.238269	0.00647454	0.0867484
Plcg2	ENSMUSG00000034330	531.275	-0.702657	0.466889	0.00647798	0.0867484
Sgcg	ENSMUSG00000035296	3823.16	0.762327	0.542338	0.00648528	0.0867943
Ube2w	ENSMUSG00000025939	991.238	0.455964	0.22575	0.0064949	0.0868712
Mdh2	ENSMUSG00000019179	12645.2	0.467156	0.242543	0.00650033	0.0868901
Gm48966	ENSMUSG00000115314	26.1224	-0.807017	0.60856	0.00650406	0.0868901
Mob3c	ENSMUSG00000028709	450.569	-0.309644	0.132765	0.0065232	0.087042
Ctdsp2-ps	ENSMUSG00000040540	11.5518	0.0589552	0.248775	0.00652303	0.087042
Ighd	ENSMUSG00000104213	255.184	-0.155387	0.315156	0.00654206	0.0872417
Lipe	ENSMUSG00000003123	9328.68	0.253942	0.47941	0.00656503	0.0873038
Gatad1	ENSMUSG00000007415	1567.49	0.409313	0.193839	0.00656312	0.0873038
Kpna3	ENSMUSG00000021929	2933.93	0.413648	0.198875	0.00657112	0.0873038
Masp1	ENSMUSG00000022887	275.012	0.614791	0.367776	0.00657397	0.0873038
Dnm2	ENSMUSG00000033335	2603.32	-0.285788	0.119553	0.00656302	0.0873038
Acap2	ENSMUSG00000049076	2087.29	-0.47498	0.242167	0.00655765	0.0873038
mt-Cytb	ENSMUSG00000064370	307720	0.504803	0.264671	0.00657017	0.0873038
Pxdn	ENSMUSG00000020674	2795.73	0.715025	0.482725	0.00663267	0.0879551
Traf1	ENSMUSG00000026875	242.526	-0.889479	0.82915	0.00663254	0.0879551
Ctcflos	ENSMUSG00000087382	287.385	0.123758	0.285803	0.00663479	0.0879551
Ctcflos	ENSMUSG00000087382	287.385	0.123758	0.285803	0.00663479	0.0879551
Gm8024	ENSMUSG00000095318	3.42694	-0.0470686	0.245017	0.00666972	0.088366
Ptprcap	ENSMUSG00000045826	149.986	-0.19972	0.372312	0.00669241	0.0886141
Tnfrsf13b	ENSMUSG00000010142	219.131	-0.287824	0.572192	0.00670386	0.0886875
Ccdc80	ENSMUSG00000022665	10538.2	0.980364	1.20369	0.00670586	0.0886875
Vmn1r229	ENSMUSG00000117148	54.0092	-0.652125	0.413267	0.00671285	0.0887276
Zkscan6	ENSMUSG00000018347	497.618	-0.416183	0.199845	0.00671724	0.0887332
Aqp11	ENSMUSG00000042797	52.025	0.906923	0.875243	0.00673342	0.0888946
Serpind1	ENSMUSG00000022766	28.5109	-0.937156	0.995227	0.00673779	0.0889
Ccdc43	ENSMUSG00000020925	1116.16	0.340603	0.150696	0.00674658	0.0889188
Ltb4r2	ENSMUSG00000040432	283.169	-0.889397	0.866105	0.00674715	0.0889188
Adhfe1	ENSMUSG00000025911	1830.9	0.968885	1.7862	0.00678043	0.0893026
Cyp2w1	ENSMUSG00000029541	49.2098	-0.238352	0.441471	0.0067922	0.0893026
Ccser2	ENSMUSG00000058690	3217.02	0.518469	0.277004	0.0067852	0.0893026
Aadacl3	ENSMUSG00000078507	55.0336	-0.150869	0.310266	0.00679184	0.0893026
Lce3f	ENSMUSG00000068885	6.21731	-0.0977505	0.26737	0.0068053	0.0894223
Slc22a13b	ENSMUSG00000092212	18.1856	-0.756171	0.538625	0.00681862	0.0895448
Sctr	ENSMUSG00000026387	103.615	0.828552	0.681687	0.00683319	0.0896836
Dnaja3	ENSMUSG00000004069	1817.27	0.316595	0.136795	0.00687739	0.089905
B4galnt1	ENSMUSG00000006731	743.222	-0.770639	0.589456	0.00687541	0.089905
Cox4i2	ENSMUSG00000009876	43.2414	0.731687	0.507932	0.00687025	0.089905
Vac14	ENSMUSG00000010936	1009.09	0.421069	0.20362	0.00687221	0.089905
Lpin1	ENSMUSG00000020593	2847.3	0.909088	0.790682	0.00685442	0.089905
Ttc6	ENSMUSG00000046782	12.7514	-0.0434477	0.243962	0.00686596	0.089905
Sp7	ENSMUSG00000060284	74.0335	-0.0842941	0.258739	0.00687813	0.089905
Anxa6	ENSMUSG00000018340	7051.91	0.73726	0.524536	0.00688716	0.0899362
Zfp979	ENSMUSG00000066000	91.9951	0.936322	1.02822	0.00688854	0.0899362
Thg1l	ENSMUSG00000011254	369.669	0.487669	0.254593	0.00689296	0.0899415
Galnt5	ENSMUSG00000026828	14.1169	-0.954732	0.920203	0.00691572	0.0901707
Mrps31	ENSMUSG00000031533	671.302	0.41502	0.199673	0.00692259	0.0901707
Cd276	ENSMUSG00000035914	271.379	-0.443709	0.221195	0.0069195	0.0901707
Septin1	ENSMUSG00000000486	173.544	-0.788696	0.620134	0.0069356	0.0902877
Septin1	ENSMUSG00000000486	173.544	-0.788696	0.620134	0.0069356	0.0902877
Taf9b	ENSMUSG00000047242	453.141	0.459147	0.232329	0.00694153	0.0903124
4930486L24Rik	ENSMUSG00000050345	18.484	0.0220761	0.239686	0.00695823	0.0903739
Gm10053	ENSMUSG00000058927	3057.53	0.506648	0.274475	0.00695968	0.0903739
Fam8a1	ENSMUSG00000069237	1661.29	0.304973	0.130934	0.00696238	0.0903739
Gm49906	ENSMUSG00000117222	15.3136	1.03242	1.0435	0.00695202	0.0903739
Arhgap4	ENSMUSG00000031389	308.477	-0.907164	1.10277	0.00697719	0.0904614
A930038B10Rik	ENSMUSG00000097310	7.40714	-0.966611	1.22341	0.00697706	0.0904614
Ephx2	ENSMUSG00000022040	1762.73	0.935991	1.10135	0.00699391	0.0905734
Lox	ENSMUSG00000024529	1419.43	0.801534	0.632948	0.00699039	0.0905734
Drosha	ENSMUSG00000022191	1270.58	0.305091	0.131369	0.00699798	0.0905737
Ly6h	ENSMUSG00000022577	31.9481	0.222999	0.410583	0.00705997	0.0913233
Akna	ENSMUSG00000039158	462.027	-0.890063	1.00291	0.00707728	0.0914944
Rmdn2	ENSMUSG00000036368	217.781	0.664173	0.437721	0.00709624	0.0916866
Dlst	ENSMUSG00000004789	4959.93	0.298465	0.127745	0.00711392	0.0918093
Gm49971	ENSMUSG00000117599	66.9489	-0.571697	0.334923	0.00711004	0.0918093
Gys1	ENSMUSG00000003865	4376.35	0.603313	0.366492	0.00713076	0.091868
Klhl38	ENSMUSG00000022357	601.574	0.869759	0.798453	0.00712975	0.091868
Gm4459	ENSMUSG00000083626	1174.05	0.537371	0.300541	0.00712866	0.091868
Gbe1	ENSMUSG00000022707	1573.55	0.619908	0.384604	0.00713495	0.0918692
Cav2	ENSMUSG00000000058	4155.17	0.887839	0.803868	0.00714268	0.0919159
NA	ENSMUSG00000084708	11.1926	0.0369652	0.242398	0.00714833	0.0919358
Avil	ENSMUSG00000025432	152.678	-0.84264	0.786452	0.0071638	0.092082
Coro1c	ENSMUSG00000004530	2991.02	-0.452487	0.23006	0.0071708	0.0921191
Kmt5c	ENSMUSG00000059851	756.727	-0.430414	0.213236	0.00717813	0.0921605
Numbl	ENSMUSG00000063160	594.466	-0.399085	0.191342	0.00720992	0.0925157
Gm19522	ENSMUSG00000116903	55.7022	0.765757	0.587432	0.00721934	0.0925835
Mecom	ENSMUSG00000027684	114.283	0.841042	0.776715	0.00724672	0.0928815
Slc35c1	ENSMUSG00000049922	486.074	-0.325512	0.143494	0.00725375	0.0929185
Irs2	ENSMUSG00000038894	944.049	0.4726	0.245911	0.0072594	0.0929341
Or1l4	ENSMUSG00000059429	40.6637	-0.531234	0.297045	0.00726326	0.0929341
Tlr5	ENSMUSG00000079164	124.61	-0.575444	0.342369	0.00730099	0.0933103
Gm5559	ENSMUSG00000096617	19.7639	-0.0873926	0.261188	0.00730024	0.0933103
1110002E22Rik	ENSMUSG00000090066	1657.54	0.691414	0.480821	0.00732465	0.0935594
Gm49902	ENSMUSG00000117121	3.80421	-0.162184	0.321504	0.0073486	0.0938118
Gm47221	ENSMUSG00000112319	340.7	-0.354998	0.162263	0.00735497	0.0938397
Dcps	ENSMUSG00000032040	520.797	0.284422	0.120967	0.00737075	0.0939875
Fbn1	ENSMUSG00000027204	4137.24	-0.799137	0.703361	0.00737998	0.0939983
Zc2hc1c	ENSMUSG00000045064	61.8834	0.840469	0.905977	0.00737646	0.0939983
Pxmp2	ENSMUSG00000029499	877.995	0.748982	0.573301	0.00739279	0.094108
Ctla4	ENSMUSG00000026011	89.8793	-0.291129	0.57725	0.00741163	0.0942235
Stradb	ENSMUSG00000026027	1255.73	0.48027	0.25302	0.00741781	0.0942235
Pomgnt1	ENSMUSG00000028700	1495	0.317555	0.139597	0.00740719	0.0942235
Pomgnt1	ENSMUSG00000028700	1495	0.317555	0.139597	0.00740719	0.0942235
Gm15298	ENSMUSG00000086907	133.461	-0.536215	0.304771	0.00741868	0.0942235
Irf5	ENSMUSG00000029771	875.401	-0.460775	0.238991	0.00743263	0.0943473
2610020C07Rik	ENSMUSG00000097537	26.8064	0.669074	0.454624	0.00743949	0.0943809
Syt2	ENSMUSG00000026452	12.2267	0.129968	0.290228	0.00745329	0.0944284
Nae1	ENSMUSG00000031878	1250.19	0.335547	0.150412	0.00745587	0.0944284
Gm20735	ENSMUSG00000110656	21.9105	0.181248	0.345039	0.00745266	0.0944284
Sox6os	ENSMUSG00000030664	39.3716	0.291494	0.578407	0.00746567	0.0944991
Asb11	ENSMUSG00000031382	2785.41	0.8205	0.722893	0.0074932	0.0945273
Proz	ENSMUSG00000031445	8.46149	-0.0558264	0.24768	0.00748316	0.0945273
Lrrc58	ENSMUSG00000034158	2595.25	0.552285	0.316631	0.00747862	0.0945273
Six5	ENSMUSG00000040841	323.143	0.463183	0.240312	0.00749187	0.0945273
Krt14	ENSMUSG00000045545	64326.3	-0.760139	0.625103	0.00748551	0.0945273
Gm47904	ENSMUSG00000113788	5.20173	-1.00483	1.23963	0.00747958	0.0945273
Sdhb	ENSMUSG00000009863	7269.7	0.572578	0.339059	0.00750138	0.0945772
Tagap1	ENSMUSG00000052031	623.4	-0.584385	0.348822	0.00751427	0.0946865
Ap3b2	ENSMUSG00000062444	30.4347	0.886376	1.39454	0.00752728	0.0947972
Yipf7	ENSMUSG00000029158	1051.76	0.72577	0.545603	0.00754214	0.0949087
Gm47234	ENSMUSG00000111030	3.61125	-0.336805	0.77501	0.0075446	0.0949087
Adss1	ENSMUSG00000011148	10522.9	0.732319	0.549548	0.00755752	0.0949646
Pclo	ENSMUSG00000061601	63.1734	0.677089	0.463213	0.00755582	0.0949646
Rem2	ENSMUSG00000022176	8.72552	-0.853433	0.77525	0.00756487	0.0950038
Gm48418	ENSMUSG00000113684	39.3724	-0.685632	0.489272	0.0075734	0.0950577
Sdha	ENSMUSG00000021577	11579.1	0.447938	0.228861	0.00760193	0.0950912
Slit1	ENSMUSG00000025020	37.6722	-0.793987	0.708324	0.0075915	0.0950912
Kbtbd3	ENSMUSG00000025893	226.707	0.49991	0.272547	0.00760548	0.0950912
Pon3	ENSMUSG00000029759	1169.21	0.820013	0.759738	0.00759005	0.0950912
Rasd1	ENSMUSG00000049892	453.047	0.206992	0.383011	0.00759885	0.0950912
Slc25a44	ENSMUSG00000050144	958.962	0.364137	0.168351	0.00760879	0.0950912
Nap1l1	ENSMUSG00000058799	5969.16	0.465815	0.243257	0.00759939	0.0950912
Gm49369	ENSMUSG00000110040	7.0693	0.0408213	0.24331	0.00761001	0.0950912
Fam107a	ENSMUSG00000021750	209.681	0.79863	0.698039	0.00761929	0.0951011
Gm43336	ENSMUSG00000105071	13.7143	-0.860847	0.830596	0.00761567	0.0951011
Mknk2	ENSMUSG00000020190	10247.1	0.400665	0.196635	0.00763062	0.0951896
Ugt2b36	ENSMUSG00000070704	8.84581	-0.0668709	0.251611	0.00764273	0.0952876
4732496C06Rik	ENSMUSG00000108456	36.7788	-0.486937	0.262801	0.00764932	0.0953167
Gpr182	ENSMUSG00000058396	73.7201	0.703004	0.509526	0.00765787	0.0953703
Fam20c	ENSMUSG00000025854	367.87	0.741681	0.557971	0.00766236	0.0953731
Mfsd4b1	ENSMUSG00000038522	58.4913	0.715274	0.534886	0.00767897	0.0955268
Skint7	ENSMUSG00000049214	881.68	-0.330642	0.727439	0.00769059	0.0956184
Vwf	ENSMUSG00000001930	852.474	0.632507	0.41163	0.00769844	0.0956562
Mtmr7	ENSMUSG00000039431	89.6013	-0.84656	0.953177	0.00770216	0.0956562
Pigv	ENSMUSG00000043257	485.966	-0.310866	0.136947	0.00770814	0.0956773
Sgk1	ENSMUSG00000019970	4285.14	0.446619	0.228347	0.00771958	0.0956932
Cby1	ENSMUSG00000022428	431.388	0.332594	0.149535	0.00773076	0.0956932
Wdr93	ENSMUSG00000039099	65.8564	0.257187	0.481774	0.00772731	0.0956932
Ighv8-8	ENSMUSG00000104452	3.6534	-0.0404986	0.243257	0.0077194	0.0956932
C030006K11Rik	ENSMUSG00000116138	450.701	0.533416	0.30518	0.00772816	0.0956932
Cluh	ENSMUSG00000020741	3690.86	0.417106	0.209287	0.00775396	0.0958851
Rasgrf2	ENSMUSG00000021708	566.285	0.275177	0.528981	0.0077628	0.0958851
Gm9939	ENSMUSG00000054247	5.15401	0.121098	0.283103	0.00776337	0.0958851
Etohd2	ENSMUSG00000089875	46.3472	0.571176	0.342621	0.00775532	0.0958851
F12	ENSMUSG00000021492	9.82901	-0.135585	0.294025	0.00777119	0.0959194
Nudt9	ENSMUSG00000029310	1372.98	0.35988	0.166904	0.00777834	0.0959194
Rtn4rl1	ENSMUSG00000045287	608.66	0.67373	0.460944	0.00777898	0.0959194
Il36g	ENSMUSG00000044103	967.165	-0.750707	0.62541	0.00778702	0.0959657
Gm5586	ENSMUSG00000108366	3.32984	0.122014	0.283623	0.00779626	0.0960268
Dym	ENSMUSG00000035765	1332.13	0.464726	0.244247	0.0078179	0.0962405
Gm11934	ENSMUSG00000086127	9.15069	-0.816146	0.671394	0.00782301	0.0962505
Ccdc159	ENSMUSG00000006241	49.4623	0.591452	0.367896	0.00782757	0.0962538
Ampd2	ENSMUSG00000027889	646.787	-0.333753	0.151101	0.00783878	0.0963388
Ccdc191	ENSMUSG00000022701	355.764	-0.825057	1.23455	0.00784664	0.0963825
Gm10851	ENSMUSG00000102329	65.3482	0.125272	0.286683	0.00785331	0.0964116
Csrnp1	ENSMUSG00000032515	603.182	-0.786745	0.737656	0.00786285	0.0964759
Adi1	ENSMUSG00000020629	1235.49	0.372349	0.17477	0.00789394	0.0967514
Enox1	ENSMUSG00000022012	102.143	0.535602	0.309126	0.00789038	0.0967514
Tomt	ENSMUSG00000078630	7.68999	0.151803	0.310327	0.00789921	0.0967631
Tmem205	ENSMUSG00000040883	1357.89	0.656156	0.451085	0.00791287	0.0968776
Dusp23	ENSMUSG00000026544	428.191	0.506219	0.281927	0.00792483	0.096971
Tcta	ENSMUSG00000039461	1309.57	0.472153	0.25265	0.00793037	0.0969859
P4ha3	ENSMUSG00000051048	23.97	-0.812063	1.64832	0.00799287	0.097697
D830026I12Rik	ENSMUSG00000085171	64.5927	0.774594	0.676832	0.00800365	0.0977754
Rgs9	ENSMUSG00000020599	43.9501	-0.729287	0.600482	0.00802368	0.0978068
Opn3	ENSMUSG00000026525	224.012	0.350099	0.826596	0.00801611	0.0978068
Gm15234	ENSMUSG00000085250	11.7104	-0.72431	0.568939	0.00802003	0.0978068
NA	ENSMUSG00000094472	40.0698	-0.684113	0.500405	0.00802069	0.0978068
Wasf3	ENSMUSG00000029636	57.2056	-0.800711	0.898917	0.00803111	0.0978442
Syap1	ENSMUSG00000031357	2124.45	0.599864	0.381172	0.00804759	0.0979387
Hepacam2	ENSMUSG00000044156	106.245	-0.281288	0.542386	0.0080476	0.0979387
Raver2	ENSMUSG00000035275	189.051	0.773445	0.687855	0.00807006	0.0981055
Gpr156	ENSMUSG00000046961	47.1258	0.202623	0.375316	0.00806945	0.0981055
Phf19	ENSMUSG00000026873	72.8875	-0.665946	0.476969	0.0080841	0.0982229
BC006965	ENSMUSG00000041674	57.9583	-0.313878	0.649729	0.00809046	0.0982361
Hs3st5	ENSMUSG00000044499	112.114	0.773835	0.695776	0.00809395	0.0982361
Maged1	ENSMUSG00000025151	3024.13	0.450405	0.234656	0.00810041	0.0982614
Fam181b	ENSMUSG00000051515	21.2601	0.836569	1.38168	0.00812643	0.0985236
Gm20036	ENSMUSG00000093579	12.1968	0.740772	0.571378	0.0081382	0.098613
Ano5	ENSMUSG00000055489	2056.55	0.751492	0.620458	0.00815092	0.0987138
3425401B19Rik	ENSMUSG00000071540	3117.85	0.768466	0.672895	0.00816147	0.0987881
Arap3	ENSMUSG00000024451	433.992	0.568077	0.349573	0.00818026	0.0988023
Ptges2	ENSMUSG00000026820	854.931	0.402962	0.197968	0.0081783	0.0988023
Gm26447	ENSMUSG00000064382	4.9519	-0.0571827	0.248159	0.00817883	0.0988023
Gm45218	ENSMUSG00000108308	18.864	0.868631	1.1214	0.00817298	0.0988023
Sema5a	ENSMUSG00000022231	847.896	0.495182	0.274229	0.00820461	0.0990338
Tmem116	ENSMUSG00000029452	40.9361	0.749646	0.656203	0.00820827	0.0990338
Pnrc2	ENSMUSG00000028675	2293.51	-0.485601	0.271508	0.00823781	0.0992833
Gm18445	ENSMUSG00000103588	4.82666	-0.154802	0.313382	0.00823552	0.0992833
Uaca	ENSMUSG00000034485	2706.53	0.461278	0.244719	0.00825098	0.0993886
Dcst2	ENSMUSG00000109293	34.3196	0.794103	0.766361	0.0082654	0.0995089
Mpc1	ENSMUSG00000023861	6256.07	0.623411	0.409828	0.0082807	0.0996395
Cfl2	ENSMUSG00000062929	7703.63	0.586987	0.371818	0.00828665	0.0996576
Rhoq	ENSMUSG00000024143	3418.71	0.539223	0.318406	0.00834652	0.10027
Gm28609	ENSMUSG00000101102	7.35896	0.351544	0.84958	0.008345	0.10027
Cyp2c40	ENSMUSG00000025004	4.53288	-0.0425354	0.243766	0.00836146	0.100352
Hs3st4	ENSMUSG00000078591	5.6545	0.230772	0.421935	0.00836225	0.100352
Adap1	ENSMUSG00000056413	329.25	0.747075	0.646831	0.00837392	0.100438
Ctsd	ENSMUSG00000007891	34202.8	0.469361	0.252893	0.0083795	0.100451
Pdcd5-ps	ENSMUSG00000102824	44.2365	0.018516	0.239234	0.00838455	0.100458
Saa3	ENSMUSG00000040026	363.132	0.142846	0.301944	0.00842035	0.100833
Inka2	ENSMUSG00000048458	307.302	-0.563014	0.349733	0.00843881	0.101
Hspa9	ENSMUSG00000024359	8682.96	0.3399	0.156857	0.00847183	0.101341
Ighv4-1	ENSMUSG00000076655	7.20844	-0.0402342	0.243112	0.00848933	0.101496
Mettl21a	ENSMUSG00000025956	489.315	0.290218	0.127123	0.00849487	0.101508
Vps26a	ENSMUSG00000020078	2387.84	0.295213	0.130525	0.00852341	0.101795
Csf2	ENSMUSG00000018916	4.14259	-0.247073	0.45405	0.00853751	0.101909
Gm12319	ENSMUSG00000087523	144.464	0.702638	0.560041	0.0085448	0.101942
Ntsr2	ENSMUSG00000020591	33.1356	0.779672	0.891324	0.00855941	0.101954
Pccb	ENSMUSG00000032527	2101.05	0.58109	0.366264	0.00855167	0.101954
Igkv4-80	ENSMUSG00000076540	25.1456	-0.0219208	0.239679	0.00855946	0.101954
Csn3	ENSMUSG00000001622	94.2767	-0.0807918	0.257925	0.00857644	0.101994
Grpel1	ENSMUSG00000029198	2281.63	0.433061	0.22418	0.00857252	0.101994
Ang2	ENSMUSG00000047894	2.86078	-0.202643	0.372054	0.00857428	0.101994
Nos3	ENSMUSG00000028978	356.265	0.796667	0.936698	0.0085837	0.102026
Mok	ENSMUSG00000056458	57.2366	0.557176	0.34238	0.00860096	0.102177
E2f6	ENSMUSG00000057469	1460.72	0.457154	0.244051	0.00861106	0.102243
Reg2	ENSMUSG00000023140	8.73212	-0.731093	0.568995	0.00864613	0.102604
Mirt2	ENSMUSG00000115946	6.86512	0.208795	0.383567	0.00865065	0.102604
Bmp5	ENSMUSG00000032179	49.6659	0.579111	0.367011	0.00867649	0.102764
Klk9	ENSMUSG00000047884	491.46	-0.750216	1.29621	0.00868247	0.102764
Zfp951	ENSMUSG00000072774	160.053	-0.440512	0.232834	0.0086823	0.102764
Gm41757	ENSMUSG00000118163	181.177	0.265175	0.495401	0.00867895	0.102764
Adra2b	ENSMUSG00000058620	7.05804	0.856431	0.900998	0.00869056	0.10279
2600014E21Rik	ENSMUSG00000100303	34.5037	0.343398	0.763079	0.00869385	0.10279
Itih2	ENSMUSG00000037254	63.504	-0.210159	0.385926	0.00870031	0.102812
Abcb1a	ENSMUSG00000040584	295.349	0.74128	0.669211	0.00875085	0.103355
Strc	ENSMUSG00000033498	15.1285	0.777368	0.895799	0.00878105	0.103602
Oaz2	ENSMUSG00000040652	3659.89	0.34753	0.163026	0.00878014	0.103602
Atp5f1a	ENSMUSG00000025428	29847.2	0.366275	0.177863	0.00880452	0.103607
Tspan3	ENSMUSG00000032324	2687.04	0.495335	0.28611	0.00880031	0.103607
Nxph4	ENSMUSG00000040258	57.9459	-0.231858	0.423712	0.00879376	0.103607
Zmiz2	ENSMUSG00000041164	1969.36	-0.377133	0.183638	0.00879739	0.103607
Gm31659	ENSMUSG00000110489	168.955	0.758272	1.00192	0.00880027	0.103607
Trpv1	ENSMUSG00000005952	38.8076	0.273187	0.517832	0.00881145	0.103634
Ppp3r1	ENSMUSG00000033953	3513.44	0.279397	0.121739	0.00883206	0.103822
Hsd3b3	ENSMUSG00000062410	2.99503	-0.0615879	0.249677	0.00884397	0.103907
Gm14097	ENSMUSG00000084839	11.853	0.212905	0.389272	0.00885112	0.103937
Trim16	ENSMUSG00000047821	1275.4	-0.509615	0.296869	0.00885705	0.103952
Ppm1j	ENSMUSG00000002228	325.659	0.549995	0.342234	0.00889133	0.103974
Lpl	ENSMUSG00000015568	43246.5	0.222847	0.408255	0.00889548	0.103974
Calr4	ENSMUSG00000028558	14.4839	0.473991	2.26259	0.00886939	0.103974
H6pd	ENSMUSG00000028980	2376.4	0.772799	0.884985	0.00890063	0.103974
Car7	ENSMUSG00000031883	42.6629	0.699062	0.574963	0.00889729	0.103974
Tns2	ENSMUSG00000037003	2623.02	0.652241	0.468206	0.00888764	0.103974
H2-DMb2	ENSMUSG00000037548	522.566	-0.230912	0.421847	0.0088924	0.103974
Med12l	ENSMUSG00000056476	141.568	0.597226	0.394457	0.00887545	0.103974
Gm47628	ENSMUSG00000112122	27.0219	-0.604485	0.408215	0.00886902	0.103974
Gm45548	ENSMUSG00000109656	2.91675	-0.178743	0.340346	0.00892979	0.10426
S100g	ENSMUSG00000040808	18.8166	0.0995545	0.267977	0.00893697	0.104289
Hmgcll1	ENSMUSG00000007908	19.1612	-0.694167	0.58817	0.00901168	0.105052
Hsd17b13	ENSMUSG00000034528	15.8011	-0.199779	0.369005	0.00900905	0.105052
Aldh5a1	ENSMUSG00000035936	381.563	0.340396	0.159217	0.0090348	0.105228
Hspb6	ENSMUSG00000036854	14173.9	0.756351	0.676528	0.0090362	0.105228
Dgka	ENSMUSG00000025357	2345.95	-0.457952	0.25078	0.00904414	0.105266
Huwe1	ENSMUSG00000025261	9007.48	-0.620273	0.416794	0.00905304	0.105297
Gas2l1	ENSMUSG00000034201	1410.66	-0.489915	0.275129	0.00905617	0.105297
Tspan17	ENSMUSG00000025875	931.845	0.638606	0.465597	0.00907223	0.105429
Hapln3	ENSMUSG00000030606	41.8774	0.746866	0.747052	0.00907712	0.105431
Slc22a30	ENSMUSG00000052562	4.11331	-0.119953	0.282028	0.0091118	0.105724
Kdm6bos	ENSMUSG00000085178	3.75558	0.224756	0.409998	0.00910743	0.105724
Angpt2	ENSMUSG00000031465	151.995	0.744555	0.784187	0.00912552	0.105829
Prdx3	ENSMUSG00000024997	3693.29	0.532091	0.322801	0.00913463	0.10588
Vil1	ENSMUSG00000026175	5.81344	0.140442	0.297936	0.00914735	0.105972
Gstz1	ENSMUSG00000021033	5566.46	0.346134	0.779832	0.00918024	0.106298
Car4	ENSMUSG00000000805	186.136	0.206445	0.379521	0.00923625	0.106317
Lama4	ENSMUSG00000019846	2091.25	0.699902	0.600845	0.00923713	0.106317
Ros1	ENSMUSG00000019893	4.92086	0.931269	1.3185	0.00920235	0.106317
Mnat1	ENSMUSG00000021103	592.641	0.375731	0.184224	0.00923221	0.106317
Fitm1	ENSMUSG00000022215	2435.24	0.678513	0.548591	0.00922202	0.106317
Ugcg	ENSMUSG00000028381	2276.37	-0.412657	0.21146	0.00920388	0.106317
Adipor2	ENSMUSG00000030168	7527.26	0.452653	0.245531	0.0092327	0.106317
Klf16	ENSMUSG00000035397	528.992	-0.590963	0.401213	0.00923874	0.106317
Dmxl2	ENSMUSG00000041268	612.488	0.562851	0.359122	0.00921894	0.106317
Amot	ENSMUSG00000041688	1793.2	0.698893	0.582683	0.00920694	0.106317
Tmem154	ENSMUSG00000056498	1485.27	-0.690665	0.599093	0.00918756	0.106317
Gm28417	ENSMUSG00000100280	23.156	-0.670655	0.541691	0.00922561	0.106317
Kmt2a	ENSMUSG00000002028	2072.65	-0.49538	0.288465	0.00924856	0.106375
Rnf169	ENSMUSG00000058761	796.297	-0.315636	0.144488	0.00926502	0.10651
Sord	ENSMUSG00000027227	2277.95	0.461441	0.253504	0.00927641	0.106586
Bche	ENSMUSG00000027792	1384.44	0.317747	0.655667	0.00929568	0.106698
Lrrc51	ENSMUSG00000064307	151.328	0.593066	0.402397	0.00929462	0.106698
Cyp2b10	ENSMUSG00000030483	524.17	-0.607518	2.40365	0.00930649	0.106767
Upk3a	ENSMUSG00000022435	8.45459	-0.036222	0.242205	0.0093212	0.106772
Eif2ak3	ENSMUSG00000031668	641.955	-0.562319	0.365827	0.00931951	0.106772
H2ac18	ENSMUSG00000064220	916.378	0.749824	0.814053	0.0093199	0.106772
Kcns3	ENSMUSG00000043673	248.936	0.25614	0.474177	0.00933586	0.106811
Ly6k	ENSMUSG00000044678	14.0585	-0.754723	0.910922	0.00933886	0.106811
Rtp3	ENSMUSG00000066319	33.9596	0.679077	1.81632	0.00933742	0.106811
Zdhhc9	ENSMUSG00000036985	1597.8	-0.502062	0.296872	0.00936236	0.107025
Slc2a1	ENSMUSG00000028645	1381.74	-0.641438	0.47306	0.00937802	0.107149
Sod3	ENSMUSG00000072941	3028.58	0.738838	0.79343	0.0094039	0.10739
Phka1	ENSMUSG00000034055	3086.39	0.636633	0.475681	0.00940907	0.107395
Slc16a5	ENSMUSG00000045775	6.18506	-0.0760088	0.254222	0.00943325	0.107521
Inca1	ENSMUSG00000057054	141.95	0.703497	0.625141	0.00943929	0.107521
Ear6	ENSMUSG00000062148	18.7398	-0.157381	0.315584	0.00942571	0.107521
Gm43681	ENSMUSG00000106870	44.0687	-0.448663	0.244383	0.0094371	0.107521
Sar1b	ENSMUSG00000020386	5529.64	0.551031	0.350389	0.00945142	0.107558
Elovl2	ENSMUSG00000021364	9.84596	-0.105624	0.271962	0.00945692	0.107558
Iqsec1	ENSMUSG00000034312	1981.35	0.688646	0.563601	0.00945504	0.107558
Aldh6a1	ENSMUSG00000021238	4747.67	0.773311	0.709014	0.00950104	0.108004
Gm47372	ENSMUSG00000112990	32.0436	-0.593041	0.407933	0.00951325	0.108088
Gm42417	ENSMUSG00000109510	7068.04	0.760341	1.39639	0.00952054	0.108117
Cntln	ENSMUSG00000038070	314.49	0.40415	0.206971	0.00952947	0.108163
Cd200	ENSMUSG00000022661	912.012	0.492147	0.289453	0.00954377	0.108216
4632432E15Rik	ENSMUSG00000102705	34.9703	0.729352	0.732048	0.00954373	0.108216
Tmem183a	ENSMUSG00000042305	1529.83	-0.331298	0.156045	0.0095583	0.108326
Gm50431	ENSMUSG00000117814	113.173	0.721852	0.738557	0.0095884	0.108612
Asprv1	ENSMUSG00000033508	17898.5	-0.714666	0.896301	0.00959719	0.108657
Ccl24	ENSMUSG00000004814	425.229	-0.648211	1.66409	0.00961164	0.108765
Rasal3	ENSMUSG00000052142	110.147	-0.291858	0.564098	0.00961658	0.108766
Ighv12-3	ENSMUSG00000076676	14.1474	-0.0485614	0.245326	0.00962265	0.10878
Adh1	ENSMUSG00000074207	2130.75	0.695721	0.623908	0.00963306	0.108788
Gm36283	ENSMUSG00000112532	6.5632	0.783822	1.49461	0.0096325	0.108788
St18	ENSMUSG00000033740	3.49171	0.0905869	0.262126	0.00964227	0.108837
Meox1	ENSMUSG00000001493	121.742	0.569011	0.376734	0.00966538	0.109005
Sorbs1	ENSMUSG00000025006	2153.23	0.541242	2.94525	0.00967661	0.109005
Fam180a	ENSMUSG00000047420	212.085	0.685732	0.608074	0.00967364	0.109005
[truncated: 20,525 more rows]

## Sheet: Legend
Dataset EV5. Differential expression analysis. Old+OSKM vs Old comparison in whole skin.
