# Supplementary material for: Convergence of aging- and rejuvenation-related epigenetic alterations on PRC2 targets
Source: Mol Syst Biol. 2026 Feb 10;22(5):787–810. doi: 10.1038/s44320-026-00195-9 (PMC13144388; doi:10.1038/s44320-026-00195-9)
Supplement: Supplementary file 8 — Dataset EV6 [file 44320_2026_195_MOESM8_ESM.xlsx]

## Sheet: Dataset EV6
Chromosome	Start	End	Conc_Young	Conc_Old	FoldChange	pvalue	FDR	Distance to closest gene	Closest gene
chr2	63057000	63065599	7.6432	9.45463	-1.60681	4.09e-34	1.54e-29	0	Kcnh7
chr2	63051800	63054599	6.0421	8.23377	-2.0694	3.65e-29	6.87e-25	0	Kcnh7
chr2	63048000	63050799	6.09264	8.24353	-1.97685	7.9e-28	9.91e-24	0	Kcnh7
chr9	40760600	40764799	7.07197	8.67502	-1.3714	2.68e-23	2.52e-19	0	Clmp
chr11	9012000	9016599	7.54596	8.94995	-1.21418	1e-19	7.54e-16	0	Hus1,Sun3
chr2	63179200	63186199	8.18353	9.5288	-1.15267	3.71e-17	2.32e-13	0	Kcnh7
chr2	63101400	63106599	7.22601	8.54239	-1.1222	5.18e-16	2.78e-12	0	Kcnh7
chr2	18048200	18054799	9.00167	7.73452	1.08444	2.87e-15	1.35e-11	0	Mllt10
chr14	30232000	30245999	8.6793	9.92928	-1.07143	3.56e-15	1.35e-11	0	Cacna1d
chr13	39449400	39460199	8.68599	9.77711	-0.96664	3.59e-15	1.35e-11	-482595	5033403F01Rik
chr1	151664400	151672199	8.10382	9.30229	-1.03544	8.08e-15	2.76e-11	0	Niban1
chr14	30246400	30255999	8.2915	9.41906	-0.988028	1.02e-14	3.21e-11	0	Cacna1d
chr3	14878800	14891199	8.98536	10.2335	-1.06341	1.45e-14	4.2e-11	0	Car2
chr2	90475000	90508999	11.0027	12.028	-0.910701	6.7e-14	1.8e-10	0	Ptprj
chr14	30178400	30189399	8.87227	9.94998	-0.946114	9.13e-14	2.29e-10	0	Cacna1d
chr9	40782400	40785799	6.99961	8.23665	-1.03866	3.42e-13	8.04e-10	0	Clmp
chr8	26958200	26965799	8.41058	9.38248	-0.863996	8.37e-13	1.85e-09	10525	Zfp703
chr5	5657200	5667599	8.85014	9.8283	-0.867928	1.52e-12	3.08e-09	0	Cfap69,Steap2
chr14	30138000	30177599	11.1389	12.0973	-0.85259	1.56e-12	3.08e-09	0	Cacna1d
chr14	30199600	30225599	10.1096	11.2008	-0.940698	1.76e-12	3.32e-09	0	Cacna1d
chr3	82032600	82081999	11.1194	12.1857	-0.923607	2.08e-12	3.73e-09	0	Gucy1b1
chr10	76909000	76919199	8.58984	9.5817	-0.87457	2.96e-12	5.06e-09	0	Pcbp3
chr10	57802000	57807799	7.52727	8.60456	-0.927047	5.65e-12	9.24e-09	0	Smpdl3a
chr13	117215200	117224599	9.24892	10.1461	-0.804886	6.5e-12	1.02e-08	0	Emb
chr11	9020000	9034799	9.34623	10.2724	-0.825071	6.79e-12	1.02e-08	0	Sun3
chr1	151673200	151678399	7.81716	8.9375	-0.951694	7.61e-12	1.1e-08	0	Niban1
chr10	111815600	111840599	10.1477	11.0539	-0.809973	7.89e-12	1.1e-08	13921	Gm20758
chr14	30190400	30195999	7.76757	8.91004	-0.965251	8.64e-12	1.16e-08	0	Cacna1d
chr1	161515200	161518199	6.50155	7.85068	-1.0734	1e-11	1.3e-08	-9710	Tnfsf18
chr8	119700400	119707399	8.68476	9.67232	-0.865753	1.13e-11	1.41e-08	0	Atp2c2
chr9	95741000	95747599	7.56333	8.72331	-0.970772	1.24e-11	1.51e-08	0	Trpc1
chr14	30258800	30263999	7.50035	8.57121	-0.916523	1.63e-11	1.92e-08	0	Cacna1d
chr2	179273600	179283999	8.98058	9.87465	-0.79772	2.12e-11	2.41e-08	129936	4930591A17Rik
chr14	30113200	30133399	9.96165	10.8821	-0.814771	3.1e-11	3.44e-08	0	Cacna1d
chr2	135581600	135584799	6.66152	7.93016	-1.0239	3.29e-11	3.54e-08	0	9630028H03Rik
chr5	141496000	141530999	10.6747	11.604	-0.82025	3.41e-11	3.55e-08	0	Sdk1
chr1	151608600	151660599	12.1822	13.0412	-0.770447	3.49e-11	3.55e-08	0	Niban1
chr14	30266800	30294599	10.5807	11.4777	-0.796747	4.61e-11	4.56e-08	0	Cacna1d
chr2	109731400	109740999	8.24223	9.20822	-0.844893	5e-11	4.82e-08	-4193	Bdnf
chr5	141534600	141543599	9.02836	9.951	-0.813934	5.62e-11	5.28e-08	0	Sdk1
chr10	119689200	119694599	8.68652	9.66845	-0.852401	7e-11	6.43e-08	0	Grip1
chr1	151680800	151736199	11.9239	12.7612	-0.752304	7.33e-11	6.57e-08	0	Niban1
chr5	141384200	141419399	10.8065	11.7581	-0.829075	1.21e-10	1.06e-07	0	Sdk1
chr5	92631800	92640599	8.49078	9.40073	-0.802653	1.28e-10	1.09e-07	0	Ccdc158
chr13	39435800	39439799	7.02212	8.14116	-0.927608	1.81e-10	1.51e-07	-468995	5033403F01Rik
chr8	64549400	64556799	8.10651	9.06345	-0.82992	1.92e-10	1.57e-07	-33958	Mir710
chr3	127745000	127752399	8.21767	9.28209	-0.896868	2.09e-10	1.67e-07	0	Alpk1
chr13	114989400	114997999	8.93683	9.84589	-0.798273	2.61e-10	2.05e-07	0	Itga1
chr5	81596200	81606399	8.86793	9.77714	-0.797696	3.1e-10	2.38e-07	0	Adgrl3
chr2	179301400	179309399	9.14309	9.99723	-0.75782	3.55e-10	2.67e-07	104536	4930591A17Rik
chr10	111798600	111805399	8.34761	9.2715	-0.807086	3.75e-10	2.76e-07	49121	Gm20758
chr5	141934600	141957599	9.9184	10.8144	-0.78586	4.59e-10	3.32e-07	0	Sdk1
chr18	37745000	37751399	7.7212	8.70552	-0.842525	4.81e-10	3.42e-07	0	Pcdhga10,Pcdhgb7,Pcdha4b,Gm38666,Gm38667,Pcdhga1,Pcdhga2,Pcdhga3,Pcdhgb1,Pcdhga4,Pcdhgb2,Pcdhga5,Pcdhga6,Pcdhga7,Pcdhgb4,Pcdhga8,Pcdhgb5,Pcdhga9,Pcdhgb6
chr18	54116000	54125399	9.0903	9.94411	-0.755365	5.45e-10	3.8e-07	-160252	Csnk1g3
chr14	30074800	30108999	10.8168	11.6907	-0.769812	5.56e-10	3.8e-07	0	Cacna1d
chr13	39462800	39474999	8.7138	9.5865	-0.769388	6.95e-10	4.67e-07	-495995	5033403F01Rik
chr9	73961600	73988599	10.1358	11.0605	-0.801756	8.14e-10	5.32e-07	0	Unc13c
chr16	46191800	46196999	7.59512	8.57394	-0.837049	8.23e-10	5.32e-07	-35722	Ahcyl
chr3	157037200	157049599	8.90678	9.82879	-0.800251	8.34e-10	5.32e-07	0	Negr1
chr3	156949600	156960799	9.27975	10.1467	-0.763116	9.17e-10	5.75e-07	0	Negr1
chr11	4267000	4269799	6.97663	8.04015	-0.885401	9.79e-10	6.04e-07	0	Lif
chr8	26950200	26955599	7.93531	8.86979	-0.80664	1.16e-09	7.05e-07	20725	Zfp703
chr5	141990800	142004199	9.32618	10.1858	-0.756894	1.2e-09	7.2e-07	0	Sdk1
chr3	82136200	82151199	9.52833	10.3604	-0.738142	1.29e-09	7.58e-07	0	Gucy1a1
chr10	111866200	111892399	10.3937	11.1994	-0.718761	1.35e-09	7.81e-07	0	Gm20758
chr5	141341800	141351599	8.6344	9.52708	-0.778696	1.46e-09	8.3e-07	0	Sdk1
chr10	28153800	28155799	6.39276	7.62218	-0.965504	1.48e-09	8.34e-07	0	Ptprk
chr13	39577800	39593199	9.53994	10.3647	-0.732238	1.54e-09	8.52e-07	408517	Ofcc1
chr13	4664000	4668199	7.16812	8.24121	-0.886783	1.7e-09	9.25e-07	-53825	Akr1e1
chr13	32122800	32135399	9.42587	10.2148	-0.704749	2.16e-09	1.16e-06	0	Gmds
chr3	156991400	156998999	8.45536	9.34304	-0.772345	2.49e-09	1.31e-06	0	Negr1
chr12	11448000	11463999	9.5024	10.411	-0.7853	2.51e-09	1.31e-06	0	Rad51ap2
chr16	46614600	46630999	9.78002	10.6377	-0.751528	2.79e-09	1.44e-06	-115074	Nectin3
chr5	54014800	54020399	7.7808	8.71057	-0.797965	3.18e-09	1.62e-06	0	Stim2
chr18	37733400	37743599	8.8206	9.73943	-0.789241	3.48e-09	1.75e-06	0	Pcdhga9,Pcdhgb6,Pcdhgb5,Pcdha4b,Gm38666,Gm38667,Pcdhga1,Pcdhga2,Pcdhga3,Pcdhgb1,Pcdhga4,Pcdhgb2,Pcdhga5,Pcdhga6,Pcdhga7,Pcdhgb4,Pcdhga8
chr6	98687200	98694799	8.31187	9.26072	-0.809512	3.8e-09	1.88e-06	230538	Foxp1
chr1	12412600	12419999	8.13714	9.08932	-0.810338	4.13e-09	2.02e-06	4986	Mir6341
chr18	37755200	37760599	7.59896	8.57956	-0.825475	4.31e-09	2.08e-06	0	Pcdhga11,Pcdha4b,Gm38666,Gm38667,Pcdhga1,Pcdhga2,Pcdhga3,Pcdhgb1,Pcdhga4,Pcdhgb2,Pcdhga5,Pcdhga6,Pcdhga7,Pcdhgb4,Pcdhga8,Pcdhgb5,Pcdhga9,Pcdhgb6,Pcdhga10,Pcdhgb7
chr1	12428200	12436999	8.24525	9.14038	-0.774178	4.58e-09	2.18e-06	-1894	Mir6341
chr3	157018800	157030999	8.92607	9.86096	-0.796476	5.68e-09	2.67e-06	0	Negr1
chr5	92642800	92645999	7.00921	8.01447	-0.835556	5.83e-09	2.67e-06	0	Ccdc158
chr5	149407800	149416799	8.69748	9.58646	-0.768106	5.88e-09	2.67e-06	0	Medag
chr5	141848200	141859199	8.92339	9.72738	-0.711502	5.93e-09	2.67e-06	0	Sdk1
chr2	47778400	47788599	8.6183	9.43671	-0.722098	5.97e-09	2.67e-06	1024509	Acvr2a
chr6	98657400	98665999	8.73003	9.56087	-0.729852	6.65e-09	2.94e-06	259338	Foxp1
chr2	52172400	52179599	7.99732	8.93168	-0.79649	6.75e-09	2.95e-06	0	Neb
chr13	39426400	39434599	8.51631	9.34402	-0.726508	7.86e-09	3.4e-06	-459595	5033403F01Rik
chr1	118941600	118954799	9.38523	10.1266	-0.665265	8.3e-09	3.55e-06	0	Mir6346,Gli2
chr5	92649800	92656999	8.13997	9.1361	-0.831136	8.64e-09	3.65e-06	0	Ccdc158
chr5	141369600	141383399	9.37431	10.1564	-0.694179	9.54e-09	3.99e-06	0	Sdk1
chr5	81717400	81719599	6.24215	7.4424	-0.929391	9.88e-09	4.03e-06	0	Adgrl3
chr2	135711400	135723799	8.8617	9.73294	-0.754182	9.94e-09	4.03e-06	0	Plcb4
chr12	28383600	28386199	6.81392	7.88127	-0.867147	9.95e-09	4.03e-06	51595	Dcdc2c
chr3	156976600	156988799	8.98572	9.82632	-0.733278	1.03e-08	4.13e-06	0	Negr1
chr12	103100800	103104199	7.09258	8.11263	-0.837808	1.08e-08	4.27e-06	0	Unc79
chr2	17848000	17857199	8.84514	9.65907	-0.715701	1.11e-08	4.31e-06	-115535	Nebl
chr7	36698200	36714599	10.2375	11.039	-0.7063	1.11e-08	4.31e-06	0	Tshz3
chr3	19330000	19341399	8.63627	9.54095	-0.774097	1.12e-08	4.31e-06	-17677	Pde7a
chr16	57663600	57673999	9.04276	9.85901	-0.716513	1.13e-08	4.31e-06	0	Col8a1
chr10	93669600	93674599	7.57716	8.50295	-0.786453	1.19e-08	4.47e-06	0	Gm15915,Ntn4
chr13	32193000	32213599	10.347	11.118	-0.684724	1.25e-08	4.65e-06	0	Gmds
chr6	32502400	32508599	7.85469	8.76541	-0.775828	1.36e-08	5.03e-06	0	Plxna4
chr6	120716000	120721999	8.76041	7.77592	0.816455	1.4e-08	5.13e-06	0	Cecr2
chr16	46155200	46158199	7.04205	8.11251	-0.86558	1.55e-08	5.62e-06	0	Ahcyl
chr1	161526000	161529599	7.43606	8.38363	-0.794957	1.6e-08	5.74e-06	-20510	Tnfsf18
chr18	54395000	54417199	10.0105	10.8102	-0.703181	1.65e-08	5.84e-06	4095	Redrum
chr1	157540800	157549399	8.58816	9.38839	-0.703681	1.66e-08	5.84e-06	0	Sec16b
chr5	141421400	141427399	8.30003	9.1606	-0.743961	1.69e-08	5.88e-06	0	Sdk1
chr1	77014600	77030199	9.91714	10.6576	-0.661527	1.79e-08	6.19e-06	336985	Epha4
chr12	11432800	11441799	8.70741	9.52794	-0.716292	2.07e-08	7.07e-06	0	4930511A02Rik,Vsnl1
chr5	9060000	9067999	8.78365	9.65214	-0.746915	2.16e-08	7.32e-06	31668	Tmem243
chr8	26925200	26949399	10.5477	11.2635	-0.642685	2.23e-08	7.49e-06	26925	Zfp703
chr5	141897800	141923399	10.3605	11.1437	-0.689806	2.32e-08	7.72e-06	0	Sdk1
chr5	141817200	141828399	9.2255	10.0252	-0.701314	2.36e-08	7.77e-06	0	Sdk1
chr12	11343600	11351999	8.52272	9.39213	-0.746691	2.41e-08	7.89e-06	0	Vsnl1
chr9	73957000	73961199	7.02341	8.06626	-0.844742	2.62e-08	8.5e-06	0	Unc13c
chr8	119717000	119732999	10.0861	10.882	-0.697982	2.68e-08	8.61e-06	0	Atp2c2
chr2	38914800	38925799	10.372	9.04333	0.959362	2.79e-08	8.89e-06	0	Nr6a1
chr14	30067200	30072599	7.80543	8.67092	-0.743887	2.93e-08	9.26e-06	0	Cacna1d
chr11	62078000	62083199	7.48234	8.45906	-0.809974	3.09e-08	9.69e-06	0	Specc1
chr10	111780200	111790599	8.59783	9.3771	-0.684912	3.36e-08	1.05e-05	63921	Gm20758
chr2	134775800	134779799	7.61226	8.48304	-0.744584	3.43e-08	1.06e-05	5267	Plcb1
chr2	90581600	90598799	9.86705	10.6424	-0.683021	3.51e-08	1.07e-05	0	Ptprj
chr16	97605400	97612599	8.82121	9.60344	-0.686131	3.63e-08	1.1e-05	0	Tmprss2
chr3	146266400	146287599	10.7618	11.4613	-0.628629	3.68e-08	1.1e-05	0	Lpar3
chr5	36370400	36373199	7.06059	8.01809	-0.796301	3.68e-08	1.1e-05	0	Sorcs2
chr11	94405000	94453199	12.0911	12.8547	-0.673799	3.76e-08	1.1e-05	0	Cacna1g
chr16	85416400	85421799	7.57697	8.44077	-0.739937	3.78e-08	1.1e-05	0	Cyyr1
chr10	111893400	111905199	9.32979	10.0902	-0.672534	3.82e-08	1.1e-05	-18023	Gm20758
chr3	91269200	91273999	7.91189	8.77829	-0.741728	3.82e-08	1.1e-05	-177396	S100a7l2
chr16	21393400	21396999	7.26119	8.18222	-0.774747	3.84e-08	1.1e-05	25118	Vps8
chr17	51629000	51638199	8.63475	9.45004	-0.709415	3.94e-08	1.12e-05	97987	Satb1
chr6	16353800	16358399	7.36443	8.30223	-0.782122	4.36e-08	1.23e-05	418124	Gm36669
chr10	40491600	40503199	8.98612	9.76117	-0.681044	4.57e-08	1.28e-05	-7582	Cdk19
chr2	90615800	90621799	7.97771	8.88935	-0.767472	4.6e-08	1.28e-05	-34152	Ptprj
chr3	7624600	7630799	7.97007	8.85424	-0.752098	4.65e-08	1.29e-05	-9839	Il7
chr16	57645600	57659199	9.03932	9.87104	-0.718041	4.7e-08	1.29e-05	0	Col8a1
chr4	77241200	77243999	6.49874	7.66094	-0.892992	4.74e-08	1.29e-05	0	Ptprd
chr3	116183800	116188799	8.69967	9.44793	-0.662688	5.07e-08	1.37e-05	-53111	Vcam1
chr1	77040600	77049799	8.58446	9.36769	-0.687016	5.14e-08	1.37e-05	317385	Epha4
chr5	13982400	13985999	6.97011	7.98224	-0.820406	5.2e-08	1.37e-05	38276	Sema3e
chr9	29586600	29599199	9.469	10.3092	-0.722969	5.22e-08	1.37e-05	0	Ntm
chr7	36730600	36742599	9.22458	10.0385	-0.705982	5.23e-08	1.37e-05	0	Tshz3
chr8	26847000	26863999	10.0523	10.7511	-0.627173	5.26e-08	1.37e-05	0	2310008N11Rik
chr2	179287000	179298199	9.27535	10.0292	-0.664941	5.32e-08	1.38e-05	115736	4930591A17Rik
chr17	8890400	8898599	8.74827	9.56579	-0.709452	5.35e-08	1.38e-05	0	Pde10a
chr10	93697000	93702799	7.72736	8.6134	-0.752581	5.59e-08	1.43e-05	0	Ntn4
chr5	5688000	5693799	8.18904	9.06614	-0.74416	5.86e-08	1.49e-05	0	Steap2
chr5	13987200	13990399	6.88995	7.90551	-0.82352	6.01e-08	1.52e-05	33876	Sema3e
chr2	134782400	134795199	10.0961	10.8116	-0.63838	6.11e-08	1.53e-05	0	Plcb1
chr8	26966600	26973599	8.98813	9.69108	-0.628666	6.63e-08	1.65e-05	2725	Zfp703
chr9	52183800	52196599	10.1217	10.8285	-0.631677	6.82e-08	1.68e-05	-14227	Zc3h12c
chr5	141877800	141881399	7.08358	8.07274	-0.809016	6.84e-08	1.68e-05	0	Sdk1
chr16	57636400	57644399	8.15451	8.98713	-0.717386	7.12e-08	1.74e-05	0	Col8a1
chr18	40358600	40372999	9.15235	9.96719	-0.705104	7.41e-08	1.8e-05	0	Kctd16
chr6	72702000	72719599	10.0009	10.6856	-0.615357	7.53e-08	1.82e-05	0	Tcf7l1
chr5	142175400	142181999	7.94032	8.75242	-0.702775	7.61e-08	1.82e-05	0	Sdk1
chr18	54271400	54287799	9.5991	10.3669	-0.672947	7.91e-08	1.88e-05	133495	Redrum
chr5	141738800	141751799	9.40935	10.2033	-0.690398	8.05e-08	1.9e-05	0	Sdk1
chr13	54775800	54787399	9.15629	9.88797	-0.648035	8.36e-08	1.96e-05	0	Eif4e1b
chr5	142167600	142172399	7.50052	8.43197	-0.774791	8.39e-08	1.96e-05	0	Sdk1
chr2	47765200	47776199	8.75744	9.58672	-0.712871	8.59e-08	2e-05	1036909	Acvr2a
chr11	69236000	69244199	8.87218	9.73133	-0.730194	8.79e-08	2.03e-05	0	Gucy2e
chr6	92599600	92613399	9.76707	10.5811	-0.701998	9.47e-08	2.17e-05	0	Prickle2
chr16	46159000	46181399	10.0723	10.8524	-0.680247	9.56e-08	2.18e-05	-2922	Ahcyl
chr5	75453600	75461599	8.50829	9.3523	-0.721473	9.63e-08	2.18e-05	112316	Kit
chr11	62192000	62219799	10.5954	11.3325	-0.650985	9.69e-08	2.18e-05	0	Specc1
chr5	36336400	36365599	10.7186	11.4477	-0.645224	9.9e-08	2.22e-05	0	Sorcs2
chr6	145954600	145960799	7.78067	8.62346	-0.720542	1.01e-07	2.25e-05	0	Sspn
chr16	46598200	46613199	9.82259	10.5508	-0.645233	1.02e-07	2.25e-05	-98674	Nectin3
chr5	81016200	81032799	10.4158	11.1186	-0.627061	1.03e-07	2.26e-05	0	Adgrl3
chr5	92663000	92674999	8.90351	9.73388	-0.713302	1.04e-07	2.27e-05	0	Ccdc158
chr4	24630800	24637599	8.1711	9.00086	-0.712574	1.05e-07	2.27e-05	0	Klhl32
chr18	63072200	63081599	8.81745	9.6329	-0.702178	1.1e-07	2.38e-05	0	Piezo2
chr16	97595200	97604799	9.01942	9.86005	-0.718185	1.12e-07	2.42e-05	0	Tmprss2
chr8	89269600	89275799	8.53224	9.31744	-0.682162	1.15e-07	2.43e-05	-224437	Sall1
chr4	109227200	109237999	9.40118	10.1323	-0.646419	1.15e-07	2.43e-05	0	Calr4
chr3	19343000	19347999	7.49028	8.34654	-0.726961	1.16e-07	2.43e-05	-30677	Pde7a
chr6	120757600	120762999	8.16754	7.16994	0.804543	1.16e-07	2.43e-05	0	Cecr2
chr10	89156800	89170999	9.31309	10.1137	-0.692871	1.16e-07	2.43e-05	0	Ano4
chr6	15148200	15158799	9.05844	9.88889	-0.711442	1.19e-07	2.47e-05	0	Foxp2
chr13	39478000	39482799	7.29248	8.22247	-0.772087	1.2e-07	2.47e-05	-511195	5033403F01Rik
chr5	135941600	135945999	8.03432	8.80812	-0.673252	1.21e-07	2.49e-05	-5983	Ywhag
chr3	49847600	49851999	8.07294	8.90341	-0.710499	1.22e-07	2.5e-05	40526	Slc7a11
chr10	111860400	111865399	8.31314	9.11263	-0.692769	1.23e-07	2.5e-05	0	Gm20758
chr14	70269000	70277199	8.21519	8.99043	-0.675437	1.24e-07	2.5e-05	0	Ppp3cc
chr18	54418800	54470199	11.3488	12.0719	-0.639956	1.25e-07	2.5e-05	0	Redrum
chr7	125114000	125123799	9.05363	9.80684	-0.661556	1.25e-07	2.5e-05	160225	4933440M02Rik
chr13	32069400	32113199	11.3077	12.0115	-0.62644	1.28e-07	2.54e-05	0	Gmds
chr17	34306400	34309999	7.29232	8.31271	-0.815196	1.28e-07	2.54e-05	0	H2-Eb1
chr17	3404400	3408799	7.59501	8.4308	-0.713567	1.3e-07	2.56e-05	0	Tiam2
chr11	21959000	21966799	8.60878	9.37164	-0.667736	1.35e-07	2.64e-05	27964	Otx1
chr11	69185800	69233999	11.7483	12.532	-0.679803	1.36e-07	2.66e-05	0	Alox8,Gucy2e
chr5	142189000	142193999	7.60975	8.48622	-0.74017	1.38e-07	2.68e-05	0	Sdk1
chr13	32171000	32185399	9.85978	10.576	-0.634815	1.39e-07	2.69e-05	0	Gmds
chr14	59672200	59678999	8.17708	9.00244	-0.706604	1.46e-07	2.8e-05	0	Atp8a2
chr6	92542800	92551399	8.96623	9.76152	-0.687616	1.53e-07	2.91e-05	0	Prickle2
chr2	159104000	159109399	7.72416	8.60396	-0.7408	1.53e-07	2.91e-05	-245586	Dhx35
chr13	83110000	83121799	8.8771	9.6717	-0.687518	1.57e-07	2.96e-05	381234	Mef2c
chr15	101126800	101133999	8.69745	9.42335	-0.641683	1.58e-07	2.98e-05	0	Acvrl1
chr14	23627000	23657399	10.4604	11.1931	-0.645191	1.71e-07	3.2e-05	0	Kcnma1
chr11	62111200	62124599	9.15728	9.91564	-0.663194	1.73e-07	3.22e-05	0	Specc1
chr3	55236000	55254799	10.1123	10.9415	-0.706837	1.77e-07	3.28e-05	0	Dclk1
chr9	27293600	27304799	9.74606	10.5591	-0.6975	1.79e-07	3.3e-05	0	Igsf9b
chr16	93039000	93046799	8.50891	9.2874	-0.675151	1.81e-07	3.31e-05	-211850	Runx1
chrX	142427400	142433399	8.15975	8.93763	-0.676136	1.81e-07	3.31e-05	-35864	Acsl4
chr6	98711200	98723999	9.47862	10.2013	-0.638198	1.91e-07	3.48e-05	201338	Foxp1
chr1	62774600	62784999	9.07697	9.76345	-0.611267	1.98e-07	3.57e-05	0	Nrp2
chr5	81607000	81618799	9.74951	10.461	-0.629779	2.01e-07	3.62e-05	0	Adgrl3
chr11	121011000	121014799	7.66674	8.54679	-0.73609	2.04e-07	3.65e-05	-18669	Csnk1d
chr7	89520600	89524599	7.23882	8.17134	-0.766503	2.05e-07	3.65e-05	0	Prss23
chr3	121381800	121383999	7.03075	7.95428	-0.760846	2.06e-07	3.65e-05	-18506	Alg14
chr6	72741800	72792599	11.9669	12.6328	-0.597014	2.09e-07	3.68e-05	0	Tcf7l1
chr14	59728600	59735399	8.04898	8.85923	-0.693375	2.09e-07	3.68e-05	0	Atp8a2
chr15	101434000	101446599	10.3464	11.0672	-0.635465	2.17e-07	3.8e-05	0	Krt87
chr1	157507800	157518199	8.88314	9.60171	-0.635284	2.22e-07	3.87e-05	0	Gm15486,Sec16b
chr5	34715000	34721599	8.85314	9.61421	-0.66326	2.23e-07	3.87e-05	0	Grk4
chr13	72604800	72616199	9.05222	9.75858	-0.625266	2.3e-07	3.97e-05	10013	Gm20554
chr11	8467000	8472999	7.89972	8.71942	-0.701186	2.31e-07	3.97e-05	0	Tns3
chr8	26910600	26923799	9.74605	10.47	-0.637169	2.32e-07	3.97e-05	-29017	2310008N11Rik
chr1	76150800	76157599	8.50298	9.27442	-0.670323	2.34e-07	3.98e-05	330533	Gm17751
chr10	89172000	89190199	9.62965	10.3996	-0.667947	2.39e-07	4.04e-05	0	Ano4
chr11	4261600	4266399	8.1881	8.95893	-0.66839	2.41e-07	4.07e-05	0	Lif
chr14	59930200	59947599	9.75378	10.4638	-0.627655	2.43e-07	4.09e-05	0	Atp8a2
chr2	138964800	138970399	7.84601	8.65712	-0.695826	2.46e-07	4.12e-05	-144593	Mir1952
chr3	7602600	7608399	7.77514	8.68515	-0.753063	2.5e-07	4.16e-05	0	Il7
chr9	123620200	123625599	8.56925	9.39989	-0.70619	2.54e-07	4.22e-05	0	Slc6a20b
chr10	93763200	93771799	9.05032	9.75862	-0.626459	2.69e-07	4.44e-05	-15793	Ntn4
chr10	22664200	22669199	7.58165	8.47883	-0.745141	2.89e-07	4.74e-05	0	Slc2a12
chr8	116722600	116727799	7.74856	8.56424	-0.69539	2.9e-07	4.74e-05	0	Cdyl2
chr10	76903600	76907799	7.45094	8.28901	-0.707429	2.97e-07	4.8e-05	0	Pcbp3
chr1	118903000	118941199	10.993	11.6458	-0.586093	2.97e-07	4.8e-05	0	Gli2
chr4	8682800	8688799	7.86056	8.69675	-0.706343	2.99e-07	4.8e-05	606	Chd7
chr14	28497400	28518399	10.9647	11.6832	-0.632217	2.99e-07	4.8e-05	0	Wnt5a
chr16	45406400	45411199	8.04299	8.82388	-0.673873	3.03e-07	4.8e-05	0	Cd200
chr1	87526000	87529599	8.11135	8.87907	-0.665307	3.04e-07	4.8e-05	0	Neu2,Ngef
chr18	54089200	54096799	9.04098	9.82558	-0.675154	3.05e-07	4.8e-05	-133452	Csnk1g3
chr12	33143200	33146999	7.79335	8.67536	-0.734579	3.05e-07	4.8e-05	0	Atxn7l1,F730043M19Rik
chr6	31222200	31366199	13.4472	14.1738	-0.637188	3.06e-07	4.8e-05	0	2210408F21Rik
chr17	51641000	51652999	9.00548	9.78058	-0.669602	3.06e-07	4.8e-05	83187	Satb1
chr8	90780000	90790599	8.81294	9.56945	-0.657921	3.07e-07	4.8e-05	25545	Gm19935
chr11	112537200	112549999	9.71484	10.3796	-0.594327	3.14e-07	4.88e-05	113927	BC006965
chr6	120735200	120753799	10.2545	9.45935	0.680649	3.27e-07	5.06e-05	0	Cecr2
chr4	107802600	107818199	9.38741	10.1011	-0.627178	3.43e-07	5.29e-05	0	Lrp8,Lrp8os2
chr19	12557200	12562799	8.21342	8.975	-0.661296	3.55e-07	5.43e-05	0	Fam111a,A330040F15Rik
chr10	30800400	30802599	6.38065	7.42341	-0.811315	3.57e-07	5.43e-05	0	Ncoa7
chr11	112552000	112563599	9.17399	9.87161	-0.617312	3.57e-07	5.43e-05	100327	BC006965
chr13	110235200	110245799	8.58895	9.3199	-0.639987	3.58e-07	5.43e-05	0	Rab3c
chr5	141887800	141892999	8.23862	9.0657	-0.702437	3.63e-07	5.48e-05	0	Sdk1
chr12	107804200	107813999	8.74501	9.43782	-0.613759	3.64e-07	5.48e-05	-67703	4930465M20Rik
chr5	75419400	75425199	8.0634	8.84326	-0.672577	3.66e-07	5.49e-05	148716	Kit
chr15	56562400	56565999	7.05574	7.9692	-0.74977	3.75e-07	5.6e-05	99627	Has2
chr5	141448600	141459999	9.18266	9.89857	-0.630103	3.83e-07	5.7e-05	0	Sdk1
chr5	92599000	92611799	9.95931	10.6192	-0.590399	3.87e-07	5.73e-05	0	Stbd1,Ccdc158
chr5	36316200	36335199	9.93342	10.6185	-0.607716	3.91e-07	5.74e-05	0	Sorcs2
chr13	39498600	39505799	8.27679	9.07057	-0.679949	3.92e-07	5.74e-05	495917	Ofcc1
chr2	179205200	179272199	11.7814	12.4807	-0.61739	3.92e-07	5.74e-05	141736	4930591A17Rik
chr1	126656400	126661999	7.91929	8.75529	-0.705107	3.93e-07	5.74e-05	0	Nckap5
chr8	86195800	86213799	10.1524	10.8056	-0.58539	3.98e-07	5.78e-05	-134224	Phkb
chr10	78061800	78065799	7.68593	8.47695	-0.67685	4.03e-07	5.83e-05	0	Dnmt3l
chr6	14880400	14912799	11.0637	11.8912	-0.699166	4.06e-07	5.86e-05	0	Foxp2
chr6	72636200	72698399	12.3543	13.0061	-0.583711	4.19e-07	6.02e-05	0	Gm15401,Tcf7l1
chr13	23293600	23308599	10.5058	11.2501	-0.647454	4.25e-07	6.08e-05	0	4930557F10Rik
chr10	93615800	93625199	9.50558	10.2367	-0.638862	4.35e-07	6.19e-05	-10355	4933408J17Rik
chr2	124771000	124774999	7.64058	8.48669	-0.711817	4.37e-07	6.19e-05	-103030	Sema6d
chr4	65120200	65132799	9.31666	9.99864	-0.605812	4.38e-07	6.19e-05	0	Pappa
chr19	12700800	12704999	7.3623	8.23687	-0.728972	4.41e-07	6.21e-05	0	Keg1
chr2	141442400	141448799	7.96251	8.74205	-0.671268	4.48e-07	6.29e-05	0	Macrod2
chr10	93641600	93644399	7.1746	8.07349	-0.739516	4.53e-07	6.31e-05	0	Ntn4
chr14	122369400	122376999	8.98155	9.78168	-0.682406	4.53e-07	6.31e-05	0	Clybl,Gm5089
chr1	77147800	77154999	8.45562	9.22181	-0.662282	4.55e-07	6.32e-05	212185	Epha4
chr10	8454800	8463799	8.69524	9.54504	-0.712351	4.62e-07	6.4e-05	0	Ust
chr5	141862000	141876999	9.76487	10.4843	-0.630237	4.66e-07	6.43e-05	0	Sdk1
chr17	10934200	10940199	7.99696	8.78004	-0.672104	4.71e-07	6.46e-05	0	Prkn
chr18	7708600	7713799	7.46604	8.37347	-0.744869	4.73e-07	6.48e-05	-80733	Mpp7
chr16	21343800	21356399	9.24913	9.97227	-0.63329	4.78e-07	6.51e-05	-9443	Magef1
chr4	120411200	120413799	6.75853	7.79536	-0.807503	4.82e-07	6.55e-05	0	Scmh1
chr6	54768200	54772999	7.52683	8.38754	-0.718204	4.87e-07	6.59e-05	42916	Znrf2
chr6	98704400	98709199	7.76857	8.58994	-0.69736	4.99e-07	6.71e-05	216138	Foxp1
chr5	29382200	29387799	8.04089	8.81624	-0.666512	4.99e-07	6.71e-05	-2809	Lmbr1
chr17	46519400	46525399	8.74931	9.49888	-0.649434	5.05e-07	6.74e-05	0	Cul9
chr6	98573800	98579999	8.40351	9.18176	-0.669293	5.06e-07	6.74e-05	-230045	Mdfic2
chr17	70807400	70809999	7.05281	7.95927	-0.744163	5.07e-07	6.74e-05	0	Dlgap1
chr6	140063200	140069399	7.96995	8.75816	-0.675009	5.1e-07	6.76e-05	-20222	Capza3
chr15	103042800	103127599	13.3893	14.1184	-0.635617	5.22e-07	6.89e-05	0	D930007P13Rik
chr6	59430400	59435199	7.81252	8.62499	-0.689914	5.24e-07	6.89e-05	-3105	Gprin3
chr9	83577000	83583999	8.4649	7.57799	0.730746	5.27e-07	6.91e-05	0	Sh3bgrl2
chr17	51654400	51663799	8.58357	9.32021	-0.642487	5.41e-07	7.06e-05	72387	Satb1
chr3	156967800	156971399	7.01513	7.9772	-0.770498	5.43e-07	7.07e-05	0	Negr1
chr3	66555800	66563799	8.43443	9.23371	-0.680641	5.46e-07	7.09e-05	-257962	Veph1
chr17	8730800	8751399	9.53214	10.3054	-0.664199	5.56e-07	7.19e-05	0	Pde10a
chr5	13993800	14001199	8.28818	9.08211	-0.677579	5.7e-07	7.3e-05	23076	Sema3e
chr5	75435400	75452199	9.92707	10.695	-0.660527	5.7e-07	7.3e-05	121716	Kit
chr2	51239200	51242799	7.35998	8.26394	-0.741115	5.74e-07	7.3e-05	0	Gm13497
chr1	119022200	119036999	9.73929	10.3799	-0.574178	5.75e-07	7.3e-05	0	Gli2
chr1	118963800	118974399	9.06525	9.75148	-0.607506	5.77e-07	7.3e-05	0	Gli2
chr1	9948600	9979399	12.0549	12.774	-0.628458	5.8e-07	7.3e-05	0	Tcf24,Ppp1r42
chr6	92571600	92577399	8.17115	8.91519	-0.646375	5.8e-07	7.3e-05	0	Prickle2
chr1	62737400	62756399	9.9874	10.7165	-0.635337	5.8e-07	7.3e-05	0	Nrp2
chr7	109668600	109671999	7.18715	8.03543	-0.708142	5.83e-07	7.31e-05	0	Dennd2b
chr5	5643600	5647799	7.87693	8.72188	-0.708689	5.91e-07	7.39e-05	0	Cfap69
chr5	141793600	141801599	8.31119	9.12325	-0.687534	5.99e-07	7.46e-05	0	Sdk1
chr1	77254600	77257999	7.24922	8.14767	-0.736992	6.04e-07	7.5e-05	109185	Epha4
chr5	141563800	141581599	9.69173	10.4104	-0.628709	6.23e-07	7.71e-05	0	Sdk1
chr11	117321200	117327999	8.37042	9.10127	-0.634836	6.26e-07	7.72e-05	0	Septin9
chr5	141659800	141666199	8.11748	8.9277	-0.686347	6.39e-07	7.86e-05	0	Sdk1
chr10	89136200	89150599	9.30895	10.0846	-0.664965	6.6e-07	8.09e-05	0	Ano4
chr17	72007400	72009999	7.04755	7.92962	-0.724507	6.69e-07	8.17e-05	0	Alk
chr2	47317400	47341799	10.293	11.0216	-0.634102	6.75e-07	8.21e-05	1471309	Acvr2a
chr18	23669800	23674999	7.69388	8.50424	-0.686641	6.77e-07	8.21e-05	-9885	Dtna
chr7	126961200	126965799	8.17976	9.00303	-0.693195	6.96e-07	8.34e-05	0	Sez6l2
chr10	8370200	8374599	7.50588	8.38102	-0.723907	6.97e-07	8.34e-05	0	Ust
chr4	25237000	25244399	8.34733	9.12228	-0.664303	6.99e-07	8.34e-05	0	Fhl5
chr2	9239800	9244399	7.2959	8.15462	-0.714918	6.99e-07	8.34e-05	-42123	1700061F12Rik
chr14	70278600	70288999	9.13103	9.86667	-0.638766	7e-07	8.34e-05	0	Ppp3cc
chr12	105007000	105009599	7.09607	7.98634	-0.729185	7.01e-07	8.34e-05	0	Syne3
chr15	102928000	103041399	14.0216	14.7159	-0.610533	7.03e-07	8.35e-05	0	Hoxc12,Hoxc11,Hoxc10,Hoxc5,Mir196a-2,Hoxc9,Hoxc8,Hoxc6,Mir615,Hoxc4,Hotair,Hoxc13
chr3	87071800	87074999	7.0599	7.9281	-0.719486	7.26e-07	8.58e-05	3593	Kirrel1
chr7	31181000	31187999	8.83879	9.57108	-0.637206	7.29e-07	8.58e-05	-10159	Gm10640
chr15	56541200	56546599	7.56403	8.34417	-0.665949	7.29e-07	8.58e-05	119027	Has2
chr1	118889600	118902799	9.06721	9.74224	-0.598279	7.33e-07	8.59e-05	0	Gli2
chr14	23813200	23819199	7.82308	8.59982	-0.664478	7.4e-07	8.63e-05	0	Kcnma1
chr1	182021600	182029599	8.67965	9.44937	-0.660734	7.41e-07	8.63e-05	-609	Enah
chr13	97928600	97934399	7.99434	8.78491	-0.672048	7.47e-07	8.67e-05	0	Arhgef28
chr3	101443600	101450799	8.23643	9.02968	-0.67386	7.61e-07	8.75e-05	0	Igsf3
chr2	124756000	124767199	8.9236	9.69743	-0.662616	7.64e-07	8.75e-05	-88030	Sema6d
chr11	112664600	112689199	10.7406	11.4033	-0.588522	7.64e-07	8.75e-05	0	BC006965
chr11	112637200	112644599	8.17494	8.8817	-0.618595	7.65e-07	8.75e-05	19327	BC006965
chr2	140999800	141012599	8.9426	9.60176	-0.58658	7.65e-07	8.75e-05	0	Macrod2
chr15	9597800	9604799	8.21251	8.95306	-0.643175	7.71e-07	8.78e-05	0	Spef2
chr3	146228200	146257599	10.8127	11.4656	-0.581606	7.72e-07	8.78e-05	0	Lpar3
chr8	124094400	124098399	7.352	8.18314	-0.697372	7.93e-07	8.99e-05	0	Galnt2
chr1	157520000	157526399	8.23222	8.93593	-0.615517	8.02e-07	9.06e-05	0	Sec16b
chr1	120744400	120756599	10.185	10.8498	-0.589988	8.05e-07	9.07e-05	-136208	En1
chr2	124425000	124455799	10.5859	11.2861	-0.614302	8.08e-07	9.08e-05	0	Sema6d
chr16	46343200	46346599	7.33584	8.15603	-0.688437	8.18e-07	9.16e-05	41106	Nectin3
chr17	44809200	44818799	8.77475	9.50668	-0.636087	8.36e-07	9.34e-05	0	Runx2,Supt3
chr2	6821000	6831999	9.53079	10.1946	-0.589501	8.4e-07	9.35e-05	0	Celf2
chr17	26950400	26953599	7.31826	8.13235	-0.684463	8.46e-07	9.39e-05	0	Syngap1
chr8	26834400	26840399	7.86822	8.64018	-0.659881	8.5e-07	9.41e-05	0	2310008N11Rik
chr11	12327800	12338399	8.71408	9.45372	-0.640785	8.56e-07	9.45e-05	0	Cobl
chr10	93752600	93760799	8.75439	9.46344	-0.620532	8.61e-07	9.47e-05	-5193	Ntn4
chr6	98765200	98782799	10.1612	10.8407	-0.599838	8.67e-07	9.51e-05	142538	Foxp1
chr13	110092000	110097199	8.37196	9.10498	-0.636265	8.72e-07	9.54e-05	0	Rab3c
chr17	40838200	40845199	8.28884	9.01648	-0.631921	8.77e-07	9.56e-05	0	Rhag
chr5	141753400	141763799	9.16516	9.9389	-0.661221	9.13e-07	9.92e-05	0	Sdk1
chr2	128871600	128877799	8.22459	8.95671	-0.635834	9.19e-07	9.92e-05	0	Fbln7
chr7	37805400	37813199	8.64233	9.35808	-0.624431	9.2e-07	9.92e-05	-30758	Zfp536
chr15	85245400	85250599	7.92764	8.65472	-0.629668	9.2e-07	9.92e-05	0	Fbln1
chr15	101447400	101451599	7.52205	8.34036	-0.685478	9.32e-07	0.000100143	0	Krt88
chr18	63065200	63071199	8.37921	9.15644	-0.663366	9.43e-07	0.000101131	0	Piezo2
chr3	100754600	100762999	8.82034	9.50843	-0.605241	9.5e-07	0.000101327	61459	Vtcn1
chr2	90577000	90579599	6.48251	7.5105	-0.794879	9.51e-07	0.000101327	0	Ptprj
chrX	103183400	103189999	8.41278	9.21224	-0.677436	9.54e-07	0.000101421	0	Nap1l2,4930519F16Rik
chr2	154246200	154254399	8.4453	9.13252	-0.604836	9.6e-07	0.000101673	2454	Bpifb9a
chr5	151302000	151308799	8.75878	9.44346	-0.602639	9.62e-07	0.000101673	0	Stard13
chr7	37827000	37839199	9.67249	10.3636	-0.606788	9.75e-07	0.000102772	-52358	Zfp536
chr14	24780600	24790199	8.73074	9.46021	-0.633501	9.94e-07	0.000104495	-283441	Rps24
chr11	12277800	12305599	10.5743	11.3239	-0.644814	1.01e-06	0.000105633	0	Cobl
chr8	77210200	77221199	9.04843	9.80303	-0.647932	1.02e-06	0.000106516	0	Nr3c2
chr7	72767200	72772399	8.16995	8.87871	-0.618649	1.02e-06	0.000106779	325349	Gm6567
chr10	9291400	9298599	8.12319	8.87558	-0.646852	1.03e-06	0.000107011	324336	Samd5
chr2	8852800	8875199	10.0716	10.8018	-0.632586	1.03e-06	0.000107011	313315	1700061F12Rik
chr15	59779200	59785399	8.33483	9.0298	-0.609626	1.04e-06	0.000107011	3017	Gm19510
chr15	87370800	87378799	8.41843	9.15486	-0.636563	1.06e-06	0.000108842	164499	Tafa5
chr5	75566400	75589799	10.7614	11.4938	-0.633117	1.09e-06	0.000112546	0	Kit
chr11	111198000	111204399	7.9322	8.77577	-0.70106	1.1e-06	0.00011324	-120979	Kcnj2
chr11	36329600	36334199	7.44704	8.26373	-0.683986	1.15e-06	0.000117661	0	Tenm2
chr3	82330800	82343399	9.3007	10.0756	-0.659934	1.16e-06	0.000117873	13644	Map9
chr9	41530200	41532799	6.66028	7.60903	-0.754404	1.18e-06	0.000120046	0	Mir100,Mir100hg
chr17	88135600	88137999	6.77869	7.72409	-0.755163	1.19e-06	0.000120584	-4394	Gm4832
chr13	114964600	114987799	10.8915	11.6792	-0.666617	1.19e-06	0.000120607	0	Itga1
chr13	72573000	72588599	9.61355	10.2639	-0.577872	1.21e-06	0.000122414	37613	Gm20554
chr9	72192400	72207199	10.0222	10.6719	-0.577506	1.22e-06	0.000122803	66660	Zfp280d
chr13	80454000	80456599	6.69407	7.65331	-0.758768	1.24e-06	0.000123929	425784	Arrdc3
chr1	57798800	57808799	8.80878	9.52298	-0.621624	1.24e-06	0.000123929	0	Spats2l
chr10	57764000	57766599	7.5845	8.42779	-0.700859	1.24e-06	0.000123929	17281	Fabp7
chr10	8320600	8322799	6.80681	7.7112	-0.733141	1.26e-06	0.000124915	0	Ust
chr10	24707800	24711799	7.54652	8.3778	-0.691956	1.26e-06	0.000124915	0	Enpp1
chr11	112470400	112476399	8.12579	8.88836	-0.652358	1.26e-06	0.000124982	187527	BC006965
chr6	54732200	54754199	10.6974	11.4327	-0.634044	1.27e-06	0.000124982	-28149	Mturn
chr10	83955000	83984999	10.6929	11.3971	-0.613644	1.32e-06	0.000130505	51560	Gm34184
chr8	19167800	19171799	7.79875	8.56468	-0.654593	1.33e-06	0.000130521	-8022	Spag11a
chr8	111317800	111322599	7.84541	8.60206	-0.647587	1.34e-06	0.000131565	0	Mlkl
chr12	44225400	44229599	7.24015	8.08649	-0.701473	1.35e-06	0.000131746	0	Pnpla8
chr13	80347400	80359399	8.85057	9.55914	-0.617099	1.39e-06	0.000135262	522984	Arrdc3
chr14	23881800	23892799	8.74771	9.44769	-0.611261	1.41e-06	0.000137472	0	Kcnma1
chr9	43226600	43248999	10.1663	10.7811	-0.551467	1.45e-06	0.000140671	0	D630033O11Rik,Oaf
chr2	115754000	115763399	8.90485	9.58742	-0.597928	1.46e-06	0.000141281	0	Cdin1
chr11	21635400	21640199	7.55623	8.3774	-0.68697	1.49e-06	0.000143605	0	Wdpcp
chr8	33879800	33891999	8.84722	9.555	-0.616182	1.49e-06	0.000143672	0	Rbpms
chr14	59716800	59721799	7.40142	8.25892	-0.706583	1.51e-06	0.000145284	0	Atp8a2
chr5	131936400	131964599	10.3913	11.1005	-0.616037	1.54e-06	0.000147021	0	Auts2
chr1	151541800	151607799	12.6574	13.3038	-0.573315	1.54e-06	0.000147021	0	Niban1
chr9	29475400	29483599	8.48898	9.28085	-0.668488	1.55e-06	0.0001474	0	Ntm
chr2	92005400	92007999	6.97076	7.86857	-0.72639	1.58e-06	0.000149684	0	Creb3l1
chr3	101363000	101366999	7.54985	8.4086	-0.70382	1.59e-06	0.000150866	9083	Igsf3
chr7	37726400	37791599	12.3982	13.0755	-0.594255	1.6e-06	0.000151451	0	Zfp536
chr7	107617800	107627599	8.89418	9.55331	-0.582747	1.74e-06	0.000164328	0	Ppfibp2
chr16	33777800	33780199	6.73561	7.64111	-0.724108	1.79e-06	0.000168758	-6024	Heg1
chr5	5612600	5626999	9.42409	10.1235	-0.60882	1.87e-06	0.000175352	0	Cfap69
chr8	128085200	128089599	8.23677	8.99076	-0.644479	1.9e-06	0.000177099	188426	Mir21c
chr5	141809200	141811799	6.97229	7.84618	-0.712959	1.9e-06	0.000177099	0	Sdk1
chr3	153719200	153730399	9.86691	10.5357	-0.587862	1.92e-06	0.00017862	0	St6galnac3
chr17	51671200	51674799	7.01996	7.85734	-0.691727	1.94e-06	0.000179898	61387	Satb1
chr12	103156200	103159799	7.01034	7.92949	-0.727303	1.95e-06	0.00018056	0	Unc79
chr16	11026000	11027799	6.33359	7.3255	-0.766517	1.99e-06	0.000183581	0	Litaf
chr3	66565200	66579999	9.30944	10.0076	-0.6075	1.99e-06	0.000183581	-267362	Veph1
chr18	43864000	43877599	9.49895	10.2054	-0.612103	2.01e-06	0.000184503	-70121	Gm94
chr4	120150200	120160799	9.53568	10.1853	-0.574611	2.01e-06	0.000184503	0	Edn2
chr2	71519400	71542599	11.139	11.8097	-0.588801	2.02e-06	0.000184503	0	Dlx1,Dlx1as,Metap1d
chr8	77198800	77206599	8.79526	9.50161	-0.612579	2.05e-06	0.000186757	0	Nr3c2
chr13	108485400	108489199	7.43098	8.2034	-0.654416	2.05e-06	0.000186757	0	Pde4d
chr10	44816200	44829199	9.4447	10.134	-0.601583	2.1e-06	0.000190624	237003	Prep
chr5	66843200	66851199	8.39383	9.19101	-0.668477	2.12e-06	0.000192207	0	Limch1
chr1	120665600	120670799	8.28059	9.01181	-0.628654	2.15e-06	0.000194075	-57408	En1
chr1	118991400	118999399	8.47558	9.13902	-0.583184	2.15e-06	0.000194075	0	Gli2
chr6	51137200	51149799	9.88908	10.5534	-0.584397	2.17e-06	0.000195098	119911	Mir148a
chr9	56099600	56108799	8.53627	9.23371	-0.607456	2.18e-06	0.000195602	0	Pstpip1
chr19	26346000	26350399	7.49323	8.27976	-0.661406	2.19e-06	0.000195861	253650	Smarca2
chr18	54233000	54236999	7.53243	8.3255	-0.666176	2.22e-06	0.000197982	184295	Redrum
chr11	4334800	4345599	9.13073	9.84588	-0.618195	2.22e-06	0.000197982	214	Hormad2
chr10	57808400	57811799	7.32545	8.1626	-0.68943	2.24e-06	0.000199613	0	Smpdl3a
chr6	56804600	56811199	9.12508	9.7681	-0.570077	2.26e-06	0.00020021	-5786	Kbtbd2
chr5	142125200	142144799	9.82598	10.4688	-0.5689	2.26e-06	0.00020021	0	Sdk1
chr6	115305400	115312599	9.02726	9.8089	-0.658847	2.28e-06	0.000201284	-23194	Syn2
chr14	23453400	23475599	10.3082	11.0441	-0.629921	2.3e-06	0.000202625	0	Kcnma1
chr1	118977200	118990199	9.41495	10.037	-0.554335	2.31e-06	0.000203204	0	Gli2
chr15	93065800	93073399	8.18214	8.90725	-0.624179	2.39e-06	0.000209482	166342	Gxylt1
chr18	80537000	80542799	7.96084	8.71655	-0.644048	2.4e-06	0.000209581	0	Gm2176
chr18	32692600	32699399	8.2856	9.03996	-0.642446	2.4e-06	0.000209581	114983	Tslp
chr10	28069000	28080399	9.69967	10.3897	-0.600047	2.41e-06	0.000209581	0	Ptprk
chr11	12310400	12324399	9.09827	9.8019	-0.609937	2.43e-06	0.000210851	0	Cobl
chr6	50956800	50993799	11.5654	12.2303	-0.583392	2.44e-06	0.000211156	-141567	C530044C16Rik
chr10	99822600	99828599	7.97808	8.70496	-0.625515	2.44e-06	0.000211318	0	Gm35206
chr15	9447600	9451199	7.38783	8.19073	-0.667096	2.46e-06	0.00021203	0	Capsl
chr2	179311000	179320599	9.26528	9.9313	-0.584329	2.5e-06	0.000215186	93336	4930591A17Rik
chr5	9079200	9085999	8.33726	9.03767	-0.608124	2.5e-06	0.000215186	13668	Tmem243
chr15	39075800	39078599	7.13488	7.99293	-0.700343	2.52e-06	0.000215844	0	Cthrc1
chr6	72732800	72738999	8.16673	8.88758	-0.620614	2.56e-06	0.000219104	0	Tcf7l1
chr2	18556600	18559199	7.81353	8.53888	-0.623884	2.59e-06	0.000220431	112184	Commd3
chr10	5259800	5270799	8.805	9.58367	-0.655498	2.59e-06	0.000220431	0	Syne1
chr19	12610600	12622799	9.32512	10.0509	-0.623137	2.6e-06	0.000220431	0	Gm4952
chr12	58548800	58552399	7.42066	8.25102	-0.686876	2.63e-06	0.000222458	-278509	Clec14a
chr10	119818200	119820199	6.48996	7.44414	-0.74655	2.64e-06	0.000223267	0	Grip1
chr8	48589200	48593599	7.64441	8.45123	-0.673718	2.66e-06	0.000223996	0	Tenm3
chr18	13698000	13715399	9.5165	10.2797	-0.645833	2.67e-06	0.000223996	0	Zfp521
chr14	54755200	54762999	9.14632	9.79668	-0.572634	2.67e-06	0.000223996	0	Slc7a8
chr5	143371600	143375399	8.4254	9.08895	-0.581743	2.7e-06	0.00022621	0	Grid2ip
chr8	119735200	119757599	10.3279	11.0092	-0.593582	2.71e-06	0.000226304	0	Atp2c2
chr1	76827000	76834799	8.49593	9.19513	-0.607504	2.76e-06	0.000230409	-317157	Mir6343
chr8	49675800	49679799	7.24957	8.11396	-0.703147	2.8e-06	0.000232571	687312	Gm2516
chr1	87834200	87842199	8.47698	9.15073	-0.589647	2.81e-06	0.000232571	0	Sag
chr9	79235800	79244799	8.79696	9.51334	-0.617235	2.81e-06	0.000232571	199237	Gm10635
chr12	57296600	57299999	7.16604	8.02351	-0.697079	2.86e-06	0.000236696	0	Mipol1
chr7	89596800	89600199	7.56526	8.33932	-0.653425	2.87e-06	0.000236696	31192	Me3
chr9	84482800	84488599	7.77211	8.59264	-0.678521	2.89e-06	0.000237927	284798	4930554C24Rik
chr10	8438200	8453999	10.902	11.5764	-0.588755	2.9e-06	0.000238654	0	Ust
chr8	87192000	87199399	8.80309	9.47026	-0.584127	2.98e-06	0.000243903	0	Gm10637
chr16	97259400	97262599	7.1325	7.96034	-0.682646	3.08e-06	0.00025173	-87647	Dscam
chr1	118838200	118842199	7.30744	8.1096	-0.662725	3.09e-06	0.00025173	0	Gli2
chr2	139231000	139237999	8.36773	9.14465	-0.653819	3.1e-06	0.00025173	254913	Sptlc3
chr1	42489800	42493999	7.89584	8.63168	-0.628117	3.1e-06	0.00025173	96782	Pantr1
chr6	120722800	120731399	9.50586	8.76596	0.63024	3.14e-06	0.000254294	0	Cecr2
chr5	142105800	142108999	7.07378	7.92411	-0.695292	3.14e-06	0.000254319	0	Sdk1
chrX	11213800	11218599	7.43681	8.21652	-0.654173	3.15e-06	0.000254383	79657	H2al1a
chr14	23893600	23906199	9.28128	9.92094	-0.564733	3.19e-06	0.000257001	0	Kcnma1
chr5	96819800	96832999	9.65704	10.3281	-0.58655	3.21e-06	0.00025789	0	Anxa3
chr3	26328400	26336399	9.30089	9.97173	-0.586342	3.21e-06	0.00025789	0	Nlgn1
chr11	4306800	4309199	6.56948	7.47986	-0.721426	3.23e-06	0.00025869	-34086	Lif
chr2	128857800	128867799	9.28546	9.97822	-0.600853	3.28e-06	0.000262131	0	Fbln7
chr7	37879000	37884399	7.99344	8.7164	-0.617483	3.29e-06	0.000262618	75592	Uri1
chr6	53760000	53766399	8.0228	8.72821	-0.608952	3.32e-06	0.000263884	49068	Tril
chr7	110690600	110724599	11.5471	12.1855	-0.563437	3.35e-06	0.000265959	42606	Ampd3
chr18	20444200	20451599	8.5884	9.26247	-0.586991	3.38e-06	0.000267568	0	Dsg4
chr10	44912400	44927599	9.68013	10.3287	-0.571223	3.4e-06	0.000268649	138603	Prep
chr10	44258200	44262399	7.82166	8.58279	-0.643833	3.43e-06	0.000270313	4958	Atg5
chr1	131803400	131819999	9.66526	10.3493	-0.593766	3.5e-06	0.000275677	0	Pm20d1
chr5	63645800	63654599	9.96339	10.6396	-0.588929	3.52e-06	0.00027625	0	Nwd2
chr14	87741600	87747999	8.31859	9.03607	-0.616272	3.56e-06	0.000278946	-195896	Tdrd3
chr3	156861800	156867599	7.79283	8.52066	-0.623262	3.58e-06	0.000280085	0	Negr1
chr12	45054800	45079799	11.1824	11.8065	-0.553226	3.65e-06	0.000282753	0	Stxbp6
chr15	68922000	68933999	10.0626	10.6834	-0.551117	3.65e-06	0.000282753	0	Khdrbs3
chr4	120416600	120423199	8.31017	9.07051	-0.641374	3.65e-06	0.000282753	0	Scmh1
chr5	131764800	131772999	8.36075	9.05295	-0.600244	3.66e-06	0.000282753	0	Auts2
chr5	99026400	99031399	7.57678	8.38924	-0.672261	3.66e-06	0.000282753	0	Prkg2
chr1	44219000	44231999	9.50494	10.114	-0.543424	3.67e-06	0.000282753	0	Mettl21e
chr4	25225600	25229599	8.04433	8.86377	-0.674729	3.67e-06	0.000282753	0	Fhl5
chr10	111710200	111727599	9.54292	10.2076	-0.581025	3.67e-06	0.000282753	-114926	4933440J02Rik
chr14	59664600	59670799	7.98356	8.68491	-0.604591	3.69e-06	0.000283486	0	Atp8a2
chr11	76030200	76038799	8.80211	9.44673	-0.567838	3.71e-06	0.000284224	-1417	Rflnb
chr4	64528400	64531799	7.02561	7.84647	-0.673175	3.72e-06	0.000284593	-250796	Gm11217
chr13	114405200	114412599	8.85764	9.58315	-0.620352	3.74e-06	0.000285108	-15941	Ndufs4
chr7	113134400	113144199	9.54003	10.2555	-0.613792	3.76e-06	0.000286015	0	4930543E12Rik
chr5	119180200	119188799	8.8963	9.55179	-0.575117	3.77e-06	0.000286664	5684	Gm7538
chr8	36696600	36707399	9.35624	10.0088	-0.573237	3.8e-06	0.000287937	0	Dlc1
chrX	52741600	52756199	9.85279	10.5427	-0.597626	3.82e-06	0.00028948	0	Mir363,Mir92-2,Mir19b-2,Mir20b,Mir18b,Mir106a
chr14	23710800	23728399	9.56456	10.2555	-0.598175	3.87e-06	0.000292078	0	Kcnma1
chr9	47684400	47691999	8.43238	9.12168	-0.597705	3.94e-06	0.000296649	0	Cadm1
chr11	30020800	30025599	7.99038	8.68344	-0.600144	3.95e-06	0.000296649	0	Eml6
chr2	6898800	6916199	9.52416	10.2045	-0.591194	3.95e-06	0.000296649	0	Celf2
chr17	51729000	51737199	8.58153	9.28225	-0.603596	3.96e-06	0.000296921	0	Satb1
chr10	44853400	44865799	9.52957	10.2294	-0.603449	3.97e-06	0.000296921	200403	Prep
chr3	156920600	156928599	8.43458	9.13664	-0.605972	4.06e-06	0.00030252	0	Negr1
chr5	107398800	107420799	10.5937	11.2721	-0.589257	4.06e-06	0.00030252	0	Ephx4
chr13	53140400	53152199	9.13086	9.75792	-0.555805	4.07e-06	0.00030252	0	Ror2
chr15	59083800	59090599	8.40564	9.10102	-0.601189	4.1e-06	0.00030458	-794	Mtss1
chr11	21955400	21958599	7.03973	7.87743	-0.684091	4.15e-06	0.000307215	36164	Otx1
chr14	23775400	23786599	8.91617	9.566	-0.571478	4.21e-06	0.000311087	0	Kcnma1
chr17	79372400	79375599	7.1701	7.97839	-0.668189	4.22e-06	0.000311087	-16308	Cdc42ep3
chr4	85937200	85950399	9.42908	10.092	-0.57947	4.26e-06	0.000313567	0	Adamtsl1
chr5	132232200	132246599	9.31568	9.99139	-0.587429	4.27e-06	0.000313567	0	Auts2
chr17	67061400	67066599	7.91995	8.65106	-0.62273	4.3e-06	0.00031478	0	Ptprm
chr2	47391200	47395199	7.18836	8.01783	-0.679004	4.3e-06	0.00031478	1417909	Acvr2a
chr12	11473200	11477799	7.86451	8.62931	-0.643811	4.31e-06	0.00031478	-10072	Rad51ap2
chr14	23787400	23796399	8.45696	9.14967	-0.599979	4.34e-06	0.000316462	0	Kcnma1
chr5	142039200	142045399	8.20928	8.97886	-0.644457	4.35e-06	0.000316462	0	Sdk1
chr12	79983600	80001399	10.0698	10.7158	-0.567359	4.37e-06	0.000317202	-46335	9430078K24Rik
chr1	55360000	55366399	9.22118	9.89966	-0.589893	4.39e-06	0.000317368	0	Boll
chr13	83095800	83109399	9.10026	9.83525	-0.624892	4.39e-06	0.000317368	393634	Mef2c
chr18	58401400	58405999	7.57905	8.36231	-0.654569	4.42e-06	0.000318683	149257	Slc27a6
chr4	24845600	24850799	8.36387	9.10096	-0.627113	4.42e-06	0.000318683	0	Klhl32
chr18	56205400	56216599	9.36634	10.054	-0.595042	4.43e-06	0.000318683	182737	Gramd2b
chr15	56688200	56695399	8.81932	9.46434	-0.566003	4.44e-06	0.000318956	0	Has2os,Has2
chr10	9229000	9238199	8.996	9.66396	-0.582139	4.46e-06	0.000319467	-341929	Sash1
chr11	30027000	30033599	8.77226	9.54046	-0.644066	4.47e-06	0.000319467	0	Eml6
chr4	86125400	86134799	8.81884	9.52029	-0.605037	4.5e-06	0.000321196	0	Adamtsl1
chr13	17670800	17675799	7.61139	8.39113	-0.653131	4.52e-06	0.000322383	0	Sugct
chr12	80002400	80005599	7.40918	8.16177	-0.635	4.54e-06	0.000322833	-65135	9430078K24Rik
chr5	149431000	149434199	6.98187	7.86943	-0.707624	4.57e-06	0.000324111	0	Medag
chr2	179335800	179350799	9.60203	10.3083	-0.605888	4.59e-06	0.00032528	63136	4930591A17Rik
chr2	115958200	115969999	9.14014	9.80595	-0.580119	4.66e-06	0.000329267	0	Meis2
chr9	29726000	29730199	7.52011	8.36505	-0.68707	4.67e-06	0.000329749	0	Ntm
chr5	141832400	141842399	8.815	9.55063	-0.624801	4.69e-06	0.000330123	0	Sdk1
chr13	6325000	6334199	8.74728	9.44755	-0.603516	4.7e-06	0.000330594	212949	Pitrm1
chr10	67337800	67343999	8.15875	8.83007	-0.583069	4.74e-06	0.00033242	-51494	Nrbf2
chr14	54768000	54774599	8.63567	9.29569	-0.576675	4.75e-06	0.00033242	0	Slc7a8
chr4	86116000	86124599	9.08053	9.70488	-0.552847	4.75e-06	0.00033242	0	Adamtsl1
chr12	58207800	58219399	9.92352	10.5668	-0.564935	4.78e-06	0.000333295	0	Sstr1
chr18	74539600	74544399	8.30375	8.96886	-0.581108	4.78e-06	0.000333295	0	Myo5b
chr8	77170600	77177999	8.83186	9.47953	-0.567885	4.79e-06	0.000333368	0	Nr3c2
chr1	91039200	91047999	8.66615	9.32712	-0.576195	4.81e-06	0.000334082	0	Lrrfip1
chr12	3775800	3779999	7.49726	8.27977	-0.647909	4.83e-06	0.000334653	0	Dtnb
chr2	47427200	47431999	7.50884	8.28149	-0.646797	4.85e-06	0.000335658	1381109	Acvr2a
chr17	13477600	13482799	7.96466	8.69731	-0.623036	4.86e-06	0.000335658	0	2700054A10Rik
chr14	34934400	34944599	8.93533	9.62244	-0.593905	4.87e-06	0.000335856	0	Grid1
chr1	176268400	176279199	9.80826	10.4231	-0.545697	4.89e-06	0.000336367	0	Pld5
chr2	140685000	140691399	8.19295	8.94132	-0.632293	4.9e-06	0.000336367	0	Macrod2
chr11	113277000	113288199	9.65931	10.2626	-0.536938	4.95e-06	0.000339423	0	Slc39a11
chr12	112153000	112168799	9.71425	10.3694	-0.572302	4.96e-06	0.00033957	0	Kif26a
chr4	15310200	15319999	8.803	9.49442	-0.5976	5.01e-06	0.000342447	-23247	Tmem64
chr12	108766600	108771599	8.06825	8.76125	-0.596216	5.04e-06	0.000343359	20373	Yy1
chr16	30944400	30950799	8.14619	8.88347	-0.62561	5.12e-06	0.000345197	4344	Xxylt1
chr13	4672800	4682199	8.98861	9.69727	-0.607719	5.12e-06	0.000345197	-62625	Akr1e1
chr14	71097200	71101799	7.36416	8.19428	-0.678958	5.13e-06	0.000345197	-117162	Gfra2
chr10	115440800	115445999	7.65673	8.40345	-0.632144	5.13e-06	0.000345197	4311	Lgr5
chr4	119432000	119445999	9.7422	10.3326	-0.527478	5.14e-06	0.000345197	0	Zmynd12
chr6	92496400	92500999	7.72891	8.46106	-0.621467	5.14e-06	0.000345197	0	Prickle2
chr4	107841800	107857999	10.281	10.9421	-0.576061	5.15e-06	0.000345197	0	Lrp8
chr5	75316800	75327399	8.96083	9.62214	-0.577092	5.15e-06	0.000345197	-118385	Pdgfra
chr9	95678800	95685799	8.24832	8.99412	-0.630147	5.15e-06	0.000345197	0	Pcolce2
chr19	54624400	54636999	9.08557	9.73058	-0.565168	5.22e-06	0.000349235	430268	Gpam
chr12	58542200	58546399	7.56309	8.35281	-0.656868	5.23e-06	0.000349235	-271909	Clec14a
chr9	120741200	120751999	9.26266	9.90128	-0.561574	5.25e-06	0.000350091	161774	1700020M21Rik
chr18	43858600	43862999	7.45067	8.20579	-0.635181	5.28e-06	0.000351353	-64721	Gm94
chr5	34700200	34714199	9.70396	10.364	-0.575795	5.3e-06	0.000352436	0	Grk4
chr9	123255600	123259999	8.30276	9.00138	-0.602394	5.34e-06	0.000354281	0	Tmem158
chr8	35946200	35952199	8.16826	8.82402	-0.572489	5.4e-06	0.000358007	-62242	5430403N17Rik
chr5	75426200	75432999	8.29843	8.98588	-0.59318	5.42e-06	0.000358243	140916	Kit
chr2	164853800	164863199	9.41541	10.0809	-0.57844	5.43e-06	0.000358243	0	Pltp
chr3	145739400	145744599	8.18938	8.89119	-0.602282	5.45e-06	0.000358958	13075	Ddah1
chr10	8352600	8355999	7.25061	8.04878	-0.658961	5.47e-06	0.000359527	0	Ust
chr5	141701800	141711199	8.65749	9.34948	-0.596095	5.49e-06	0.000360832	0	Sdk1
chr3	61608200	61616599	8.7146	9.41846	-0.604967	5.53e-06	0.000362407	-239570	Rap2b
chr2	124505800	124516399	8.97602	9.6675	-0.596808	5.56e-06	0.000363884	0	Sema6d
chr7	97179200	97189999	8.87933	9.53915	-0.576431	5.58e-06	0.000364534	0	Gab2
chr14	59649400	59663199	9.13727	9.81159	-0.584308	5.6e-06	0.00036539	0	Atp8a2
chr7	97216600	97224399	8.74686	9.39153	-0.565217	5.67e-06	0.000369366	0	Gab2
chr13	32026200	32067999	12.3455	12.981	-0.558142	5.77e-06	0.000375062	0	Gmds
chr13	117239000	117247999	8.53643	9.21979	-0.590492	5.8e-06	0.000376294	0	Emb
chr19	12597400	12601799	7.25405	8.06664	-0.666986	5.82e-06	0.000376906	0	Gm4952,A330040F15Rik
chr2	110438400	110440999	6.64894	7.53383	-0.701344	5.89e-06	0.000380629	-74216	Fibin
chr9	120694400	120703599	8.83022	9.45492	-0.551396	5.94e-06	0.000382764	-116126	5830454E08Rik
chr6	32530800	32537399	8.18787	8.86678	-0.588522	5.96e-06	0.000382764	0	Plxna4
chr4	154277200	154287599	9.31461	9.98101	-0.579245	5.96e-06	0.000382764	0	Arhgef16
chr9	30124000	30137399	9.71983	10.3987	-0.587052	5.98e-06	0.000382764	-159858	Ntm
chr11	72061800	72068599	8.36173	9.04111	-0.586388	5.98e-06	0.000382764	0	Pitpnm3
chr2	168156400	168167399	9.12674	9.76075	-0.557085	5.98e-06	0.000382764	13586	Adnp,Gm20716,E130018N17Rik
chr3	28468800	28474599	7.90973	8.60594	-0.598946	6e-06	0.000383022	0	Tnik
chr10	58990600	58998399	8.68838	9.3255	-0.559184	6.07e-06	0.000386323	0	Sh3rf3
chr18	56128200	56141399	9.70623	10.3697	-0.577145	6.07e-06	0.000386323	257937	Gramd2b
chr2	124718800	124733799	9.53152	10.1634	-0.556318	6.09e-06	0.000386876	-50830	Sema6d
chr14	65926400	65941599	9.62134	10.2486	-0.55289	6.12e-06	0.00038836	0	Scara3
chr2	35906800	35930399	10.429	11.0299	-0.534423	6.18e-06	0.000391308	0	Ttll11
chr13	97912000	97927599	9.7208	10.3852	-0.576802	6.2e-06	0.000391887	0	Arhgef28
chr13	99095400	99098999	7.58048	8.31943	-0.624143	6.21e-06	0.000392248	-6478	2310020H05Rik
chr18	66858600	66862599	7.87689	8.62065	-0.62697	6.25e-06	0.000393787	0	Mc4r
chr13	39767800	39770999	6.99106	7.84268	-0.685611	6.26e-06	0.000394199	230717	Ofcc1
chr17	81759400	81776599	9.63237	10.2898	-0.572908	6.31e-06	0.0003961	-20022	Slc8a1
chr4	120496000	120500999	8.02657	8.78833	-0.635666	6.32e-06	0.0003961	0	Scmh1
chr10	83997000	84006399	9.45409	10.1158	-0.575458	6.36e-06	0.00039847	30160	Gm34184
chr15	103129000	103151199	11.5235	12.1526	-0.553158	6.43e-06	0.000401696	0	D930007P13Rik
chr6	51016800	51023399	8.13245	8.86261	-0.619117	6.44e-06	0.00040198	-201567	C530044C16Rik
chr18	80708800	80712399	7.79801	8.47939	-0.587235	6.46e-06	0.000402405	0	Nfatc1
chr5	75279600	75304799	10.5948	11.2675	-0.582081	6.48e-06	0.000403232	-81185	Pdgfra
chr1	111866000	111873399	8.73571	9.40162	-0.579073	6.52e-06	0.000404904	-81	Dsel
chr14	59884600	59888599	7.63134	8.38714	-0.634909	6.54e-06	0.000405416	0	Atp8a2
chr9	85602000	85605799	7.38723	8.14885	-0.637042	6.55e-06	0.000405549	81560	Ibtk
chr13	53130000	53135399	7.82169	8.55465	-0.621636	6.57e-06	0.00040579	0	Ror2
chr9	26794000	26804799	8.89512	9.54759	-0.569797	6.61e-06	0.000407853	0	Glb1l2
chr7	110652400	110665399	9.6234	10.2626	-0.560238	6.64e-06	0.000408174	-22380	Adm
chr18	54370200	54378599	8.37338	9.02582	-0.569843	6.65e-06	0.000408174	42695	Redrum
chr6	59436000	59439799	7.12291	7.92245	-0.659484	6.65e-06	0.000408174	-8705	Gprin3
chr1	77119200	77142799	11.5243	12.1743	-0.566876	6.68e-06	0.000408279	224385	Epha4
chr6	16315000	16325799	9.25856	9.97882	-0.612065	6.68e-06	0.000408279	450724	Gm36669
chr9	123628200	123633999	8.25788	8.92508	-0.579114	6.68e-06	0.000408279	0	Slc6a20b
chr1	191855200	191863199	8.86359	9.51998	-0.571512	6.74e-06	0.000410827	-21950	Nek2
chr14	122243800	122273399	11.3565	11.9946	-0.559019	6.81e-06	0.000414728	0	Clybl
chr8	64690800	64694999	7.58927	8.30911	-0.612504	6.88e-06	0.000417978	0	Cpe
chr2	159145600	159151799	7.88415	8.57262	-0.589837	6.89e-06	0.000418323	-287186	Dhx35
chr8	66682800	66701999	10.9994	11.6471	-0.565087	6.93e-06	0.000419719	0	Npy1r,Npy5r
chr7	69977800	70002399	10.6505	11.3202	-0.579639	6.97e-06	0.000421916	176468	Gm29683
chr10	93779600	93783599	7.72822	8.45811	-0.618725	6.99e-06	0.000422064	-32193	Ntn4
chr11	36319200	36328399	9.01751	9.65738	-0.559506	7.02e-06	0.000423347	0	Tenm2
chr1	77095000	77117599	10.3924	11.0115	-0.546134	7.1e-06	0.00042597	249585	Epha4
chr1	43201200	43207199	8.48653	9.18987	-0.601586	7.1e-06	0.00042597	-3215	Fhl2
chr11	4310400	4325799	10.1189	10.731	-0.541535	7.11e-06	0.00042597	20014	Hormad2
chr18	74509200	74515199	8.05	8.732	-0.588018	7.12e-06	0.00042597	0	Myo5b
chr9	61591200	61595199	8.20538	8.90075	-0.596857	7.13e-06	0.00042597	-172503	Tle3
chr8	80393600	80396799	7.19927	7.99975	-0.657998	7.13e-06	0.00042597	95981	Gypa
chr15	59676200	59678199	6.94776	7.75436	-0.66054	7.15e-06	0.000426594	-18901	Trib1
chrX	12136200	12151599	9.84804	10.4826	-0.556851	7.17e-06	0.000426768	0	Bcor
chr6	50995600	50998199	6.71259	7.58428	-0.694325	7.18e-06	0.000426768	-180367	C530044C16Rik
chr13	16766800	16774599	8.36982	9.03964	-0.57932	7.2e-06	0.000427422	82872	Sugct
chr10	44880000	44905599	10.5444	11.1659	-0.547706	7.27e-06	0.000430906	160603	Prep
chr18	54515000	54546799	10.9678	11.5463	-0.517363	7.3e-06	0.000432123	-61506	Redrum
chr18	56280000	56292199	9.13133	9.77056	-0.560265	7.38e-06	0.000436022	107137	Gramd2b
chr8	36708200	36712599	7.8461	8.58375	-0.623132	7.44e-06	0.000438523	0	Dlc1
chr6	92533600	92542599	8.97406	9.65205	-0.585833	7.46e-06	0.00043891	0	Prickle2
chr17	83289200	83295399	8.08179	8.73727	-0.570571	7.47e-06	0.00043891	54531	Eml4
chr2	51229800	51237199	9.01315	9.66309	-0.566812	7.51e-06	0.000440957	3631	Gm13497
chr1	12583200	12586199	6.89992	7.71631	-0.663172	7.62e-06	0.000446485	80363	Gm17644
chr1	157553000	157564799	9.75117	10.3436	-0.527061	7.66e-06	0.000448397	0	Sec16b
chr15	59788200	59798199	9.1944	9.80314	-0.537926	7.8e-06	0.000455316	0	Gm19510
chr5	75590600	75599399	8.82965	9.52294	-0.594373	7.81e-06	0.000455316	0	Kit
chr13	98095800	98131599	11.3426	11.9583	-0.542775	7.84e-06	0.000456411	0	Arhgef28
chrX	140603800	140608999	7.64771	8.45401	-0.661062	7.92e-06	0.000460173	-2140	Tsc22d3
chr6	101376200	101381999	8.24367	8.91866	-0.580948	7.92e-06	0.000460173	0	Pdzrn3
chr5	132050000	132087999	11.217	11.8648	-0.564382	7.95e-06	0.000460479	0	Auts2
chr10	76810200	76816999	8.16372	8.91123	-0.626824	7.96e-06	0.000460479	0	Pcbp3
chr13	56523200	56571599	11.8012	12.4089	-0.537229	7.97e-06	0.000460479	0	Lect2,Fbxl21
chr6	144762200	144772599	9.30118	9.93134	-0.553164	7.99e-06	0.000460912	0	Sox5
chr6	57570000	57576799	8.69149	9.33398	-0.562088	8.03e-06	0.000462646	0	Herc6
chr14	30044000	30058399	9.44661	10.082	-0.556908	8.09e-06	0.000464962	0	Cacna1d
chr17	80374000	80377199	7.176	7.96182	-0.648023	8.09e-06	0.000464962	0	Gm10190,Arhgef33
chr10	59111400	59117199	7.87121	8.64354	-0.641712	8.18e-06	0.000469103	0	Sh3rf3
chr9	41697600	41702999	7.89385	8.60422	-0.605463	8.19e-06	0.000469198	0	Mir100hg
chr1	120986200	120993399	8.0227	8.72703	-0.601839	8.27e-06	0.000472827	93005	Celrr
chr16	46590400	46594999	7.62726	8.42934	-0.657842	8.28e-06	0.000472827	-90874	Nectin3
chr10	93594400	93611599	10.5981	11.2112	-0.540703	8.3e-06	0.00047345	0	4933408J17Rik
chr2	48448600	48452399	7.58126	8.35425	-0.641486	8.32e-06	0.000473737	360709	Acvr2a
chr9	29463600	29469399	8.4732	9.1821	-0.603881	8.34e-06	0.000474045	0	Ntm
chr5	92624400	92630399	7.91935	8.69642	-0.644018	8.38e-06	0.000475759	0	Ccdc158
chr5	75328200	75340999	9.08576	9.75153	-0.575767	8.56e-06	0.000485319	-129785	Pdgfra
chr18	43880000	43888999	8.83681	9.5259	-0.58972	8.59e-06	0.000486112	73235	Spink5
chr12	45048600	45051799	7.13364	7.95144	-0.663005	8.63e-06	0.000487291	0	Stxbp6
chr5	75493200	75503199	8.74432	9.4729	-0.614815	8.67e-06	0.000488816	70716	Kit
chr5	50040400	50045399	7.67242	8.40988	-0.61998	8.68e-06	0.000489069	0	Adgra3
chr5	141490400	141493799	7.30615	8.06088	-0.629552	8.77e-06	0.000493382	0	Sdk1
chr13	110275600	110283399	9.15906	9.88716	-0.614257	8.83e-06	0.000495793	0	Rab3c
chr15	92947000	92961999	9.4837	10.1247	-0.559638	8.92e-06	0.00050019	-174981	Pdzrn4
chr14	23476600	23487599	9.11752	9.83383	-0.606826	8.99e-06	0.000503273	0	Kcnma1
chr11	112457200	112469599	9.5442	10.1719	-0.549941	9.01e-06	0.000503528	194327	BC006965
chr9	30140800	30147799	8.55931	9.21229	-0.568219	9.11e-06	0.000508819	-176658	Ntm
chr16	57371400	57378399	8.63457	9.26612	-0.553796	9.13e-06	0.00050903	0	Filip1l,Cmss1
chr5	39635800	39656199	10.71	11.3997	-0.590027	9.15e-06	0.000509076	0	Hs3st1
chrX	142402000	142406799	7.58432	8.29627	-0.60589	9.18e-06	0.000510482	-10464	Acsl4
chr6	143995800	144001599	7.96917	8.66309	-0.593454	9.22e-06	0.000511505	0	Sox5
chr14	9462400	9464999	6.61324	7.5035	-0.699692	9.23e-06	0.000511505	85092	Fhit
chr10	111753600	111764999	9.07319	9.69654	-0.547485	9.27e-06	0.000512762	89521	Gm20758
chr13	102661600	102675199	9.97836	10.5953	-0.543023	9.47e-06	0.000523219	17358	Cd180
chr1	62728000	62736399	8.6281	9.29435	-0.576478	9.5e-06	0.000523219	0	Nrp2
chr16	93003000	93008399	8.11654	8.84916	-0.615687	9.51e-06	0.000523219	-175850	Runx1
chr10	43242000	43246799	7.76856	8.48576	-0.60732	9.53e-06	0.000523219	0	Pdss2
chr5	141316800	141320999	7.2276	8.00758	-0.644855	9.54e-06	0.000523219	0	Sdk1
chr2	109669200	109701599	11.8131	12.4809	-0.575703	9.54e-06	0.000523219	0	Bdnf
chr5	131838400	131859799	10.0018	10.6365	-0.554596	9.59e-06	0.000523642	0	Auts2
chr18	62915200	62921999	8.75207	9.4168	-0.575408	9.6e-06	0.000523642	0	Apcdd1
chr1	119003400	119009199	8.16499	8.8221	-0.569642	9.6e-06	0.000523642	0	Gli2
chr10	99681000	99690399	8.89451	9.51682	-0.547288	9.62e-06	0.000523642	-22666	Gm20110
chr16	33758400	33766599	8.58101	9.2172	-0.554412	9.62e-06	0.000523642	0	Heg1
chr1	61464600	61486599	10.8158	11.432	-0.542133	9.69e-06	0.000526022	-68496	9530026F06Rik
chr10	119801000	119803399	6.76797	7.61878	-0.680428	9.7e-06	0.000526022	0	Grip1
chr5	75464200	75473599	8.82488	9.51527	-0.590569	9.7e-06	0.000526022	100316	Kit
chr4	81761600	81764799	7.11409	7.88454	-0.635231	9.72e-06	0.000526022	268512	Gm11264
chr16	97578200	97582799	7.61467	8.33061	-0.606024	9.74e-06	0.000526402	0	Tmprss2
chr1	19852000	19857199	8.30256	8.9279	-0.547918	9.75e-06	0.000526589	200579	Pkhd1
chr9	41502200	41506799	7.69813	8.39731	-0.594194	9.79e-06	0.000527566	0	Mir100hg
chr10	97221600	97247399	10.8334	11.4318	-0.529822	9.89e-06	0.000531488	-160341	4930556N09Rik
chr9	30115800	30122999	8.56125	9.18383	-0.546155	9.9e-06	0.000531488	-151658	Ntm
chr14	68982400	68993199	9.28491	9.91296	-0.5504	9.91e-06	0.000531488	35038	Stc1
chr19	12714600	12720999	8.20552	8.85842	-0.567493	9.93e-06	0.000531488	0	Keg1
chr5	151310400	151318599	8.50918	9.14014	-0.553169	9.96e-06	0.000531488	0	Stard13
chr12	105001200	105004199	6.99158	7.81973	-0.669601	9.96e-06	0.000531488	0	Syne3
chr10	8423800	8436999	9.98656	10.6325	-0.56197	1e-05	0.000531488	0	Ust
chr11	113254000	113257199	7.08283	7.86929	-0.64444	1e-05	0.000531488	0	Slc39a11
chr5	75390400	75416599	10.4786	11.1699	-0.590415	1e-05	0.000531488	157316	Kit
chr10	111844200	111857999	9.68818	10.3252	-0.556394	1e-05	0.000531488	0	Gm20758
chr11	19724000	19734199	9.01991	9.64826	-0.551	1e-05	0.000531488	189175	Spred2
chr18	69384000	69388199	7.37213	8.17968	-0.656558	1e-05	0.000531488	0	Tcf4
chr5	53957800	53960799	6.94803	7.78476	-0.672176	1.01e-05	0.0005341	36699	Stim2
chr13	98181000	98189799	9.12322	9.7602	-0.556327	1.03e-05	0.000545911	0	Arhgef28
chr18	54173800	54180399	8.13404	8.81676	-0.585798	1.04e-05	0.000546221	-218052	Csnk1g3
chr15	74981800	74985799	7.39644	8.1747	-0.641455	1.04e-05	0.000548195	0	Ly6i
chr15	60675200	60691799	9.5259	10.1545	-0.550254	1.04e-05	0.000548195	127194	Lratd2
chr1	138268600	138302599	10.9503	11.5914	-0.55803	1.04e-05	0.000548519	0	Atp6v1g3
chr1	179140400	179146799	8.34	8.98601	-0.562427	1.05e-05	0.000550632	0	Smyd3
chr11	4272600	4291599	10.5631	11.175	-0.538612	1.05e-05	0.000550796	0	Lif
chr3	94478400	94481799	7.91244	8.6587	-0.624098	1.05e-05	0.000550796	0	Celf3,Riiad1
chr3	36491400	36494799	7.2603	8.03607	-0.640233	1.06e-05	0.000553648	5004	Gm11548
chr11	112564800	112602599	11.2833	11.8613	-0.514852	1.07e-05	0.000556757	61327	BC006965
chr13	6474800	6484399	8.90635	9.62821	-0.609079	1.07e-05	0.000559159	62749	Pitrm1
chr7	136999200	137009799	8.93567	9.62189	-0.587363	1.08e-05	0.00056113	0	Mgmt
chr13	72180400	72194799	9.4362	10.0457	-0.536998	1.08e-05	0.00056115	-215676	Irx1
chr8	80892200	80895599	7.00431	7.80842	-0.654855	1.08e-05	0.000561546	-10680	Gab1
chr3	49852800	49861399	8.63747	9.30906	-0.579307	1.08e-05	0.000562314	31126	Slc7a11
chr15	62201800	62209799	8.73105	9.41915	-0.588779	1.09e-05	0.00056369	0	Pvt1
chr17	87447800	87463599	9.72628	10.3276	-0.531606	1.1e-05	0.000567028	0	Calm2
chr13	46944600	46966799	10.3576	10.9457	-0.521943	1.1e-05	0.000567028	-13732	Kif13a
chr8	33849400	33858999	8.88352	9.55523	-0.578361	1.1e-05	0.000567028	0	Rbpms
chr10	83985800	83996399	9.29029	9.97872	-0.588208	1.13e-05	0.000581185	40160	Gm34184
chr17	54141800	54150999	8.73292	9.35009	-0.54253	1.13e-05	0.000582061	122590	Slc5a7
chr13	23309400	23324599	10.9677	11.636	-0.574857	1.14e-05	0.000586679	0	4930586N03Rik,4930557F10Rik
chr9	29572000	29576199	7.50573	8.30223	-0.650056	1.15e-05	0.00058969	0	Ntm
chr16	52454400	52471199	10.0998	10.7484	-0.562628	1.15e-05	0.00058969	0	Alcam
chrX	150656000	150662199	8.59432	9.29195	-0.593659	1.15e-05	0.00058969	0	Tro
chr15	93093400	93101999	8.87545	9.45697	-0.516713	1.16e-05	0.000591242	137742	Gxylt1
chr18	10692800	10706399	10.3895	10.9938	-0.532995	1.16e-05	0.00059239	0	4930563E18Rik,Abhd3
chr15	56678400	56683599	7.68079	8.36556	-0.586377	1.16e-05	0.00059239	0	Has2
chr5	106338200	106355399	10.1878	10.842	-0.56606	1.17e-05	0.00059239	-14783	Gm32921
chr9	41514200	41522199	8.41276	9.09093	-0.581129	1.17e-05	0.000595512	0	Mir100hg
chr11	82753600	82763399	9.45904	10.0932	-0.552892	1.18e-05	0.00059646	0	Zfp830,Cct6b
chr9	79200000	79207399	8.246	8.92362	-0.582983	1.18e-05	0.000597535	236637	Gm10635
chr2	131331000	131344399	9.85597	10.4536	-0.528547	1.18e-05	0.000598744	0	Rnf24
chr2	124463400	124474199	9.00542	9.62125	-0.541091	1.2e-05	0.000604074	0	Sema6d
chr6	31163400	31166399	6.73994	7.66738	-0.711985	1.2e-05	0.000604074	0	Lncpint
chr8	81884400	81893599	9.10657	9.70781	-0.529736	1.21e-05	0.000611529	0	Inpp4b
chr3	91302800	91306399	7.32193	8.08452	-0.632922	1.22e-05	0.000614851	-210996	S100a7l2
chr16	90560600	90569599	8.52526	9.15785	-0.551185	1.23e-05	0.000619645	-60847	Hunk
chr1	82822600	82832199	8.7705	9.45849	-0.587685	1.24e-05	0.000620882	6283	Agfg1
chr19	33383200	33388599	8.09702	8.7661	-0.575396	1.24e-05	0.000620882	0	Rnls
chr17	64588400	64591199	7.19412	7.95671	-0.63103	1.24e-05	0.000620882	8536	Man2a1
chr7	143479600	143500999	10.3792	10.9824	-0.531742	1.25e-05	0.000622639	0	Slc22a18
chr11	29854800	29859799	7.51291	8.31186	-0.651201	1.25e-05	0.00062421	0	Eml6
chr5	142115200	142121799	7.89987	8.58	-0.579577	1.26e-05	0.000629903	0	Sdk1
chr1	118810000	118814799	8.12559	8.78119	-0.566259	1.27e-05	0.000632459	19332	Gli2
chr9	92331200	92333799	6.98228	7.7881	-0.653164	1.27e-05	0.000632459	0	Plscr1l1
chr9	29436200	29446399	8.75473	9.38513	-0.550996	1.28e-05	0.000632459	0	Ntm
chr6	120667000	120714399	12.5976	11.8955	0.594224	1.28e-05	0.000632459	0	Cecr2
chr1	74709600	74719799	9.62533	10.2246	-0.528517	1.3e-05	0.000641609	0	Cyp27a1
chr17	64174800	64187399	9.38012	9.99959	-0.542682	1.31e-05	0.000645728	-35104	Fer
chr14	122277200	122283399	8.38087	9.0083	-0.548998	1.31e-05	0.000645728	0	Clybl
chr9	53996800	54001599	8.19043	8.84443	-0.565658	1.32e-05	0.000652984	-20498	Elmod1
chr16	92934000	92947599	9.20974	9.85384	-0.558457	1.33e-05	0.000654228	-106850	Runx1
chr4	24623800	24626999	7.00732	7.84399	-0.670457	1.34e-05	0.000656876	0	Klhl32
chr15	75449600	75454199	7.69396	8.45	-0.626154	1.34e-05	0.000657173	0	Ly6l
chr13	53170400	53191599	9.97027	10.5999	-0.549052	1.34e-05	0.000657173	0	Ror2
chr2	144674400	144681399	8.26936	8.93962	-0.57586	1.35e-05	0.000661445	0	Dtd1
chr1	77164400	77167999	7.47292	8.20851	-0.613977	1.35e-05	0.000661445	199185	Epha4
chr16	59641400	59646599	7.98906	8.72037	-0.613366	1.36e-05	0.000665767	0	4930547E14Rik
chr13	60120400	60130999	8.90781	9.61703	-0.599453	1.37e-05	0.000667095	-3531	A530065N20Rik
chr6	61181000	61185999	7.87118	8.55322	-0.584029	1.37e-05	0.000667363	0	A730020E08Rik,Ccser1
chr5	141428200	141440999	9.33182	9.96296	-0.550351	1.38e-05	0.000670566	0	Sdk1
chr8	108237000	108245199	8.46769	9.14808	-0.582484	1.38e-05	0.000670836	0	Zfhx3
chr6	72947400	72963199	9.59089	10.1902	-0.528845	1.38e-05	0.000670836	0	Tmsb10
chr6	92292600	92300399	8.303	8.98647	-0.584966	1.38e-05	0.000670836	-46949	Trh
chr12	95404000	95412199	8.39776	9.04472	-0.56112	1.39e-05	0.000673213	279026	Flrt2
chr7	110674400	110684199	8.95147	9.58384	-0.550518	1.4e-05	0.000674738	-44380	Adm
chr2	49887000	49889599	6.92382	7.74314	-0.659736	1.41e-05	0.000679148	0	Lypd6b
chr1	76952800	76962199	8.68387	9.35787	-0.578447	1.41e-05	0.000679477	404985	Epha4
chr13	34118000	34126999	9.5282	10.1491	-0.542934	1.41e-05	0.000679477	0	Tubb2b
chr7	31173000	31180199	9.10228	9.79641	-0.589204	1.41e-05	0.000679823	-2159	Gm10640
chr18	43849000	43854599	7.69628	8.44009	-0.620017	1.42e-05	0.000681308	-55121	Gm94
chr6	87037600	87041599	7.40927	8.17586	-0.632413	1.42e-05	0.000681308	246	Gfpt1
chr17	24299000	24314199	9.51287	10.1883	-0.577734	1.42e-05	0.000682392	0	Abca17
chr4	85954600	85956999	6.75699	7.58026	-0.660007	1.43e-05	0.000686518	0	Adamtsl1
chr18	15757200	15764199	9.02332	9.69262	-0.574921	1.44e-05	0.000686518	0	Chst9
chr7	112912000	112919999	10.2935	10.943	-0.561108	1.44e-05	0.000686893	-4993	Tead1
chr10	44931400	44949999	9.92767	10.5229	-0.52559	1.44e-05	0.000688265	116203	Prep
chr17	8785000	8861599	12.554	13.1875	-0.550451	1.45e-05	0.000690566	0	Pde10a
chr4	41520600	41534599	9.56391	10.1988	-0.551798	1.45e-05	0.000690835	0	Fam219a
chr14	23671600	23683999	9.08486	9.73326	-0.561316	1.46e-05	0.000694879	0	Kcnma1
chr10	9094000	9102999	8.87161	9.46396	-0.52354	1.47e-05	0.000695132	-206929	Sash1
chr13	83079400	83086199	8.04115	8.81029	-0.632187	1.47e-05	0.000695132	-380066	Mir3961
chr13	98134000	98154399	10.4653	11.0746	-0.53479	1.47e-05	0.000697924	0	Arhgef28
chr4	120164000	120167599	7.5645	8.27426	-0.599798	1.48e-05	0.000698114	0	Edn2
chr1	62677600	62720599	12.2113	12.7946	-0.516629	1.49e-05	0.000701269	0	Nrp2
chr14	88466600	88474399	9.00788	9.70412	-0.590022	1.49e-05	0.000701453	0	Pcdh20
chr1	23442600	23449799	8.97782	9.58733	-0.535464	1.49e-05	0.000701691	-44058	Ogfrl1
chr13	74870600	74877599	8.81875	9.44884	-0.548936	1.5e-05	0.00070575	-60789	Cast
chr8	77180000	77196599	10.0957	10.6855	-0.521203	1.54e-05	0.00072485	0	Nr3c2
chr14	122295800	122299399	8.01276	8.70102	-0.58637	1.54e-05	0.00072485	0	Clybl
chr16	74134800	74140999	7.98996	8.68971	-0.592207	1.55e-05	0.000726164	0	Robo2
chr14	17560800	17565199	8.11378	8.78019	-0.572691	1.55e-05	0.000726164	94061	Thrb
chr18	40385600	40392999	8.31892	8.97839	-0.566926	1.55e-05	0.000726164	0	Kctd16
chr10	58609000	58614599	7.89631	8.58236	-0.584171	1.56e-05	0.000726164	0	Edar
chr11	21714400	21719599	7.68554	8.36505	-0.581089	1.56e-05	0.000727752	0	Wdpcp
chr4	95862000	95865199	7.0967	7.86268	-0.626572	1.57e-05	0.000729163	0	Fggy
chr17	3668200	3674799	8.13576	8.83529	-0.592411	1.57e-05	0.000730901	0	Nox3
chr8	77869000	77873599	7.61953	8.32665	-0.593962	1.58e-05	0.000731334	-143535	Ednra
chr2	34351000	34365199	9.45756	10.1502	-0.587527	1.58e-05	0.000731334	0	Pbx3
chr10	21763800	21769399	8.03244	8.71185	-0.580307	1.58e-05	0.000731334	-56160	Gm5420
chr4	86018400	86021799	7.27296	8.02518	-0.621551	1.58e-05	0.000732862	0	Adamtsl1
chr13	39515600	39518399	6.87824	7.69108	-0.65399	1.59e-05	0.000732974	483317	Ofcc1
chr7	125099600	125104599	7.70807	8.46827	-0.628259	1.59e-05	0.000735835	179425	4933440M02Rik
chr4	9134400	9143399	8.90794	9.61788	-0.598313	1.6e-05	0.000739802	124893	Clvs1
chr10	30804400	30808799	7.61702	8.35956	-0.616806	1.62e-05	0.000747318	-73	Ncoa7
chr5	66879000	66890199	8.77385	9.4941	-0.604366	1.63e-05	0.000747355	0	Limch1
chr2	8989200	9014999	11.4158	12.0103	-0.523873	1.63e-05	0.000747355	173515	1700061F12Rik
chr2	75769200	75774999	8.13116	8.8201	-0.583835	1.64e-05	0.000749778	56177	Agps
chr8	123638800	123653799	10.7312	11.3007	-0.506719	1.64e-05	0.000749778	0	Rhou,Galnt2
chr1	73396600	73401799	8.08327	8.72671	-0.556956	1.64e-05	0.000749778	0	D530049I02Rik,Pinc
chr9	54006000	54010799	7.75665	8.47215	-0.600871	1.65e-05	0.000754626	12605	Tnfaip8l3
chr14	23191800	23198199	7.94657	8.63117	-0.583743	1.67e-05	0.000761683	91053	Kcnma1
chr3	106975800	106979399	7.11355	7.87729	-0.625755	1.67e-05	0.000761683	55769	Kcna3
chr3	107760800	107781999	10.5123	11.1174	-0.531116	1.67e-05	0.000761683	0	Csf1
chr2	115988600	116017999	11.0962	11.7441	-0.558795	1.68e-05	0.000761683	0	Meis2
chr4	20680200	20684199	7.61511	8.3255	-0.598417	1.68e-05	0.000761683	0	Nkain3
chr10	59137000	59153999	10.0465	10.6385	-0.522595	1.68e-05	0.000763572	0	Septin10,Sh3rf3
chr1	161640400	161647199	8.45105	9.07361	-0.543279	1.69e-05	0.000763572	133489	Fasl
chr5	131614000	131619399	8.44036	9.11759	-0.577713	1.69e-05	0.000763572	0	Auts2
chr1	128796200	128816799	10.2115	10.8148	-0.529835	1.69e-05	0.000763805	-202906	Cxcr4
chr2	179354600	179446199	12.8677	13.4615	-0.522859	1.7e-05	0.000766123	0	4930591A17Rik,Cdh4
chr17	3451400	3473399	10.6641	11.2115	-0.490499	1.7e-05	0.000766123	0	Tiam2
chr13	83129000	83133999	7.64743	8.42633	-0.637119	1.7e-05	0.000766123	369034	Mef2c
chr7	125174400	125178999	7.74709	8.44625	-0.590016	1.7e-05	0.000766596	105025	4933440M02Rik
chr6	98733800	98741999	8.68146	9.28305	-0.52975	1.71e-05	0.000766596	183338	Foxp1
chr7	110761600	110763599	6.76096	7.5862	-0.659606	1.71e-05	0.000766596	3606	Ampd3
chr1	54712400	54718399	8.05604	8.71584	-0.566785	1.72e-05	0.000770187	0	Ankrd44
chr1	19867600	19879999	9.07051	9.66829	-0.526869	1.72e-05	0.000770187	177779	Pkhd1
chr18	54971200	54999999	12.2527	11.6302	0.541693	1.72e-05	0.000770876	0	Zfp608
chr10	5284000	5286399	6.79102	7.67789	-0.688722	1.73e-05	0.000771118	0	Syne1
chr9	27329400	27331199	6.3772	7.32111	-0.709299	1.73e-05	0.000771118	0	Igsf9b
chr3	101437000	101442799	8.38553	9.04066	-0.563228	1.74e-05	0.000775303	0	Igsf3
chr1	74728400	74749399	10.7645	11.3705	-0.530916	1.75e-05	0.000777091	0	Cyp27a1,Prkag3
chr6	51150600	51159399	8.67373	9.32205	-0.559972	1.75e-05	0.000779914	110311	Mir148a
chr10	9138600	9150199	8.81105	9.45677	-0.558936	1.76e-05	0.000780111	-251529	Sash1
chr6	31041000	31048199	8.07128	8.69965	-0.546446	1.76e-05	0.000781326	14348	Mir29a
chr15	87379600	87385999	8.25558	8.89886	-0.556765	1.77e-05	0.000782483	157299	Tafa5
chr11	12267800	12276999	8.83076	9.46907	-0.554192	1.78e-05	0.000786382	0	Cobl
chr17	76451600	76457399	8.03946	8.69715	-0.566168	1.78e-05	0.00078833	-562361	Gm4710
chr18	4861400	4878799	10.7044	11.2969	-0.522076	1.79e-05	0.00078888	-10241	Gm10556
chrX	161713800	161725599	9.22291	9.82945	-0.532156	1.79e-05	0.00078888	0	Rai2
chr9	116226400	116232199	8.26146	8.92183	-0.567903	1.79e-05	0.000790641	-31314	Gm4668
chr11	112289600	112295999	8.65385	9.27858	-0.5439	1.8e-05	0.00079107	367927	BC006965
chr9	72112600	72132399	10.1781	10.7554	-0.51184	1.81e-05	0.000793102	0	Tcf12
chrX	103016000	103025399	9.32946	9.97916	-0.560009	1.81e-05	0.000793102	-86706	Fam236c
chr13	114951400	114955399	7.43842	8.17076	-0.607206	1.82e-05	0.000796064	0	Itga1
chr12	9292800	9297399	8.03044	8.65588	-0.543636	1.82e-05	0.00079691	-250612	Ttc32
chr3	28454000	28461399	8.18375	8.93072	-0.619119	1.82e-05	0.000796993	0	Tnik
chr8	128207000	128218599	9.84097	10.4463	-0.530665	1.83e-05	0.000799516	59426	Mir21c
chr14	67935200	67938999	8.32619	8.99825	-0.574491	1.84e-05	0.00080105	-757	Dock5
chr5	75366800	75371399	7.60558	8.35076	-0.617116	1.84e-05	0.000802193	-168385	Pdgfra
chr3	29079800	29085999	8.29617	8.95859	-0.569502	1.85e-05	0.000805338	0	Egfem1
chr3	127705200	127707799	6.89243	7.76933	-0.682757	1.85e-05	0.000805338	0	Alpk1
chr1	127004400	127018799	10.6194	11.2145	-0.523516	1.85e-05	0.000805338	-172600	Nckap5
chr1	157081800	157090799	9.12341	9.69779	-0.509857	1.86e-05	0.000805338	8339	Tex35
chr10	112266400	112274799	9.81448	10.4669	-0.56131	1.86e-05	0.000805338	0	Kcnc2
chr11	8522800	8527399	7.62326	8.33259	-0.59429	1.86e-05	0.000806697	0	Tns3
chr19	12604400	12609999	8.13504	8.79784	-0.569466	1.87e-05	0.00080886	0	Gm4952
chr16	29857600	29900399	11.5716	12.1329	-0.499905	1.87e-05	0.000808957	57527	Gm1968
chr5	142145600	142157199	9.33764	9.92073	-0.515711	1.88e-05	0.000809834	0	Sdk1
chr1	74720000	74723799	7.98903	8.64955	-0.56752	1.89e-05	0.000812869	0	Cyp27a1
chr10	98126600	98146199	9.97722	10.6035	-0.544327	1.89e-05	0.0008158	153727	Gm8633
chr1	75972000	76002999	11.536	12.1242	-0.518483	1.9e-05	0.000816224	-409628	Slc4a3
chr14	70289800	70292399	7.17441	7.9724	-0.645285	1.9e-05	0.000816224	0	Ppp3cc
chr15	9726400	9730199	7.48221	8.19531	-0.59832	1.91e-05	0.000818689	0	Spef2
chr17	14181600	14188599	9.03514	9.61241	-0.511363	1.91e-05	0.000818689	6452	Dact2
chr11	4292400	4301599	9.37981	9.99611	-0.538165	1.92e-05	0.000821348	-19686	Lif
chr5	149387800	149392799	7.71704	8.40672	-0.584341	1.93e-05	0.00082436	0	Medag
chr3	30836200	30844599	9.32965	9.94387	-0.536687	1.94e-05	0.000827294	10350	Gpr160
chr2	169632000	169644199	9.59606	10.168	-0.507847	1.94e-05	0.00082796	0	Tshz2
chr17	34210600	34214199	7.22833	7.9928	-0.62449	1.95e-05	0.000828938	0	Tap2
chr10	24757200	24762399	7.97116	8.67076	-0.588412	1.96e-05	0.000832056	10006	Enpp3
chr16	46199400	46205199	8.05644	8.72283	-0.570306	1.96e-05	0.000832056	-43322	Ahcyl
chr5	142023800	142031199	8.5395	9.19822	-0.565361	1.96e-05	0.000832056	0	Sdk1
chr16	33746400	33751999	7.9685	8.61151	-0.555587	1.96e-05	0.000833007	0	Heg1
chr8	116641000	116643999	7.02799	7.78141	-0.619385	1.97e-05	0.000833007	0	Cdyl2
chr2	103488200	103490999	7.24839	8.03288	-0.637851	1.98e-05	0.000838085	-2039	Cat
chr5	151230800	151248599	10.1855	10.7462	-0.499483	1.98e-05	0.000838556	0	Stard13
chr5	127232400	127247399	10.5188	11.1306	-0.534207	1.99e-05	0.000841422	0	Tmem132c
chr3	34896200	34906599	9.06163	9.6521	-0.520756	2e-05	0.000841422	15852	Mir6378
chr5	146383600	146388599	8.52414	9.16388	-0.552163	2e-05	0.000841422	0	Wasf3
chr3	156855600	156861599	8.00132	8.70745	-0.593275	2e-05	0.000841422	0	Negr1
chr12	76796000	76799399	7.21187	7.9486	-0.609171	2e-05	0.000841422	0	Gpx2,Rab15,Fntb
chr13	80610000	80615999	8.25147	8.90229	-0.560938	2.01e-05	0.00084279	266384	Arrdc3
chr10	40505800	40509399	7.35815	8.129	-0.631254	2.03e-05	0.000849691	-21782	Cdk19
chr5	99049200	99053399	7.37012	8.09227	-0.603094	2.04e-05	0.000855418	-10848	Prkg2
chr18	55999600	56025999	10.9427	11.5408	-0.524772	2.04e-05	0.000855418	373337	Gramd2b
chr18	15348800	15358599	8.95698	9.62596	-0.571272	2.05e-05	0.000855418	30896	Aqp4
chr4	85556000	85566799	8.79558	9.50802	-0.596976	2.06e-05	0.000859303	0	Sh3gl2,Adamtsl1
chr18	38868000	38876999	9.07979	9.64579	-0.503057	2.08e-05	0.000868615	0	Fgf1,Arhgap26
chr15	101374200	101382599	8.94574	9.5326	-0.517497	2.09e-05	0.000869661	-3037	Krt80
chr6	143744600	143751999	8.24815	8.90215	-0.562179	2.09e-05	0.000869941	76425	Sox5
chr16	20968800	20972599	8.18677	8.88858	-0.590397	2.09e-05	0.000870173	-38747	Gm6551
chr14	9450200	9454399	7.25078	7.99726	-0.615817	2.1e-05	0.00087111	95692	Fhit
chr2	135725400	135729799	7.51449	8.26143	-0.618528	2.1e-05	0.000872992	0	Plcb4
chr11	112257600	112288799	10.9329	11.5216	-0.518231	2.11e-05	0.000874229	375127	BC006965
chr16	21364000	21373199	9.01237	9.59947	-0.518406	2.11e-05	0.000874562	-29643	Magef1
chr6	32559000	32569599	8.80544	9.41046	-0.530049	2.12e-05	0.000874562	0	Plxna4
chr9	79263400	79273399	9.00347	9.6146	-0.53402	2.12e-05	0.000875892	170637	Gm10635
chr9	29407400	29430599	10.7591	11.3827	-0.541463	2.13e-05	0.000875892	0	Ntm
chr17	14710400	14716199	8.32401	8.9509	-0.545226	2.13e-05	0.000875892	-15164	Thbs2
chr14	22102600	22130599	10.6273	11.2026	-0.509201	2.13e-05	0.000875892	0	Lrmda
chr4	9111200	9119999	9.19115	9.83121	-0.553044	2.13e-05	0.000875892	148293	Clvs1
chr13	34348800	34354599	8.36746	9.02967	-0.567962	2.13e-05	0.000875983	-2617	Slc22a23
chr6	98564800	98572199	8.42077	9.02659	-0.530802	2.13e-05	0.000875983	-221045	Mdfic2
chr18	54477400	54512199	11.0608	11.6472	-0.516704	2.15e-05	0.000882805	-23906	Redrum
chr1	43450800	43458799	8.32664	8.95583	-0.545428	2.16e-05	0.000882805	0	Nck2
chr5	53981600	53994799	9.49651	10.1136	-0.53793	2.17e-05	0.000886983	2699	Stim2
chr7	111358600	111365999	8.50159	9.14127	-0.552514	2.18e-05	0.000888743	105661	Galnt18
chr6	98580600	98654399	12.7512	13.3413	-0.518855	2.18e-05	0.000888743	-236845	Mdfic2
chr2	138017200	138024399	8.53511	9.20664	-0.572871	2.18e-05	0.000888743	231165	Btbd3
chr17	17896800	17907399	9.27303	9.8861	-0.535122	2.18e-05	0.000889596	0	Fpr2
chr4	120567600	120569399	6.42728	7.33029	-0.690719	2.19e-05	0.000890064	0	Ctps1
chr10	107889600	107898799	8.79697	9.37926	-0.513847	2.19e-05	0.000890665	0	Otogl
chr9	72139800	72165799	10.6914	11.2876	-0.523126	2.19e-05	0.000890665	-26928	Tcf12
chr6	89393200	89398599	7.97937	8.66259	-0.580007	2.2e-05	0.000892882	0	Chchd6
chr13	60611600	60617999	8.30606	8.94683	-0.553671	2.2e-05	0.000892909	0	Dapk1
chr2	134763800	134768799	7.45761	8.19964	-0.614247	2.21e-05	0.000894162	16267	Plcb1
chr13	114394400	114404999	9.28843	9.91077	-0.541433	2.22e-05	0.000895679	-5141	Ndufs4
chr10	76956200	76961599	7.9198	8.60937	-0.583531	2.22e-05	0.000895679	0	Pcbp3
chr13	114671400	114688599	10.1086	10.6593	-0.491805	2.22e-05	0.000895679	0	4930544M13Rik
chr1	121017200	121033799	9.8916	10.4943	-0.527912	2.22e-05	0.000895899	52605	Celrr
chr4	100754800	100759199	7.60941	8.34222	-0.606696	2.23e-05	0.000896996	16475	Cachd1
chr4	54323000	54334799	9.0138	9.64198	-0.545176	2.24e-05	0.000899883	-460781	Tmem38b
chr9	79072200	79081399	8.62793	9.28171	-0.561294	2.24e-05	0.000899883	-355747	Cd109
chr4	88961400	88967799	8.066	8.72529	-0.564921	2.25e-05	0.000899883	-21878	Gm49890
chr18	81643800	81650799	8.65312	9.34005	-0.581783	2.25e-05	0.000899883	341081	Mir5127
chr10	83918000	83953199	11.1038	11.702	-0.524109	2.25e-05	0.000899883	83360	Gm34184
chr9	31608400	31623599	9.55352	10.1905	-0.549722	2.25e-05	0.000899883	-142937	Tmem45b
chr6	92577800	92581999	7.34809	8.08093	-0.607261	2.25e-05	0.00090001	0	Prickle2
chr11	62259600	62263599	7.47408	8.19176	-0.599785	2.26e-05	0.000903649	0	Adora2b
chr9	79121400	79143599	10.2737	10.8573	-0.514711	2.27e-05	0.000904974	300437	Gm10635
chr16	97556000	97562399	8.12471	8.75102	-0.543826	2.29e-05	0.000912432	0	Mx2
chr8	6798800	6806199	8.41954	9.06882	-0.55822	2.32e-05	0.000921613	-1692448	Slc10a2
chr14	65943400	65967599	11.0738	11.6504	-0.509466	2.32e-05	0.000921613	0	Clu,Scara3
chr18	74517600	74535599	10.2497	10.8411	-0.519666	2.33e-05	0.000924767	0	1700120E14Rik,Myo5b
chr11	112304200	112309199	7.85326	8.49619	-0.55455	2.34e-05	0.000928683	354727	BC006965
chr13	90155200	90159799	7.49344	8.19473	-0.58981	2.35e-05	0.000929998	-11093	Tmem167
chr2	35868400	35905199	11.7566	12.3361	-0.511036	2.37e-05	0.000936754	0	Ttll11
chr12	27329400	27356999	11.0361	11.6669	-0.545192	2.39e-05	0.000941166	0	Sox11
chr10	89444000	89458799	11.2107	11.7888	-0.510063	2.39e-05	0.000941166	0	Gas2l3,Nr1h4
chr14	58481200	58492999	9.4334	10.0136	-0.512204	2.39e-05	0.000941166	-368280	Fgf9
chr5	5604000	5609599	7.81385	8.49554	-0.578837	2.39e-05	0.000942039	0	Cfap69
chr1	133935000	133939799	7.99234	8.64906	-0.562499	2.4e-05	0.000945763	-12585	Prelp
chr5	106261200	106271599	9.20957	9.78149	-0.506745	2.41e-05	0.000946694	48740	Gm32921
chr8	116605800	116610799	7.83215	8.52011	-0.580202	2.41e-05	0.000946739	0	Cdyl2
chr5	92356200	92367999	10.1584	10.7407	-0.513318	2.41e-05	0.000947178	0	Cxcl11,Art3
chr11	70369200	70381199	10.4124	11.0036	-0.519062	2.44e-05	0.000957388	11623	Pelp1
chr17	85173200	85181399	8.91341	9.54809	-0.547886	2.45e-05	0.000958318	0	Camkmt
chr15	56622000	56627999	8.00172	8.65471	-0.561552	2.45e-05	0.000958318	37627	Has2
chr5	34740000	34757799	9.72925	10.3159	-0.51634	2.45e-05	0.000958318	0	Grk4
chr13	111208400	111219999	9.34616	9.95937	-0.533964	2.46e-05	0.000961214	0	3110015C05Rik
chr13	34432400	34441199	9.26621	9.86512	-0.525136	2.47e-05	0.000961214	-86217	Slc22a23
chr1	172810400	172816199	7.8716	8.5475	-0.5751	2.47e-05	0.000961214	0	Crp
chr3	96468000	96483599	10.6008	11.1521	-0.491423	2.48e-05	0.000965215	-14693	BC107364
chr3	130595400	130599799	7.59728	8.30456	-0.594246	2.48e-05	0.000965382	0	Col25a1
chr1	133951200	133957199	8.07095	8.69124	-0.538142	2.49e-05	0.000967374	-28785	Prelp
chr7	52003200	52005199	6.59463	7.4935	-0.683387	2.49e-05	0.000967374	0	Svip
chrX	52646600	52652199	8.10743	8.83735	-0.604836	2.51e-05	0.000971448	-27353	A630012P03Rik
chr3	130567800	130577599	8.62902	9.31265	-0.578508	2.51e-05	0.000971448	0	Col25a1
chr5	5714600	5738999	10.5603	11.1356	-0.508164	2.53e-05	0.00097804	0	Steap1
chr4	24715800	24720399	7.68405	8.37437	-0.583163	2.54e-05	0.000979215	0	Klhl32
chr12	11333200	11336199	6.96434	7.79505	-0.65768	2.54e-05	0.000979215	0	Vsnl1
chr6	145824200	145833199	8.89751	9.51518	-0.536787	2.54e-05	0.000979215	-2921	Rassf8
chr13	5159800	5163599	7.06896	7.91678	-0.665638	2.56e-05	0.000983493	-549625	Akr1e1
chr4	8399000	8401399	6.6962	7.51582	-0.646822	2.56e-05	0.000983493	133244	Rab2a
chr9	30082000	30089799	8.2967	9.00361	-0.592117	2.56e-05	0.000983493	-117858	Ntm
chr8	114740800	114755799	9.43409	10.0578	-0.540326	2.56e-05	0.000983493	0	Wwox
chr5	132419800	132464599	11.3411	11.9179	-0.5088	2.57e-05	0.000985772	0	Auts2
chr1	69589000	69592399	7.18063	7.97466	-0.639845	2.57e-05	0.000985772	0	Ikzf2
chr19	61175200	61177399	7.16551	7.97213	-0.646384	2.58e-05	0.000985772	0	Mplkipl1
chr5	141280000	141282999	6.97899	7.74861	-0.625178	2.58e-05	0.000986258	0	Sdk1
chr8	49525400	49530599	7.72915	8.47129	-0.611631	2.6e-05	0.000993253	-680448	Tenm3
chr2	113410400	113421799	9.33036	9.93692	-0.529576	2.6e-05	0.000993253	0	Fmn1
chr7	140962600	140970599	8.31147	8.9766	-0.565829	2.61e-05	0.000995461	0	Ifitm1
chr9	68759000	68765399	8.3373	8.96384	-0.543634	2.62e-05	0.00099812	0	Rora
chr19	36724600	36729799	8.02214	8.65505	-0.546666	2.63e-05	0.00100123	1931	Ppp1r3c
chr6	141770400	141773599	7.02879	7.80527	-0.630753	2.64e-05	0.00100123	31840	Slco1a4
chr14	23563000	23615999	11.819	12.423	-0.52677	2.64e-05	0.00100123	0	Kcnma1
chr7	89525400	89529999	7.63011	8.3569	-0.603641	2.65e-05	0.00100493	0	Prss23
chr1	105293000	105306799	9.24192	9.86415	-0.539828	2.66e-05	0.00100638	0	Rnf152
chr5	132217800	132228799	9.23681	9.84483	-0.530598	2.67e-05	0.00101199	0	Auts2
chr5	132093000	132103799	8.90127	9.57095	-0.569654	2.69e-05	0.00101544	0	Auts2
chr9	115091800	115104599	9.47867	10.1032	-0.540497	2.72e-05	0.0010283	0	Osbpl10
chr2	20748000	20753199	8.1342	8.7776	-0.553139	2.73e-05	0.00103024	0	Etl4
chr13	39536000	39544199	8.51758	9.15826	-0.551838	2.74e-05	0.00103323	457517	Ofcc1
chr18	58379600	58383799	7.4956	8.17447	-0.572471	2.78e-05	0.00104522	-168112	Fbn2
chr18	56044400	56074799	10.9277	11.481	-0.492098	2.79e-05	0.00104975	324537	Gramd2b
chr4	86003000	86005799	7.15509	7.90228	-0.614684	2.8e-05	0.0010523	0	Adamtsl1
chr16	33754200	33757399	7.41907	8.14045	-0.596578	2.81e-05	0.00105268	0	Heg1
chr13	10356800	10364199	8.67742	9.33367	-0.560891	2.81e-05	0.00105268	0	Chrm3
chr5	141312800	141316399	7.16327	7.98317	-0.650782	2.81e-05	0.00105278	0	Sdk1
chr6	50942200	50955799	9.6115	10.2416	-0.54409	2.81e-05	0.00105334	-126967	C530044C16Rik
chr17	67133000	67135999	7.18716	7.91692	-0.602444	2.82e-05	0.00105343	0	Ptprm
chr8	80423400	80426999	7.26179	8.02737	-0.622835	2.82e-05	0.00105448	65781	Gypa
chr9	6167800	6169799	6.64629	7.47384	-0.65474	2.84e-05	0.00105897	0	Pdgfd
chr2	7079400	7083399	7.64564	8.33321	-0.579158	2.84e-05	0.00106077	0	Celf2
chr4	109508600	109509199	5.63407	6.71312	-0.742322	2.86e-05	0.00106483	0	4930522H14Rik
chr2	141118200	141124399	8.30832	8.96926	-0.563842	2.86e-05	0.00106483	0	Macrod2
chr12	95527200	95534599	8.35851	9.0208	-0.565262	2.87e-05	0.00106748	156626	Flrt2
chr7	19487800	19498999	9.24815	9.85181	-0.526452	2.88e-05	0.0010682	0	Exoc3l2
chr2	20701200	20715399	9.44747	10.0238	-0.507978	2.88e-05	0.0010682	0	Etl4
chr14	66633800	66650999	10.5872	11.2092	-0.537968	2.89e-05	0.00107239	0	Adra1a
chr9	61278800	61319999	11.8452	12.4243	-0.509541	2.9e-05	0.00107571	0	B930092H01Rik
chr13	53162600	53166599	7.40724	8.09313	-0.577805	2.91e-05	0.00107581	0	Ror2
chr12	15824800	15831799	8.18443	8.91741	-0.604817	2.92e-05	0.00107752	-6877	Trib2
chr4	86053400	86081399	11.0635	11.6369	-0.505797	2.92e-05	0.00107836	0	Adamtsl1
chr2	35786800	35865799	12.7199	13.2652	-0.485984	2.92e-05	0.00107836	0	9030204H09Rik,Ttll11
chr13	112805800	112812399	8.41514	9.06326	-0.554578	2.93e-05	0.00108129	0	Plpp1
chr8	48651200	48659599	8.44916	9.44318	-0.715909	2.94e-05	0.00108394	0	Tenm3
chr18	37480600	37484799	7.53933	8.24463	-0.589153	2.96e-05	0.00108953	0	Pcdhb17,Pcdhb16,Pcdha4b,Gm38666,Gm38667
chr2	124482600	124491999	8.49471	9.17383	-0.575317	2.97e-05	0.00108982	0	Sema6d
chr17	71185400	71189799	7.58527	8.28493	-0.58771	2.99e-05	0.00109651	0	Lpin2
chr13	4658200	4663599	8.26528	8.93058	-0.565443	2.99e-05	0.00109792	-48025	Akr1e1
chr1	69303800	69316199	9.45676	10.0669	-0.530977	3.01e-05	0.00110326	-194740	Erbb4
chr10	21742000	21748999	8.79496	9.35593	-0.497305	3.03e-05	0.00110731	-34360	Gm5420
chr2	8805600	8808599	7.19137	7.94547	-0.615941	3.05e-05	0.00111462	379915	1700061F12Rik
chr1	73520200	73528199	8.54763	9.16207	-0.533924	3.08e-05	0.00112407	-89210	D530049I02Rik
chr19	21477200	21498399	10.2189	10.8088	-0.516592	3.09e-05	0.00112721	-2754	Gda
chr13	31938000	32024999	12.9651	13.5642	-0.52231	3.09e-05	0.00112721	0	Gmds
chr18	43385600	43397799	9.62077	10.1682	-0.486927	3.1e-05	0.00112966	0	Dpysl3
chr5	92232000	92239399	8.40524	9.04878	-0.55214	3.11e-05	0.00113024	0	Ppef2
chr18	74490200	74508199	9.80629	10.3746	-0.502156	3.12e-05	0.0011338	0	Myo5b
chr1	77051000	77065999	10.413	11.0442	-0.543433	3.12e-05	0.00113456	301185	Epha4
chr2	138122200	138126399	7.79353	8.45411	-0.560509	3.13e-05	0.00113676	129165	Btbd3
chr1	75939000	75959999	10.2333	10.833	-0.523092	3.16e-05	0.00114324	-376628	Slc4a3
chr1	126996400	127001199	8.01142	8.6488	-0.549077	3.16e-05	0.00114324	-164600	Nckap5
chr3	92991000	93020199	11.2502	11.8197	-0.502581	3.16e-05	0.00114324	0	Lce3f,Crct1,Lce1m
chr1	76137400	76141199	7.31466	8.05421	-0.607573	3.16e-05	0.00114324	346933	Gm17751
chr13	6533200	6544999	9.4751	10.0865	-0.5312	3.17e-05	0.00114324	2149	Pitrm1
chr8	8277800	8283199	8.10693	8.71144	-0.526706	3.2e-05	0.001154	334234	Efnb2
chr8	80174400	80177799	7.35784	8.12012	-0.619699	3.22e-05	0.00115913	-115393	Hhip
chr13	48572600	48576599	8.24502	8.87122	-0.541399	3.23e-05	0.00116179	1272	Ptpdc1
chr17	88139000	88144799	7.99432	8.70841	-0.593121	3.23e-05	0.00116179	-7794	Gm4832
chr16	21298000	21303599	8.26873	8.89161	-0.53857	3.23e-05	0.00116179	-127	Gm16863
chr8	77843600	77848999	8.08322	8.7092	-0.541233	3.24e-05	0.00116179	-118135	Ednra
chr5	66777600	66781599	7.44606	8.20146	-0.618131	3.24e-05	0.00116179	0	Limch1
chr9	87143200	87147599	9.02197	9.66123	-0.548138	3.25e-05	0.00116608	0	Mrap2
chr5	132328200	132348199	10.2214	10.7657	-0.484911	3.27e-05	0.00116902	0	Auts2
chr10	44867400	44873599	8.59835	9.26318	-0.563917	3.27e-05	0.00117076	192603	Prep
chr7	89623000	89639199	9.91723	10.5117	-0.519661	3.28e-05	0.0011727	0	Me3
chr2	124413600	124423399	8.85952	9.44183	-0.511988	3.31e-05	0.00118074	0	Sema6d
chr10	45889800	45896599	8.25142	8.85922	-0.527605	3.32e-05	0.00118153	-37317	D030045P18Rik
chr17	84528200	84534199	8.04232	8.70303	-0.560647	3.32e-05	0.00118153	0	Plekhh2
chr6	94190600	94198999	8.58025	9.16446	-0.513177	3.32e-05	0.00118153	0	Magi1,4930511A08Rik
chr2	124551800	124554999	7.12947	7.89132	-0.620773	3.32e-05	0.00118153	0	Sema6d
chr10	8513400	8523399	9.43616	10.0031	-0.501365	3.33e-05	0.00118326	0	Ust
chr2	47374200	47383599	8.74775	9.38548	-0.548178	3.33e-05	0.00118326	1429509	Acvr2a
chr1	154167000	154170999	7.41309	8.12456	-0.591903	3.35e-05	0.00118812	29187	Zfp648
chr17	9676400	9679599	7.15776	7.89387	-0.604143	3.38e-05	0.00119452	-5682	Pabpc6
chr17	24252400	24255599	7.81464	8.46922	-0.557043	3.38e-05	0.00119452	0	Ccnf
chr5	141930000	141933799	7.43251	8.22192	-0.634483	3.38e-05	0.00119452	0	Sdk1
chr8	114842800	114856799	9.84844	10.3919	-0.484365	3.38e-05	0.00119452	0	Wwox
chr17	40903000	40908399	7.86136	8.52821	-0.56604	3.39e-05	0.00119452	0	Glyatl3
chr9	72184800	72191799	8.73694	9.31775	-0.511182	3.39e-05	0.00119452	-71928	Tcf12
chr19	28574000	28603399	10.95	11.542	-0.517284	3.39e-05	0.00119494	0	Glis3
chr10	67490400	67495599	7.76523	8.42008	-0.557152	3.42e-05	0.00120309	38875	Egr2
chr4	133431400	133436599	7.79206	8.44596	-0.557919	3.42e-05	0.0012038	-7498	Slc9a1
chr9	115749200	115766199	9.64531	10.2582	-0.530992	3.43e-05	0.0012038	142255	Gadl1
chr3	146300000	146315999	9.85497	10.41	-0.492386	3.44e-05	0.00120891	-13614	Lpar3
chr6	135137800	135140199	6.96105	7.71822	-0.611502	3.45e-05	0.00120892	0	Hebp1
chr7	73182200	73197799	10.4072	10.9431	-0.478545	3.46e-05	0.00121243	-79131	Gm6567
chr4	44277400	44280399	7.54936	8.24618	-0.582415	3.47e-05	0.00121372	19476	Melk
chr8	26690800	26739199	11.844	12.4093	-0.498911	3.48e-05	0.00121781	75393	2310008N11Rik
chr9	79435000	79446199	9.22177	9.85503	-0.544726	3.49e-05	0.00121781	0	Gm10635
chr2	140955800	140962999	8.36229	8.99588	-0.546119	3.5e-05	0.00121992	0	Macrod2
chr19	7666800	7669799	7.5708	8.28235	-0.590787	3.5e-05	0.00122039	3261	Slc22a19
chr1	76050200	76055799	8.27811	8.90935	-0.543601	3.5e-05	0.00122039	432333	Gm17751
chr3	50424000	50434599	9.01938	9.66255	-0.550948	3.51e-05	0.00122066	0	Slc7a11
chr8	31914600	31919999	8.06533	8.714	-0.55442	3.52e-05	0.00122359	0	Nrg1
chr17	71549200	71556799	9.00536	9.57332	-0.50193	3.52e-05	0.00122359	0	Spdya
chr9	115018000	115022199	7.47431	8.17679	-0.584258	3.54e-05	0.00122736	0	Osbpl10
chr6	32323400	32345199	10.1771	10.7336	-0.492782	3.54e-05	0.00122736	0	Plxna4
chr4	136412600	136415399	6.99615	7.76949	-0.621558	3.54e-05	0.00122736	7124	Htr1d
chr3	152105600	152107999	6.83732	7.62337	-0.630659	3.55e-05	0.00122973	0	Gipc2
chr2	178661000	178672999	9.28171	9.84385	-0.49746	3.57e-05	0.00123398	-173434	Cdh26
chr15	9669400	9682199	9.09072	9.67006	-0.509431	3.58e-05	0.00123398	0	Spef2
chr10	44831800	44852599	10.2438	10.867	-0.537379	3.58e-05	0.00123398	213603	Prep
chr15	99843600	99848599	7.88226	8.5526	-0.566869	3.58e-05	0.00123398	0	Lima1
chr13	23281400	23291399	10.2082	10.8001	-0.516902	3.58e-05	0.00123398	0	4933404K08Rik,4930557F10Rik
chr6	94274600	94283399	9.03628	9.6215	-0.512856	3.58e-05	0.00123398	0	Magi1,4930511A08Rik
chr6	51120400	51133199	9.52044	10.1478	-0.53993	3.61e-05	0.00124046	136511	Mir148a
chr5	141544400	141546999	6.91841	7.67625	-0.614057	3.61e-05	0.00124046	0	Sdk1
chr15	102654800	102659599	7.47	8.1725	-0.583745	3.61e-05	0.00124046	3264	Atp5mc2
chr12	24796800	24802799	8.39356	8.99949	-0.5266	3.62e-05	0.00124051	27079	Mboat2
chr3	110036200	110043199	8.56084	9.1515	-0.515333	3.67e-05	0.00125643	0	Ntng1
chr2	49981400	50014799	11.335	11.9148	-0.508509	3.68e-05	0.0012616	-32351	Lypd6b
chr8	89017800	89032199	10.066	10.6981	-0.542809	3.69e-05	0.0012621	0	Mir8110,Sall1
chr5	151319600	151322799	7.32635	8.02864	-0.583028	3.69e-05	0.00126232	0	Stard13
chr5	141803400	141808399	7.66226	8.38313	-0.595653	3.72e-05	0.00127064	0	Sdk1
chr9	92378600	92399999	10.1225	10.7048	-0.510667	3.73e-05	0.00127111	-20524	Plscr1l1
chr1	153204000	153211599	8.38375	8.99273	-0.527757	3.73e-05	0.00127184	7322	Lamc1
chr8	64212600	64224199	9.43511	10.0942	-0.559499	3.74e-05	0.00127184	-5591	Tll1
chr19	60073200	60080199	8.51829	9.09931	-0.509875	3.75e-05	0.00127726	63475	E330013P04Rik
chr2	91990800	92003399	9.62712	10.2041	-0.507064	3.76e-05	0.00127947	0	Creb3l1
chr4	8236000	8240399	8.29244	8.94193	-0.554635	3.77e-05	0.00128095	0	Car8
chr6	86159600	86172999	9.56615	10.1533	-0.513278	3.79e-05	0.00128414	21223	Tgfa
chr2	84455400	84458799	8.1875	8.85995	-0.567561	3.79e-05	0.00128414	0	Tfpi
chr9	41562600	41576599	9.2914	9.92294	-0.541971	3.8e-05	0.0012854	0	Mir100hg
chr5	13466000	13470599	7.93667	8.57165	-0.545816	3.82e-05	0.00129383	0	Sema3a
chr5	141590400	141595199	7.67753	8.35465	-0.569856	3.83e-05	0.0012941	0	Sdk1
chr19	28376800	28387999	9.70779	10.3521	-0.550116	3.85e-05	0.00130026	0	Glis3
chr18	57681800	57684799	7.41361	8.09129	-0.570153	3.86e-05	0.0013023	0	Ccdc192
chr2	134795600	134800599	7.76994	8.45802	-0.576211	3.87e-05	0.00130412	0	Plcb1
chr5	75243200	75255999	9.44777	10.0569	-0.527594	3.87e-05	0.00130488	-44785	Pdgfra
chr18	56248200	56262999	9.47799	10.0844	-0.525938	3.88e-05	0.00130488	136337	Gramd2b
chr13	44625200	44631999	8.67753	9.28885	-0.529988	3.89e-05	0.00130615	96535	Jarid2
chr17	3481400	3488999	8.75687	9.35675	-0.521979	3.89e-05	0.00130615	0	Tiam2
chr10	82347200	82353599	8.72274	9.38308	-0.560116	3.89e-05	0.00130683	-104919	Zfp938
chr6	89400000	89405599	8.03205	8.65114	-0.534266	3.9e-05	0.00130908	0	Chchd6
chr1	19948400	19957599	8.82509	9.42837	-0.524777	3.91e-05	0.00131016	100179	Pkhd1
chr8	57620200	57637599	9.73277	10.3414	-0.527764	3.91e-05	0.00131023	0	Galnt7
chrX	9243600	9248399	8.07596	8.73192	-0.556576	3.92e-05	0.00131079	0	Lancl3
chr2	124084800	124106199	10.3389	11.0245	-0.573944	3.92e-05	0.00131123	0	Sema6d
chr18	56106600	56126399	10.0717	10.6633	-0.516321	3.94e-05	0.00131582	272937	Gramd2b
chr11	93011600	93016599	7.74207	8.45019	-0.588211	3.95e-05	0.00131681	80428	Car10
chr10	98018600	98028799	9.20089	9.80775	-0.52573	3.96e-05	0.00131681	-50509	Gm10754
chr10	60115200	60123799	8.55829	9.22607	-0.564425	3.96e-05	0.00131681	0	Spock2
chr13	110832200	110837199	7.66894	8.39213	-0.597462	3.96e-05	0.00131681	45619	4930526H09Rik
chr16	33371400	33373799	6.69155	7.48753	-0.634068	3.97e-05	0.00132028	6036	Zfp148
chr1	183095800	183103399	8.70443	9.39567	-0.577127	3.98e-05	0.00132189	0	Disp1
chr3	34194000	34201199	8.67818	9.2628	-0.512186	4.01e-05	0.00132991	0	Sox2ot
chr17	50186800	50196599	9.1616	9.75812	-0.519605	4.02e-05	0.0013315	0	Rftn1
chr14	22247600	22257199	8.99023	9.54311	-0.490364	4.02e-05	0.0013315	0	Lrmda
chr13	44681000	44686399	8.30067	8.96364	-0.560306	4.04e-05	0.00133571	42135	Jarid2
chr13	92127600	92140399	9.52934	10.1526	-0.536564	4.04e-05	0.00133665	0	Rasgrf2
chr7	26720000	26723199	7.13065	7.85749	-0.597743	4.07e-05	0.00134326	-32562	Cyp2b23
chr2	116019600	116065599	11.7896	12.3953	-0.524595	4.07e-05	0.00134326	0	Meis2
chr18	15288400	15292399	7.52941	8.219	-0.575673	4.08e-05	0.00134394	97096	Aqp4
chr1	77263800	77365399	12.88	13.4702	-0.514353	4.09e-05	0.00134841	1785	Epha4
chr10	25297400	25324399	10.8075	11.3589	-0.488362	4.1e-05	0.00134841	0	Akap7
chr9	92344400	92364399	9.84793	10.4524	-0.524602	4.1e-05	0.00134943	0	Plscr1l1
chr3	58383400	58388199	7.95657	8.59429	-0.543918	4.11e-05	0.0013517	25515	Tsc22d2
chr15	54740400	54752599	9.45638	10.0771	-0.534967	4.13e-05	0.00135492	0	Ccn3
chr2	65240800	65248799	9.45809	10.0769	-0.533522	4.15e-05	0.00136111	-396	Cobll1
chr15	98673600	98677199	9.31777	9.9039	-0.511913	4.15e-05	0.00136175	0	Rnd1
chr2	135041000	135045199	7.67416	8.42195	-0.607213	4.16e-05	0.00136232	0	Plcb1
chr12	105011200	105019799	9.27353	9.84428	-0.502469	4.17e-05	0.00136403	-390	Syne3
chr2	47384200	47388799	7.36309	8.14554	-0.627703	4.17e-05	0.00136429	1424309	Acvr2a
chr10	115447600	115489599	11.4383	12.0018	-0.496416	4.18e-05	0.00136429	0	Lgr5
chr15	59732200	59745399	9.57792	10.146	-0.499678	4.18e-05	0.00136491	43017	Gm19510
chr18	47249800	47257599	8.42714	9.07175	-0.548676	4.19e-05	0.00136491	0	Sema6a
chr5	75557000	75565599	8.5233	9.15109	-0.538638	4.21e-05	0.00137085	8316	Kit
chr2	50097400	50106399	8.7436	9.34118	-0.519648	4.21e-05	0.00137085	0	Lypd6
chr5	149394600	149403199	8.58549	9.18037	-0.51875	4.22e-05	0.00137085	0	Medag
chr15	9629600	9634799	7.87701	8.56892	-0.578519	4.22e-05	0.00137145	0	Spef2
chr6	37803600	37805799	6.59895	7.398	-0.632602	4.23e-05	0.00137318	64011	Trim24
chr3	146990800	146995399	7.80646	8.45181	-0.550997	4.25e-05	0.00137784	-6591	Ttll7
chr2	75717200	75726799	9.31644	9.90376	-0.512558	4.25e-05	0.00137784	-11558	Nfe2l2
chr17	3491200	3500599	8.67281	9.2497	-0.506612	4.27e-05	0.00138171	0	Tiam2
chr6	98784000	98792199	8.58491	9.16947	-0.511584	4.27e-05	0.00138171	133138	Foxp1
chr10	19755800	19759399	7.05063	7.85126	-0.636347	4.28e-05	0.00138389	0	Il20ra
chr4	59761600	59766599	8.19771	8.83147	-0.543556	4.29e-05	0.00138424	0	E130308A19Rik
chr11	63532000	63538799	8.56035	9.19228	-0.541965	4.3e-05	0.00138767	346992	Hs3st3b1
chr11	112486200	112509199	10.915	11.4623	-0.485094	4.33e-05	0.00139362	154727	BC006965
chr11	120262600	120271999	9.4074	9.94442	-0.478002	4.33e-05	0.00139362	0	Bahcc1
chr18	66479800	66490999	9.29975	9.91137	-0.528837	4.33e-05	0.00139362	12178	Gm9926
chr19	21156000	21167799	9.38687	9.95489	-0.500194	4.34e-05	0.00139623	-48643	4930554I06Rik
chr9	95688400	95702199	9.7177	10.3195	-0.52202	4.38e-05	0.00140689	0	Pcolce2
chr18	78895000	78899399	7.53957	8.25421	-0.591477	4.41e-05	0.00141507	0	Setbp1
chr14	9489200	9532599	11.5266	12.0811	-0.490009	4.42e-05	0.00141905	17492	Fhit
chr2	51032800	51042799	9.13636	9.79547	-0.558145	4.46e-05	0.00143059	87638	Rnd3
chr3	156894400	156898599	7.59885	8.31701	-0.592901	4.47e-05	0.00143059	0	Negr1
chr11	31576400	31582599	8.22261	8.85771	-0.544225	4.49e-05	0.00143659	82581	Bod1
chr1	76144200	76149999	8.38518	9.02936	-0.548585	4.49e-05	0.00143659	338133	Gm17751
chr6	7551400	7560399	9.96625	10.5614	-0.517566	4.51e-05	0.00143975	0	Tac1
chr15	59815000	59820199	8.18223	8.77201	-0.514867	4.51e-05	0.00143975	-19040	Gm19510
chr2	8828400	8832399	7.33257	8.04738	-0.591969	4.53e-05	0.00144452	356115	1700061F12Rik
chr1	184334200	184341599	8.43729	9.06632	-0.540235	4.56e-05	0.00145269	186241	1700112H15Rik
chr8	8262800	8273399	9.28427	9.81494	-0.473441	4.56e-05	0.00145269	344034	Efnb2
chr16	90602400	90614199	9.30521	9.841	-0.476949	4.57e-05	0.00145392	-102647	Hunk
chr15	9488600	9495199	8.47776	9.0884	-0.52759	4.58e-05	0.00145392	10588	Il7r
chr16	95624800	95628999	7.85251	8.4712	-0.532367	4.58e-05	0.00145392	-37206	Erg
chr4	97382000	97385799	7.41946	8.16936	-0.609878	4.58e-05	0.00145415	182333	E130114P18Rik
chr7	113157200	113163999	8.60508	9.22735	-0.535835	4.59e-05	0.0014547	-14176	4930543E12Rik
chr11	108837600	108844599	8.29852	8.9122	-0.530491	4.6e-05	0.00145547	0	Cep112
chr5	29389200	29395999	8.73402	9.307	-0.502038	4.64e-05	0.00146914	-9809	Lmbr1
chr10	10550400	10554799	7.99315	8.69513	-0.582164	4.65e-05	0.00147109	0	Rab32
chr14	68996000	69021799	10.8091	11.3688	-0.49334	4.66e-05	0.00147109	6438	Stc1
chr12	95508200	95512599	7.43539	8.13389	-0.581996	4.66e-05	0.00147154	178626	Flrt2
chr10	59131400	59136999	7.8049	8.50452	-0.580783	4.67e-05	0.00147154	0	Sh3rf3
chr7	118936000	118947999	10.1528	10.7399	-0.511408	4.67e-05	0.00147154	0	Iqck
chr7	145146800	145196199	11.847	12.3902	-0.48175	4.68e-05	0.0014751	0	Tpcn2
chr16	93366800	93371399	7.49868	8.16738	-0.561864	4.69e-05	0.0014751	0	Mir802,1810053B23Rik
chr14	34928000	34933999	8.1025	8.77071	-0.563964	4.71e-05	0.00148105	0	Grid1
chr13	105047600	105069799	10.5526	11.1713	-0.532106	4.72e-05	0.00148318	0	Rgs7bp
chr1	144297400	144305799	9.09905	9.66594	-0.498956	4.75e-05	0.00149072	-47157	Rgs1
chr11	42999400	43003199	7.52656	8.22394	-0.580806	4.77e-05	0.00149484	145677	Atp10b
chr17	10718000	10732999	9.72351	10.274	-0.487327	4.77e-05	0.00149575	0	Pacrg
chr16	46347800	46360599	9.15555	9.82779	-0.564982	4.78e-05	0.00149676	27106	Nectin3
chr8	64334000	64342399	8.65968	9.26721	-0.525978	4.79e-05	0.00149685	-126991	Tll1
chr5	28615000	28618999	7.28713	7.97972	-0.577329	4.82e-05	0.0015067	0	9530036O11Rik
chr13	24515600	24528399	9.57331	10.144	-0.500744	4.83e-05	0.0015067	0	Ripor2
chr15	51679800	51690999	9.26118	9.80651	-0.483701	4.83e-05	0.0015069	95558	Eif3h
chr2	110443600	110446199	7.02193	7.7556	-0.599486	4.84e-05	0.00150777	-79416	Fibin
chr4	101389400	101396199	8.28217	8.90243	-0.533671	4.85e-05	0.00151054	0	0610043K17Rik
chr2	137946800	137950599	7.18008	7.93319	-0.610314	4.88e-05	0.00151962	304965	Btbd3
chr2	115371200	115381199	8.88389	9.52335	-0.545518	4.89e-05	0.00152148	-25919	4930528P14Rik
chr4	136417200	136420199	7.45771	8.12612	-0.563631	4.9e-05	0.00152148	2324	Htr1d
chr14	23744000	23747799	7.21936	7.94534	-0.59583	4.9e-05	0.0015222	0	Kcnma1
chr13	6412200	6420999	8.87731	9.47991	-0.522455	4.93e-05	0.00153063	126149	Pitrm1
chr13	31131000	31139999	9.82629	10.4021	-0.503693	4.95e-05	0.00153387	73410	4930401O12Rik
chr3	87043600	87071199	11.15	11.7029	-0.488323	4.95e-05	0.00153387	7393	Kirrel1
chr18	23899400	23941999	11.8143	12.4376	-0.534039	4.98e-05	0.00153953	-5339	Mapre2
chr17	76433000	76435799	7.07183	7.86038	-0.627495	5e-05	0.00154408	-543761	Gm4710
chr13	30328800	30352999	11.1069	11.6988	-0.514158	5e-05	0.00154408	0	Agtr1a
chr7	96082600	96115799	11.3508	11.9194	-0.498658	5.02e-05	0.00154908	54446	Tenm4
chr18	56144400	56153399	8.79114	9.40063	-0.526139	5.03e-05	0.00154908	245937	Gramd2b
chr4	130276000	130293799	10.4959	11.0619	-0.496913	5.03e-05	0.00154908	0	Serinc2
chr5	131698200	131713399	9.74593	10.3098	-0.495448	5.04e-05	0.00155179	0	Auts2
chr16	85341400	85349199	8.58204	9.17898	-0.519024	5.05e-05	0.00155252	72333	Cyyr1
chr8	36035600	36037999	7.19109	7.91567	-0.593522	5.05e-05	0.00155252	55828	Prag1
chr16	93014400	93020199	8.01777	8.62465	-0.524735	5.07e-05	0.00155708	-187250	Runx1
chr4	135290600	135295399	8.24546	8.84312	-0.517022	5.08e-05	0.00155708	-16785	Clic4
chr1	38521000	38572599	12.0748	12.6328	-0.491344	5.08e-05	0.00155708	0	Aff3
chr4	137482800	137486999	7.61142	8.28569	-0.565529	5.09e-05	0.00155908	0	Hspg2
chr5	36708800	36710999	6.86597	7.67543	-0.636109	5.09e-05	0.00155908	-11775	D5Ertd579e
chr7	73377000	73380199	7.39529	8.07573	-0.568236	5.1e-05	0.00155974	0	Rgma
chr16	65824000	65828399	7.4759	8.16726	-0.57643	5.1e-05	0.00155974	0	Vgll3
chr7	113121600	113133599	9.13042	9.73377	-0.522333	5.11e-05	0.00155974	0	4930543E12Rik
chr4	85502200	85522799	10.1129	10.7404	-0.536885	5.11e-05	0.00155974	0	Adamtsl1,Sh3gl2
chr1	121569000	121571399	7.8457	8.49257	-0.54932	5.13e-05	0.00156276	-10	Ddx18
chr8	64227200	64231799	7.61274	8.27869	-0.559691	5.13e-05	0.00156328	-20191	Tll1
chr2	8809400	8819399	8.97108	9.5987	-0.537773	5.15e-05	0.0015685	369115	1700061F12Rik
chr12	112170000	112175399	7.99633	8.61357	-0.530974	5.16e-05	0.0015685	0	Kif26a
chr2	122710400	122715399	8.31913	8.96451	-0.549341	5.16e-05	0.00156915	-6736	Slc30a4
chr5	132465800	132490599	10.4736	11.0495	-0.503525	5.19e-05	0.00157763	0	Auts2
chr4	95287800	95289799	6.66647	7.45487	-0.626342	5.2e-05	0.00157864	-234577	Jun
chr6	50111000	50115999	7.82189	8.44865	-0.535931	5.23e-05	0.00158548	0	Pals2
chr17	64570600	64587599	10.3116	10.9092	-0.51768	5.24e-05	0.00158686	12136	Man2a1
chr2	124399800	124412199	9.28033	9.85471	-0.503098	5.25e-05	0.0015906	0	Sema6d
chr14	9603200	9611799	8.52706	9.14086	-0.527777	5.27e-05	0.00159391	0	Fhit
chr17	17847600	17856999	9.17848	9.8332	-0.553031	5.27e-05	0.00159391	0	Has1
chr13	53048400	53067799	11.1887	11.7768	-0.51094	5.35e-05	0.00161639	41512	Ror2
chr5	98212000	98332199	13.8136	14.3755	-0.493542	5.36e-05	0.00161639	0	Fgf5,Cfap299
chr15	9704000	9710399	8.50918	9.15097	-0.546622	5.41e-05	0.00162981	0	Spef2
chr1	133915600	133924799	9.26336	9.86706	-0.522334	5.41e-05	0.00162981	0	Prelp
chr12	80019000	80028599	9.15772	9.72931	-0.501468	5.42e-05	0.00163	79154	Zfp36l1
chr1	61125000	61165599	11.8006	12.3625	-0.493596	5.43e-05	0.00163354	-124480	Icos
chr3	7696600	7704199	8.34102	8.93312	-0.513781	5.44e-05	0.00163433	-81839	Il7
chr3	125831000	125836799	7.97886	8.67051	-0.576205	5.47e-05	0.00164191	28471	Ugt8a
chr8	32040200	32044399	7.74275	8.42087	-0.56699	5.48e-05	0.00164508	0	Nrg1
chr1	169154400	169163799	9.26717	9.85868	-0.513883	5.5e-05	0.00164948	-134310	Mir6354
chr11	5854000	5867399	9.8596	10.3931	-0.473975	5.52e-05	0.00165397	0	Aebp1
chr3	41528400	41533999	8.12941	8.75777	-0.537961	5.53e-05	0.00165495	0	2400006E01Rik
chr6	145909200	145929799	11.0951	11.6556	-0.492542	5.53e-05	0.00165536	841	Sspn
chr8	60566600	60575799	8.93552	9.50599	-0.499495	5.55e-05	0.00165725	-20723	Aadat
chr9	52029400	52034799	8.36537	8.94438	-0.504537	5.56e-05	0.00165965	11373	Rdx
chr6	34103800	34115399	9.00347	9.57583	-0.50164	5.57e-05	0.00166007	0	Lrguk
chr5	39625000	39630999	8.1725	8.81162	-0.544711	5.57e-05	0.00166007	0	Hs3st1
chr11	120764600	120769199	7.80209	8.44154	-0.544535	5.58e-05	0.00166007	11546	Rfng
chr10	58970800	58989599	10.1294	10.6578	-0.470395	5.58e-05	0.00166007	0	Sh3rf3
chrX	12154400	12156999	6.76121	7.58725	-0.642083	5.58e-05	0.00166007	0	Bcor
chr13	63918200	63921799	7.59104	8.22864	-0.541519	5.59e-05	0.00166013	-17698	Ercc6l2
chr3	102065200	102076599	9.52985	10.0742	-0.48194	5.61e-05	0.00166642	8815	Casq2
chr9	41736200	41740599	7.68586	8.33808	-0.54863	5.62e-05	0.0016691	-19006	Mir100hg
chr11	7431600	7452599	10.0534	10.6108	-0.490658	5.65e-05	0.00167425	-216676	Igfbp3
chr16	33338000	33348399	9.41816	9.9902	-0.500477	5.66e-05	0.00167838	31436	Zfp148
chr7	113109400	113120799	9.46913	10.0773	-0.523854	5.7e-05	0.00168546	0	4930543E12Rik
chr10	93746800	93751599	8.01984	8.67445	-0.553761	5.7e-05	0.00168546	0	Ntn4
chr10	43237600	43239799	6.97499	7.72188	-0.604442	5.7e-05	0.00168546	0	Pdss2
chr13	32221000	32245399	10.8163	11.3979	-0.506662	5.71e-05	0.00168594	0	Gmds
chr5	39631400	39635199	7.35379	8.07473	-0.591411	5.72e-05	0.00168863	0	Hs3st1
chr15	62123400	62129999	8.09796	8.78484	-0.571322	5.74e-05	0.00169162	0	Pvt1
chr3	101370200	101375199	8.34988	8.92962	-0.505162	5.75e-05	0.00169346	883	Igsf3
chr4	150661200	150663399	6.71686	7.49999	-0.618224	5.76e-05	0.00169607	-8025	Slc45a1
chr6	92562600	92565799	7.13709	7.90551	-0.612848	5.77e-05	0.00169611	0	Prickle2
chr13	33080600	33086999	8.55139	9.12312	-0.500611	5.77e-05	0.00169611	0	Serpinb1b
chr6	94887000	94896799	8.70071	9.30885	-0.524107	5.77e-05	0.00169611	46034	4930511E03Rik
chr15	25869200	25873199	7.69792	8.33673	-0.542625	5.8e-05	0.00170099	0	Retreg1
chr13	13564200	13570599	8.29112	8.87757	-0.510241	5.81e-05	0.00170216	18797	Lyst
chr1	184372800	184432399	12.489	13.1084	-0.530141	5.81e-05	0.00170216	95441	1700112H15Rik
chr2	124557600	124566599	8.73354	9.32367	-0.512693	5.85e-05	0.00171307	0	Sema6d
chr10	99831800	99837999	8.05222	8.68148	-0.538331	5.86e-05	0.00171334	-1038	Gm35206
chr3	52587200	52593799	8.47947	9.0556	-0.502619	5.88e-05	0.00171806	-36781	Gm30173
chr10	111507800	111516399	8.67025	9.23926	-0.499195	5.88e-05	0.00171885	0	Phlda1
chr8	115522600	115529399	8.70103	9.27318	-0.500329	5.9e-05	0.00172095	-169692	Wwox
chr7	126457000	126463799	8.70923	9.25454	-0.482329	5.92e-05	0.00172594	0	Atp2a1
chr2	140976400	140981999	7.9846	8.65754	-0.564519	5.92e-05	0.00172594	0	Macrod2
chr10	118918200	118929599	9.31928	9.8612	-0.480025	5.93e-05	0.00172594	0	Gm38403
chr11	21967600	22006799	12.9611	13.519	-0.490223	5.93e-05	0.00172594	0	Otx1,Ehbp1
chr8	128093800	128112999	10.6773	11.2365	-0.491453	5.95e-05	0.00172908	165026	Mir21c
chr1	55346400	55357399	8.98467	9.61438	-0.537057	5.96e-05	0.00173126	0	Boll
chr8	5422400	5426399	7.23632	7.9696	-0.59792	5.98e-05	0.00173126	-316048	Slc10a2
chr12	5368000	5381199	10.3907	10.907	-0.461577	5.98e-05	0.00173126	0	2810032G03Rik,Klhl29
chr17	71961000	71966199	8.93979	9.57982	-0.543503	5.98e-05	0.00173126	0	Alk
chr6	16211600	16216399	8.20533	8.79995	-0.515727	5.98e-05	0.00173126	-409231	Mdfic
chr1	77067000	77074799	8.42813	9.04002	-0.52748	5.98e-05	0.00173171	292385	Epha4
chr16	30035200	30038799	7.31354	8.01744	-0.582462	6.01e-05	0.00173942	0	9030404E10Rik
chr12	44212800	44218799	8.30993	8.95987	-0.550365	6.02e-05	0.00173949	-1473	Dnajb9
chr6	25689800	25703399	9.9372	10.5293	-0.513284	6.02e-05	0.00173949	0	Gpr37
chr5	53968400	53970999	6.94844	7.73656	-0.624017	6.04e-05	0.00174211	26499	Stim2
chr15	60655000	60660599	7.97713	8.64747	-0.561897	6.04e-05	0.00174289	158394	Lratd2
chr17	3475000	3479999	7.93494	8.59342	-0.553004	6.07e-05	0.00174866	0	Tiam2
chr2	65270800	65277399	8.24401	8.88135	-0.542182	6.08e-05	0.00175009	-30396	Cobll1
chr16	92950800	92961599	8.94592	9.57324	-0.534926	6.08e-05	0.00175009	-123650	Runx1
chrX	49491600	49496599	7.92819	8.58105	-0.551834	6.12e-05	0.00175903	0	Arhgap36
chr2	35646800	35650399	7.86381	8.47356	-0.524412	6.13e-05	0.00176103	0	Dab2ip
chr3	51393800	51396399	6.72914	7.52549	-0.627084	6.15e-05	0.00176394	0	Mgarp
chr12	73363000	73398599	11.4969	12.0545	-0.489889	6.15e-05	0.00176507	0	D830013O20Rik
chr18	56178800	56183799	7.73225	8.38974	-0.552875	6.16e-05	0.00176618	215537	Gramd2b
chr9	47598400	47629599	10.6842	11.2266	-0.479611	6.17e-05	0.00176736	0	Cadm1
chr2	31459600	31469599	9.11185	9.69116	-0.50474	6.2e-05	0.0017709	0	Ass1,Hmcn2
chr1	77225800	77237799	9.79074	10.3843	-0.5139	6.2e-05	0.0017709	129385	Epha4
chr9	115824200	115835399	8.90748	9.48534	-0.504343	6.2e-05	0.0017709	73055	Gadl1
chr11	117796200	117799399	7.28853	7.96719	-0.5638	6.21e-05	0.00177268	0	6030468B19Rik
chr8	81570800	81573999	6.95852	7.76133	-0.629779	6.21e-05	0.00177268	0	Inpp4b
chr4	156184400	156196999	9.50499	10.0395	-0.473966	6.22e-05	0.00177421	0	Agrn
chr18	15192800	15208999	9.87022	10.4065	-0.475438	6.25e-05	0.00178072	-40353	Kctd1
chr7	70142800	70193199	11.5939	12.1791	-0.507874	6.31e-05	0.00179498	0	Gm29683
chr7	111015400	111021599	8.41635	9.00354	-0.510835	6.33e-05	0.00179965	6351	Ctr9
chr1	136551200	136557199	8.10336	8.74876	-0.54741	6.35e-05	0.00180334	-19489	Kif14
chr8	36278800	36284399	8.25323	8.82314	-0.497218	6.35e-05	0.00180334	-28283	Lonrf1
chr8	35887000	35901399	9.80767	10.4298	-0.531878	6.36e-05	0.00180334	-3042	5430403N17Rik
chr19	47691400	47697999	8.56502	9.18838	-0.532857	6.36e-05	0.00180474	0	Col17a1
chr17	73049200	73051999	7.28855	7.97918	-0.573653	6.46e-05	0.00182982	54985	Lclat1
chr2	124493000	124499599	8.24332	8.878	-0.540274	6.47e-05	0.00183089	0	Sema6d
chr2	142159400	142173799	10.0215	10.55	-0.469552	6.51e-05	0.00184197	0	Macrod2
chr2	35938000	35942399	7.61617	8.31375	-0.577375	6.52e-05	0.00184275	0	Ttll11
chr5	66772200	66776999	7.78153	8.45573	-0.564779	6.54e-05	0.00184772	0	Limch1
chr6	117234200	117244399	9.03039	9.58035	-0.484625	6.55e-05	0.00184819	-52633	Cxcl12
chr6	145044400	145057599	9.96714	10.5844	-0.528409	6.57e-05	0.0018534	0	Bcat1
chr7	54833600	54837599	7.59925	8.27534	-0.564074	6.59e-05	0.00185627	0	Luzp2
chr7	109164400	109204599	11.5568	12.1246	-0.496203	6.6e-05	0.00185652	0	Lmo1
chr16	58409000	58415199	9.31176	9.89952	-0.509722	6.6e-05	0.00185652	0	Dcbld2
chr1	54846200	54856599	9.28105	9.81902	-0.476124	6.6e-05	0.00185652	0	Ankrd44
chr2	115274800	115278999	7.39508	8.09693	-0.579081	6.62e-05	0.00185821	50264	4930528P14Rik
chr14	58466400	58479999	9.88775	10.4278	-0.477694	6.62e-05	0.00185821	-353480	Fgf9
chr2	50940400	50943399	7.16775	7.89076	-0.59149	6.62e-05	0.00185821	-28351	Gm13498
chr8	117486200	117497999	9.1469	9.80775	-0.554243	6.63e-05	0.00185821	0	Plcg2
chr15	7691200	7700399	9.12247	9.68018	-0.489799	6.66e-05	0.00186485	109446	Gdnf
chr16	76219200	76234799	9.82339	10.3468	-0.466385	6.67e-05	0.00186828	52600	Nrip1
chr5	131965000	131978199	9.46876	10.082	-0.526078	6.68e-05	0.00186861	0	Auts2
chr2	178673200	178691799	9.81749	10.406	-0.510077	6.73e-05	0.00188186	-185634	Cdh26
chr12	113178800	113195199	10.3045	10.8493	-0.480628	6.75e-05	0.00188455	0	Tmem121
chr7	112920600	112942999	10.9544	11.5166	-0.492382	6.76e-05	0.00188466	9962	Rassf10
chr3	7351400	7364999	9.41944	10.0232	-0.520214	6.76e-05	0.00188466	669	Pkia
chr19	21504200	21527199	10.4153	10.9949	-0.504	6.77e-05	0.00188826	-29754	Gda
chr13	12389000	12393999	7.99389	8.65812	-0.558092	6.78e-05	0.00188917	27	Heatr1
chr4	54578400	54587999	8.6396	9.21399	-0.501311	6.8e-05	0.00189247	356048	Zfp462
chr7	118904000	118926199	11.1418	11.6699	-0.468763	6.81e-05	0.00189247	0	Iqck
chr17	88157600	88162199	8.4976	9.14619	-0.547625	6.81e-05	0.00189247	-26394	Gm4832
chr8	80286600	80291599	7.67134	8.36058	-0.571175	6.82e-05	0.00189247	201181	Gypa
chr15	9562000	9575599	9.22634	9.7898	-0.493485	6.82e-05	0.00189379	2552	Spef2
chr7	95806000	95817799	9.16578	9.73409	-0.496957	6.83e-05	0.00189425	352446	Tenm4
chr18	55604600	55607799	7.17507	7.92838	-0.606369	6.84e-05	0.00189425	-611044	Zfp608
chr1	73600000	73623599	10.6542	11.2142	-0.490877	6.87e-05	0.0019024	0	6030407O03Rik
chr9	95644600	95646999	6.79102	7.57059	-0.618702	6.88e-05	0.0019024	0	Pcolce2
chr1	12613800	12621799	8.4501	9.11057	-0.555184	6.89e-05	0.00190508	44763	Gm17644
chr14	23539000	23561799	10.1354	10.7057	-0.498	6.9e-05	0.00190695	0	Kcnma1
chr2	140695400	140702599	8.30343	8.90795	-0.521229	6.91e-05	0.00190767	0	Macrod2
chr10	91274800	91287199	9.83903	10.3856	-0.481499	6.92e-05	0.00190793	-53157	4930534H03Rik
chr6	92666600	92734399	12.7925	13.3791	-0.507913	6.94e-05	0.00191194	0	Prickle2
chr13	69859000	69862399	7.29595	7.99161	-0.574263	6.94e-05	0.00191194	-42696	Med10
chr8	46627400	46630199	6.98934	7.75824	-0.612312	6.96e-05	0.00191685	0	Casp3
chr17	29446200	29453199	8.62454	9.22735	-0.520483	7e-05	0.00192578	36553	Pim1
chr7	95358000	95362999	7.67179	8.35874	-0.570721	7.01e-05	0.0019275	807246	Tenm4
chr3	59864200	59867199	6.92718	7.69432	-0.611233	7.02e-05	0.00192818	0	Aadacl2fm3
chr8	109654800	109662799	8.73059	9.31475	-0.50806	7.03e-05	0.00192818	0	Pkd1l3
chr10	93629400	93640799	9.90072	10.431	-0.470582	7.03e-05	0.00192818	0	Ntn4
chr9	95660400	95669999	8.82025	9.45811	-0.541016	7.04e-05	0.00192818	0	Pcolce2
chr9	30149800	30190399	11.3406	11.9112	-0.497514	7.04e-05	0.00192818	-185658	Ntm
chr2	60677200	60683799	8.40157	9.01064	-0.522898	7.07e-05	0.00193504	0	Itgb6
chr8	116502600	116506999	8.55353	9.18095	-0.535425	7.1e-05	0.00194074	0	Dynlrb2
chr5	98559000	98566999	8.5791	9.15197	-0.497566	7.11e-05	0.00194366	0	Cfap299
chr5	75476400	75489799	9.2705	9.90778	-0.539917	7.15e-05	0.0019494	84116	Kit
chr5	132026200	132037399	9.26805	9.83051	-0.493047	7.15e-05	0.0019494	0	Auts2
chr4	56849600	56869599	10.2478	10.8297	-0.504568	7.15e-05	0.0019494	0	Ctnnal1,Tmem245
chr2	117821200	117823199	6.90601	7.66045	-0.602996	7.15e-05	0.0019494	0	4930412B13Rik
chr10	126845200	126849999	7.77473	8.42321	-0.544287	7.18e-05	0.00195406	18427	Atp23
chr5	50034200	50037999	7.28753	7.97133	-0.566234	7.19e-05	0.00195517	0	Adgra3
chr4	141280800	141298399	10.2263	10.7984	-0.498743	7.2e-05	0.00195751	-806	Gm13056
chr1	19964200	19980199	9.78066	10.3029	-0.464544	7.23e-05	0.00196382	77579	Pkhd1
chr5	132293600	132315399	10.3901	10.9775	-0.508655	7.23e-05	0.00196399	0	Auts2
chr8	36270000	36273999	7.64014	8.29947	-0.554349	7.25e-05	0.00196726	-19483	Lonrf1
chr13	53153200	53159399	8.22748	8.79279	-0.494463	7.26e-05	0.00196847	0	Ror2
chr16	31601800	31609599	9.23469	9.81126	-0.500753	7.27e-05	0.00196965	7135	Gm536
chr4	85550000	85551999	6.77319	7.58969	-0.629405	7.29e-05	0.00197246	0	Sh3gl2,Adamtsl1
chr3	143593200	143604999	9.05721	9.64889	-0.512247	7.31e-05	0.00197707	65892	Gm6260
chr3	142137600	142181999	12.0611	12.6206	-0.489854	7.34e-05	0.00198202	0	Bmpr1b
chr5	12383800	12385599	6.62656	7.42164	-0.624321	7.34e-05	0.00198202	0	Sema3d
chr18	61945000	61952799	8.90208	9.46197	-0.490863	7.35e-05	0.0019844	0	Sh3tc2
chr13	6494000	6510799	9.66303	10.2402	-0.50206	7.37e-05	0.00198907	36349	Pitrm1
chr10	61068800	61081799	10.0707	10.6339	-0.49264	7.38e-05	0.0019896	6531	Pcbd1
chr5	132353400	132374199	10.325	10.8699	-0.480301	7.44e-05	0.00200191	0	Auts2
chr5	37075800	37102799	11.0418	11.5756	-0.472453	7.44e-05	0.00200191	0	Jakmip1,Gm1043
chr11	25035000	25048199	9.27299	9.85442	-0.505087	7.44e-05	0.00200191	276907	4933427E13Rik
chr3	27368200	27382799	10.204	10.7699	-0.494277	7.53e-05	0.00202011	0	Ghsr
chr14	123949800	123953599	7.51569	8.15403	-0.540526	7.53e-05	0.00202011	0	Itgbl1
chr8	33859800	33865399	7.97116	8.58184	-0.52128	7.53e-05	0.00202011	0	Rbpms
chr15	87387200	87395599	8.48304	9.43923	-0.681792	7.53e-05	0.00202011	147699	Tafa5
chr2	51183000	51226199	11.4271	11.9956	-0.495696	7.54e-05	0.00202062	14631	Gm13497
chr15	32429200	32434199	7.67224	8.38874	-0.582277	7.55e-05	0.00202062	0	Sema5a
chr11	18847000	18853799	8.62173	9.19176	-0.498204	7.55e-05	0.00202062	26017	Meis1
chr1	179128200	179135999	8.57685	9.13318	-0.488378	7.56e-05	0.00202062	0	Smyd3
chr14	122285600	122294999	9.64456	10.2149	-0.497241	7.59e-05	0.00202576	0	Clybl
chr17	11901200	11922599	10.5395	11.1195	-0.503278	7.59e-05	0.00202576	0	Prkn
chr11	63194200	63211399	10.4393	10.9676	-0.468777	7.6e-05	0.00202576	-34453	Pmp22
chr1	192338600	192348399	9.11329	9.66981	-0.487893	7.6e-05	0.00202576	0	Kcnh1
chr17	88229800	88235199	7.82399	8.45582	-0.537045	7.6e-05	0.00202629	-98594	Gm4832
chr18	57181200	57187399	8.2409	8.86527	-0.532515	7.61e-05	0.00202638	0	Megf10
chr18	55630600	55638399	8.56761	9.17209	-0.519545	7.62e-05	0.0020271	-637044	Zfp608
chr3	127756600	127760599	7.46009	8.16936	-0.58201	7.63e-05	0.00202828	0	Alpk1
chr7	125284600	125292399	8.7011	9.27513	-0.499529	7.63e-05	0.00202828	0	4933440M02Rik
chr15	9483200	9485999	6.81165	7.57833	-0.609653	7.64e-05	0.00202922	-16962	Capsl
chr1	19587200	19591799	7.52069	8.17528	-0.550042	7.66e-05	0.00203192	-348424	Tfap2b
chr15	42674400	42681199	8.66765	9.2959	-0.534536	7.67e-05	0.00203359	0	Angpt1
chr7	89449400	89458999	9.42358	10.0219	-0.515727	7.7e-05	0.0020393	-7272	AI314278
chr4	131906600	131920199	10.1153	10.6791	-0.492565	7.71e-05	0.00204045	0	Gm12992
chr5	132411800	132416599	8.24584	8.84727	-0.518895	7.71e-05	0.0020411	0	Auts2
chr5	141642600	141646799	7.7358	8.37286	-0.540045	7.73e-05	0.00204358	0	Sdk1
chr2	3716000	3718999	7.61146	8.24595	-0.538669	7.77e-05	0.00205399	0	Fam107b
chr1	87531800	87542799	9.25841	9.81992	-0.491168	7.78e-05	0.00205556	0	Ngef,Neu2
chr1	73350800	73356799	8.37065	8.97227	-0.518113	7.8e-05	0.00205687	33975	Pinc
chr13	103431000	103437199	8.25355	8.84625	-0.512742	7.8e-05	0.00205687	-95502	Mast4
chr8	49220600	49226399	7.92708	8.6326	-0.579373	7.81e-05	0.00205687	-375648	Tenm3
chr4	95436000	95445999	8.82261	9.36678	-0.47979	7.82e-05	0.00205687	110507	Fggy
chr9	76314400	76327799	10.6244	11.1844	-0.489818	7.82e-05	0.00205687	0	Hcrtr2
chr6	32552000	32558199	8.00622	8.65538	-0.547522	7.84e-05	0.00206031	0	Plxna4
chr5	131794800	131807799	9.50672	10.093	-0.507606	7.84e-05	0.00206031	0	Auts2
chr12	107092400	107095599	7.34044	8.02106	-0.565659	7.87e-05	0.00206501	-375037	4933406K04Rik
chr11	104575600	104584199	9.35718	9.97879	-0.52958	7.87e-05	0.00206501	0	Myl4
chrX	110811400	110819399	8.80177	9.4614	-0.552344	7.93e-05	0.00207969	0	Pou3f4
chr5	25107000	25109399	7.11897	7.85619	-0.596426	7.94e-05	0.00208161	-3793	2900005J15Rik
chr2	139265200	139274399	8.96311	9.5728	-0.522856	7.95e-05	0.00208235	218513	Sptlc3
chr9	58094000	58144399	12.4607	13.0017	-0.476613	7.97e-05	0.00208449	0	Stra6,Ccdc33
chr18	69395000	69445399	12.3293	12.8962	-0.493973	7.97e-05	0.00208449	0	Tcf4
chr19	54639000	54642599	7.39254	8.07957	-0.568422	7.98e-05	0.00208618	424668	Gpam
chr8	26826200	26829799	7.46179	8.11336	-0.544949	7.99e-05	0.00208648	0	2310008N11Rik
chr10	98588600	98600399	9.56904	10.1066	-0.4753	8e-05	0.00208648	-235725	Gm8633
chr2	18560000	18564399	8.02919	8.64638	-0.52789	8.02e-05	0.00208931	106984	Commd3
chr3	101393800	101400399	8.09021	8.72758	-0.538092	8.02e-05	0.00208931	0	Igsf3
chr18	15360000	15363599	7.07416	7.83976	-0.609045	8.04e-05	0.00209231	25896	Aqp4
chr9	107203400	107206999	7.90035	8.54902	-0.546709	8.06e-05	0.00209763	0	Dock3
chr12	102706600	102709399	6.98756	7.69836	-0.579925	8.1e-05	0.00210569	0	Itpk1
chr5	75373800	75380199	8.35293	8.94499	-0.511977	8.1e-05	0.00210612	-175385	Pdgfra
chr17	62501600	62506199	7.77114	8.41911	-0.543646	8.11e-05	0.00210631	97984	Efna5
chr5	24777400	24780399	7.30151	7.99425	-0.570836	8.12e-05	0.00210648	-18391	Crygn
chr17	46043400	46072599	11.3362	11.9093	-0.497917	8.15e-05	0.00211327	-10030	Vegfa
chr4	46585000	46591199	8.10739	8.73531	-0.532099	8.17e-05	0.00211673	0	Coro2a
chr3	49676200	49680399	7.41055	8.09999	-0.567803	8.17e-05	0.00211673	62896	Pcdh18
chr2	126880800	126882399	6.36969	7.24209	-0.654069	8.18e-05	0.00211711	-3569	Trpm7
chr10	99770800	99785799	9.73209	10.308	-0.500724	8.19e-05	0.00211711	0	Gm35206
chr10	8916600	8926599	8.99292	9.58903	-0.513794	8.21e-05	0.00212235	-29529	Sash1
chr13	110070600	110085799	9.92017	10.49	-0.495896	8.22e-05	0.00212393	0	Rab3c
chr5	92830000	92842799	9.37977	9.9375	-0.488402	8.26e-05	0.00213155	0	Shroom3
chr1	9582000	9590999	8.96912	9.53401	-0.493264	8.29e-05	0.00213795	0	2610203C22Rik
chr10	119311600	119314799	7.61631	8.28386	-0.557713	8.3e-05	0.00213795	4434	4930477N07Rik
chr13	21976400	22021399	13.4042	14.0051	-0.515356	8.32e-05	0.00214278	0	Pom121l2,Prss16
chr9	52169200	52182599	10.4539	11.0575	-0.517491	8.33e-05	0.00214278	0	Zc3h12c
chr8	122356600	122368799	9.7334	10.3323	-0.514588	8.33e-05	0.00214278	0	Trhr2,Galnt2
chr19	14656000	14668999	9.65815	10.1875	-0.468347	8.34e-05	0.00214278	-56948	Tle4
chr13	93304800	93311599	8.64924	7.99858	0.545926	8.35e-05	0.00214455	0	Homer1
chr16	77182800	77186799	7.55672	8.21088	-0.549128	8.38e-05	0.00215028	48517	Mir99ahg
chr2	126933600	126936199	7.83906	8.49498	-0.550677	8.38e-05	0.00215028	0	Sppl2a
chr2	4174800	4189999	9.55428	10.0978	-0.478771	8.39e-05	0.00215028	0	Frmd4a
chr10	108020000	108023199	7.22895	7.91969	-0.569671	8.4e-05	0.00215123	-41966	Gm29685
chr10	84057400	84155199	12.824	13.382	-0.487708	8.41e-05	0.00215188	0	Gm34184
chr6	98677400	98680799	7.37873	8.03134	-0.548148	8.41e-05	0.00215199	244538	Foxp1
chr5	110876000	110879399	7.55997	8.21968	-0.55243	8.45e-05	0.00216029	0	Ttc28
chr18	61671200	61675799	7.92272	8.51774	-0.510719	8.46e-05	0.00216029	-4662	Carmn
chr11	8546800	8553399	8.30946	8.90033	-0.51108	8.46e-05	0.0021604	0	Tns3
chr9	41158000	41163799	8.45781	9.03665	-0.502944	8.5e-05	0.00216946	0	Ubash3b
chr7	27284000	27290799	8.52096	9.08378	-0.491515	8.53e-05	0.0021755	-1656	Numbl
chr1	120672400	120743399	12.9563	13.501	-0.478693	8.55e-05	0.00217792	-64208	En1
chr15	25903800	25924999	10.0979	10.6062	-0.453781	8.57e-05	0.00218121	0	Retreg1
chr1	73556200	73562399	8.19644	8.7946	-0.514465	8.57e-05	0.00218121	55688	6030407O03Rik
chr13	60648800	60652999	7.55687	8.22494	-0.555636	8.58e-05	0.00218137	0	Dapk1
chr4	89480600	89487999	8.6272	9.2443	-0.526007	8.59e-05	0.00218147	-16913	Gm12610
chr2	75748800	75764999	10.2403	10.7938	-0.484765	8.6e-05	0.00218251	-43158	Nfe2l2
chr11	112234200	112242599	8.66398	9.26383	-0.516255	8.63e-05	0.00218844	421327	BC006965
chr4	32357200	32361599	7.90422	8.51801	-0.524826	8.63e-05	0.00218844	0	Bach2
chr5	141352600	141359199	8.32877	8.98323	-0.54926	8.64e-05	0.00218844	0	Sdk1
chr10	53745200	53755799	9.64803	10.2037	-0.486882	8.65e-05	0.00219137	0	Fam184a
chr5	72583800	72585199	6.62484	7.44548	-0.632226	8.67e-05	0.00219467	0	Slc10a4-ps
chr11	32450400	32452799	7.08632	7.79625	-0.580873	8.68e-05	0.00219588	1570	Ubtd2
chr13	114999600	115002999	7.27307	8.04079	-0.609676	8.7e-05	0.00219675	0	Itga1
chr2	18565600	18568599	7.46019	8.11565	-0.549514	8.7e-05	0.00219675	102784	Commd3
chr8	35914200	35921199	8.1453	8.75086	-0.51981	8.71e-05	0.00219675	-30242	5430403N17Rik
chr14	49778200	49782399	7.91458	8.5622	-0.54561	8.72e-05	0.00219675	0	Armh4
chr8	81534200	81544999	8.94809	9.53143	-0.504975	8.72e-05	0.00219675	0	Inpp4b
chrX	43426000	43430999	8.09299	8.68409	-0.510571	8.72e-05	0.00219675	0	Tenm1
chr14	68915800	68954599	11.8126	12.3617	-0.481567	8.74e-05	0.00219871	73638	Stc1
chr15	32235200	32242399	8.3169	8.92301	-0.5194	8.74e-05	0.00219871	0	Snord123,Snhg18
chr16	10794400	10797799	7.80136	8.41361	-0.521446	8.76e-05	0.00220104	0	Prm2,Prm1
chr16	21304400	21317999	9.73154	10.3203	-0.508097	8.77e-05	0.00220221	-6527	Gm16863
chr3	81996600	82001399	7.9313	8.56335	-0.536102	8.79e-05	0.00220585	0	Asic5
chr11	51289600	51306999	10.1865	10.7699	-0.504469	8.83e-05	0.00221498	0	Col23a1
chr17	70792600	70797999	8.12057	8.72251	-0.517145	8.86e-05	0.00222051	0	Dlgap1
chr12	80210000	80214999	7.63702	8.29115	-0.547002	8.9e-05	0.00222893	0	Actn1
chr10	118930600	118937399	8.2229	8.80408	-0.503193	8.94e-05	0.00223885	-2456	Gm38403
chr11	109703800	109708799	8.01186	8.59644	-0.506297	8.96e-05	0.00224182	0	Fam20a
chr15	85719600	85722999	7.55128	8.18325	-0.534529	8.98e-05	0.00224295	10983	Ppara
chr15	79334200	79338199	7.71049	8.33362	-0.530822	8.98e-05	0.00224295	-4809	Pla2g6
chr12	107731400	107739599	8.91308	9.45806	-0.47959	8.98e-05	0.00224295	0	4930465M20Rik
chr13	58684200	58709599	10.5718	11.139	-0.493732	9e-05	0.0022466	26808	4930455J16Rik
chr17	7648600	7656199	8.323	8.91636	-0.512362	9.01e-05	0.0022478	82369	Fndc1
chr18	78571200	78575799	7.61037	8.30584	-0.570303	9.02e-05	0.00224793	0	Slc14a2
chr15	75403400	75407599	7.7296	8.39004	-0.551626	9.05e-05	0.00225261	20006	9030619P08Rik
chr2	141027800	141037599	9.15748	9.7136	-0.487346	9.05e-05	0.00225261	0	Macrod2
chr11	112408000	112429999	10.5705	11.1137	-0.477491	9.08e-05	0.00225767	233927	BC006965
chr10	119113200	119118999	7.93653	8.59099	-0.546908	9.09e-05	0.00225791	-9893	1700064J06Rik
chr11	8481200	8484999	7.36051	8.0465	-0.563806	9.09e-05	0.00225791	0	Tns3
chr18	39168800	39176599	8.57951	9.13366	-0.485652	9.1e-05	0.0022586	0	Arhgap26
chr16	34315400	34335399	10.3953	10.9027	-0.452547	9.12e-05	0.00226106	0	Kalrn
chr10	108037400	108043599	8.84124	9.41754	-0.50063	9.13e-05	0.00226287	-59366	Gm29685
chr10	19199600	19227199	10.6438	11.2468	-0.516238	9.16e-05	0.00226753	0	Gm20139
chr11	35310800	35314799	7.8933	8.56105	-0.554513	9.16e-05	0.00226753	0	Slit3
chr9	77664600	77674999	9.31249	9.84556	-0.47121	9.17e-05	0.00226852	-4273	Klhl31
chr8	48808000	48853999	11.8894	12.5055	-0.523917	9.19e-05	0.00227289	0	Tenm3
chr10	44627400	44709599	12.5219	13.08	-0.487109	9.2e-05	0.00227324	-97898	Prdm1
chr3	116073800	116111199	11.1438	11.6821	-0.474169	9.22e-05	0.00227592	0	Vcam1
chr7	84733800	84749199	10.5802	11.1272	-0.479935	9.29e-05	0.00229103	0	2610206C17Rik
chr9	120971600	120976599	7.90683	8.54921	-0.539387	9.29e-05	0.00229167	0	Ulk4
chr8	81868400	81882599	10.4926	11.0217	-0.467348	9.32e-05	0.00229486	0	Inpp4b
chr11	12347200	12359199	9.49628	10.104	-0.519697	9.32e-05	0.00229486	0	Cobl
chr8	125606800	125629399	10.9304	11.4438	-0.45658	9.33e-05	0.00229486	0	4930567H12Rik
chr15	77871000	77879599	8.81166	9.38689	-0.498703	9.34e-05	0.00229539	-27824	Myh9
chr13	3654600	3663399	8.89711	9.50101	-0.517165	9.34e-05	0.00229539	-578	Asb13
chr3	103887800	103890399	7.05906	7.76102	-0.571929	9.36e-05	0.00229829	0	Ptpn22
chr3	143869600	143881399	9.12819	9.70102	-0.497644	9.37e-05	0.00229829	-156389	Gm6260
chr16	10789800	10793599	7.42941	8.0935	-0.551358	9.37e-05	0.00229829	0	Prm3,Prm2
chr18	47297800	47313399	10.0178	10.5338	-0.458795	9.38e-05	0.00229829	0	Sema6a
chr9	84447400	84466799	9.98978	10.5591	-0.494766	9.4e-05	0.00230168	306598	4930554C24Rik
chr1	194996200	195004399	8.82635	9.40958	-0.504881	9.5e-05	0.00232455	0	A330023F24Rik
chr13	44291200	44300599	9.15903	9.7216	-0.490278	9.51e-05	0.00232455	-73712	A330076C08Rik
chr15	74987800	74989999	6.73076	7.52803	-0.620395	9.51e-05	0.00232455	-3369	Ly6i
chr4	155981600	155985999	7.63082	8.25124	-0.525799	9.51e-05	0.00232455	3466	B3galt6
chr15	59678800	59695599	10.0221	10.5756	-0.4841	9.53e-05	0.00232792	-21501	Trib1
chr1	167589000	167613799	11.0884	11.6643	-0.498512	9.56e-05	0.00233261	0	Rxrg
chr10	87752200	87770599	9.70948	10.3151	-0.517665	9.59e-05	0.00233847	86665	Igf1
chr6	82775000	82783399	8.82108	9.41105	-0.509146	9.6e-05	0.00233858	0	Hk2
chr2	124704600	124710399	7.94902	8.56273	-0.523359	9.6e-05	0.00233871	-36630	Sema6d
chr17	5824000	5830399	8.41396	9.00093	-0.506465	9.62e-05	0.00234067	9929	Snx9
chr13	71952200	71991599	12.0728	12.6063	-0.470309	9.64e-05	0.00234401	0	Irx1
chr15	62231000	62234599	7.44012	8.19268	-0.597452	9.67e-05	0.00234836	0	Pvt1
chr8	78101000	78139599	11.2477	11.7739	-0.465257	9.67e-05	0.00234836	72697	Ttc29
chr2	77382000	77394599	9.09809	9.67695	-0.501744	9.67e-05	0.00234844	16034	Zfp385b
chr5	12647000	12658799	9.10622	9.76055	-0.546774	9.69e-05	0.00234942	-57852	Sema3d
chr1	38573600	38653999	13.2987	13.8411	-0.476217	9.69e-05	0.00234942	0	Aff3
chr9	85045400	85052399	8.35932	8.98568	-0.531777	9.71e-05	0.00235144	-187509	4930554C24Rik
chr12	39559200	39565599	8.04045	8.63479	-0.512431	9.71e-05	0.0023516	439847	Arl4a
chr2	82049200	82057199	9.52681	10.0819	-0.485664	9.75e-05	0.00235862	0	Zfp804a
chr1	31009600	31017199	9.10913	9.74001	-0.533525	9.79e-05	0.00236774	0	Alyreffm1
chr8	114654000	114671399	9.83311	10.3874	-0.485006	9.81e-05	0.00237136	0	Wwox
chr2	141984400	141996199	9.47767	10.019	-0.476364	9.86e-05	0.00238161	0	Macrod2
chr18	54618600	54648399	10.9463	11.4726	-0.465305	9.9e-05	0.00238965	0	9330117O12Rik
chr1	62935000	62944399	8.77895	9.3009	-0.462842	9.92e-05	0.00239278	14018	Ino80d
chr12	118816800	118823999	8.85181	9.42169	-0.496154	9.93e-05	0.00239278	21329	Sp8
chr1	179115800	179120599	7.94964	8.55438	-0.517863	9.93e-05	0.00239278	0	Smyd3
chrX	163909400	163913399	8.52259	9.10972	-0.506456	9.97e-05	0.00239902	0	Ap1s2
chr2	106914400	106919599	8.37201	8.98184	-0.520607	0.000100574	0.00241962	42927	Arl14ep
chr5	39097800	39101799	6.86332	8.1558	-0.735868	0.000100651	0.00241993	-219987	Clnk
chr5	32561800	32563399	6.35507	7.19896	-0.637657	0.00010094	0.00242533	-44167	Ppp1cb
chr12	25563600	25566199	7.03692	7.78598	-0.59697	0.000101112	0.00242792	-428469	Gm17746
chr11	21917400	21924399	8.55753	9.13145	-0.497967	0.000101276	0.00242891	-18211	Wdpcp
chr4	86518000	86535199	10.0137	10.5545	-0.475653	0.000101311	0.00242891	0	Saxo1
chr10	59811200	59814999	7.52736	8.17933	-0.545291	0.000101421	0.00242891	0	Micu1
chr12	76802800	76809399	8.22465	8.80789	-0.502517	0.000101458	0.00242891	0	Rab15,Fntb
chr16	73261000	73266799	8.13866	8.73836	-0.515421	0.000101476	0.00242891	-214705	Robo1
chr9	78438800	78447599	8.75488	9.3567	-0.515525	0.000101545	0.00242902	0	Mto1,Cgas
chr13	31896600	31937199	11.3467	11.8883	-0.475497	0.000101794	0.00243343	0	Gmds
chr1	163552400	163560199	8.62369	9.20442	-0.502515	0.000102084	0.00243796	142056	Ntmt2
chr1	82697600	82703199	8.03826	8.67117	-0.533508	0.000102114	0.00243796	0	Col4a3
chr13	40594200	40612199	10.1336	10.6741	-0.475174	0.000102297	0.00244058	103102	Tfap2a
chr2	18029000	18047199	11.0556	10.4638	0.508207	0.000102353	0.00244058	0	A930004D18Rik
chr18	34546800	34551999	8.07134	8.67207	-0.514107	0.000102508	0.00244274	0	Wnt8a
chr2	90641400	90673999	11.4196	11.948	-0.466483	0.00010264	0.00244433	2215	Nup160
chr7	89776200	89780999	8.16681	8.78308	-0.525908	0.000102818	0.00244702	0	Me3
chr10	93794200	93802399	9.0963	9.69796	-0.515107	0.000102957	0.00244879	28155	Usp44
chr4	14606800	14612199	8.0552	8.63992	-0.505787	0.000103139	0.00245155	0	Slc26a7
chr17	71955000	71957199	6.89227	7.64261	-0.59885	0.000103267	0.00245305	0	Alk
chr5	132495400	132542799	11.6499	12.198	-0.47971	0.000103348	0.00245343	0	Auts2
chr2	102789200	102796399	8.15325	8.76364	-0.520774	0.000103831	0.00246334	0	Slc1a2
chr7	37712000	37722599	9.22428	9.80254	-0.499154	0.000103962	0.00246488	0	Zfp536
chr11	35418600	35426599	10.2061	10.7377	-0.468317	0.000104088	0.00246632	0	Slit3
chr1	76118200	76124399	9.04782	9.67957	-0.532722	0.000104257	0.00246877	363733	Gm17751
chr7	126948200	126957599	9.83374	10.4011	-0.492552	0.000105364	0.00249228	0	Sez6l2,Asphd1
chr3	96594800	96607399	10.5654	11.1087	-0.476397	0.000105382	0.00249228	0	Ankrd34a,Lix1l,Polr3gl,6330549D23Rik
chr5	63779000	63783799	7.78797	8.40968	-0.527706	0.000105485	0.00249314	0	Nwd2
chr9	85009800	85018399	8.68395	9.31623	-0.533695	0.000106018	0.00250418	-151909	4930554C24Rik
chr15	62145600	62161799	9.67319	10.2494	-0.498236	0.000106223	0.00250511	0	Pvt1
chr12	5120800	5128199	8.48934	9.03729	-0.478902	0.000106255	0.00250511	0	Klhl29
chr19	59088400	59093799	8.78217	9.35864	-0.499155	0.000106258	0.00250511	-11299	Shtn1
chr10	8469200	8475999	8.26289	8.90551	-0.539503	0.000107167	0.00252497	0	Ust
chr12	25762200	25766599	8.0136	8.62286	-0.519286	0.000107436	0.00252927	325362	Gm29687
chr17	11850800	11857399	8.36735	8.99365	-0.530434	0.000107484	0.00252927	0	Prkn
chr9	68879800	68887999	8.51254	9.09338	-0.502434	0.000107585	0.00253006	0	Rora
chr3	105689000	105704599	9.62084	10.1794	-0.486735	0.000108061	0.00253967	0	Inka2
chr11	113497800	113502799	7.94771	8.53292	-0.503265	0.00010829	0.00254347	0	Slc39a11
chr1	179035000	179040199	7.85906	8.45716	-0.510254	0.000108979	0.00255804	0	Smyd3
chr7	111821200	111825199	7.75532	8.39363	-0.537158	0.000109209	0.0025603	-40222	Galnt18
chr11	107508000	107510799	7.09744	7.79641	-0.569111	0.000109211	0.0025603	-3438	Psmd12
chr18	55974200	55992799	10.0001	10.553	-0.482866	0.000109472	0.00256483	406537	Gramd2b
chr10	98862800	98878999	9.74449	10.254	-0.453236	0.000110298	0.00258256	34406	Atp2b1
chr5	75742600	75746799	7.43654	8.10267	-0.552802	0.000110458	0.00258405	-85678	Kit
chr5	132104400	132112799	8.72978	9.31328	-0.503988	0.000110499	0.00258405	0	Auts2
chr2	139165200	139169999	7.69812	8.31333	-0.522768	0.000110613	0.00258511	322913	Sptlc3
chr9	92336200	92342399	8.49167	9.11105	-0.526342	0.000110732	0.00258628	0	Plscr1l1
chr1	4472000	4475599	7.56245	8.18279	-0.525371	0.000110973	0.00258974	15331	Sox17
chr2	159645000	159655999	9.51448	10.055	-0.474778	0.000111041	0.00258974	290341	4933416E03Rik
chr2	17724000	17735999	9.67644	10.2231	-0.478323	0.000111086	0.00258974	0	Nebl
chr2	77268000	77279399	9.19222	9.77148	-0.500164	0.000111445	0.0025965	0	Sestd1
chr12	118504800	118544799	11.862	12.4095	-0.47866	0.000111564	0.00259767	0	D230030E09Rik
chr3	38446400	38448999	6.89904	7.61366	-0.574932	0.000111991	0.00260451	259	Ankrd50
chr2	90626200	90633999	8.7933	9.40103	-0.517581	0.000112092	0.00260451	42215	Nup160
chr2	48470000	48472799	6.98911	7.7252	-0.591094	0.000112142	0.00260451	340309	Acvr2a
chr6	92305600	92311599	8.77296	9.38934	-0.524005	0.000112203	0.00260451	59308	Prickle2
chr13	99066000	99084399	10.5484	11.1077	-0.486762	0.000112204	0.00260451	0	2310020H05Rik
chr5	67874400	67887999	10.3131	10.8721	-0.486588	0.000112328	0.00260577	-25965	Atp8a1
chr1	167001600	167003799	7.04261	7.73515	-0.566051	0.000112529	0.00260882	0	Fam78b
chr16	49279400	49285599	8.05214	8.71584	-0.551604	0.0001127	0.00261073	-80096	Myh15
chr9	3395400	3401799	8.62956	9.19228	-0.489191	0.00011275	0.00261073	792	Cwf19l2
chr9	68863800	68872399	8.75378	9.3	-0.478242	0.000112953	0.00261384	0	Rora
chr6	25010200	25014199	7.55753	8.19325	-0.536146	0.000113209	0.00261814	-52902	Tmem229a
chr5	67044000	67113599	13.2102	13.7954	-0.50276	0.00011398	0.00263434	0	Limch1,Phox2b
chr1	184474800	184497999	10.3305	10.9103	-0.499782	0.000114152	0.00263576	29841	1700112H15Rik
chr1	76977000	76983999	8.19458	8.79942	-0.517764	0.000114181	0.00263576	383185	Epha4
chr19	12623600	12641999	9.95114	10.4631	-0.454756	0.000114482	0.00264109	0	Glyat,Gm4952
chr15	56700200	56703399	7.11248	7.80438	-0.564168	0.000114566	0.0026414	0	Has2os
chr18	56188400	56194999	8.20933	8.81193	-0.514686	0.000114759	0.00264424	204337	Gramd2b
chr11	81146400	81157199	10.1737	10.7114	-0.472408	0.000115544	0.00266004	0	Asic2
chr9	77698400	77707399	8.90311	9.4498	-0.478237	0.000115586	0.00266004	-38073	Klhl31
chr2	179178800	179193999	10.287	10.7968	-0.453163	0.000115826	0.00266393	219936	4930591A17Rik
chr15	75191800	75198599	8.33324	8.96182	-0.531381	0.000115955	0.00266503	16776	Ly6g2
chr8	114496400	114510999	9.61794	10.1405	-0.461684	0.000116016	0.00266503	0	Wwox
chr5	132253600	132261199	8.36737	8.94744	-0.501729	0.000116127	0.00266595	0	Auts2
chr9	115772000	115776799	8.17834	8.83902	-0.550189	0.000116249	0.00266713	131655	Gadl1
chr3	79475600	79487999	9.61307	10.2145	-0.512531	0.000116343	0.00266766	0	Fnip2
chr19	12492600	12501199	9.10526	9.65775	-0.483008	0.000116681	0.002672	0	Dtx4
chr1	31023600	31030199	9.00244	9.51527	-0.455449	0.000116744	0.002672	0	Alyreffm1,Gm29669
chrX	142091000	142096999	8.12138	8.76472	-0.540162	0.000116764	0.002672	0	Gucy2f
chr11	111125800	111135799	9.16621	9.7368	-0.494349	0.000116825	0.002672	-48779	Kcnj2
chr17	12726000	12738999	9.58223	10.1344	-0.481899	0.000116887	0.002672	0	Igf2r
chr17	88116000	88119399	7.48408	8.20215	-0.57916	0.000117035	0.00267377	5112	Gm4832
chr2	172486400	172493399	8.36632	8.92094	-0.482545	0.000117478	0.00268226	-11869	Fam209
chr6	140225400	140233999	8.48535	9.07635	-0.508024	0.000117563	0.00268257	-182422	Capza3
chr1	31082000	31090999	9.75107	10.2713	-0.460314	0.000118097	0.00268883	0	Alyreffm1,Gm29669
chr5	132006400	132012199	8.23857	8.80744	-0.494429	0.000118104	0.00268883	0	Auts2
chr11	48874600	48876799	7.22269	7.91983	-0.569805	0.000118122	0.00268883	-1916	Irgm1
chr17	86561000	86572199	9.20137	9.70929	-0.451492	0.000118164	0.00268883	0	Prkce
chr4	47232000	47250399	10.1178	10.6515	-0.469415	0.000118195	0.00268883	0	Col15a1
chr4	83786200	83790199	7.38049	8.03594	-0.546169	0.000118355	0.00269084	0	Ccdc171
chr2	60546000	60562599	9.7808	10.3661	-0.502533	0.000118881	0.00270117	0	Pla2r1
chr1	31060200	31075199	11.0404	11.583	-0.475064	0.000119143	0.0027055	0	Alyreffm1,Gm29669
chr5	50059400	50064399	8.652	9.18751	-0.470658	0.000119466	0.00270919	0	Adgra3
chr11	113289000	113301999	9.59088	10.164	-0.494956	0.000119467	0.00270919	0	Slc39a11
chr10	119364200	119402599	11.8738	12.4411	-0.491057	0.000119522	0.00270919	9844	1700025F24Rik
chr8	33867400	33870599	7.29712	7.96665	-0.553387	0.000119649	0.00270972	0	Rbpms
chr8	77687600	77696199	8.88478	9.41758	-0.469185	0.000119689	0.00270972	0	Ednra
chr8	47424600	47451999	10.8602	11.3804	-0.459843	0.000120294	0.00272013	-9762	Stox2
chr6	32373600	32386199	9.53283	10.1007	-0.492171	0.000120317	0.00272013	0	Plxna4
chr1	189397600	189403599	8.25172	8.87043	-0.524977	0.000120366	0.00272013	0	Kcnk2
chr19	36794000	36800399	8.56783	9.10437	-0.471928	0.000120642	0.00272473	32832	Tnks2
chr10	44592600	44612199	10.3544	10.8929	-0.472586	0.000120749	0.00272517	-63098	Prdm1
chr2	70194800	70206199	9.00861	9.60374	-0.509979	0.000120806	0.00272517	0	Myo3b
chr1	17092200	17109799	10.771	11.3002	-0.466012	0.000120881	0.00272522	0	Jph1
chrX	99259400	99270199	9.06058	9.62197	-0.48856	0.000121027	0.00272689	-110209	Efnb1
chr2	103551800	103554399	8.25581	8.90376	-0.540669	0.000121175	0.00272859	10910	Abtb2
chr16	97620200	97627999	8.56797	9.18135	-0.520912	0.000121353	0.00273096	-8004	Tmprss2
chr1	184448600	184473199	11.1906	11.7472	-0.484067	0.00012153	0.00273262	54641	1700112H15Rik
chr1	162902800	162938999	11.6365	12.1898	-0.481949	0.000121572	0.00273262	0	Fmo6
chr10	24754200	24756999	6.95052	7.71567	-0.603104	0.000121671	0.00273321	15406	Enpp3
chr6	18616400	18619799	6.99939	7.76349	-0.60195	0.000121882	0.0027363	-100556	Cttnbp2
chr11	8636000	8645399	9.33198	9.87272	-0.474165	0.000122121	0.00274004	0	Tns3
chr8	77893400	77899799	8.09867	8.708	-0.519254	0.00012227	0.00274176	-167935	Ednra
chr4	43150800	43166799	10.0242	10.553	-0.465771	0.000122426	0.00274276	0	Unc13b
chr2	169830400	169836399	8.06978	8.66928	-0.511462	0.000122461	0.00274276	0	Tshz2
chr9	14239400	14245599	8.14131	8.75257	-0.520483	0.000122623	0.00274476	28467	Sesn3
chr3	52884600	52898799	9.88772	10.4728	-0.502686	0.000122903	0.00274939	7956	Gm20750
chr6	34840200	34847199	8.19299	8.81743	-0.528374	0.000123062	0.0027513	0	Agbl3
chr13	23456000	23466599	9.63899	10.1577	-0.459431	0.000123245	0.00275377	0	Btn1a1
chr10	44767400	44807599	11.3965	11.9144	-0.458003	0.000123448	0.00275666	-237898	Prdm1
chr10	95221400	95224799	7.34377	8.02775	-0.561129	0.000123552	0.00275736	0	Cradd
chr5	142072600	142079999	8.45868	9.06201	-0.514018	0.000123958	0.00276386	0	Sdk1
chr11	12359800	12365199	7.82404	8.49832	-0.557295	0.000123991	0.00276386	0	Cobl
chr13	52986400	52993999	9.11897	9.63678	-0.457404	0.0001243	0.00276912	-4326	Nfil3
chr11	5897600	5905599	8.80449	9.3544	-0.479729	0.000124689	0.00277613	0	Myl7,Gck
chr3	22306800	22314199	8.31704	8.90355	-0.503935	0.000124866	0.00277843	-54937	Rprl2
chr5	34684800	34698799	9.68695	10.2259	-0.472979	0.000125083	0.00278035	0	Grk4
chr18	10660600	10673599	9.298	9.84861	-0.481018	0.0001251	0.00278035	0	Abhd3
chr15	9652200	9656399	7.72583	8.41076	-0.562405	0.000125336	0.00278395	0	Spef2
chr3	14857600	14873999	10.4677	11.0642	-0.509406	0.000125734	0.00279115	0	Car3
chr3	61201400	61205399	7.55008	8.20135	-0.543484	0.000125936	0.00279399	155238	Rap2b
chr10	9151200	9167399	9.71186	10.2634	-0.481387	0.000126067	0.00279524	-264129	Sash1
chr3	109829000	109849799	10.1389	10.7026	-0.488765	0.000126581	0.00280497	0	Ntng1
chr8	26800400	26805199	7.98171	8.60146	-0.52448	0.000126735	0.00280674	9393	2310008N11Rik
chr11	110671600	110704399	11.3271	11.8704	-0.474948	0.000127165	0.00281462	-145878	Map2k6
chr18	61810000	61830199	10.0283	10.5825	-0.482449	0.00012736	0.00281726	0	Ablim3
chr5	102661200	102668799	8.66087	9.21895	-0.484452	0.000127532	0.00281904	0	Arhgap24
chr18	47419000	47427799	8.92537	9.48534	-0.486274	0.00012759	0.00281904	23868	9130209A04Rik
chr11	28709600	28713999	7.95879	8.58087	-0.52664	0.000127673	0.00281922	-16124	2810471M01Rik
chr5	132262400	132283199	10.3127	10.8651	-0.481336	0.000128188	0.00282894	0	Auts2
chr4	15244200	15249399	7.83498	8.4306	-0.510112	0.000128309	0.00282994	15431	Tmem64
chr8	80310800	80319199	9.09806	9.70616	-0.516901	0.00012849	0.00283188	173581	Gypa
chr17	72299400	72331999	11.0457	11.5642	-0.458225	0.000128547	0.00283188	0	Alk
chr6	135427600	135429599	6.66017	7.42243	-0.599717	0.000128624	0.00283191	-44227	Emp1
chr3	49864400	49870199	8.0346	8.65297	-0.523232	0.000128807	0.00283428	22326	Slc7a11
chr5	76309000	76312599	7.30839	7.99161	-0.560737	0.000129037	0.00283538	0	Pdcl2
chr16	97444600	97455399	9.94938	10.4701	-0.459825	0.000129068	0.00283538	0	Mx1
chr10	43836800	43840799	8.53002	9.08569	-0.483871	0.000129083	0.00283538	-3208	4933404K13Rik
chr7	113056000	113080199	10.6689	11.2328	-0.488459	0.000129511	0.00284312	19968	4930543E12Rik
chr13	57593600	57601799	8.49093	9.12577	-0.531917	0.000129624	0.00284395	0	Spock1
chr7	73063200	73076199	9.86641	10.4065	-0.472927	0.000129775	0.00284561	21549	Gm6567
chr7	88335400	88342999	8.74045	9.3211	-0.500593	0.000130114	0.00285137	-24312	Ctsc
chr13	75944400	75948599	7.37632	8.03913	-0.550424	0.000130224	0.00285211	0	Rhobtb3
chr8	60578600	60587199	8.98687	9.5479	-0.487599	0.000130595	0.00285857	-32723	Aadat
chr9	84938200	84942999	7.80145	8.4398	-0.53486	0.000130885	0.00286327	-80309	4930554C24Rik
chr10	127509200	127511799	8.05238	8.65131	-0.511408	0.000131238	0.00286931	-177	Stac3
chr10	77571600	77574599	7.75685	8.39572	-0.535422	0.000131349	0.00287007	-5692	Itgb2
chr5	131652600	131660799	8.54922	9.08957	-0.473988	0.000131752	0.0028772	0	Auts2
chr4	142015800	142024399	9.09855	9.69052	-0.506086	0.00013184	0.00287747	0	4930455G09Rik,Fhad1
chr15	9802200	9811199	8.71539	9.26791	-0.48241	0.000132063	0.00288066	-52331	Spef2
chr10	58877000	58885799	8.52944	9.10377	-0.495222	0.000132304	0.00288245	0	Sh3rf3
chr18	23675600	23686599	9.63378	10.2616	-0.527792	0.000132369	0.00288245	-15685	Dtna
chr18	11539000	11543999	7.95583	8.56486	-0.517256	0.000132375	0.00288245	88276	Rbbp8
chr13	114389800	114393599	8.03318	8.62524	-0.507895	0.000132563	0.00288488	-541	Ndufs4
chr1	93283000	93288599	8.14566	8.71671	-0.492938	0.000132849	0.00288841	0	Sned1
chr7	93073400	93085799	10.3663	10.9117	-0.476494	0.000132879	0.00288841	93183	Gm15501
chr9	68766800	68783199	9.44782	10.0047	-0.484374	0.000133314	0.0028962	0	Rora
chr15	7367600	7422199	12.445	12.9555	-0.452209	0.000133829	0.00290563	0	Egflam
chr18	40437600	40440799	7.12584	7.80092	-0.553752	0.000133903	0.00290563	0	Kctd16
chr13	90150600	90153799	7.27274	7.96237	-0.560431	0.000134435	0.0029155	-6493	Tmem167
chr1	69344600	69347799	7.12551	7.8286	-0.571693	0.000134735	0.00292032	183414	Ikzf2
chr19	12666400	12682199	9.58294	10.1425	-0.485855	0.000134962	0.00292355	0	Or5b94,Or5b95
chr6	98824600	98841799	10.0614	10.6066	-0.476213	0.000135399	0.00293133	83538	Foxp1
chr14	121827400	121833999	8.4444	9.01822	-0.496023	0.000135508	0.00293201	-28562	Dock9
chr17	11371200	11378199	8.4244	9.02608	-0.513379	0.000135801	0.0029353	0	Prkn
chr4	24883600	24886799	7.06692	7.79882	-0.586119	0.000135816	0.0029353	10283	Ndufaf4
chr11	112690000	112729399	11.5252	12.0404	-0.455352	0.000136027	0.00293816	0	BC006965
chr13	109230200	109234799	7.48212	8.14861	-0.549252	0.000136319	0.00294279	0	Pde4d
chr16	46125400	46137399	9.33957	9.88797	-0.478919	0.000136867	0.0029528	-4148	Cd96
chr3	61230600	61238399	8.82133	9.36124	-0.472514	0.000136964	0.0029528	122238	Rap2b
chr1	136674200	136679599	8.13429	8.70271	-0.489086	0.000137018	0.0029528	0	Gm19705
chr15	62131400	62140799	8.97923	9.59329	-0.518624	0.000137565	0.00296288	0	Pvt1
chr4	82570400	82575799	8.02796	8.60499	-0.496944	0.000137759	0.00296537	0	Nfib
chr7	66228600	66233399	7.52277	8.15803	-0.530966	0.000137967	0.00296815	0	Lrrk1
chr16	34532000	34541999	8.95804	9.50972	-0.480341	0.000138055	0.00296833	0	Kalrn
chr11	8567400	8579999	9.23168	9.80722	-0.495695	0.000138367	0.00297335	0	Tns3
chr19	54723200	54741399	9.69511	10.2532	-0.484178	0.000138542	0.00297478	325868	Gpam
chr14	105347400	105351399	7.38276	8.05118	-0.549744	0.000138681	0.00297478	-37902	Ndfip2
chr7	102480200	102484199	8.42576	9.06838	-0.536564	0.000138703	0.00297478	0	Or55b4
chr7	37618800	37633399	9.93239	10.5007	-0.490638	0.00013875	0.00297478	0	Zfp536
chr3	123076400	123080199	7.64254	8.3071	-0.550455	0.000138859	0.00297542	0	Synpo2
chr16	46207200	46215999	8.78482	9.37407	-0.504862	0.000139072	0.00297677	-51122	Ahcyl
chr1	167568000	167582399	9.63144	10.2271	-0.508098	0.00013908	0.00297677	14984	Rxrg
chr18	61832000	61840399	8.66059	9.24452	-0.500716	0.000139248	0.00297867	0	Ablim3
chr5	111107000	111142999	11.584	12.0836	-0.444385	0.000139404	0.00298032	0	Ttc28
chr3	80911200	80917399	8.3711	8.96705	-0.510284	0.000139718	0.00298424	0	Glrb
chr1	133886800	133893599	8.74043	9.29851	-0.4853	0.000139746	0.00298424	3599	Optc
chr6	93943600	93948599	7.7964	8.4499	-0.54369	0.00013984	0.00298454	0	Magi1
chr2	34192600	34196999	7.62647	8.24054	-0.52028	0.000140144	0.00298929	0	Pbx3
chr5	99126200	99135999	8.78577	9.30186	-0.455917	0.000140221	0.00298929	81426	Rasgef1b
chr1	4476200	4483799	8.89517	9.49108	-0.508478	0.000140385	0.00299109	7131	Sox17
chr11	94367600	94370399	6.96965	7.66705	-0.566142	0.000140704	0.00299375	0	Abcc3
chr5	92248400	92254799	8.21195	8.77539	-0.48617	0.000140802	0.00299375	0	Ppef2
chr1	37806200	37825599	10.1887	10.7176	-0.465058	0.000140858	0.00299375	0	Tsga10
chr12	36286600	36289399	6.98657	7.69092	-0.568332	0.000140865	0.00299375	23739	Sostdc1
chr1	9906600	9915199	9.54368	10.1356	-0.505864	0.000140908	0.00299375	0	Mcmdc2
chr7	40895800	40904799	9.52059	10.059	-0.471835	0.000141117	0.00299526	0	Vstm2b,A230077H06Rik
chr14	9479000	9488399	10.0256	10.5238	-0.443477	0.000141221	0.00299526	61692	Fhit
chr13	60713000	60717799	7.80697	8.40207	-0.505789	0.000141256	0.00299526	0	Dapk1
chr4	130155200	130173599	10.2132	10.7634	-0.478972	0.000141297	0.00299526	0	Tinagl1
chr10	116423800	116438199	9.56979	10.0809	-0.452063	0.000141378	0.00299528	0	Kcnmb4
chr16	85464200	85472199	8.70672	9.26231	-0.483685	0.000141775	0.00300042	0	Cyyr1
chr7	3300200	3310599	10.0125	10.5487	-0.469764	0.00014178	0.00300042	0	Prkcg,Myadm
chr1	30987200	30997999	9.29782	9.84527	-0.477914	0.000142099	0.00300548	0	Alyreffm1
chr10	57773400	57793999	11.4958	12.0318	-0.469303	0.000142303	0.0030081	0	Fabp7,Smpdl3a
chr9	67527200	67535199	8.61048	9.20465	-0.507213	0.000142473	0.00301001	0	Tln2
chr3	121387200	121395199	8.48356	9.09479	-0.518584	0.000142931	0.003018	-23906	Alg14
chr13	40700200	40710799	9.25535	9.7706	-0.455134	0.000143065	0.00301912	4502	Tfap2a
chr8	10150800	10156399	8.49663	9.04954	-0.481778	0.000143302	0.00302098	0	Myo16
chr1	62805000	62811799	8.12334	8.68132	-0.4839	0.000143333	0.00302098	0	Nrp2
chr19	36735400	36737999	6.92717	7.62592	-0.563906	0.00014343	0.00302098	0	Ppp1r3c
chr13	6301000	6307999	8.14243	8.77813	-0.532909	0.000143474	0.00302098	239149	Pitrm1
chr8	58909600	58915999	8.78974	9.34649	-0.484207	0.000143555	0.00302099	0	BC030500,Galntl6
chr2	135649200	135666399	10.3758	10.9112	-0.469169	0.000143638	0.00302106	0	Plcb4
chr3	92751400	92757399	8.47502	9.0544	-0.499123	0.00014382	0.00302319	0	Lce1g
chr2	48205200	48207599	7.20506	7.86642	-0.545601	0.000144171	0.00302888	605509	Acvr2a
chr15	101115600	101123599	8.86871	9.39905	-0.465117	0.000144566	0.00303207	0	Ankrd33
chr3	62022000	62026399	7.64651	8.25903	-0.519002	0.000144619	0.00303207	310944	Arhgef26
chr3	7366600	7370199	8.05594	8.68621	-0.529158	0.000144642	0.00303207	0	Pkia
chr10	44567600	44590399	10.5168	11.0456	-0.464476	0.000144645	0.00303207	-38098	Prdm1
chr11	89823800	89837399	9.5177	10.0637	-0.476377	0.000144773	0.00303305	0	Ankfn1
chr5	106045000	106060199	9.60545	10.1277	-0.460231	0.000145012	0.00303638	-128982	Zfp326
chr4	86082200	86113799	10.8437	11.3864	-0.473691	0.000145111	0.00303677	0	Adamtsl1
chr11	53820800	53831999	9.7337	10.2819	-0.477258	0.000146028	0.00305426	0	Gm12216
chr1	161575000	161578599	7.62171	8.25564	-0.529386	0.00014615	0.00305511	-69510	Tnfsf18
chr17	56531000	56543799	9.84346	10.3647	-0.459132	0.000146782	0.00306543	7614	Tincr
chr1	194135600	194153799	10.6863	11.2076	-0.459219	0.000146807	0.00306543	58337	4930503O07Rik
chr15	87625200	87632399	9.99032	10.5305	-0.471624	0.000146962	0.0030666	0	Tafa5
chr16	92983600	92997799	9.31644	9.91658	-0.510084	0.000147026	0.0030666	-156450	Runx1
chr5	37238600	37250199	10.4777	10.9805	-0.446543	0.000147122	0.0030669	0	Crmp1
chr1	183177800	183204999	10.8483	11.3999	-0.479306	0.000147266	0.0030682	0	Disp1
chr2	79404800	79437199	10.9272	11.4944	-0.489424	0.000147403	0.00306832	0	Cerkl
chr14	58495400	58518999	10.4693	11.0039	-0.468271	0.000147435	0.00306832	-382480	Fgf9
chr5	64653800	64661799	8.52273	9.06507	-0.474128	0.000147751	0.00306959	-42099	Gm3716
chr10	118961400	118973199	9.3717	9.90994	-0.471358	0.000147781	0.00306959	-33256	Gm38403
chr14	54838400	54844199	8.70938	9.27556	-0.48946	0.000147818	0.00306959	0	Rnf212b
chr18	82066400	82069799	7.74138	8.40257	-0.546656	0.000147822	0.00306959	-73319	Mir5127
chr7	89655600	89679599	10.4854	11.0656	-0.497661	0.000148004	0.00307168	0	Me3
chr2	77398400	77403399	8.29301	8.86556	-0.493946	0.000148175	0.00307268	7234	Zfp385b
chr2	141013800	141017399	7.33923	7.97613	-0.532739	0.000148239	0.00307268	0	Macrod2
chr8	77650400	77668199	9.9363	10.4618	-0.462371	0.000148297	0.00307268	0	Ednra
chr4	25203000	25224799	10.415	10.98	-0.488022	0.00014855	0.00307621	0	Fhl5
chr10	77150000	77161199	9.35763	9.90583	-0.476159	0.000148906	0.00308189	0	Col18a1
chr5	76769200	76776199	8.72187	9.25273	-0.465868	0.000149102	0.00308426	0	Cracd
chr2	103544000	103546599	7.08489	7.78597	-0.566857	0.00014936	0.00308681	18710	Abtb2
chr18	13782200	13792599	9.19739	9.75393	-0.482652	0.000149389	0.00308681	0	Zfp521
chr19	36590000	36593999	7.54195	8.19713	-0.544452	0.000150212	0.0031021	0	Hectd2
chr16	44701000	44708599	8.47898	9.03837	-0.485211	0.000150788	0.00311001	14701	Nepro
chr4	15299200	15307399	8.70166	9.26802	-0.489879	0.000150928	0.00311001	-12247	Tmem64
chr4	53170600	53174599	7.75696	8.35322	-0.508314	0.000150944	0.00311001	-9704	Abca1
chr2	179160000	179177599	10.0909	10.6122	-0.459368	0.000150975	0.00311001	236336	4930591A17Rik
chr18	11524800	11528999	8.08531	8.6553	-0.491826	0.000151008	0.00311001	103276	Rbbp8
chr7	84720400	84725999	9.13347	9.7152	-0.499199	0.000151116	0.00311052	0	2610206C17Rik
chr3	135986000	136000199	9.9683	10.5826	-0.518171	0.000151212	0.00311081	53163	Bank1
chr7	97082400	97095999	10.3607	10.9091	-0.477152	0.000151458	0.00311276	0	Gab2
chr5	75344600	75358999	9.47303	10.0617	-0.503437	0.000151473	0.00311276	-146185	Pdgfra
chr13	29132600	29146399	9.73949	10.2422	-0.446283	0.000152161	0.00312481	45346	Cdkal1
chr6	52661200	52664399	7.02113	7.73861	-0.573238	0.000152297	0.00312481	-19810	Hibadh
chr3	90652000	90658799	8.49614	9.05427	-0.484261	0.000152308	0.00312481	0	S100a7a
chr7	48750600	48755999	8.70632	9.28413	-0.494516	0.000152737	0.0031319	32003	Zdhhc13
chr10	67349200	67369599	10.111	10.6228	-0.452353	0.000152885	0.00313322	-62894	Nrbf2
chr10	119067400	119098399	11.0599	11.5797	-0.457758	0.000153058	0.00313505	0	1700064J06Rik
chr11	79301400	79322399	10.5984	11.0803	-0.431462	0.00015343	0.00313936	16293	Nf1
chr16	90449600	90453599	7.60511	8.24452	-0.534201	0.000153435	0.00313936	0	Hunk
chr1	153997600	154001199	7.6104	8.25113	-0.535544	0.000153582	0.00313993	-87677	Glul
chr6	47986600	47994399	8.60411	9.13348	-0.465047	0.000153681	0.00313993	-21100	Zfp956
chr11	95567400	95573399	8.35799	8.96458	-0.513702	0.000153713	0.00313993	0	Ngfr
chr5	98783200	98885799	13.2681	13.8009	-0.466338	0.000154178	0.00314505	0	Bmp3,Cfap299
chr1	126798400	126804799	8.11653	8.69981	-0.499543	0.000154225	0.00314505	0	Nckap5
chr6	97797000	97804999	8.45944	9.08446	-0.525138	0.000154248	0.00314505	1052	Mitf
chr13	29112600	29117599	7.80869	8.40128	-0.50537	0.000154298	0.00314505	-72064	A330102I10Rik
chr13	31316400	31322999	8.1997	8.79912	-0.510662	0.000154484	0.00314625	-74313	4930401O12Rik
chr14	71974600	71982599	8.70544	9.25509	-0.478384	0.000154524	0.00314625	-53961	4930434J06Rik
chr1	77239600	77242199	6.89729	7.63201	-0.583301	0.000154829	0.0031467	124985	Epha4
chr16	29769400	29799199	10.8141	11.3293	-0.454494	0.000154839	0.0031467	-114316	Opa1
chr2	52832000	52857599	10.6869	11.1858	-0.443637	0.000154853	0.0031467	0	Fmnl2
chr15	101432400	101433199	6.32652	7.15262	-0.621765	0.00015488	0.0031467	0	Krt87
chr9	84829000	84840199	8.89714	9.47016	-0.492972	0.000155209	0.00315167	0	4930554C24Rik
chr1	87509800	87525399	10.529	11.0645	-0.468397	0.000155894	0.00316388	0	Neu2,Ngef
chr5	100833000	100860599	11.0285	11.5576	-0.464073	0.000156113	0.0031666	0	Gpat3
chr8	113580800	113583999	7.39801	8.0897	-0.561847	0.000156367	0.00317006	50587	Mon1b
chr14	65900200	65909599	9.00053	9.53856	-0.470964	0.000156545	0.00317196	9794	Scara3
chr9	67105000	67111199	8.30108	8.87172	-0.491651	0.000157487	0.00318932	0	Gm10646
chr7	37840000	37849599	8.62461	9.16534	-0.472043	0.000157666	0.00319124	-65358	Zfp536
chr8	32110000	32118599	8.79797	9.33798	-0.47114	0.00015791	0.00319297	0	Nrg1
chr5	106280400	106285799	8.30955	8.93606	-0.526379	0.000158018	0.00319297	34540	Gm32921
chr8	87200200	87247999	11.8423	12.3707	-0.463245	0.000158196	0.00319297	0	Gm10637
chr5	16952000	16961599	8.68111	9.26737	-0.501641	0.000158198	0.00319297	-331648	Hgf
chr2	12295600	12306799	9.93127	10.4474	-0.455563	0.000158255	0.00319297	0	E030013I19Rik,Itga8
chr11	111039600	111057399	10.2757	10.8813	-0.512453	0.00015828	0.00319297	7764	Kcnj2
chr7	71702200	71708399	8.68047	9.22797	-0.477385	0.000158346	0.00319297	200293	4930441H08Rik
chr18	6994200	7016799	11.6661	12.2702	-0.511118	0.000158734	0.00319908	0	Mkx
chr17	79729400	79747199	10.4965	11.0509	-0.480265	0.000159666	0.00321614	-13338	Cyp1b1
chr1	51902200	51907199	7.65726	8.2859	-0.526714	0.000159816	0.00321744	0	Myo1b
chr9	29935000	29939599	7.72402	8.3331	-0.515438	0.000160314	0.00322441	0	Ntm
chr18	10650000	10656399	8.56978	9.11414	-0.47455	0.000160334	0.00322441	0	Abhd3
chr5	16966400	16968599	6.89832	7.61246	-0.570156	0.000160443	0.00322488	-346048	Hgf
chr5	118370200	118374599	7.9843	8.58358	-0.508372	0.000160665	0.00322662	-103907	Spring1
chr8	114716200	114736799	10.0966	10.6328	-0.468684	0.000160701	0.00322662	0	Wwox
chr4	156254400	156255999	7.88975	8.50856	-0.522993	0.000160944	0.00322977	0	Samd11
chr4	46561200	46575199	10.1448	10.6802	-0.467916	0.000161217	0.00323264	0	Coro2a
chr2	3799000	3802599	8.37486	8.95333	-0.49594	0.000161258	0.00323264	-16658	Fam107b
chr12	95673600	95701199	11.2265	11.7258	-0.443277	0.000161352	0.00323279	0	Flrt2
chr8	76882000	76887999	8.12674	8.74487	-0.520259	0.000161872	0.00324064	0	Gm10649
chr3	92987200	92989399	6.76025	7.49925	-0.584971	0.000161916	0.00324064	1826	Lce3f
chr9	79149200	79153399	7.82108	8.43526	-0.520178	0.000162042	0.00324145	290637	Gm10635
chr2	155080400	155092599	9.42172	9.95816	-0.469135	0.00016233	0.00324547	-4902	Ahcy
chr1	43392000	43409999	10.3558	10.8403	-0.432859	0.00016259	0.00324788	33579	Nck2
chr15	87538800	87552799	10.2202	10.729	-0.450302	0.000162623	0.00324788	0	Tafa5
chr3	53171800	53186399	10.1184	10.6024	-0.432611	0.000162723	0.00324816	0	Lhfpl6
chr18	13717200	13727199	8.97115	9.56826	-0.508492	0.000163045	0.00325285	0	Zfp521
chr18	56812000	56822799	8.99869	9.51371	-0.454176	0.000163382	0.00325785	0	Marchf3
chr8	86288600	86292599	7.46712	8.10644	-0.532601	0.000163639	0.00326124	189660	Abcc12
chr2	51604200	51614799	9.3469	9.8468	-0.444269	0.000163741	0.0032614	11711	Tas2r134
chr16	42855800	42863799	8.92824	9.4659	-0.470869	0.00016382	0.0032614	0	4932412D23Rik
chr18	47240600	47246999	8.74607	9.27551	-0.46364	0.000164151	0.00326626	0	Sema6a
chr17	67033400	67036999	7.20583	7.87644	-0.548402	0.000164324	0.00326735	0	Ptprm
chr9	68719200	68722399	7.14742	7.82107	-0.547453	0.000164379	0.00326735	0	Rora
chr16	52605200	52610399	7.79442	8.40316	-0.515892	0.000164913	0.00327622	-150125	Alcam
chr11	12258000	12264599	8.08099	8.69189	-0.51729	0.000165876	0.00329363	0	Cobl
chr13	103361800	103376599	9.80541	10.3043	-0.443419	0.000165989	0.00329414	-26302	Mast4
chr15	103366800	103381999	10.3538	10.8945	-0.471516	0.000166372	0.00329999	0	Itga5
chr11	108184800	108189599	7.71831	8.30668	-0.502398	0.000166786	0.00330545	0	Prkca
chr3	109898800	109909399	8.89087	9.47492	-0.500295	0.000166823	0.00330545	0	Ntng1
chr11	35208000	35310799	13.7939	14.3126	-0.456196	0.000167647	0.00332004	0	Slit3
chr15	62599200	62603599	7.35823	8.0446	-0.55922	0.000168034	0.00332449	-220904	Pvt1
chr4	64676200	64678199	6.58332	7.33341	-0.587938	0.000168049	0.00332449	-398596	Gm11217
chr16	65815800	65822199	8.82514	9.38929	-0.4874	0.000168563	0.00333292	0	Vgll3
chr10	58843600	58861399	10.3084	10.8223	-0.453354	0.000168791	0.00333565	0	Sh3rf3
chr2	131390600	131407199	10.6486	11.1848	-0.468163	0.000168908	0.00333622	-36707	Rnf24
chrX	168792800	168800799	9.31535	9.86311	-0.476226	0.000169343	0.00334198	0	Arhgap6
chr5	119907800	119911999	7.54127	8.16423	-0.522326	0.000169377	0.00334198	-22381	Tbx5
chr7	89801400	89808599	8.51787	9.08575	-0.489524	0.000169479	0.00334224	0	Me3
chr13	58716800	58774399	11.8488	12.4123	-0.485599	0.000169669	0.0033425	0	4930455J16Rik
chr10	89461400	89480199	10.4777	11.0004	-0.459295	0.00016967	0.0033425	0	Nr1h4
chr17	17866400	17873799	8.50563	9.06182	-0.479959	0.000169862	0.00334452	2671	Fpr1
chr6	23238800	23283799	12.861	13.4253	-0.485987	0.000169966	0.00334483	0	Fezf1,Cadps2
chr9	72174200	72178399	7.6112	8.23031	-0.521051	0.000170222	0.00334812	-61328	Tcf12
chr18	56154200	56160999	8.20389	8.76418	-0.484748	0.000170416	0.00334912	238337	Gramd2b
chr15	36168000	36171199	8.02987	8.61852	-0.502793	0.000170451	0.00334912	1810	Polr2k
chr2	159511000	159529799	10.4993	11.0556	-0.481209	0.000171145	0.00335947	416541	4933416E03Rik
chr18	56090800	56104399	9.67267	10.1959	-0.459451	0.000171156	0.00335947	294937	Gramd2b
chr5	51584200	51594599	8.92904	9.55291	-0.522989	0.000171531	0.00336507	-15473	Ppargc1a
chr18	73998000	74006799	8.78129	9.32142	-0.470394	0.00017169	0.00336549	0	Mapk4
chr17	10817600	10820599	7.31126	7.96088	-0.538419	0.000171732	0.00336549	0	Pacrg
chr8	128232000	128239199	9.42717	9.94859	-0.459001	0.000171839	0.00336584	38826	Mir21c
chrX	145505800	145509599	7.67049	8.27869	-0.510772	0.00017204	0.00336783	0	Amot
chr12	107067600	107091799	10.5942	11.1159	-0.458382	0.00017219	0.00336783	-350237	4933406K04Rik
chr14	49783600	49797199	10.1416	10.6988	-0.482074	0.000172225	0.00336783	0	Armh4
chr16	92580400	92632599	12.0697	12.5732	-0.445653	0.000172319	0.00336783	0	Runx1
chr2	139243400	139260999	10.0416	10.5796	-0.469509	0.000172522	0.00336783	231913	Sptlc3
chr11	59340000	59378199	11.3791	11.8875	-0.449097	0.000172536	0.00336783	0	Prss38
chr14	22192200	22234599	11.3794	11.8868	-0.448566	0.000172594	0.00336783	0	Lrmda
chr1	55708200	55714999	7.99777	8.65978	-0.545732	0.000172656	0.00336783	0	Plcl1
chr1	69414000	69422599	9.04189	9.6166	-0.493499	0.000173086	0.00337446	108614	Ikzf2
chr1	76197200	76208399	9.22626	9.82783	-0.509789	0.000173209	0.00337511	279733	Gm17751
chr2	103595400	103598799	7.41843	8.05761	-0.530662	0.000173389	0.00337687	0	Abtb2
chr15	51245400	51250999	8.57838	9.10389	-0.461885	0.000173677	0.00338073	0	Gm19303
chr15	37404000	37420599	9.93035	10.4475	-0.455021	0.000174156	0.0033883	0	Ncald
chr19	9181800	9185399	7.24915	7.95131	-0.565334	0.000174575	0.00339373	-45163	Asrgl1
chr4	58548600	58558199	9.59296	10.1228	-0.46404	0.000174616	0.00339373	0	Lpar1
chr6	98756200	98762999	9.04331	9.61762	-0.493562	0.000174869	0.00339552	162338	Foxp1
chr5	90684400	90688599	7.79791	8.41597	-0.519189	0.000174888	0.00339552	-42742	Rassf6
chr15	9645000	9651599	8.41177	8.95758	-0.47593	0.000175211	0.00340003	0	Spef2
chr17	24654600	24661399	9.64766	10.1588	-0.45148	0.000175556	0.00340283	0	Npw
chr9	120728600	120736999	8.94324	9.51582	-0.491247	0.000175651	0.00340283	-150326	5830454E08Rik
chr9	77334400	77345599	9.53762	10.0998	-0.485544	0.000175692	0.00340283	0	Mlip
chr14	16731600	16737999	8.45234	8.99503	-0.473153	0.000175717	0.00340283	0	Rarb
chr11	9107000	9144399	12.0983	12.6251	-0.461337	0.000175845	0.00340356	0	Upp1
chr3	103847400	103887199	11.357	11.9129	-0.480489	0.000176284	0.00340722	0	Bcl2l15,Ptpn22
chr1	74704200	74708599	8.81296	9.36516	-0.478901	0.000176288	0.00340722	-270	Ttll4
chr5	135747200	135755799	8.65216	9.19434	-0.47129	0.000176306	0.00340722	0	Styxl1
chr12	59063000	59064999	6.89249	7.66144	-0.594226	0.000176685	0.00341123	-527	Trappc6b
chr2	115972400	115988199	9.88748	10.427	-0.470296	0.000176695	0.00341123	0	Meis2
chr7	118949600	118957799	10.0129	10.4981	-0.43278	0.00017702	0.00341576	0	Iqck
chr6	5492800	5505399	9.56194	10.1392	-0.494462	0.000177505	0.00342234	0	Pdk4
chr9	120502200	120522799	10.7007	11.2561	-0.480166	0.000177543	0.00342234	-6670	Eif1b
chr13	115037000	115070199	11.293	11.8935	-0.507973	0.000177905	0.00342756	0	Itga1
chr17	67160600	67165199	7.61278	8.24927	-0.530097	0.00017818	0.0034311	0	Ptprm
chr1	37840200	37846599	8.13361	8.71216	-0.497027	0.000178415	0.00343388	0	Tsga10
chr2	18019000	18027399	9.95152	9.35599	0.505273	0.000178748	0.0034381	0	A930004D18Rik
chr12	57175200	57176999	6.4683	7.23943	-0.596124	0.000178817	0.0034381	0	Slc25a21
chr15	92047800	92055399	8.99189	9.56344	-0.491572	0.000178951	0.00343891	0	Cntn1
chr3	92782800	92796399	9.9372	10.5015	-0.485988	0.000179064	0.00343933	0	Lce1j
chr14	25441200	25445799	7.59827	8.22136	-0.52307	0.000179203	0.00344025	12385	Zmiz1
chr14	77201800	77205799	7.70847	8.32058	-0.516744	0.000179586	0.00344584	0	Enox1
chr9	115875200	115894399	9.87991	10.4511	-0.490269	0.000179787	0.00344633	14055	Gadl1
chr16	46578200	46583999	7.84773	8.46619	-0.517777	0.000179795	0.00344633	-78674	Nectin3
chr7	73201200	73211999	9.85118	10.3677	-0.454692	0.000180078	0.00344999	97380	4930429H19Rik
chr10	95188600	95208599	10.4239	10.9192	-0.439636	0.000180511	0.00345549	0	Cradd
chr2	159130200	159135199	7.82055	8.40849	-0.501852	0.000180565	0.00345549	-271786	Dhx35
chr1	186291200	186295999	7.65938	8.25805	-0.506967	0.000180649	0.00345549	-172889	Lyplal1
chr7	3311800	3320999	9.03192	9.59333	-0.484438	0.000180732	0.00345549	0	Prkcg
chr9	88323800	88332999	9.12659	9.64366	-0.455018	0.000181583	0.00346999	0	Nt5e
chr12	95545800	95552399	8.31309	8.89991	-0.500046	0.000181979	0.00347549	138826	Flrt2
chr11	89560600	89588399	10.8359	11.3895	-0.478869	0.000182055	0.00347549	0	Ankfn1
chr13	99114600	99120399	8.12151	8.69779	-0.493919	0.000182186	0.00347623	-25678	2310020H05Rik
chr6	50208800	50232999	10.4763	11.0029	-0.461106	0.000182601	0.00348177	0	Gsdme
chr19	27193600	27216799	10.6179	11.1576	-0.470006	0.000182662	0.00348177	0	Vldlr
chr18	32626600	32637599	9.17252	9.71639	-0.473342	0.000182772	0.00348211	-65565	Gypc
chr19	25205800	25210599	8.51707	9.09369	-0.493933	0.000182909	0.00348295	-3168	Dock8
chr4	136236600	136241799	8.18722	8.75016	-0.486491	0.000183036	0.00348361	0	Asap3
chr13	89498600	89501199	7.02386	7.73546	-0.56893	0.000183792	0.00349623	37596	Hapln1
chr4	101545200	101555199	9.49581	10.0251	-0.46364	0.000184023	0.00349741	0	Dnajc6
chr2	131822000	131827999	8.67508	9.2881	-0.516372	0.000184075	0.00349741	0	5330413P13Rik
chr11	100256000	100272599	10.5497	11.0703	-0.45703	0.000184133	0.00349741	0	Krt17,Krt42
chr10	73095000	73103399	9.49505	10.0218	-0.462023	0.000184276	0.00349836	0	Pcdh15
chr1	69607000	69612799	8.65881	9.247	-0.501534	0.000184693	0.00349931	0	Ikzf2
chr9	115804400	115816999	9.50385	10.0531	-0.476747	0.00018473	0.00349931	91455	Gadl1
chr18	74546800	74552999	9.00768	9.50792	-0.443389	0.000184746	0.00349931	0	Myo5b
chr9	31710600	31734999	10.8225	11.3361	-0.452213	0.000184778	0.00349931	111044	Barx2
chr5	87773000	87779399	8.30703	8.94282	-0.529373	0.000184791	0.00349931	0	Csn1s2a
chr7	105519800	105523399	7.6743	8.28633	-0.516248	0.000185461	0.00351023	29960	Smpd1
chr10	9308400	9323999	9.42143	9.97237	-0.47797	0.000185713	0.00351213	298936	Samd5
chr1	183111600	183118999	8.34811	8.97939	-0.526445	0.000185748	0.00351213	0	Disp1
chr17	25289000	25309199	10.9741	11.4786	-0.446025	0.000186042	0.00351446	0	Prss34,Prss28
chr11	8370800	8382999	9.4703	9.98373	-0.452701	0.000186058	0.00351446	48652	Tns3
chr7	113027200	113031799	8.07784	8.63058	-0.477984	0.000186162	0.00351465	68368	4930543E12Rik
chr3	102243800	102256399	9.2423	9.74576	-0.446074	0.000186683	0.00352234	5005	A230001M10Rik
chr17	87410600	87419199	8.97638	9.51582	-0.470135	0.000186756	0.00352234	0	Stpg4
chr13	48441200	48449199	8.80354	9.33399	-0.46336	0.000186914	0.00352356	38447	Zfp169
chr1	76023400	76050199	10.8437	11.3699	-0.460637	0.000187101	0.00352532	437933	Gm17751
chr16	20976800	20979399	7.20345	7.85286	-0.536385	0.000187273	0.00352679	-46747	Gm6551
chr14	10504400	10509799	7.8463	8.49257	-0.535684	0.000187925	0.00353632	0	Fhit
[truncated: 35,628 more rows]

## Sheet: Legend
Dataset EV6. Differential binding analysis of H3K27me3 (ChIP-Seq). Old vs Young comparison in purified epidermis.
