# Supplementary material for: Convergence of aging- and rejuvenation-related epigenetic alterations on PRC2 targets
Source: Mol Syst Biol. 2026 Feb 10;22(5):787–810. doi: 10.1038/s44320-026-00195-9 (PMC13144388; doi:10.1038/s44320-026-00195-9)
Supplement: Supplementary file 9 — Dataset EV7 [file 44320_2026_195_MOESM9_ESM.xlsx]

## Sheet: Dataset EV7
Gene
9430078K24Rik
Abca17
Asap3
Avpr1a
B4galt6
Bcat1
Car10
Cbln4
Celf3
Chrm3
Chst9
Clmp
Csmd2
Dlgap1
Dock10
Efcab3
Egfem1
Egr3
Epb41l3
Exoc3l2
Fam78b
Fat3
Fbln1
Fezf1
Galnt13
Galnt2
Galntl6
Gp1bb
Grid1
Gse1
Has1
Herc6
Hoxc4
Hoxc5
Igsf9b
Inpp4b
Irx3
Kcnh7
Kcnk9
Lin28b
Lrp1b
Luzp2
Mdga2
Msrb3
Negr1
Nkain3
Nlgn1
Nr4a2
Nrg1
Nrg3
Nt5c2
Otx1
Pcbp3
Pcdh15
Pcdha4b
Pcdhga1
Pcdhga10
Pcdhga11
Pcdhga2
Pcdhga3
Pcdhga4
Pcdhga5
Pcdhga6
Pcdhga7
Pcdhga8
Pcdhga9
Pcdhgb1
Pcdhgb2
Pcdhgb4
Pcdhgb5
Pcdhgb6
Pcdhgb7
Pcolce
Peg10
Peg3
Prkcg
Ptprd
Rbpms
Rftn1
Riiad1
Rnf150
Samd11
Sdk1
Septin5
Septin9
Sox11
Sox17
Sp100
Sycp1
Syngap1
Synpo2
Tafa5
Tbx1
Tmem132c
Trhde
Ubash3b
Unc80
Usp29
Wasf3

## Sheet: Legend
Dataset EV7. Core set of genes with aging and rejuvenation-related epigenetic changes (DNA methylation discordance in aging and rejuvenation, and differential H3K27me3 occupancy in aging).
