# Supplementary material for: Convergence of aging- and rejuvenation-related epigenetic alterations on PRC2 targets
Source: Mol Syst Biol. 2026 Feb 10;22(5):787–810. doi: 10.1038/s44320-026-00195-9 (PMC13144388; doi:10.1038/s44320-026-00195-9)
Supplement: Supplementary file 10 — Dataset EV8 [file 44320_2026_195_MOESM10_ESM.xlsx]

## Sheet: Dataset EV8
Gene	RANK comp.	p-value comp.	q-value comp.	p-value comp. TR1	p-value comp. TR2	p-value comp. TR3	p-value comp. TR4	p-value comp. TR5	RANK prom.	p-value prom.	q-value prom.	p-value prom. TR1	p-value prom. TR2	p-value prom. TR3	p-value prom. TR4	p-value prom. TR5	JSD magnitude prom. O-1 vs Y-1	JSD magnitude prom. O-2 vs Y-1	JSD magnitude prom. O-3 vs Y-1	JSD magnitude prom. O-4 vs Y-1	JSD magnitude prom. O-5 vs Y-1	Rank_body	p-value body	q-value body	p-value body TR1	p-value body TR2	p-value body TR3	p-value body TR4	p-value body TR5	JSD magnitude body O-1 vs Y-1	JSD magnitude body O-2 vs Y-1	JSD magnitude body O-3 vs Y-1	JSD magnitude body O-4 vs Y-1	JSD magnitude body O-5 vs Y-1
Mir3084-2	1	2.22045e-16	1.2319e-13	0	0	0	0	0	14553	0.492823	0.727296	0.112722	0.854357	0.909208	0.476789	0.215765	0.135573	0.0502218	0.0428492	0.0856582	0.114679	1	2.22045e-16	8.86797e-14	2.22045e-16	2.22045e-16	2.22045e-16	2.22045e-16	2.22045e-16	0.107301	0.104682	0.111007	0.113464	0.108178
Galnt2	1	2.22045e-16	1.2319e-13	0	3.4845e-05	0	0	5.8075e-06	1762	0.000576318	0.00701867	0.0481313	0.022776	0.0810149	0.0156792	0.130144	0.155822	0.175696	0.142041	0.185784	0.129277	1	2.22045e-16	8.86797e-14	1.94141e-08	1.18575e-05	2.28558e-08	8.20077e-12	2.57841e-07	0.122626	0.116845	0.122492	0.128485	0.120434
Asic2	1	2.22045e-16	1.2319e-13	0	0	0	0	0	2924	0.00318833	0.0234061	0.042396	0.125512	0.286248	0.138302	0.00859945	0.157776	0.129355	0.105914	0.126739	0.200262	1	2.22045e-16	8.86797e-14	1.36122e-07	4.55062e-08	6.30221e-11	1.48273e-11	3.36231e-09	0.114904	0.116239	0.124009	0.12572	0.119375
Pcdh15	1	2.22045e-16	1.2319e-13	1.1615e-05	5.8075e-06	0	0	0	3032	0.00365062	0.0258466	0.544001	0.598635	0.00521545	0.00840336	0.153121	0.0830946	0.0786625	0.216644	0.203018	0.124784	1	2.22045e-16	8.86797e-14	2.88659e-07	2.7536e-08	1.96509e-14	1.86818e-09	4.51591e-09	0.114529	0.117744	0.136297	0.12122	0.120083
Nrxn3	1	2.22045e-16	1.2319e-13	1.1615e-05	0	0	0	0	6701	0.0473838	0.151858	0.726201	0.0719638	0.175807	0.269034	0.03927	0.065461	0.141431	0.117059	0.104685	0.157824	1	2.22045e-16	8.86797e-14	1.12661e-07	6.20585e-10	2.22045e-16	1.4716e-12	1.85489e-11	0.114975	0.120932	0.136253	0.127394	0.124729
Lncpint	1	2.22045e-16	1.2319e-13	5.8075e-06	0	0	0	0	1282	0.000166788	0.00279214	0.0189692	0.0350121	0.0256344	0.0633054	0.0337077	0.184106	0.16699	0.175652	0.150663	0.168041	1	2.22045e-16	8.86797e-14	7.08888e-07	1.09245e-08	7.47618e-10	2.31832e-09	1.70537e-08	0.16202	0.184996	0.201336	0.194269	0.182413
Rbfox1	1	2.22045e-16	1.2319e-13	0	0	0	0	0	82	5.79931e-09	1.5202e-06	0.00947849	0.0086385	0.000773242	0.00191407	0.00132526	0.197661	0.200432	0.282248	0.249085	0.262146	1	2.22045e-16	8.86797e-14	1.853e-08	3.98644e-09	9.4369e-15	9.83769e-13	4.28863e-10	0.117423	0.119142	0.132245	0.127761	0.121555
Lsamp	1	2.22045e-16	1.2319e-13	0	0	0	0	0	152	5.98135e-08	8.42161e-06	0.00512537	0.0170992	0.00118309	0.00387196	0.00597589	0.218834	0.18226	0.269303	0.227927	0.213957	1	2.22045e-16	8.86797e-14	1.16353e-06	2.1651e-09	2.22045e-16	1.53012e-10	9.47115e-11	0.113038	0.120365	0.136963	0.123184	0.123679
Cntnap2	1	2.22045e-16	1.2319e-13	0	0	0	0	0	444	4.13848e-06	0.000199783	0.272519	0.000351196	0.0597034	0.0298856	0.0021551	0.107055	0.31827	0.149028	0.167721	0.248213	1	2.22045e-16	8.86797e-14	2.73598e-09	2.87237e-12	2.22045e-16	6.43929e-15	4.57412e-14	0.120037	0.128068	0.142503	0.13577	0.132932
Csmd1	1	2.22045e-16	1.2319e-13	0	0	0	0	0	1995	0.000871052	0.00936827	0.0446546	0.326749	0.0228549	0.111858	0.00838453	0.157787	0.10044	0.176754	0.132228	0.20656	1	2.22045e-16	8.86797e-14	2.05119e-09	4.64873e-12	2.22045e-16	4.22995e-14	6.03961e-14	0.119662	0.12634	0.142105	0.131332	0.130923
Lrp1b	1	2.22045e-16	1.2319e-13	0	0	0	0	0	264	6.52621e-07	5.31367e-05	0.284435	0.0158532	0.0015421	0.0129325	0.000445625	0.103748	0.184996	0.260374	0.19098	0.30824	1	2.22045e-16	8.86797e-14	3.47821e-10	2.63123e-14	2.22045e-16	8.88178e-16	3.45279e-14	0.121632	0.131644	0.148849	0.135319	0.131319
Gpc5	12	2.22045e-16	1.2319e-13	4.646e-05	5.8075e-06	0	0	0	18868	0.864487	0.984249	0.45971	0.952665	0.712776	0.606334	0.35887	0.0897426	0.0416032	0.0690749	0.0777854	0.098647	1	2.22045e-16	8.86797e-14	1.30957e-06	1.81261e-08	8.84293e-13	3.66499e-09	1.42979e-09	0.11297	0.119143	0.133597	0.121431	0.122781
Grid2	12	2.22045e-16	1.2319e-13	5.8075e-05	5.8075e-06	0	0	0	578	9.35153e-06	0.00034717	0.0610634	0.133312	0.0400419	0.00155912	0.00195418	0.148136	0.127525	0.15913	0.250798	0.243748	17	2.22045e-16	8.86797e-14	1.50364e-05	2.24991e-07	3.39306e-10	3.29912e-08	3.82279e-08	0.112668	0.122002	0.139186	0.126658	0.126415
Ptprd	12	2.22045e-16	1.2319e-13	0.000156803	0	0	0	0	16090	0.628126	0.838606	0.57615	0.365493	0.434522	0.276881	0.720314	0.0798447	0.0975628	0.0914394	0.10649	0.0681723	1	2.22045e-16	8.86797e-14	8.58522e-06	5.11911e-11	2.22045e-16	4.75535e-11	4.01479e-12	0.110355	0.124263	0.140805	0.124338	0.12683
Ptprt	12	2.22045e-16	1.2319e-13	1.50463e-06	5.8075e-06	0	0	5.8075e-06	6176	0.0363133	0.126262	ND	0.0981661	0.175704	0.0480083	0.322708	0.103975	0.135659	0.119867	0.154446	0.101806	15	2.22045e-16	8.86797e-14	1.50463e-06	5.21161e-07	8.09712e-10	6.99745e-09	8.68616e-08	0.113749	0.115285	0.125705	0.122177	0.118134
Magi2	12	2.22045e-16	1.2319e-13	8.71126e-05	5.8075e-06	0	0	0	9221	0.130745	0.304548	0.725297	0.413436	0.0334977	0.0745575	0.725247	0.0680003	0.0936852	0.163874	0.143076	0.0680046	1	2.22045e-16	8.86797e-14	3.08155e-06	7.93657e-08	2.82441e-13	4.15052e-10	6.1692e-10	0.110871	0.115396	0.129059	0.121362	0.120928
Ctnna3	17	2.22045e-16	1.2319e-13	0.00027876	3.4845e-05	0	0	5.8075e-06	19661	0.924595	1	0.868349	0.728569	0.761411	0.305138	0.734033	0.0542197	0.0677656	0.0648931	0.10403	0.0672954	15	2.22045e-16	8.86797e-14	1.34992e-05	3.40061e-07	6.3094e-13	5.03392e-09	4.22907e-08	0.109371	0.114081	0.128254	0.118952	0.116546
4930558F17Rik	17	2.22045e-16	1.2319e-13	7.37286e-05	1.48687e-05	1.38693e-07	1.65069e-06	2.43035e-07	NA	ND	ND	ND	ND	ND	ND	ND	ND	ND	ND	ND	ND	22	2.22045e-16	8.86797e-14	7.37286e-05	1.48687e-05	1.38693e-07	1.65069e-06	2.43035e-07	0.138416	0.144371	0.168134	0.157775	0.165736
Dab1	19	2.22045e-16	1.2319e-13	1.1615e-05	0.000214878	0	0	5.8075e-05	422	3.35668e-06	0.000170976	0.00788239	0.0423789	0.000845789	0.0239974	0.0421268	0.203125	0.157713	0.271495	0.172711	0.15787	24	2.22045e-16	8.86797e-14	9.02144e-06	0.000179024	1.36955e-07	1.04981e-07	2.47806e-05	0.109441	0.10518	0.114813	0.11514	0.108042
Camta1	20	2.22045e-16	1.2319e-13	2.2994e-06	0.000307798	1.1615e-05	0	1.1615e-05	19297	0.898464	1	ND	0.552502	0.337806	0.9755	0.950012	0.0417279	0.0824052	0.101127	0.0357326	0.0422605	18	2.22045e-16	8.86797e-14	2.2994e-06	2.31958e-05	1.7494e-07	1.57366e-10	1.12296e-07	0.11145	0.108396	0.11462	0.122445	0.115146
2410018L13Rik	21	2.22045e-16	1.2319e-13	6.38825e-05	1.1615e-05	0	5.8075e-06	9.12417e-05	13	1.096e-12	1.81219e-09	6.74503e-05	0.000180288	5.30751e-05	0.000190749	ND	0.38598	0.342514	0.397115	0.340129	0.488686	114	1.14891e-13	1.78525e-11	0.0177228	0.000331426	4.25815e-05	3.64595e-05	9.12417e-05	0.125451	0.164503	0.187631	0.189505	0.17887
Dlgap1	22	2.22045e-16	1.2319e-13	9.29201e-05	0.0002323	0	5.8075e-06	5.8075e-06	33	5.73117e-11	3.6448e-08	0.00729054	0.0447242	4.65336e-05	0.000316121	0.000175468	0.204819	0.156361	0.376851	0.303394	0.32479	66	4.42753e-15	1.18763e-12	0.000342278	0.000193228	5.95313e-05	4.67799e-05	0.000126177	0.113367	0.115546	0.120392	0.121262	0.117034
Anks1b	23	2.22045e-16	1.2319e-13	0.000505253	0.000110343	0	1.48304e-07	1.1615e-05	7684	0.0732536	0.204758	0.229401	0.249795	0.181042	ND	0.0740484	0.112245	0.109726	0.119027	0.178639	0.143096	20	2.22045e-16	8.86797e-14	0.00010882	1.27813e-05	1.88165e-09	1.48304e-07	9.16756e-07	0.106244	0.109478	0.121857	0.115899	0.113392
Ephb2	24	2.22045e-16	1.2319e-13	4.646e-05	1.1615e-05	4.646e-05	1.1615e-05	5.22675e-05	459	4.61674e-06	0.000216034	0.0109417	0.00534947	0.0216851	0.0167734	0.0197377	0.199855	0.221082	0.180337	0.187591	0.182985	28	2.22045e-16	8.86797e-14	7.39175e-05	1.91904e-05	3.3031e-05	4.49117e-06	4.33907e-05	0.133405	0.140577	0.137628	0.148926	0.136179
Gm4425	25	2.22045e-16	1.2319e-13	6.57672e-05	0	0	0.000945347	4.82987e-05	77	4.43223e-09	1.22194e-06	ND	3.0419e-05	6.23035e-06	ND	ND	0.002839	0.430126	0.519102	0.124559	0.018227	90	3.74282e-14	7.39186e-12	6.57672e-05	0.000171332	0.00047003	0.000945347	4.82987e-05	0.196152	0.183942	0.171728	0.163605	0.200234
Gm3002	26	2.22045e-16	1.2319e-13	5.614e-05	2.26334e-05	4.67488e-06	0.000160371	4.12165e-05	NA	ND	ND	ND	ND	ND	ND	ND	ND	ND	ND	ND	ND	30	2.22045e-16	8.86797e-14	5.614e-05	2.26334e-05	4.67488e-06	0.000160371	4.12165e-05	0.182304	0.192709	0.212679	0.170751	0.185351
Fam135b	27	2.22045e-16	1.2319e-13	3.4845e-05	9.29201e-05	5.8075e-06	1.1615e-05	0.00013938	65	2.00494e-09	6.63017e-07	0.000584551	0.00945802	0.00133922	0.000429665	0.0149264	0.295831	0.199356	0.264195	0.308296	0.185826	74	6.39352e-15	1.53206e-12	0.000477506	0.000264043	6.26438e-06	0.0001635	0.000269112	0.129854	0.132714	0.150968	0.135026	0.132622
Prkg1	28	2.22045e-16	1.2319e-13	0.000900163	0.000156803	0	5.8075e-06	5.8075e-06	917	4.96701e-05	0.00116176	0.016419	0.0556372	0.00544161	0.0251002	0.0628595	0.183058	0.150607	0.21406	0.171632	0.147399	31	2.22045e-16	8.86797e-14	0.00349945	8.77462e-05	4.34756e-09	4.11779e-07	2.72575e-07	0.100326	0.106397	0.120215	0.114047	0.114607
Zfhx3	29	2.22045e-16	1.2319e-13	5.8075e-05	0.000749168	0	5.8075e-06	5.22675e-05	18311	0.817906	0.959551	0.594319	0.854264	0.639364	0.807039	0.193069	0.0774439	0.0551512	0.0739076	0.0598512	0.11639	19	2.22045e-16	8.86797e-14	1.78664e-06	5.59854e-05	1.86036e-09	8.59129e-09	4.5789e-06	0.111836	0.107224	0.119853	0.118162	0.110629
Cdh8	30	2.22045e-16	1.2319e-13	0.0011615	5.8075e-05	0	3.4845e-05	5.8075e-06	34	5.76521e-11	3.6448e-08	0.00919419	0.00114901	0.000123319	0.00254321	0.000255719	0.209049	0.278631	0.366494	0.250791	0.336154	120	1.28144e-13	1.90331e-11	0.0086417	0.000824957	8.43625e-06	0.000111618	0.000139813	0.111046	0.121524	0.143439	0.130686	0.12963
Vmn2r-ps11	31	2.22045e-16	1.2319e-13	5.37573e-05	5.70365e-05	1.06799e-05	8.4881e-06	0.000248963	NA	ND	ND	ND	ND	ND	ND	ND	0.0319725	0.0387448	0.0650407	0.0196942	0.00912417	32	2.22045e-16	8.86797e-14	5.37573e-05	5.70365e-05	1.06799e-05	8.4881e-06	0.000248963	0.148627	0.147226	0.157725	0.159213	0.138417
Sox5	32	2.22045e-16	1.2319e-13	0.000133573	0.000145188	5.8075e-06	5.8075e-06	0.000104535	6967	0.0537671	0.165723	0.113269	0.594925	0.203458	0.0594901	0.145982	0.132073	0.0786848	0.116011	0.148951	0.125248	21	2.22045e-16	8.86797e-14	3.43787e-05	6.95278e-06	5.33748e-08	6.79732e-07	1.89688e-05	0.10759	0.109794	0.116042	0.112842	0.10842
Gpc6	33	2.22045e-16	1.2319e-13	0.000847896	0.0002323	0	3.4845e-05	5.8075e-06	1670	0.000479089	0.00615542	0.334776	0.146789	0.00345317	0.0871659	0.00961552	0.100921	0.125098	0.22621	0.13899	0.19715	25	2.22045e-16	8.86797e-14	0.000157833	5.94828e-05	3.42869e-09	4.17593e-06	5.19131e-06	0.105368	0.106801	0.119222	0.110462	0.11017
2610005L07Rik	34	2.22045e-16	1.2319e-13	1.74225e-05	8.71126e-05	0.000156803	5.8075e-06	0.000180033	1	2.22045e-16	4.77285e-12	6.12959e-05	9.85075e-05	1.75709e-05	1.53614e-05	8.18507e-05	0.388162	0.366804	0.448196	0.45496	0.375046	1813	8.64691e-06	8.56211e-05	0.00281056	0.0165806	0.279238	0.000951103	0.0729122	0.161598	0.138868	0.100597	0.174072	0.119914
A330008L17Rik	35	2.22045e-16	1.2319e-13	0.00053429	5.8075e-05	5.8075e-06	0.000104535	1.74225e-05	22	1.13894e-11	1.11279e-08	0.00747029	0.000792302	7.71303e-05	0.00183325	0.000164004	0.211354	0.283757	0.373176	0.255275	0.342484	262	4.449e-11	3.04021e-09	0.00356824	0.00114191	9.66854e-05	0.00159383	0.00100804	0.120413	0.126117	0.138266	0.124461	0.126735
Hoxc5	36	2.22045e-16	1.2319e-13	1.1615e-05	5.8075e-05	3.4845e-05	0.000389103	8.13051e-05	1921	0.000766232	0.00856037	0.023341	0.0535436	0.0700636	0.146259	0.0206029	0.175177	0.15311	0.145988	0.126128	0.178533	27	2.22045e-16	8.86797e-14	4.36691e-06	1.72301e-05	4.03993e-06	0.000126518	7.43081e-05	0.214783	0.195901	0.215919	0.171881	0.177946
D830030K20Rik	37	2.22045e-16	1.2319e-13	0.000238108	0.00034845	0	0.000213941	3.4845e-05	893	4.73333e-05	0.00113437	0.0750108	0.108979	0.000628659	ND	0.00967649	0.143745	0.133311	0.297628	0.232824	0.202841	38	2.22045e-16	8.86797e-14	0.000118379	0.000140869	5.55149e-06	0.000213941	3.02691e-05	0.172733	0.16489	0.202368	0.16383	0.182453
Hoxa10	38	2.22045e-16	1.2319e-13	0.0140832	9.87276e-05	0	1.1615e-05	1.1615e-05	161	6.58887e-08	8.79675e-06	0.678314	0.00370755	0.000130155	0.00224217	0.00365992	0.0714114	0.226337	0.343725	0.241933	0.22673	45	2.22045e-16	8.86797e-14	0.00227014	0.000690081	2.0882e-07	3.80033e-05	3.35047e-05	0.199122	0.223908	0.447244	0.291764	0.294994
Luzp2	39	2.22045e-16	1.2319e-13	0.00374584	3.4845e-05	0	0.000307798	3.4845e-05	789	2.96514e-05	0.000806781	0.0912789	0.00545048	0.00207213	0.731552	0.00546354	0.134701	0.214595	0.246485	0.0648835	0.214519	43	2.22045e-16	8.86797e-14	0.00313436	8.06346e-05	1.91394e-06	1.77979e-05	7.37119e-05	0.115753	0.132146	0.150902	0.139305	0.132566
Ehf	40	2.22045e-16	1.2319e-13	0.0187873	0.000267145	0	0.000609788	0.000150995	20	6.17362e-12	6.6351e-09	0.010167	0.000796071	2.45228e-05	0.000824672	0.000422897	0.200266	0.286254	0.440468	0.284921	0.310896	1108	4.21794e-07	6.83543e-06	0.219696	0.0137322	2.04882e-05	0.0379438	0.0101752	0.100617	0.12954	0.199773	0.119537	0.132464
Gm2042	41	2.72132e-16	1.47296e-13	0.000110093	0.00017549	4.01097e-05	2.80166e-05	5.09914e-05	NA	ND	ND	ND	ND	ND	ND	ND	0.168269	0.0902555	0.112731	0.0381224	0.182427	46	2.72132e-16	1.02606e-13	0.000110093	0.00017549	4.01097e-05	2.80166e-05	5.09914e-05	0.144374	0.140914	0.149381	0.152036	0.147907
Rit2	42	3.40436e-16	1.7988e-13	0.000127765	0.000104535	3.4845e-05	8.71126e-05	3.4845e-05	469	4.8321e-06	0.000221463	0.00535015	0.028635	0.0218785	0.0255748	0.00518102	0.247506	0.179264	0.18904	0.183324	0.249009	57	1.15258e-15	3.54423e-13	0.000697347	9.67636e-05	2.04273e-05	6.72028e-05	5.76265e-05	0.123159	0.13185	0.138876	0.133478	0.134167
Apba2	43	3.97648e-16	2.05223e-13	1.1615e-05	8.71126e-05	3.4845e-05	0.000817085	5.8075e-05	44	3.86792e-10	1.88957e-07	0.000281389	0.0011178	0.000476233	ND	0.00050821	0.326099	0.27086	0.304085	0.137627	0.301448	252	3.47711e-11	2.46998e-09	0.000268109	0.00197446	0.000595654	0.000817085	0.00186214	0.127964	0.118045	0.124112	0.12248	0.118172
Gucy1a2	44	4.16308e-16	2.0997e-13	0.000505253	0.000592365	5.8075e-06	1.1615e-05	8.71126e-05	954	5.77451e-05	0.00129836	0.0475027	0.124613	0.00828237	0.0111168	0.0173828	0.155615	0.128864	0.206191	0.197278	0.184091	49	2.84802e-16	1.04458e-13	0.000527849	0.000241943	6.07297e-06	1.06107e-05	0.000141356	0.126749	0.130274	0.147146	0.14454	0.132702
Galnt13	45	5.05324e-16	2.49203e-13	0.000284568	0.000319413	5.8075e-06	1.1615e-05	0.000354258	23	1.39582e-11	1.30449e-08	0.00142701	0.00438143	3.9126e-05	5.51881e-05	0.0127659	0.253051	0.219275	0.38405	0.369864	0.189427	437	1.41391e-09	5.80153e-08	0.00845503	0.00310855	0.000726048	0.00131184	0.00127255	0.116251	0.126101	0.14238	0.135198	0.135547
Nfam1	46	1.04171e-15	5.02559e-13	1.1615e-05	0.000389103	8.71126e-05	0.00013938	8.71126e-05	75	3.61313e-09	1.03552e-06	0.000771079	0.00495005	0.00173658	0.00811987	0.00173251	0.284222	0.22348	0.256658	0.208621	0.256735	256	3.79207e-11	2.65179e-09	0.00020882	0.00377701	0.00117035	0.000499768	0.00114643	0.170282	0.14072	0.152254	0.160965	0.152461
1700123O12Rik	47	1.21052e-15	5.71573e-13	0.00128927	0.00027876	2.323e-05	1.1615e-05	5.8075e-05	2767	0.00260942	0.0202416	0.126672	0.0690406	0.126925	0.0424539	0.0291699	0.128612	0.145816	0.128555	0.159769	0.170822	33	2.22045e-16	8.86797e-14	0.000696909	0.000170895	1.57358e-06	1.52597e-06	3.65664e-05	0.123452	0.129145	0.151044	0.151198	0.136062
5730507C01Rik	48	1.42464e-15	6.45217e-13	0.00157964	4.646e-05	3.4845e-05	3.4845e-05	7.54976e-05	5	1.05969e-14	4.44116e-11	0.00060373	0.000173521	4.48583e-05	0.000100878	0.000127553	0.292508	0.345192	0.410327	0.370301	0.359274	1505	2.6919e-06	3.21241e-05	0.181342	0.00379203	0.00696374	0.00420657	0.0108613	0.110305	0.172262	0.162502	0.17058	0.155481
9030624G23Rik	49	1.3903e-15	6.4278e-13	1.74225e-05	0.000412333	1.1615e-05	0.006759	1.1615e-05	10	1.70945e-13	3.67445e-10	2.67017e-05	0.000454791	7.35446e-05	ND	1.83912e-05	0.442765	0.311176	0.392071	0.0867437	0.462375	942	1.4331e-07	2.73045e-06	0.0066701	0.0449947	0.000832193	0.006759	0.00395467	0.134298	0.116319	0.154492	0.134173	0.139246
Ntm	50	1.62957e-15	7.23267e-13	0.000150995	0.00062721	1.74225e-05	5.8075e-05	8.13051e-05	17791	0.774352	0.934941	0.244423	0.881044	0.452261	0.889498	0.454342	0.109021	0.0519857	0.0886149	0.050967	0.0884414	23	2.22045e-16	8.86797e-14	1.95996e-05	4.00445e-05	3.64519e-07	1.05468e-06	3.33839e-06	0.111456	0.110042	0.119603	0.117372	0.115007
Septin9	51	1.78668e-15	7.77449e-13	3.4845e-05	0.000133573	8.71126e-05	5.8075e-05	0.000365873	1439	0.000269242	0.00401622	0.0313592	0.0340741	0.0131595	0.039333	0.121575	0.170043	0.167742	0.194523	0.163774	0.132528	41	2.39983e-16	9.37603e-14	1.44739e-05	0.000115892	0.000165479	2.42819e-05	0.00014325	0.140245	0.130719	0.129131	0.137828	0.129773
Ccdc85c	52	2.06079e-15	8.79481e-13	0.000656248	4.646e-05	0.000191648	1.14123e-05	0.000150995	3015	0.00357031	0.025419	0.539579	0.0137337	0.0220533	ND	0.0670125	0.0836475	0.193297	0.179865	0.219854	0.149095	37	2.22045e-16	8.86797e-14	7.55745e-05	4.8739e-05	0.00029534	1.14123e-05	6.61415e-05	0.153829	0.157336	0.14347	0.169782	0.154885
Pramel60	53	2.18149e-15	9.13425e-13	7.09572e-05	3.79898e-05	6.50082e-05	0.000606986	0.000100737	NA	ND	ND	ND	ND	ND	ND	ND	ND	ND	ND	ND	ND	62	2.18149e-15	6.22312e-13	7.09572e-05	3.79898e-05	6.50082e-05	0.000606986	0.000100737	0.153294	0.155141	0.1508	0.13838	0.149748
Gabra5	54	3.22821e-15	1.32667e-12	7.54976e-05	0.000243915	4.646e-05	8.71126e-05	0.000220685	18	3.55738e-12	4.2481e-09	0.000363494	0.000983981	0.000758159	0.000189171	0.000729531	0.298466	0.264906	0.273432	0.322	0.274706	890	1.01162e-07	2.04049e-06	0.00409842	0.00926423	0.00105084	0.00970526	0.0114561	0.133716	0.126662	0.146041	0.126265	0.12485
Defa23	55	3.49312e-15	1.38428e-12	4.646e-05	0.000220685	4.646e-05	0.000360065	0.000104535	759	2.58346e-05	0.000730677	0.00432514	0.0469173	0.00828546	0.18027	0.0114569	0.252616	0.160163	0.223529	0.118622	0.210283	75	6.99805e-15	1.65486e-12	0.000119749	0.00017077	9.2214e-05	9.07657e-05	0.000224167	0.163438	0.15984	0.166152	0.166319	0.157147
Cntfr	56	3.4762e-15	1.38428e-12	5.22675e-05	3.4845e-05	8.71126e-05	0.000191648	0.000586558	260	5.92566e-07	4.89893e-05	0.000719506	0.00106153	0.0305519	0.0604922	0.0253105	0.309022	0.2815	0.169422	0.149568	0.175066	136	4.27958e-13	5.61406e-11	0.00121454	0.000324559	7.45171e-05	0.000106607	0.00113676	0.150335	0.163185	0.180094	0.178173	0.152778
Slc2a1	57	3.94531e-15	1.51046e-12	0.00187582	5.8075e-05	3.4845e-05	0.00011615	4.646e-05	1076	8.88076e-05	0.0017708	0.203779	0.0404155	0.00624979	0.0295061	0.0107306	0.114733	0.159005	0.211727	0.167551	0.19586	60	2.03973e-15	6.00952e-13	0.000643291	2.50111e-05	7.10891e-05	0.000118124	7.36943e-05	0.168948	0.210649	0.196394	0.189776	0.195918
Pld5	58	3.94768e-15	1.51046e-12	0.000592365	0.000261338	1.1615e-05	7.54976e-05	0.000150995	187	1.29114e-07	1.48412e-05	0.0277639	0.0135659	0.00136857	0.00245034	0.004676	0.168779	0.187786	0.254367	0.236417	0.217399	166	1.94747e-12	2.0958e-10	0.00110569	0.000784692	4.27466e-05	0.000551771	0.000934953	0.121139	0.122919	0.13961	0.12478	0.122005
Gm3402	59	4.17117e-15	1.56892e-12	0.00149525	0.0002323	2.323e-05	5.8075e-05	4.646e-05	890	4.6791e-05	0.00112755	ND	0.0397817	0.0095009	0.0121834	0.0106506	ND	0.166092	0.218161	0.208219	0.21354	71	5.56649e-15	1.38946e-12	0.00149525	0.000218429	2.22398e-05	7.72542e-05	5.32122e-05	0.178966	0.180029	0.213543	0.20489	0.197823
Sox11	60	4.99706e-15	1.84825e-12	0.00477958	0.000354258	5.8075e-06	5.8075e-05	4.646e-05	4	6.09454e-15	3.27505e-11	0.00175505	0.000255697	1.87039e-05	7.71132e-05	5.09476e-05	0.25626	0.324515	0.434236	0.372344	0.389865	2258	3.45888e-05	0.000275057	0.226538	0.0628718	0.00244026	0.0133098	0.0107887	0.110064	0.13788	0.205462	0.169594	0.173919
Tdpoz5	61	5.45556e-15	1.98475e-12	0.000161956	8.71126e-05	2.90375e-05	0.000458793	0.000155403	575	9.21638e-06	0.000343767	ND	0.0031345	0.00206418	0.00912037	ND	0.086111	0.240032	0.255711	0.203481	0.127799	145	6.31421e-13	7.77253e-11	0.000161956	0.000724773	0.000117032	0.00256574	0.000155403	0.159942	0.145788	0.163221	0.137308	0.160354
Dlg2	62	6.96508e-15	2.49305e-12	0.00310701	0.00125442	5.8075e-06	1.1615e-05	0.000145188	20678	0.982374	1	0.942201	0.69553	0.871481	0.582809	0.684278	0.0432335	0.0692499	0.0530903	0.0781509	0.0701551	26	2.22045e-16	8.86797e-14	0.000239453	0.000123974	4.19987e-08	2.63102e-07	6.11389e-06	0.105091	0.106079	0.116368	0.114195	0.110261
Tfap2c	63	7.14255e-15	2.51599e-12	0.00468666	2.323e-05	5.8075e-06	5.8075e-05	0.00106858	1033	7.79006e-05	0.00161785	0.0333519	0.00944319	0.0147028	0.0242843	0.122813	0.170351	0.208219	0.194656	0.179665	0.132509	65	3.91252e-15	1.06539e-12	0.0114818	2.20301e-05	3.25234e-06	4.29345e-05	0.00057468	0.166551	0.303297	0.356211	0.286256	0.226257
F630040K05Rik	64	8.08255e-15	2.80262e-12	0.000714323	0.00041814	4.646e-05	1.1615e-05	0.00027876	255	5.28088e-07	4.45147e-05	0.0125491	0.0235483	0.00305601	0.00107638	0.0320529	0.191859	0.174783	0.232435	0.265101	0.166564	170	2.40314e-12	2.52569e-10	0.0036764	0.000943357	0.000180783	0.000110162	0.000350029	0.13453	0.146881	0.163344	0.16868	0.156531
Nrg3	65	9.01151e-15	3.03005e-12	0.022476	6.38825e-05	1.1615e-05	3.4845e-05	8.71126e-05	9	1.25588e-13	2.99946e-10	ND	6.96425e-05	2.47547e-05	2.97374e-05	0.000229546	0.0721539	0.364645	0.407939	0.400036	0.318644	1510	2.74958e-06	3.27038e-05	0.022476	0.0167035	0.00609146	0.00924496	0.0106164	0.115905	0.120469	0.140703	0.131375	0.128252
Nrxn2	66	8.99585e-15	3.03005e-12	0.000191648	0.00101051	5.22675e-05	1.1615e-05	0.000429755	194	1.40807e-07	1.56013e-05	0.0384547	0.00971431	0.00190292	0.00277542	0.00331443	0.160285	0.196873	0.244113	0.232685	0.227421	214	7.59677e-12	6.35019e-10	0.000173271	0.00672991	0.000443112	2.49544e-05	0.00676813	0.135014	0.116955	0.130451	0.144483	0.116926
Fgfr2	67	9.35632e-15	3.09904e-12	9.4978e-05	0.00101631	8.71126e-05	3.4845e-05	0.000180033	4399	0.0126718	0.0618486	ND	0.0541981	0.0617757	0.472674	0.0379415	0.0902746	0.156254	0.152473	0.0883873	0.166586	44	2.22045e-16	8.86797e-14	9.4978e-05	0.00121977	3.40181e-05	5.36186e-07	0.00015359	0.108906	0.105627	0.110102	0.114463	0.108325
Raet1c	68	1.06327e-14	3.47002e-12	0.000319413	5.8075e-05	3.4845e-05	0.00202101	4.646e-05	514	6.60448e-06	0.000276193	0.00981407	0.00340297	0.00402	0.217631	0.0222285	0.222243	0.270025	0.261949	0.114395	0.190378	102	7.2731e-14	1.26905e-11	0.0013968	0.00032578	7.14211e-05	0.000639822	2.41681e-05	0.125394	0.132064	0.139472	0.12963	0.144805
Fscn2	69	1.41866e-14	4.56274e-12	0.000935008	0.000104535	0.000168418	8.71126e-05	5.8075e-05	180	1.11949e-07	1.33686e-05	0.0246258	0.00091136	0.00743075	0.00705002	0.00424909	0.176774	0.278347	0.211216	0.212781	0.228124	245	2.83565e-11	2.07164e-09	0.00243695	0.00321404	0.00072148	0.000265966	0.000253871	0.225692	0.218189	0.26056	0.291709	0.293223
Tafa5	70	1.43961e-14	4.56397e-12	0.00421044	0.000110343	2.90375e-05	0.000180033	3.4845e-05	193	1.38555e-07	1.54313e-05	0.0674467	0.000771567	0.00520525	0.0078031	0.00303563	0.145139	0.281943	0.218088	0.205801	0.235081	197	5.31859e-12	4.82756e-10	0.00488023	0.00393116	4.55042e-05	0.000773253	8.68203e-05	0.113467	0.11442	0.135955	0.121823	0.132602
Zfp1003	71	1.53127e-14	4.78618e-12	5.8075e-05	0.00315928	0.000406525	3.4845e-05	3.4845e-05	66	2.32613e-09	7.57579e-07	0.000625104	0.16241	0.00273902	0.000536125	0.000377563	0.294187	0.121417	0.239282	0.300458	0.315209	380	5.35567e-10	2.5263e-08	0.00153546	0.00141635	0.00730798	0.000738031	0.000898659	0.261581	0.264421	0.21072	0.288182	0.280844
Mmel1	72	1.6851e-14	5.19384e-12	0.000435563	0.000545905	0.000104535	1.1615e-05	0.00034845	112	1.71612e-08	3.28739e-06	0.00454013	0.009691	0.00281235	0.00149455	0.0030379	0.218969	0.19734	0.233241	0.252906	0.230907	345	2.88919e-10	1.50071e-08	0.00501121	0.00276856	0.00103951	7.2105e-05	0.00503109	0.144541	0.150982	0.161859	0.193956	0.144498
Mdga1	73	1.71198e-14	5.20442e-12	5.22675e-05	0.000243915	0.00141703	5.8075e-06	0.000975661	2800	0.00272621	0.0208987	0.0850899	0.0597812	0.22582	0.00713934	0.17801	0.14023	0.150064	0.112308	0.212396	0.11934	50	3.85723e-16	1.35926e-13	1.05387e-05	0.000157958	0.000451367	6.05471e-06	0.000355751	0.147498	0.134535	0.129552	0.150204	0.130683
Map3k11	74	1.78018e-14	5.33861e-12	0.00020907	0.000679478	8.71126e-05	4.646e-05	0.00018584	2611	0.00217309	0.0178524	0.0697127	0.145449	0.0918485	0.00756107	0.151971	0.148981	0.127508	0.140996	0.215141	0.126199	51	4.94155e-16	1.67565e-13	0.000102818	0.000303307	1.80184e-05	9.02796e-05	4.1786e-05	0.226165	0.2068	0.260686	0.228594	0.243457
Col5a1	75	1.87001e-14	5.53324e-12	0.00030199	0.000104535	8.71126e-05	0.000220685	0.00018584	847	3.83933e-05	0.000972042	0.0312354	0.00375807	0.0202001	0.0448523	0.0534469	0.167591	0.231665	0.180038	0.15744	0.152562	105	8.55757e-14	1.45091e-11	0.000404996	0.000683017	0.000100839	0.000186552	0.00011554	0.12889	0.126475	0.135298	0.132462	0.13467
Zfp781b	76	1.95155e-14	5.69852e-12	0.0346165	3.9796e-05	3.04389e-05	1.86485e-05	0.000151151	NA	ND	ND	ND	ND	ND	ND	ND	ND	ND	ND	ND	ND	83	1.95155e-14	4.17539e-12	0.0346165	3.9796e-05	3.04389e-05	1.86485e-05	0.000151151	0.121936	0.185535	0.189149	0.199446	0.170069
Kcng4	77	2.26923e-14	6.5401e-12	0.000679478	4.646e-05	0.00109181	4.646e-05	8.71126e-05	542	7.58945e-06	0.000300433	0.0125006	0.0137957	0.0569767	0.00881882	0.00887998	0.189979	0.187307	0.14994	0.199555	0.199363	143	5.93796e-13	7.41091e-11	0.00348984	5.81606e-05	0.00128887	7.36252e-05	0.000265661	0.179359	0.259219	0.197143	0.25406	0.227318
G630055G22Rik	78	2.60461e-14	7.38655e-12	0.00188744	0.000174225	1.1615e-05	0.000121958	0.00034845	1736	0.000555746	0.00686768	0.0788118	0.0369086	0.0135127	0.129341	0.0339848	0.142057	0.164217	0.195689	0.127826	0.166692	73	6.16958e-15	1.49837e-12	0.00167965	0.000155424	1.03376e-05	2.77346e-05	0.000446519	0.127106	0.140721	0.157094	0.150979	0.134635
Arhgef10l	79	2.64501e-14	7.38655e-12	0.000592365	0.00018584	0.000168418	4.646e-05	0.000191648	608	1.13981e-05	0.000402157	0.0207752	0.0292225	0.00377866	0.0145279	0.0379764	0.176553	0.167487	0.224368	0.186197	0.160589	138	4.57828e-13	5.91949e-11	0.0014465	0.000218297	0.00142054	4.7261e-05	0.000180943	0.120654	0.128983	0.120734	0.135776	0.129811
Zfp433	80	2.66278e-14	7.38655e-12	0.00784658	6.94977e-06	0.00112942	7.92303e-05	3.408e-05	NA	ND	ND	ND	ND	ND	ND	ND	ND	ND	ND	ND	ND	85	2.66278e-14	5.56459e-12	0.00784658	6.94977e-06	0.00112942	7.92303e-05	3.408e-05	0.139002	0.209325	0.150844	0.182502	0.188004
Mup2	81	3.94773e-14	1.08158e-11	0.000150995	0.00065044	0.000499445	0.000180033	2.90375e-05	1368	0.000218735	0.00342985	0.0399417	0.0946612	0.130661	0.0796538	0.00130729	0.15816	0.135206	0.12659	0.139785	0.265001	84	2.09815e-14	4.43624e-12	0.000121322	0.000407777	0.000188901	7.39472e-05	0.000185202	0.156095	0.164182	0.17195	0.164283	0.164939
Gpr158	82	4.08191e-14	1.10471e-11	0.00115569	4.646e-05	0.00013938	0.000360065	9.87276e-05	915	4.94967e-05	0.00116023	0.0798195	0.001774	0.0716155	0.0633193	0.0121613	0.141955	0.259137	0.144974	0.148402	0.195874	119	1.26578e-13	1.89571e-11	0.000983049	0.000309268	5.65441e-05	0.000257724	0.000208985	0.120934	0.126787	0.135796	0.127465	0.128794
Nfix	83	4.19206e-14	1.12085e-11	0.000360065	0.00142284	8.13051e-05	8.71126e-05	7.54976e-05	1709	0.000530547	0.00665917	0.0830671	0.178726	0.0292627	0.039869	0.00938565	0.14009	0.11947	0.167346	0.159248	0.19794	77	9.57936e-15	2.20718e-12	0.000208591	0.000570938	5.21184e-05	6.17288e-05	0.00014128	0.139643	0.133723	0.14803	0.146989	0.141968
Zfp697	84	4.4215e-14	1.16812e-11	0.00134734	0.000313605	7.54976e-05	8.71126e-05	0.000104535	1184	0.000127931	0.00231861	0.124357	0.0832271	0.0145095	0.0139012	0.0124054	0.129484	0.140105	0.185896	0.187049	0.190126	100	6.31829e-14	1.12428e-11	0.000758384	0.000159066	9.45662e-05	0.000165258	0.000228285	0.128304	0.13544	0.137971	0.135836	0.133685
Ranbp17	85	4.49007e-14	1.17228e-11	0.00712	0.000110343	1.1615e-05	0.000929201	3.4845e-05	14	1.34356e-12	2.06284e-09	0.00494857	0.000279788	0.000192038	0.00228542	2.08393e-05	0.219635	0.320471	0.335679	0.244315	0.435593	1569	3.46058e-06	3.96137e-05	0.129284	0.0110497	0.000437484	0.0260897	0.018175	0.0973747	0.110172	0.128129	0.105791	0.10763
Shisa6	86	4.69312e-14	1.21104e-11	0.000180033	0.000319413	8.71126e-05	0.000197455	0.000313605	1182	0.000127566	0.00231485	0.0207297	0.0264121	0.0650228	0.03189	0.0227278	0.178514	0.172001	0.148065	0.166967	0.176034	108	9.64264e-14	1.58989e-11	0.000289244	0.000511551	3.67498e-05	0.000217415	0.000580109	0.128057	0.124996	0.140111	0.129628	0.124334
Igsf9b	87	4.88516e-14	1.24611e-11	0.00018584	0.000522675	3.4845e-05	0.000412333	0.0002323	11	1.91848e-13	3.74889e-10	0.00107417	0.000430838	2.28886e-05	0.000773196	0.000178937	0.275704	0.308697	0.431076	0.28731	0.34269	2312	3.88896e-05	0.000302041	0.0058615	0.0602955	0.0120837	0.028638	0.0472277	0.130511	0.11062	0.124321	0.11701	0.112737
Rimbp2	88	5.27513e-14	1.33029e-11	0.00114989	0.000150995	0.000110343	0.000243915	7.54976e-05	140	3.8616e-08	5.916e-06	0.0367751	0.00145375	0.0011118	0.032635	0.000742603	0.161552	0.255076	0.263879	0.164724	0.277505	365	4.5784e-10	2.24817e-08	0.00212215	0.0029726	0.00280166	0.000289906	0.00172154	0.117265	0.11576	0.116024	0.126282	0.1182
Klf14	89	5.47808e-14	1.36595e-11	0.000238708	0.00128647	1.43997e-05	0.000826395	0.000100642	8	5.47808e-14	1.47189e-10	0.000238708	0.00128647	1.43997e-05	0.000826395	0.000100642	0.313475	0.256322	0.427279	0.270591	0.345945	NA	ND	ND	ND	ND	ND	ND	ND	0.0536907	0.0722862	0.104718	0.0791853	0.10101
Xkr4	90	5.82429e-14	1.43614e-11	0.000940816	0.00374584	5.8075e-06	8.71126e-05	0.000220685	1796	0.000606696	0.00724899	0.0909077	0.302359	0.00704573	0.0224225	0.0446502	0.137517	0.10344	0.207288	0.174885	0.156417	78	9.99451e-15	2.27369e-12	0.00067341	0.000945223	6.48525e-06	7.6321e-05	0.000179996	0.122618	0.121124	0.144188	0.132431	0.128495
Prex1	91	6.0307e-14	1.4707e-11	0.00134734	0.000331028	3.4845e-05	0.000150995	0.000174225	11163	0.235088	0.452367	0.156196	0.170767	0.231888	0.862179	0.311626	0.125386	0.122798	0.113667	0.055161	0.104286	29	2.22045e-16	8.86797e-14	0.000597286	8.34241e-05	1.109e-06	4.85771e-06	1.79868e-05	0.125813	0.134649	0.154737	0.14769	0.141618
Ptpn1	92	6.61683e-14	1.5961e-11	0.00030199	0.00150995	0.000377488	3.4845e-05	7.54976e-05	934	5.23797e-05	0.00120289	0.0465211	0.325016	0.0221509	0.00438415	0.00570906	0.156706	0.102395	0.176424	0.221709	0.214029	125	1.9514e-13	2.78338e-11	0.000271675	0.000327937	0.000822219	8.94997e-05	0.000227777	0.163863	0.161873	0.152475	0.176114	0.165747
Hcn1	93	7.97465e-14	1.89926e-11	0.00664379	0.000505253	1.1615e-05	0.000272953	5.22675e-05	354	2.04749e-06	0.000123761	0.10354	0.0164999	0.00169473	0.0134657	0.00403599	0.137509	0.191178	0.264803	0.197321	0.235354	204	6.52808e-12	5.72306e-10	0.00568396	0.00153755	5.02596e-05	0.000822783	0.000203856	0.112735	0.118775	0.135759	0.121718	0.128511
Rp1	94	8.04481e-14	1.89926e-11	0.000952431	0.00027876	8.71126e-05	0.000104535	0.0002323	7303	0.0622438	0.183052	0.147946	0.178751	0.129516	0.22807	0.193707	0.122869	0.11718	0.126834	0.109691	0.114736	36	2.22045e-16	8.86797e-14	0.000420785	6.62796e-05	1.86492e-05	1.28711e-05	4.37899e-05	0.124887	0.133059	0.139004	0.140765	0.134978
Cntnap5b	95	8.5549e-14	1.99842e-11	0.000377488	0.000470408	8.71126e-05	0.00018584	0.00020907	700	1.96358e-05	0.0006021	0.0202717	0.0438958	0.0148279	0.0167717	0.0111727	0.184141	0.159334	0.194807	0.190556	0.204833	163	1.4922e-12	1.63523e-10	0.000899337	0.000548674	0.000118887	0.00037094	0.000653909	0.126115	0.129541	0.1414	0.132384	0.128305
Tap2	96	9.64283e-14	2.2291e-11	4.646e-05	0.000673671	0.000220685	4.646e-05	0.00213716	62	1.79363e-09	6.15216e-07	0.00213876	0.00190997	0.000639847	0.00109582	0.0145961	0.247503	0.251463	0.292247	0.2716	0.186479	641	1.63569e-08	4.5789e-07	0.000287282	0.022187	0.0121525	0.000669654	0.0102453	0.215803	0.143809	0.153113	0.200543	0.155766
Cntn6	97	1.03448e-13	2.36671e-11	0.00288633	0.000331028	1.1615e-05	0.000261338	0.00025553	1441	0.000269636	0.00401651	0.0947758	0.040078	0.0221465	0.0276151	0.0289997	0.134798	0.158277	0.174849	0.168622	0.167252	103	7.44027e-14	1.27871e-11	0.00220826	0.00035755	4.83279e-06	0.000380957	0.000354488	0.118743	0.126774	0.146186	0.126495	0.126812
Gm5795	98	1.12203e-13	2.53581e-11	0.00118469	0.000924248	1.86257e-05	0.000357838	0.000111073	NA	ND	ND	ND	ND	ND	ND	ND	ND	ND	ND	ND	ND	111	1.12203e-13	1.78525e-11	0.00118469	0.000924248	1.86257e-05	0.000357838	0.000111073	0.150781	0.147619	0.190579	0.161055	0.170563
Map3k14	99	1.13124e-13	2.53581e-11	0.0022417	0.00025553	5.22675e-05	0.000104535	0.000261338	4161	0.0107285	0.0553552	0.347304	0.12286	0.046627	0.0906162	0.0560514	0.0980011	0.128755	0.155178	0.137109	0.150169	53	7.97496e-16	2.65418e-13	0.000451679	7.85805e-05	1.80318e-05	3.02441e-05	0.000184525	0.157422	0.176434	0.194478	0.187896	0.166864
Fcgbp	100	1.31198e-13	2.91155e-11	0.000935008	0.0104361	1.1615e-05	0.000104535	8.13051e-05	41	2.64715e-10	1.38782e-07	0.00150498	0.0272804	0.000181265	0.00124227	0.000512486	0.262554	0.170303	0.348414	0.269596	0.303951	877	9.17572e-08	1.8767e-06	0.0400856	0.0379026	0.000409318	0.00206861	0.00307584	0.11627	0.116786	0.159622	0.14355	0.139799
Opcml	101	1.4214e-13	3.12314e-11	0.000133573	0.00356581	9.29201e-05	8.71126e-05	0.000272953	8206	0.0897613	0.234951	0.0481345	0.778502	0.380075	0.11656	0.168725	0.156238	0.062705	0.0956605	0.131516	0.120972	35	2.22045e-16	8.86797e-14	8.17792e-05	0.000338796	6.60703e-06	1.94142e-05	6.5726e-05	0.114733	0.110137	0.124598	0.119849	0.115478
Grm5	102	1.7993e-13	3.91472e-11	0.0105813	0.00115569	1.1615e-05	8.71126e-05	0.000110343	637	1.31023e-05	0.000441431	0.189006	0.0903311	0.00257556	0.00357515	0.00955292	0.115352	0.135515	0.242805	0.231194	0.199006	184	3.66995e-12	3.56138e-10	0.00561105	0.000869786	4.85709e-05	0.000498396	0.000327958	0.113305	0.121462	0.134491	0.123974	0.125785
Gm6034	103	1.98595e-13	4.27886e-11	0.000104535	0.000679478	0.000220685	0.00111504	8.71126e-05	5027	0.0191327	0.0817283	0.0298314	0.371314	0.0684996	0.622339	0.0503364	0.165107	0.094736	0.142729	0.0740432	0.150957	56	1.11635e-15	3.51984e-13	9.35953e-05	0.000116367	0.000118851	0.000119702	3.32702e-05	0.29961	0.293234	0.292621	0.292414	0.331213
Ncor2	104	2.0619e-13	4.37577e-11	0.00034845	0.00203263	4.646e-05	0.000319413	0.000150995	3493	0.0059279	0.0364166	0.0800285	0.663415	0.0066593	0.268044	0.0455113	0.144195	0.0735228	0.214484	0.109155	0.15975	67	4.60205e-15	1.21629e-12	0.000194041	0.000213236	0.000118307	5.06641e-05	9.77569e-05	0.128169	0.127745	0.130403	0.134297	0.131272
Nlgn1	105	2.0869e-13	4.37577e-11	0.00034845	0.000319413	4.646e-05	0.000505253	0.000615595	32	5.53757e-11	3.6448e-08	0.000635101	0.0012846	0.000132115	0.00258842	0.00290216	0.293896	0.267736	0.358662	0.243348	0.23951	1379	1.59626e-06	2.07883e-05	0.0233881	0.0106178	0.00418188	0.00990142	0.0113468	0.110034	0.119657	0.134891	0.120781	0.11874
Rasef	106	2.09009e-13	4.37577e-11	0.00218943	0.000667863	2.90375e-05	8.71126e-05	0.000435563	54	1.19304e-09	4.74897e-07	0.00830404	0.00678614	0.000214262	0.000647418	0.00335701	0.202966	0.208868	0.326382	0.28495	0.230147	856	7.8922e-08	1.65506e-06	0.0183558	0.00618824	0.00115039	0.00376634	0.00673991	0.125808	0.136221	0.152735	0.141016	0.1354
Brinp1	107	2.14756e-13	4.45409e-11	0.00482604	0.00062721	1.1615e-05	0.00101631	4.646e-05	104	1.40509e-08	2.88541e-06	0.0428704	0.00628937	0.000399255	0.026063	0.000158871	0.157499	0.210585	0.300679	0.170813	0.33577	500	3.31863e-09	1.18837e-07	0.00939048	0.00542836	0.000186572	0.00252583	0.00352093	0.1176	0.120825	0.140649	0.125288	0.123353
Ltbp3	108	2.25272e-13	4.62893e-11	2.323e-05	0.000993083	0.00353677	3.4845e-05	0.000615595	105	1.41517e-08	2.88541e-06	0.00151691	0.00426287	0.0504836	0.000453123	0.00303843	0.263834	0.230078	0.157546	0.306814	0.240859	506	3.45939e-09	1.22628e-07	0.000132769	0.0150472	0.0051999	0.000778724	0.0109656	0.210599	0.142149	0.156331	0.183054	0.146342
Khdrbs3	109	2.27375e-13	4.62927e-11	5.8075e-05	0.001237	1.1615e-05	0.00536613	0.00039491	117	1.86081e-08	3.41864e-06	0.00107261	0.0165861	0.000420437	0.0388969	0.00212081	0.272751	0.18791	0.305906	0.164082	0.250081	558	6.8992e-09	2.21811e-07	0.000979594	0.00510077	0.000381461	0.0114678	0.00897345	0.125307	0.117399	0.129732	0.113536	0.114597
Tnxb	110	2.42177e-13	4.88582e-11	0.000644633	0.000261338	0.000243915	0.00041814	0.000110343	1587	0.000392816	0.00531043	0.0919791	0.0285957	0.0194625	0.147641	0.0145218	0.138017	0.170794	0.181918	0.124693	0.190566	132	2.92729e-13	3.95558e-11	0.000404817	0.000365882	0.000490165	0.000150561	0.000213901	0.151796	0.152754	0.150001	0.16148	0.15796
Col27a1	111	2.56018e-13	5.11851e-11	0.00025553	0.00196874	0.000180033	8.71126e-05	0.00025553	7123	0.0573917	0.173045	0.542239	0.245393	0.173133	0.0804392	0.0714658	0.0834286	0.111921	0.122393	0.144053	0.147321	48	2.74043e-16	1.02606e-13	1.90422e-05	0.000556788	3.47734e-05	2.14074e-05	0.00014134	0.150235	0.13188	0.146887	0.149581	0.139234
Khdrbs2	112	2.65605e-13	5.26277e-11	0.000673671	0.000389103	0.000104535	0.000412333	0.00018584	576	9.2279e-06	0.000343767	0.00458802	0.00880898	0.0184979	0.0793812	0.0164643	0.220614	0.200053	0.178271	0.138751	0.181593	236	2.07624e-11	1.57444e-09	0.00923997	0.0021126	0.000141252	0.000258149	0.000377838	0.111744	0.120315	0.139251	0.134553	0.131744
4930554G24Rik	113	2.75564e-13	5.41179e-11	0.00430917	0.000226493	5.8075e-05	0.00025553	0.000150995	833	3.64843e-05	0.000939196	0.199269	0.012593	0.00980176	0.0264738	0.00819139	0.115196	0.206453	0.216479	0.17908	0.22394	172	2.50144e-12	2.59373e-10	0.0017381	0.000669199	0.000112337	0.00037343	0.000518101	0.141115	0.150027	0.168306	0.155745	0.152508
Flnc	114	2.79806e-13	5.44689e-11	0.00109181	0.000261338	0.000191648	0.000389103	0.000104535	331	1.44754e-06	9.37485e-05	0.0688841	0.00248525	0.0135595	0.0144268	0.00309834	0.144922	0.2386	0.188665	0.186944	0.231752	312	1.51603e-10	8.70481e-09	0.0010353	0.00429813	0.000491513	0.00129774	0.000888365	0.157467	0.142725	0.165481	0.155083	0.159094
Tmem132c	115	2.96844e-13	5.72832e-11	0.00025553	0.00106277	8.71126e-05	0.000360065	0.00027876	24	1.74822e-11	1.56575e-08	0.000436772	0.00237447	0.000209128	0.00144165	0.000709316	0.304509	0.246436	0.332242	0.262773	0.287094	1848	1.01002e-05	9.81046e-05	0.0226161	0.0296233	0.0085351	0.0115529	0.0165198	0.113972	0.11122	0.125596	0.121023	0.117404
Slc25a29	116	3.18172e-13	6.05687e-11	0.00141122	0.00140542	8.71126e-05	4.646e-05	0.000319413	1023	7.51798e-05	0.00157658	0.0655472	0.053798	0.0636386	0.0013686	0.0429948	0.146434	0.151566	0.147203	0.254369	0.157385	162	1.46736e-12	1.61788e-10	0.00153045	0.00183475	2.79957e-05	0.000571137	0.000311071	0.208163	0.204408	0.301578	0.229196	0.242744
Dcc	117	3.19328e-13	6.05687e-11	0.000365873	0.000435563	7.54976e-05	0.00141703	0.000150995	2708	0.0023997	0.019019	0.0172752	0.098578	0.0471791	0.516101	0.0295542	0.181507	0.135547	0.154902	0.0847919	0.167189	88	3.2462e-14	6.50325e-12	0.00103573	0.000231236	2.9043e-05	0.000197552	0.000150478	0.111566	0.119027	0.132167	0.120444	0.121443
Cnbd1	118	3.29917e-13	6.20468e-11	0.000807243	0.000505253	4.646e-05	0.00027876	0.000505253	1910	0.000756989	0.00850365	0.021098	0.054795	0.0341598	0.0262031	0.250925	0.192304	0.158955	0.17501	0.184396	0.109653	117	1.20171e-13	1.83026e-11	0.00237183	0.000467457	1.73177e-05	0.000446933	0.000101886	0.123855	0.132226	0.150032	0.132658	0.140471
Bcl3	119	3.69735e-13	6.89509e-11	0.000191648	0.000156803	0.000110343	0.00111504	0.000818858	1271	0.000162041	0.00273612	0.00571455	0.0161892	0.0484839	0.0233405	0.334432	0.214926	0.184381	0.154078	0.174115	0.0993446	156	1.1794e-12	1.35007e-10	0.00116259	0.000313151	6.18505e-05	0.0032163	0.000151283	0.183573	0.204988	0.234169	0.168015	0.217669
Snord116l1	120	4.06325e-13	7.46872e-11	0.0048783	0.000389103	4.646e-05	0.000656248	5.8075e-05	4173	0.0108215	0.0556747	0.433032	0.0882903	0.0231801	0.896591	0.0128786	0.0913968	0.138445	0.174641	0.0494461	0.191357	64	3.00276e-15	8.30239e-13	0.000940433	0.000211875	2.07223e-05	4.52029e-05	8.14148e-05	0.178162	0.175953	0.21147	0.206144	0.199333
Slc35f4	121	4.08617e-13	7.46872e-11	0.00065044	0.000859511	8.71126e-05	0.000168418	0.000412333	30	4.24636e-11	3.04252e-08	0.000498177	0.00318908	0.000383814	0.00147332	0.000668548	0.303665	0.236586	0.314046	0.263101	0.292253	1786	7.71566e-06	7.7597e-05	0.0766956	0.0171667	0.00497038	0.00362708	0.0330776	0.103155	0.111601	0.117937	0.119496	0.108048
Kcnh8	122	4.10591e-13	7.46872e-11	0.00313605	0.000238108	0.000121958	0.000238108	0.000156803	1727	0.000548324	0.00681284	0.0462857	0.0419861	0.15951	0.0295923	0.0185052	0.155413	0.15797	0.122536	0.16718	0.179697	130	2.56419e-13	3.51783e-11	0.0049313	0.000214678	2.26118e-05	0.000307005	0.000274807	0.113423	0.127812	0.139043	0.126116	0.126639
Gm12992	123	4.21134e-13	7.5653e-11	0.000150995	0.000470408	0.00265403	0.000319413	5.8075e-05	87	6.82021e-09	1.68506e-06	0.00241568	0.0114996	0.0065597	0.00156956	0.000676754	0.239573	0.194268	0.210042	0.252993	0.280496	757	3.66996e-08	8.70139e-07	0.00177294	0.00207878	0.0286868	0.00853262	0.00150493	0.166537	0.164453	0.131362	0.146462	0.168699
Pear1	124	4.22718e-13	7.5653e-11	0.00351354	0.00027876	0.000127765	0.000150995	0.00018584	2463	0.00180004	0.0156837	0.20629	0.046933	0.0764335	0.0225579	0.0496175	0.114062	0.155184	0.141844	0.175525	0.153659	94	5.36437e-14	1.01483e-11	0.00125122	0.000243346	4.87471e-05	0.000194631	0.000124405	0.134729	0.147127	0.160484	0.148904	0.152536
Tbx3	125	4.46733e-13	7.93112e-11	0.000389103	0.000110343	4.646e-05	0.000592365	0.00315928	5891	0.0313548	0.114286	0.030985	0.0845475	0.117822	0.561209	0.29186	0.172503	0.1434	0.133728	0.0810127	0.105817	55	8.80703e-16	2.82643e-13	0.000604311	3.69611e-05	4.16823e-06	5.40381e-05	0.000791104	0.203073	0.257571	0.308221	0.249539	0.19832
Lncppara	126	4.54852e-13	8.01117e-11	0.00220685	0.000853703	8.71126e-05	4.646e-05	0.000499445	9311	0.134458	0.310159	0.357344	0.437444	0.286115	0.0416687	0.306616	0.0984534	0.0913192	0.105601	0.158156	0.103436	40	2.22045e-16	8.86797e-14	0.00043539	0.000121242	8.57488e-06	1.90376e-05	8.00044e-05	0.153974	0.167184	0.199387	0.188891	0.171769
Stac2	127	4.65943e-13	8.1419e-11	8.71126e-05	0.000313605	0.00109181	0.00020907	0.00062721	832	3.64225e-05	0.000938731	0.0093331	0.0178902	0.160158	0.0190903	0.0104263	0.199105	0.18099	0.122176	0.179217	0.195972	201	6.39233e-12	5.68727e-10	0.000175778	0.00073325	0.000446279	0.000375277	0.00333382	0.209212	0.186399	0.194098	0.19684	0.164174
Pcdha4b	128	4.82762e-13	8.36988e-11	0.00135896	0.00103374	3.4845e-05	0.00025553	0.00032522	873	4.32515e-05	0.0010625	0.0604594	0.0315914	0.00149526	0.0406475	0.0568212	0.148355	0.165652	0.255172	0.158913	0.150003	179	3.24752e-12	3.24247e-10	0.00157257	0.00216079	0.000167525	0.000243193	0.00024422	0.112655	0.110957	0.127359	0.124513	0.124482
Phactr3	129	5.72106e-13	9.842e-11	0.00180033	0.00055752	8.71126e-05	0.000261338	0.000214878	2019	0.000920088	0.00977188	0.292952	0.0335368	0.0181395	0.0760663	0.0248131	0.104577	0.164019	0.180559	0.142329	0.172078	127	2.20392e-13	3.09445e-11	0.000422668	0.000817242	0.000114511	0.000139165	0.000310341	0.12454	0.12157	0.130559	0.129646	0.125946
Oprm1	130	5.80625e-13	9.91171e-11	0.000940816	0.00117312	7.54976e-05	0.00027876	0.000214878	4850	0.0172461	0.0763551	0.0968243	0.266636	0.0639316	0.147745	0.0834287	0.136735	0.105259	0.14951	0.123839	0.141292	72	5.80409e-15	1.42892e-12	0.00063705	0.000301194	2.24966e-05	7.84865e-05	9.22656e-05	0.122932	0.126244	0.138107	0.132298	0.131561
Spock3	131	5.912e-13	9.92555e-11	0.00400137	0.000667863	4.646e-05	0.00037168	0.000110343	2667	0.00232204	0.0186867	0.206732	0.0232191	0.0449257	0.105305	0.0515901	0.114628	0.174024	0.156208	0.133394	0.15251	101	6.91802e-14	1.21893e-11	0.001493	0.00178783	1.70835e-05	0.000171993	6.064e-05	0.123508	0.122646	0.144617	0.133703	0.138607
Lmo1	132	5.91649e-13	9.92555e-11	3.4845e-05	0.000766591	0.000894356	0.000667863	0.000319413	367	2.26153e-06	0.000132457	0.0126362	0.0067395	0.010866	0.0307014	0.00624262	0.190012	0.207564	0.194166	0.166186	0.209751	324	1.94673e-10	1.07651e-08	3.0509e-05	0.0071248	0.00525957	0.00134677	0.00217283	0.198292	0.137689	0.140762	0.1548	0.149811
Nol4	133	5.94853e-13	9.92555e-11	0.00477377	0.00109181	3.4845e-05	0.000180033	0.000156803	970	6.27516e-05	0.00138663	0.142997	0.0280155	0.00967519	0.0230507	0.0117717	0.125433	0.168764	0.197807	0.173985	0.192326	181	3.38096e-12	3.33861e-10	0.0027657	0.00258665	4.54048e-05	0.000255952	0.000425325	0.116771	0.116734	0.134808	0.126938	0.124679
Pou2f2	134	6.05968e-13	1.00356e-10	0.00138799	0.000360065	8.71126e-05	0.000191648	0.00062721	6708	0.0475682	0.15229	0.658772	0.211504	0.073447	0.170871	0.0558587	0.073921	0.116123	0.145659	0.122334	0.15304	61	2.0842e-15	6.0415e-13	0.000147273	8.15798e-05	3.3267e-05	3.96873e-05	0.000642656	0.143202	0.146984	0.152886	0.151708	0.13406
Abcc3	135	6.37678e-13	1.04825e-10	0.00894356	0.00020907	0.00065044	5.22675e-05	8.71126e-05	83	5.91708e-09	1.53238e-06	0.164006	0.00155924	0.00184244	0.000501121	0.000696123	0.121789	0.251504	0.246237	0.289301	0.277988	816	6.23206e-08	1.36961e-06	0.00517478	0.00468513	0.0216232	0.00177432	0.00270588	0.134541	0.135453	0.121593	0.144542	0.14055
Pcdha4	136	6.65903e-13	1.0866e-10	0.00327543	0.000691093	5.8075e-06	0.00065044	0.000679478	935	5.25112e-05	0.00120329	0.0601668	0.035671	0.00163764	0.04095	0.0584277	0.148257	0.162394	0.25432	0.158647	0.149047	177	2.99541e-12	3.02435e-10	0.00397663	0.00127521	8.55359e-06	0.00095735	0.000744079	0.118468	0.123889	0.147319	0.125236	0.126416
Msi1	137	7.75406e-13	1.25604e-10	0.000197455	0.00125442	0.000673671	0.000261338	0.000157741	8950	0.118114	0.28345	0.082947	0.152103	0.720684	0.18072	ND	0.140293	0.12413	0.0683939	0.119362	0.139689	69	4.91704e-15	1.26241e-12	8.4564e-05	0.000567507	5.88266e-05	5.8535e-05	0.000157741	0.189186	0.166717	0.193734	0.193797	0.181584
Foxg1	138	8.05182e-13	1.29483e-10	0.00351354	0.00407106	4.646e-05	0.0018584	5.8075e-06	153	5.99445e-08	8.42161e-06	0.0270331	0.0302391	0.000834133	0.0223234	0.000158016	0.169406	0.166462	0.270867	0.174458	0.329873	540	5.52979e-09	1.837e-07	0.00961061	0.0105203	0.00088745	0.00581612	0.000291351	0.219781	0.216447	0.3221	0.238943	0.381248
Coro2b	139	8.93136e-13	1.41742e-10	0.00020907	0.00584816	3.4845e-05	0.00065044	0.000290375	957	5.96653e-05	0.00133734	0.025757	0.0850973	0.0016868	0.20183	0.0132288	0.170771	0.13964	0.247853	0.116256	0.18849	195	4.78562e-12	4.38812e-10	0.000293655	0.00581499	0.000172959	0.000188278	0.000936814	0.137349	0.120177	0.140452	0.139952	0.130647
9630028H03Rik	140	8.99103e-13	1.41742e-10	0.00433821	0.000238108	0.000133573	0.000389103	0.000150995	2927	0.00321168	0.0235534	0.0969697	0.0400726	0.101	0.151702	0.0307356	0.136195	0.1617	0.135032	0.12335	0.169606	106	8.66468e-14	1.45534e-11	0.00359814	0.000225016	3.81777e-05	0.000124377	0.000158545	0.115107	0.127416	0.135697	0.130153	0.129017
Gabrb3	141	9.00575e-13	1.41742e-10	0.00117312	0.000609788	0.000104535	0.000406525	0.000267145	8732	0.110151	0.270966	0.344897	0.156077	0.273158	0.229724	0.118401	0.0978202	0.12414	0.105975	0.11174	0.132836	54	8.60263e-16	2.81103e-13	0.000233137	0.000202925	1.03173e-05	8.67693e-05	9.15983e-05	0.131915	0.132817	0.155348	0.138589	0.138207
Igf2	142	9.45525e-13	1.47768e-10	0.00122538	0.000110343	0.000156803	0.000644633	0.00062721	1316	0.000186737	0.0030427	0.0461173	0.00892366	0.00824543	0.213772	0.0578807	0.154096	0.200403	0.202798	0.112792	0.148045	185	3.68582e-12	3.56138e-10	0.00182595	0.000341107	0.000603717	0.000170804	0.000606181	0.169984	0.194432	0.185853	0.205242	0.185793
Grm4	143	1.0804e-12	1.67665e-10	0.000940816	8.71126e-05	0.00034845	0.0002323	0.00149834	10889	0.218563	0.431168	0.722588	0.0550857	0.395654	0.351914	0.259051	0.0675138	0.150738	0.0941656	0.098175	0.107887	47	3.28697e-16	1.18147e-13	8.52288e-05	3.91929e-05	3.99059e-05	2.48813e-05	0.000409959	0.144913	0.149671	0.14956	0.153908	0.135586
Vmn2r7	144	1.11972e-12	1.72562e-10	0.000893603	0.00052207	0.000208148	8.08095e-05	0.00131802	NA	ND	ND	ND	ND	ND	ND	ND	0.031993	0.0387698	0.0650904	0.0197066	0.00912967	153	1.11972e-12	1.30673e-10	0.000893603	0.00052207	0.000208148	8.08095e-05	0.00131802	0.138299	0.141117	0.14824	0.15598	0.134268
Prkd1	145	1.13741e-12	1.74079e-10	0.00419883	0.000267145	3.4845e-05	0.000441562	0.000609788	4244	0.0113844	0.0575917	0.147062	0.0561335	0.0528452	ND	0.118785	0.124196	0.150995	0.152667	0.129533	0.130213	95	5.43639e-14	1.01774e-11	0.00222981	0.000194763	7.17119e-06	0.000441562	0.000265201	0.117333	0.129774	0.149778	0.125435	0.128115
Casz1	146	1.1518e-12	1.75073e-10	0.000104535	0.00115569	0.00523837	5.8075e-05	0.000290375	14787	0.509883	0.740686	0.453065	0.724446	0.942536	0.0879988	0.362688	0.090926	0.0683956	0.0438723	0.141573	0.0991344	34	2.22045e-16	8.86797e-14	5.79413e-06	0.000109109	0.000459932	1.08838e-05	3.41548e-05	0.144854	0.13145	0.125117	0.141898	0.136652
Usp29	147	1.16603e-12	1.7603e-10	0.00404202	0.000220685	8.71126e-05	0.00027876	0.000499445	692	1.80531e-05	0.000559958	0.0589499	0.00249495	0.022899	0.017096	0.038708	0.150709	0.23922	0.175894	0.183806	0.161867	265	4.54513e-11	3.07087e-09	0.00531948	0.0032468	8.42445e-05	0.000703893	0.000633047	0.113145	0.115355	0.132135	0.122224	0.122706
Mdga2	148	1.29058e-12	1.93517e-10	0.00205586	0.00134734	0.000180033	0.0002323	0.000104535	28	2.56283e-11	1.96743e-08	0.00304318	0.00335676	0.000651173	0.000325328	0.000157391	0.238142	0.23489	0.293262	0.320756	0.351445	2313	3.89203e-05	0.000302149	0.047527	0.0279683	0.00914428	0.0263331	0.0180635	0.108015	0.114935	0.135568	0.115815	0.121843
Gvin2	149	1.32252e-12	1.95663e-10	0.000936716	5.87242e-05	0.00135981	0.000125571	0.00132476	NA	ND	ND	ND	ND	ND	ND	ND	ND	ND	ND	ND	ND	158	1.32252e-12	1.48552e-10	0.000936716	5.87242e-05	0.00135981	0.000125571	0.00132476	0.174586	0.214917	0.172572	0.208311	0.172933
Gvin-ps2	149	1.32252e-12	1.95663e-10	0.000936716	5.87242e-05	0.00135981	0.000125571	0.00132476	NA	ND	ND	ND	ND	ND	ND	ND	ND	ND	ND	ND	ND	158	1.32252e-12	1.48552e-10	0.000936716	5.87242e-05	0.00135981	0.000125571	0.00132476	0.174586	0.214917	0.172572	0.208311	0.172933
Avil	151	1.41265e-12	2.07613e-10	0.00103374	0.000150995	0.00114408	7.54976e-05	0.000993083	278	7.93503e-07	6.12431e-05	0.0109269	0.00561374	0.0280439	0.00167703	0.0175319	0.194004	0.212792	0.168575	0.249231	0.18111	457	1.82993e-09	7.17518e-08	0.00622675	0.000774673	0.00276172	0.000878649	0.00365443	0.148759	0.175056	0.158778	0.173402	0.155299
Srcin1	152	1.43027e-12	2.08819e-10	0.000180033	0.00218943	0.000644633	0.00025553	0.00020907	5334	0.0228885	0.0921327	0.0273448	0.578649	0.285759	0.0872343	0.0790163	0.183324	0.0802833	0.106522	0.14007	0.142705	81	1.40623e-14	3.05335e-12	0.000217363	0.000265241	0.000129672	0.000115307	9.56783e-05	0.154967	0.150831	0.157282	0.158372	0.160124
Prdm5	153	1.49732e-12	2.1718e-10	0.00303732	0.000673671	4.646e-05	0.000470408	0.000319413	642	1.37015e-05	0.000457814	0.012576	0.0893495	0.0152345	0.00938425	0.00987709	0.195012	0.138922	0.189269	0.20394	0.202364	276	7.26953e-11	4.71654e-09	0.0174812	0.000478198	3.78497e-05	0.00253023	0.00137412	0.114266	0.135567	0.151479	0.125614	0.129238
Syndig1	154	1.53934e-12	2.21825e-10	0.00219524	0.000447178	4.646e-05	0.0015448	0.00020907	93	8.3631e-09	1.93296e-06	0.00951836	0.00423672	0.000574143	0.00979227	0.00107988	0.199578	0.224981	0.297134	0.19872	0.272701	950	1.50977e-07	2.85127e-06	0.0162032	0.00549778	0.00104535	0.0110289	0.00691078	0.114696	0.121278	0.131314	0.117056	0.119895
Tcfl5	155	1.71388e-12	2.45383e-10	0.238427	0.00104535	1.1615e-05	5.8075e-05	9.87276e-05	7	2.73486e-14	8.39796e-11	0.100512	0.000499434	3.4707e-06	5.52769e-05	1.77825e-05	0.135273	0.305425	0.548591	0.402329	0.459413	5806	0.00796299	0.0246233	0.6377	0.139461	0.0283013	0.0182844	0.142731	0.0831635	0.113417	0.137239	0.143554	0.113048
Iqcm	156	1.84153e-12	2.6197e-10	0.000656248	0.000406525	0.000743361	0.00013938	0.00065044	4611	0.014734	0.0686038	0.10575	0.040646	0.65158	0.0521651	0.110187	0.132832	0.161619	0.0690207	0.153954	0.131616	96	5.50819e-14	1.02055e-11	0.000382166	0.000485993	7.2946e-05	7.63608e-05	0.000357646	0.130069	0.130792	0.14639	0.145969	0.133083
Klhl1	157	1.90532e-12	2.69318e-10	0.0131598	0.000609788	5.8075e-05	0.00025553	0.000156803	3961	0.00910139	0.0493279	0.666229	0.130503	0.0741094	0.035773	0.0345402	0.0727311	0.128035	0.143075	0.162161	0.163083	92	4.42788e-14	8.55677e-12	0.0020958	0.000246927	1.36415e-05	0.000286586	0.00014381	0.117862	0.127439	0.140491	0.126596	0.129832
Kcnq4	158	1.97957e-12	2.78042e-10	0.00065044	0.000609788	0.0002323	0.000191648	0.00110343	324	1.38585e-06	9.19409e-05	0.00996957	0.00281683	0.00971988	0.0180945	0.0199397	0.197946	0.234513	0.198651	0.181631	0.179016	477	2.32405e-09	8.73804e-08	0.00394952	0.011232	0.000898819	0.000380201	0.00370922	0.135171	0.12594	0.148931	0.157477	0.135735
Cfhr4	159	2.42631e-12	3.38646e-10	0.00362459	0.000282453	7.69272e-05	0.000572577	0.000541892	NA	ND	ND	ND	ND	ND	ND	ND	0.142062	0.0861915	0.156044	0.153161	0.096186	171	2.42631e-12	2.53521e-10	0.00362459	0.000282453	7.69272e-05	0.000572577	0.000541892	0.142586	0.168955	0.183647	0.161376	0.161958
Tmprss9	160	2.56491e-12	3.55752e-10	0.000865318	0.000150995	0.00165514	0.000191648	0.00062721	10152	0.177608	0.375793	0.472485	0.0521888	0.256184	0.331966	0.457162	0.0883728	0.152261	0.108973	0.10089	0.0896531	59	1.4874e-15	4.45527e-13	0.000116671	8.71652e-05	0.000440491	2.00406e-05	7.85494e-05	0.187379	0.191047	0.17136	0.210527	0.192372
Mir3547	161	2.60179e-12	3.58627e-10	0.000144512	0.000478835	0.00174578	0.000360962	0.000605698	15	2.60179e-12	3.57237e-09	0.000144512	0.000478835	0.00174578	0.000360962	0.000605698	0.346755	0.301156	0.256434	0.311538	0.292694	NA	ND	ND	ND	ND	ND	ND	ND	ND	ND	ND	ND	ND
Hoxc8	162	2.65912e-12	3.64267e-10	8.91955e-05	8.19995e-05	8.9403e-05	0.0119542	0.00346184	16	2.65912e-12	3.57237e-09	8.91955e-05	8.19995e-05	8.9403e-05	0.0119542	0.00346184	0.377713	0.381815	0.377601	0.192233	0.230532	NA	ND	ND	ND	ND	ND	ND	ND	0.223553	0.185784	0.21638	0.0835478	0.129562
Dlgap4	163	2.68805e-12	3.65971e-10	0.00394128	0.00416398	8.71126e-05	0.000126876	0.000150995	2201	0.00121456	0.0118452	ND	0.0901946	0.00765262	ND	0.0242857	0.111512	0.137311	0.207041	0.0713909	0.173448	202	6.44773e-12	5.70831e-10	0.00394128	0.00360539	0.000217056	0.000126876	0.000185679	0.117017	0.117427	0.130075	0.132475	0.130773
Mboat2	164	2.76178e-12	3.73716e-10	0.000313605	0.00498284	0.00034845	0.000307798	0.000168418	45	4.92164e-10	2.3509e-07	0.000551618	0.0170294	0.00187662	0.00231406	0.000234735	0.298091	0.18197	0.252033	0.244722	0.333902	1734	6.27277e-06	6.49765e-05	0.0240471	0.0243087	0.00800309	0.00554786	0.0235016	0.110789	0.110727	0.116856	0.118808	0.11092
Lmx1b	165	2.84167e-12	3.82196e-10	0.000406525	0.000644633	0.000156803	0.000104535	0.00678317	1105	9.57661e-05	0.00185952	0.0463096	0.0374725	0.0046449	0.0198891	0.111839	0.159271	0.165112	0.225387	0.18277	0.134877	241	2.62096e-11	1.94644e-09	0.000427978	0.000975279	0.00112225	0.000138052	0.00540123	0.14191	0.135875	0.134868	0.150623	0.12391
Edil3	166	3.06284e-12	4.09461e-10	0.0123119	0.00234042	1.1615e-05	0.000708516	0.000133573	4353	0.0122579	0.0604598	0.835986	0.742743	0.00983215	0.0667437	0.0301292	0.0576372	0.0663462	0.196937	0.145821	0.166683	98	5.74896e-14	1.04364e-11	0.00154436	0.000221667	1.2744e-05	0.000687159	0.000129377	0.119066	0.128659	0.146189	0.122908	0.131847
Cacnb2	167	3.19379e-12	4.24411e-10	0.00935589	0.000412333	5.8075e-05	0.00041814	0.000354258	417	3.27372e-06	0.00016875	0.150311	0.00712426	0.00133395	0.0249637	0.00777087	0.124088	0.206404	0.257451	0.171816	0.203925	425	1.04138e-09	4.39334e-08	0.0059887	0.00288777	0.000697586	0.000892891	0.00208618	0.114647	0.119626	0.129608	0.126886	0.121162
Mgll	168	3.21463e-12	4.24637e-10	0.00146349	0.000470408	0.00058075	0.000214878	0.000389103	9584	0.148882	0.333645	0.106929	0.315919	0.345271	0.0819376	0.720568	0.133383	0.102485	0.0995979	0.140434	0.06824	63	2.90812e-15	8.16637e-13	0.000971845	7.62014e-05	8.17342e-05	9.28802e-05	2.60987e-05	0.129742	0.144057	0.143655	0.142923	0.150291
A330093E20Rik	169	3.65406e-12	4.79827e-10	0.0014693	0.000586558	8.71126e-05	0.00109181	0.000470408	15754	0.596853	0.813771	0.218351	0.339011	0.344936	0.834654	0.729507	0.114327	0.099144	0.0985082	0.0523233	0.0629926	39	2.22045e-16	8.86797e-14	0.000479941	8.82931e-05	4.79314e-06	8.6176e-05	3.27084e-05	0.124067	0.131716	0.146118	0.131861	0.136459
Smad7	170	3.69845e-12	4.828e-10	0.000251633	0.000667863	0.00133573	0.000168418	0.00103374	6761	0.0487241	0.154769	ND	0.265678	0.0503553	0.163067	0.189254	0.102516	0.108778	0.154614	0.123027	0.11881	116	1.1878e-13	1.82455e-11	0.000251633	0.000155833	0.00182417	3.31708e-05	0.000363788	0.172708	0.178168	0.15137	0.196804	0.168597
Kcnk9	171	3.72628e-12	4.8315e-10	0.000586558	0.000685286	0.000290375	0.000818858	0.000412333	19	3.80974e-12	4.31002e-09	0.000291959	0.00187248	0.000521914	0.00064593	0.00021918	0.308677	0.24578	0.287961	0.280608	0.319278	4081	0.00113527	0.00499587	0.102214	0.0236212	0.0238226	0.0788736	0.0981368	0.111786	0.128258	0.128166	0.114822	0.112268
C4b	172	3.74468e-12	4.8315e-10	0.00027876	0.00250884	0.000121958	0.00421044	0.000110343	1987	0.000862579	0.00931429	0.0130071	0.206311	0.0128995	0.29188	0.0305551	0.19131	0.11406	0.191552	0.103555	0.167037	169	2.37094e-12	2.5065e-10	0.000898647	0.000849044	0.000276185	0.00112786	0.000100207	0.189394	0.190318	0.209271	0.185727	0.227635
Mmp16	173	4.07044e-12	5.22146e-10	0.0518668	0.00304894	1.1615e-05	0.000150995	0.000156803	673	1.61608e-05	0.000515367	0.455939	0.0599972	0.0014744	0.00449021	0.0107357	0.0873449	0.155904	0.317086	0.258149	0.219228	300	1.15189e-10	6.87767e-09	0.0177976	0.00368647	6.26777e-05	0.000974842	0.000461192	0.113213	0.121858	0.14394	0.129407	0.13308
Rab11fip4	174	4.30987e-12	5.49682e-10	0.000859511	0.00217781	0.000569135	0.000174225	0.000249723	2393	0.00166146	0.0148991	0.123202	0.277686	0.0346518	0.0531466	0.0117944	0.129589	0.106523	0.162998	0.151786	0.191905	165	1.76395e-12	1.90974e-10	0.000439102	0.000547489	0.000807318	0.000108031	0.000817405	0.134432	0.133188	0.131005	0.142434	0.130935
Chrna7	175	4.60335e-12	5.83757e-10	0.00299086	0.000633018	8.71126e-05	0.000220685	0.00137057	983	6.59358e-05	0.00143875	0.058259	0.0285522	0.00617005	0.0142514	0.0765243	0.149647	0.168933	0.213563	0.188482	0.142367	275	6.59869e-11	4.2968e-09	0.0037307	0.00126115	0.000284005	0.000587781	0.0012559	0.127661	0.13564	0.147278	0.141485	0.135672
Chsy3	176	4.91137e-12	6.19279e-10	0.00218943	0.00111504	8.71126e-05	0.000121958	0.00206747	3016	0.00357132	0.025419	0.14849	0.116738	0.0388852	0.00514489	0.61126	0.126838	0.133672	0.16409	0.222266	0.0777916	141	5.41156e-13	6.84905e-11	0.0010337	0.000636878	4.18367e-05	0.000705581	0.000237554	0.120484	0.122772	0.136137	0.122294	0.127451
Scube3	177	4.96153e-12	6.22069e-10	0.000673671	0.000360065	0.000150995	0.00227654	0.00065044	1331	0.000194734	0.00314014	0.0193034	0.0405599	0.0172134	0.0605573	0.054288	0.183405	0.162781	0.186637	0.151773	0.154773	248	3.10155e-11	2.2386e-09	0.00217739	0.000418678	0.00025162	0.00264143	0.000696419	0.146775	0.163634	0.1691	0.144866	0.158306
Sult2a3	178	5.06031e-12	6.3089e-10	0.00453865	1.75086e-05	0.000487423	0.00047403	0.00301953	NA	ND	ND	ND	ND	ND	ND	ND	0.117092	0.117369	0.0778746	0.0872675	0.166674	196	5.06031e-12	4.61644e-10	0.00453865	1.75086e-05	0.000487423	0.00047403	0.00301953	0.158511	0.236314	0.190597	0.191022	0.159801
Exoc3l2	179	5.3687e-12	6.63339e-10	5.22675e-05	0.00405945	0.000406525	0.000505253	0.00135896	1211	0.000139988	0.0024793	0.00719965	0.040253	0.0616979	0.011944	0.136007	0.208271	0.161052	0.149689	0.193991	0.128356	249	3.11432e-11	2.23882e-09	0.000114757	0.00781304	0.000323576	0.00208356	0.000701283	0.181125	0.136234	0.169365	0.149586	0.160968
Card10	180	5.38208e-12	6.63339e-10	0.0016261	0.000691093	0.000191648	0.00016261	0.00169579	73	3.41115e-09	1.00442e-06	0.00394358	0.00214306	0.00279702	0.00121793	0.00303193	0.222331	0.240479	0.232453	0.258063	0.230054	1530	2.99139e-06	3.51151e-05	0.0282623	0.0211846	0.0024718	0.00435551	0.0385517	0.125128	0.128172	0.150793	0.144769	0.12182
Arrb1	181	5.41025e-12	6.63339e-10	0.000505253	0.00030199	0.00013938	0.000412333	0.0068122	116	1.82434e-08	3.38052e-06	0.010259	0.000959952	0.000267249	0.00801526	0.0285862	0.198282	0.27561	0.32459	0.205657	0.168892	1124	4.684e-07	7.48274e-06	0.00250445	0.0131062	0.0151849	0.00254719	0.0212845	0.132626	0.120013	0.11891	0.132493	0.11638
Begain	182	5.6411e-12	6.84206e-10	0.00360065	0.00482023	4.646e-05	0.000318219	0.000243915	4632	0.014905	0.0690841	0.448921	0.221219	0.0222604	ND	0.0340028	0.0910157	0.114288	0.176311	0.191403	0.165014	133	3.30705e-13	4.4354e-11	0.00059578	0.00181654	2.8263e-05	0.000318219	0.000274918	0.159913	0.148563	0.194404	0.166547	0.168124
Hoxa11os	183	5.64211e-12	6.84206e-10	0.00032522	0.00025553	1.1615e-05	0.0938435	0.000691093	1015	7.23413e-05	0.00152898	0.00702439	0.00267282	0.00900356	0.302845	0.245722	0.205855	0.233807	0.198959	0.104136	0.110521	268	5.8565e-11	3.89844e-09	0.00196358	0.00377778	1.0742e-05	0.0588506	0.000183897	0.257557	0.234989	0.497732	0.152677	0.352778
Macrod1	184	5.67872e-12	6.84903e-10	8.13051e-05	0.00062721	0.0526741	4.646e-05	0.000505253	1114	9.78969e-05	0.00188557	0.0391472	0.0193638	0.202912	0.000583603	0.205379	0.159821	0.178277	0.11609	0.282172	0.115745	246	3.05618e-11	2.22371e-09	4.00388e-05	0.00178118	0.0408484	0.00115666	0.000123172	0.141105	0.122565	0.106657	0.125085	0.135134
Zc3h12a	185	6.08792e-12	7.30287e-10	0.00296183	0.00124861	4.646e-05	0.00284568	0.00013938	606	1.12652e-05	0.000398921	0.0778881	0.0166861	0.00267557	0.107202	0.00334672	0.141768	0.182443	0.234742	0.133317	0.227985	359	4.35187e-10	2.17255e-08	0.00276654	0.00513653	0.000250528	0.00191642	0.00122046	0.188159	0.17681	0.235558	0.195033	0.203644
Inf2	186	6.25558e-12	7.46365e-10	0.000917586	0.00101631	0.0010047	0.000110343	0.000679478	2484	0.00184985	0.0159817	0.0596622	0.061962	0.0444498	0.0362748	0.144198	0.149036	0.147993	0.157167	0.162817	0.12456	189	4.03278e-12	3.81459e-10	0.000978658	0.00106261	0.00145453	9.46096e-05	0.000300752	0.161921	0.160999	0.157508	0.189597	0.175503
S1pr5	187	6.47065e-12	7.67039e-10	0.000801436	0.00020907	0.000935008	0.000342643	0.00135896	4886	0.0177	0.0777672	0.101084	0.10596	0.144541	0.0491898	0.277735	0.135091	0.133844	0.125518	0.153887	0.106826	124	1.90263e-13	2.73553e-11	0.000488525	6.89479e-05	0.000419288	0.000299064	0.000343819	0.33321	0.435533	0.340479	0.356982	0.350099
Pde3a	188	6.49799e-12	7.67039e-10	0.00752072	0.000389103	0.000104535	0.00027876	0.000859511	81	5.50911e-09	1.46195e-06	0.00920118	0.00113631	0.000693199	0.00383999	0.00543971	0.204514	0.275273	0.294117	0.232459	0.221071	1407	1.85453e-06	2.36716e-05	0.0744887	0.0162253	0.0038776	0.00298968	0.00997038	0.101041	0.108464	0.114903	0.116051	0.110687
Cltb	189	6.62972e-12	7.78448e-10	0.0013183	0.000894356	0.000180033	0.000174225	0.00202682	411	3.19799e-06	0.000167236	0.00799706	0.0105814	0.00892314	0.00762388	0.0467949	0.202243	0.194532	0.199211	0.203572	0.155186	508	3.51921e-09	1.24258e-07	0.011251	0.00540278	0.000670315	0.000740523	0.0029983	0.14498	0.154577	0.183327	0.181888	0.162429
Brsk2	190	6.74884e-12	7.88265e-10	4.646e-05	0.00652183	0.00389684	3.4845e-05	0.0018584	201	1.74188e-07	1.86277e-05	0.000819871	0.04466	0.0238094	0.000440988	0.0218432	0.27971	0.156342	0.173658	0.302743	0.176066	656	1.83781e-08	5.02726e-07	0.000766919	0.0129713	0.0124954	0.000824879	0.00593164	0.154621	0.126976	0.127318	0.15308	0.134175
4933406F09Rik	191	6.86039e-12	7.94123e-10	0.00142823	0.00166735	0.000223059	0.000451521	0.000324693	NA	ND	ND	ND	ND	ND	ND	ND	0.0672547	0.147306	0.163198	0.087392	0.0847193	207	6.86039e-12	5.91258e-10	0.00142823	0.00166735	0.000223059	0.000451521	0.000324693	0.15274	0.1519	0.17354	0.164678	0.169352
E130018O15Rik	192	6.87057e-12	7.94123e-10	0.000220685	0.000470408	0.00034845	0.00250884	0.000859511	3	2.3235e-15	1.66479e-11	0.000178041	0.00011434	2.21868e-05	0.000350061	7.26073e-05	0.328092	0.345012	0.412704	0.303363	0.362966	11733	0.289279	0.442838	0.0461596	0.205455	0.719162	0.502018	0.747025	0.145808	0.112953	0.0745449	0.0886748	0.0726164
Qrfprl	193	7.62695e-12	8.76981e-10	0.0119751	0.00227654	4.646e-05	0.000313605	0.000220685	103	1.3124e-08	2.73884e-06	0.0485011	0.0207769	0.000380986	0.000848942	0.00126385	0.154357	0.177574	0.313958	0.281789	0.26685	1111	4.36455e-07	7.05392e-06	0.025596	0.00773734	0.00128884	0.0154308	0.00630949	0.119672	0.130364	0.146983	0.124188	0.132203
Limd2	194	7.77868e-12	8.89817e-10	0.000609788	0.00103374	0.00062721	0.00065044	0.00034845	25	2.18192e-11	1.87602e-08	0.000574945	0.00207911	0.00117714	0.000212261	0.000951996	0.294557	0.250725	0.269589	0.331666	0.276842	3517	0.000494074	0.00252257	0.0556521	0.032667	0.0291032	0.178371	0.0156904	0.16003	0.177224	0.181039	0.123353	0.20212
Cpq	195	7.9016e-12	8.99243e-10	0.00574362	0.000656248	4.646e-05	0.0022417	0.0002323	6797	0.0493916	0.156059	0.822816	0.170987	0.0198568	0.482618	0.0769692	0.0577364	0.119843	0.178315	0.0866812	0.141489	87	2.91136e-14	5.9458e-12	0.000589807	0.000239134	3.57529e-05	0.000327496	0.000111081	0.123847	0.127805	0.136283	0.126423	0.131194
Kif17	196	8.72591e-12	9.87987e-10	0.00048783	0.00055752	0.000243915	0.000656248	0.00234042	555	8.09791e-06	0.000313066	0.00249901	0.00313461	0.0224193	0.0940849	0.0504067	0.23857	0.231703	0.17612	0.13805	0.154602	469	2.08299e-09	7.96499e-08	0.00969484	0.00863112	0.000422899	0.000429846	0.00326121	0.126218	0.127211	0.154744	0.154582	0.13566
Dpysl4	197	8.8291e-12	9.94596e-10	0.00337997	0.00256692	8.71126e-05	0.00130669	0.000104535	147	5.01317e-08	7.33048e-06	0.00686421	0.0249496	0.000839726	0.00755065	0.00179801	0.206456	0.171487	0.270195	0.203787	0.245907	981	1.91564e-07	3.50589e-06	0.0360509	0.00716557	0.00211119	0.0118119	0.001458	0.131072	0.152823	0.169806	0.146061	0.175128
Cntn4	198	9.06021e-12	1.01548e-09	0.000673671	0.00134153	0.000667863	0.00034845	0.000505253	164	7.58746e-08	9.89698e-06	0.00268668	0.0108734	0.0127994	0.00244448	0.00346578	0.23633	0.195819	0.191315	0.239211	0.228664	1091	3.67362e-07	6.04601e-06	0.0158434	0.0084903	0.00325531	0.0064594	0.0071633	0.114094	0.122378	0.139767	0.127111	0.124995
Mir196a-2	199	9.23977e-12	1.0304e-09	0.000197402	0.00622366	0.000168267	0.000893561	0.000588023	21	9.23977e-12	9.45757e-09	0.000197402	0.00622366	0.000168267	0.000893561	0.000588023	0.347062	0.216745	0.354205	0.284647	0.301036	NA	ND	ND	ND	ND	ND	ND	ND	ND	ND	ND	ND	ND
Pcdha8	200	9.39439e-12	1.03107e-09	0.00288052	0.00438467	3.4845e-05	0.000412333	0.000609788	603	1.11414e-05	0.000396498	0.0179916	0.0698876	0.00401934	0.02004	0.0121524	0.180417	0.144614	0.222552	0.177522	0.191083	399	7.11385e-10	3.19625e-08	0.0115774	0.00503709	8.72965e-05	0.00107924	0.00264973	0.115494	0.120118	0.142037	0.128458	0.123618
Wdr49	201	9.44112e-12	1.03107e-09	0.00168811	0.00297946	1.47612e-05	0.0068703	0.000218147	NA	ND	ND	ND	ND	ND	ND	ND	ND	ND	ND	ND	ND	219	9.44112e-12	7.71254e-10	0.00168811	0.00297946	1.47612e-05	0.0068703	0.000218147	0.128388	0.124591	0.156392	0.119921	0.140251
A830018L16Rik	202	9.4609e-12	1.03107e-09	0.00671928	0.0010047	0.000313605	0.000412333	0.000127765	1171	0.000121697	0.00223007	0.181179	0.0414726	0.0327829	0.0315587	0.00312616	0.118656	0.158381	0.164653	0.165672	0.231557	292	1.01029e-10	6.19692e-09	0.00330242	0.00157075	0.000398825	0.000647373	0.0011905	0.127358	0.134472	0.155497	0.147833	0.139325
Megf6	203	9.49082e-12	1.03107e-09	0.00137057	0.00020907	0.00714904	8.71126e-05	0.00062721	6672	0.0467229	0.150391	0.168115	0.111022	0.290227	0.148329	0.118114	0.122171	0.133588	0.106029	0.125667	0.131911	97	5.67146e-14	1.04008e-11	0.000574633	6.73635e-05	0.00221097	1.5299e-05	0.000291821	0.132634	0.144721	0.125159	0.153405	0.136413
Sema3e	204	9.49774e-12	1.03107e-09	0.00831054	0.00803178	1.1615e-05	0.00276437	5.22675e-05	3392	0.00536441	0.0339441	0.449802	0.245606	0.0324768	0.117497	0.00888428	0.0904366	0.110387	0.164578	0.130947	0.199328	135	4.1045e-13	5.42398e-11	0.00172105	0.00303056	4.06783e-06	0.0017117	9.35882e-05	0.120558	0.118539	0.147856	0.120957	0.133535
Ramp1	205	9.55337e-12	1.03107e-09	0.000133573	0.000331028	0.00310121	0.000615595	0.00133573	866	4.18558e-05	0.00103651	0.0427329	0.0115968	0.0361349	0.00790351	0.0447347	0.158965	0.194059	0.163402	0.204773	0.157755	353	3.20325e-10	1.62624e-08	8.93336e-05	0.00122566	0.00622434	0.0042169	0.00204638	0.178309	0.150515	0.134865	0.138546	0.145486
Nox4	206	9.57108e-12	1.03107e-09	0.00198036	0.00529064	4.646e-05	0.000360065	0.000644633	605	1.11981e-05	0.000397198	0.00894276	0.0799245	0.00185927	0.0576675	0.0161606	0.22612	0.146603	0.301269	0.157262	0.202357	400	7.13341e-10	3.19663e-08	0.0153528	0.00547852	0.000262495	0.000291767	0.00226703	0.119177	0.127056	0.152271	0.151316	0.133985
Abr	207	1.03438e-11	1.10894e-09	0.000592365	0.00111504	0.000365873	0.000243915	0.0020907	1509	0.000323784	0.00460605	0.0270887	0.0523459	0.0092302	0.0270122	0.241481	0.169397	0.152247	0.198247	0.169471	0.111018	264	4.52995e-11	3.07087e-09	0.00111838	0.00142903	0.00190419	0.000350323	0.000605849	0.120284	0.119202	0.117936	0.125442	0.122998
Obox3	208	1.04863e-11	1.1188e-09	0.0010507	0.00229863	0.000241677	0.000234589	0.000913895	NA	ND	ND	ND	ND	ND	ND	ND	0.0312729	0.127635	0.0555316	0.106965	0.10472	223	1.04863e-11	8.41336e-10	0.0010507	0.00229863	0.000241677	0.000234589	0.000913895	0.139146	0.131432	0.149014	0.150779	0.138389
Dnah2	209	1.06561e-11	1.13149e-09	0.000586558	0.000470408	0.00274695	0.00016261	0.00103374	609	1.14127e-05	0.000402157	0.00517449	0.0310335	0.0234848	0.00718212	0.0468014	0.22172	0.170147	0.177889	0.211893	0.158832	451	1.66131e-09	6.60555e-08	0.00554332	0.000775709	0.00840652	0.000731448	0.00144854	0.117983	0.127772	0.115838	0.128059	0.124704
Srrm4	210	1.07913e-11	1.14038e-09	0.000110343	0.00384457	0.000731746	0.000191648	0.00217201	693	1.80803e-05	0.000559993	0.00243166	0.0104318	0.0171521	0.134391	0.0381868	0.245671	0.201242	0.186957	0.129689	0.16459	418	9.19575e-10	3.94147e-08	0.00131197	0.028171	0.00275431	4.81697e-05	0.00397697	0.122436	0.107787	0.119038	0.137354	0.117334
A230077H06Rik	211	1.10539e-11	1.1626e-09	0.00421044	0.00409429	0.000104535	0.000150995	0.00048783	42	2.96513e-10	1.51751e-07	0.00537398	0.00568001	0.000348647	0.000684832	0.000739279	0.215776	0.214176	0.303508	0.280096	0.277521	2318	3.93403e-05	0.000304752	0.0614524	0.056221	0.00750416	0.00687982	0.032852	0.110688	0.111472	0.12881	0.129564	0.116136
Usp2	212	1.11557e-11	1.16778e-09	0.00106277	0.0030954	0.00314767	4.646e-05	0.00027876	5484	0.024768	0.0969712	0.639911	0.11193	0.481961	0.0147119	0.0692142	0.0740018	0.132343	0.0866532	0.189907	0.145731	112	1.13339e-13	1.78525e-11	0.000109699	0.00200106	0.000474704	4.71201e-05	0.000166929	0.182757	0.150751	0.166091	0.192981	0.177853
Iqsec1	213	1.12428e-11	1.17136e-09	0.000180033	0.000772398	0.000104535	0.00390845	0.00238108	2009	0.000894213	0.00955323	0.0151929	0.0153668	0.0156232	0.295041	0.300931	0.185538	0.185224	0.184767	0.104217	0.103596	224	1.09139e-11	8.71752e-10	0.0003894	0.00317172	0.000186509	0.0010093	0.00056285	0.125747	0.115524	0.129552	0.121011	0.123766
Baiap3	214	1.16288e-11	1.20591e-09	0.000406525	0.000679478	0.000935008	0.000836281	0.00065044	9097	0.125305	0.295851	0.502305	0.163481	0.0517798	0.433167	0.273145	0.0858718	0.121843	0.15248	0.0916415	0.106988	89	3.25669e-14	6.50325e-12	3.92852e-05	0.000269776	0.00115691	0.000118646	0.000142644	0.241677	0.206579	0.182911	0.220957	0.217661
Hs6st3	215	1.186e-11	1.22418e-09	0.000412333	0.000365873	0.000249723	0.00103374	0.00368777	1062	8.57023e-05	0.00173136	0.00663178	0.0093617	0.024107	0.0645531	0.161256	0.214642	0.204433	0.17739	0.150137	0.124464	340	2.51458e-10	1.32528e-08	0.0032013	0.00189142	0.000399651	0.00107356	0.00172066	0.113061	0.117463	0.130731	0.121349	0.11754
Nalf1	216	1.33306e-11	1.3696e-09	0.000859511	0.00342062	0.000121958	0.000818858	0.00055752	60	1.67461e-09	5.99929e-07	0.00157626	0.0135983	0.000255545	0.00440392	0.00160227	0.267303	0.197004	0.336106	0.232463	0.266727	1970	1.47346e-05	0.000134285	0.0345726	0.0184062	0.0139203	0.0115706	0.0169289	0.109431	0.117569	0.122191	0.125157	0.11883
Cntnap5c	217	1.39796e-11	1.42966e-09	0.00145188	0.00187582	0.000336835	0.000522675	0.000360065	6253	0.0378448	0.129969	0.161975	0.235549	0.19574	0.143982	0.0631195	0.121536	0.110462	0.116012	0.124919	0.148232	123	1.61961e-13	2.34738e-11	0.000639379	0.000555395	7.33743e-05	0.000180169	0.000258922	0.134465	0.135787	0.158494	0.147473	0.143476
Daam2	218	1.40937e-11	1.43471e-09	0.00048783	0.000685286	0.00210232	8.71126e-05	0.00284568	1198	0.000136197	0.00243781	0.072839	0.00914203	0.111399	0.00489188	0.0772906	0.143267	0.200184	0.131825	0.218622	0.141678	306	1.37637e-10	8.05735e-09	0.000333969	0.00483568	0.00132813	0.00039531	0.00266617	0.138188	0.121976	0.129743	0.137143	0.125549
Col16a1	219	1.43616e-11	1.45497e-09	0.00667282	0.000110343	0.000592365	0.00065044	0.00062721	43	3.15524e-10	1.57726e-07	0.0156926	0.000270429	0.00192833	0.00105335	0.000670692	0.183878	0.308969	0.243706	0.262708	0.277503	2586	7.813e-05	0.000542563	0.0377242	0.0121978	0.0158749	0.0365136	0.0519699	0.114965	0.124652	0.122393	0.115246	0.112179
Chrm3	220	1.44238e-11	1.45497e-09	0.00807243	0.000406525	3.4845e-05	0.0072768	0.000214878	134	3.49853e-08	5.61201e-06	0.048622	0.00134396	0.000125287	0.138666	0.00113114	0.154024	0.262191	0.353432	0.125405	0.268193	1112	4.38504e-07	7.08068e-06	0.0153994	0.0145153	0.00351624	0.0047248	0.0067292	0.115896	0.116483	0.133207	0.129235	0.12485
Pcdha1	221	1.50387e-11	1.50383e-09	0.0144839	0.00443113	3.4845e-05	0.000156803	0.00053429	5455	0.0244584	0.0962705	0.581137	0.476091	0.118884	0.0210486	0.0498058	0.0786952	0.0871188	0.130622	0.179292	0.15487	107	9.61554e-14	1.58989e-11	0.00275971	0.000752482	2.57991e-06	0.00023782	0.000536596	0.117901	0.123671	0.149329	0.128747	0.125161
St6galnac3	222	1.50437e-11	1.50383e-09	0.000110343	0.00169579	0.000180033	0.00137057	0.00405945	84	6.21748e-09	1.57868e-06	0.000241262	0.00647117	0.00104757	0.00674117	0.0157819	0.33315	0.213822	0.275421	0.212547	0.186908	1633	4.34468e-06	4.77861e-05	0.0132476	0.0180443	0.00573754	0.0142664	0.0199507	0.113436	0.110057	0.123791	0.112652	0.109112
Pcdha9	223	1.54406e-11	1.53458e-09	0.00613272	0.00118473	8.71126e-05	0.0002323	0.0013125	353	2.0244e-06	0.00012327	0.0293437	0.00754772	0.0135841	0.00261605	0.0197213	0.169306	0.209363	0.191582	0.243643	0.180674	625	1.32938e-08	3.81655e-07	0.018185	0.0108102	0.000143633	0.00326607	0.00453354	0.113204	0.116225	0.14039	0.122982	0.121149
Ano1	224	1.54897e-11	1.53458e-09	5.22675e-05	0.00310701	0.000545905	0.00368777	0.000592365	1049	8.25526e-05	0.00168836	0.00221819	0.0287254	0.0873078	0.135082	0.0197742	0.246186	0.167152	0.136758	0.124832	0.177683	319	1.71741e-10	9.64539e-09	0.000380998	0.0078475	0.000308231	0.00205482	0.00153318	0.13243	0.116866	0.133503	0.123862	0.125362
Ctnna2	225	1.61941e-11	1.59724e-09	0.00441951	0.000685286	0.000220685	0.000174225	0.00174806	4736	0.0158993	0.0720851	0.318287	0.134555	0.13362	0.01098	0.286833	0.102249	0.127208	0.127398	0.193871	0.105527	142	5.90681e-13	7.41091e-11	0.00111781	0.000330877	6.22792e-05	0.000523167	0.000422131	0.112705	0.119388	0.130778	0.116738	0.117957
Zfp804a	226	1.6411e-11	1.61147e-09	0.0019339	0.0170624	3.4845e-05	0.000644633	0.00027876	99	1.17668e-08	2.55483e-06	0.002823	0.0555401	0.000250855	0.006327	0.0014591	0.23253	0.150605	0.312862	0.208965	0.252891	1375	1.57306e-06	2.05459e-05	0.0479582	0.0355149	0.00142543	0.00577435	0.00817755	0.108295	0.110319	0.131159	0.122106	0.119873
Scube1	227	1.65653e-11	1.61946e-09	8.13051e-05	0.00034845	0.000615595	0.00151576	0.00789821	2984	0.00344547	0.024786	0.00639037	0.150485	0.0907438	0.0525043	0.440205	0.208511	0.124419	0.137934	0.152194	0.091372	176	2.95575e-12	3.00117e-10	0.000235597	0.000105192	0.000365336	0.00203983	0.00164836	0.134966	0.139071	0.132739	0.123968	0.125063
Plxnd1	228	1.67113e-11	1.62656e-09	0.00053429	0.000679478	0.00250884	0.000191648	0.00120796	7209	0.0596229	0.177629	0.161512	0.144517	0.240851	0.0607717	0.412643	0.124161	0.127327	0.112366	0.151198	0.0944882	113	1.14809e-13	1.78525e-11	0.000164654	0.000305246	0.000729945	0.00011254	0.000201363	0.169296	0.16265	0.153684	0.173531	0.167099
Lrrc3b	229	1.71804e-11	1.66493e-09	0.0138044	0.00297925	5.8075e-05	0.00062721	0.000145188	56	1.37722e-09	5.2863e-07	0.00931269	0.00789025	0.000401188	0.00211555	0.000495702	0.20316	0.208249	0.31356	0.251278	0.305087	1931	1.27607e-05	0.000118631	0.160659	0.0273793	0.00240034	0.016382	0.00840526	0.101884	0.117823	0.139087	0.122237	0.127991
Slco1a6	230	1.75144e-11	1.68991e-09	0.00559099	0.00268399	5.04757e-05	0.000365482	0.000802803	NA	ND	ND	ND	ND	ND	ND	ND	0.116213	0.0906163	0.13446	0.109405	0.11625	233	1.75144e-11	1.34517e-09	0.00559099	0.00268399	5.04757e-05	0.000365482	0.000802803	0.129524	0.134308	0.169733	0.150388	0.143427
Pak5	231	1.85821e-11	1.78287e-09	0.00388522	0.00372842	0.000104535	0.000360065	0.000435563	5956	0.032355	0.116638	0.131841	0.279752	0.0906533	0.28805	0.0551218	0.126646	0.104711	0.137016	0.103797	0.150691	126	2.00904e-13	2.84304e-11	0.00225408	0.0010099	2.83588e-05	5.66871e-05	0.000421416	0.118841	0.122774	0.138963	0.135574	0.126653
Kcnh7	232	1.86386e-11	1.78287e-09	0.00803178	0.00406525	8.71126e-05	0.00062721	0.000133573	1273	0.000163133	0.00275024	0.259513	0.164201	0.00469371	0.0421249	0.00419146	0.107241	0.120399	0.220664	0.157024	0.224285	291	1.0049e-10	6.18498e-09	0.0028718	0.00192122	0.00037793	0.000834101	0.000911225	0.12132	0.124313	0.138187	0.13104	0.130291
Sh2b3	233	1.90245e-11	1.81198e-09	0.0362737	0.000180033	0.000133573	4.646e-05	0.00601657	1535	0.00034337	0.00480205	0.203473	0.0386179	0.00926499	0.0050718	0.249532	0.117429	0.163481	0.203275	0.220975	0.111271	250	3.16091e-11	2.26326e-09	0.0254832	0.000153644	0.000426226	0.00012429	0.00207811	0.133357	0.202381	0.187262	0.205645	0.165434
Pcdha6	234	2.06852e-11	1.96173e-09	0.00187582	0.000505253	3.4845e-05	0.00315928	0.00256692	2067	0.000992414	0.0103048	0.0342495	0.0103257	0.0165706	0.360276	0.176208	0.164709	0.199727	0.185574	0.0969401	0.11898	226	1.19485e-11	9.45988e-10	0.00381846	0.00249904	2.33411e-05	0.000640527	0.00101509	0.12004	0.122179	0.145245	0.128933	0.126663
Pitpnm2	235	2.08493e-11	1.96888e-09	0.000191648	0.0512686	0.000290375	0.000150995	0.00062721	1164	0.00012027	0.00221715	0.00321812	0.738997	0.00341879	0.0378635	0.0777664	0.229173	0.0666693	0.22736	0.160669	0.141809	341	2.52564e-10	1.32722e-08	0.00204046	0.010826	0.00361686	0.000128711	0.000436847	0.122363	0.114048	0.119563	0.135567	0.129759
Prkn	236	2.18777e-11	2.05299e-09	0.000342643	0.0322084	0.000360065	0.000110343	0.00065044	20902	0.989563	1	0.943456	0.863594	0.932026	0.524467	0.68911	0.043227	0.054268	0.0452268	0.0831907	0.0701408	42	2.22045e-16	8.86797e-14	1.54688e-05	0.00515394	1.85329e-05	6.37126e-06	5.57327e-05	0.108712	0.0996751	0.108472	0.109902	0.106936
St6galnac5	237	2.19258e-11	2.05299e-09	0.00410591	0.0031709	0.000150995	6.38825e-05	0.00227654	182	1.15103e-07	1.35942e-05	0.0254868	0.00655608	0.000730153	0.00180498	0.0234372	0.173617	0.211463	0.280168	0.250474	0.175887	1015	2.47612e-07	4.38001e-06	0.0125749	0.0353316	0.00666636	0.000629669	0.0068155	0.111112	0.106022	0.11409	0.124698	0.113987
Traf5	238	2.20175e-11	2.05299e-09	0.00025553	0.00157383	0.00452985	0.000319413	0.000493638	431	3.70921e-06	0.000184987	0.0276097	0.00571161	0.0151196	0.00960852	0.0140686	0.169369	0.214443	0.186092	0.199062	0.188129	622	1.28202e-08	3.69832e-07	0.000350435	0.0191072	0.024295	0.00142153	0.00173371	0.166464	0.126229	0.123876	0.151836	0.149828
2900026A02Rik	239	2.23465e-11	2.07495e-09	0.000586558	0.00124861	0.0132701	0.000191648	0.000156803	4720	0.0156956	0.0714024	0.256332	0.309538	0.0920096	0.159276	0.0152053	0.108542	0.102702	0.137199	0.122271	0.185516	148	8.02583e-13	9.68055e-11	0.000117075	0.000276525	0.0153301	4.26281e-05	0.000337804	0.134786	0.130812	0.111638	0.139475	0.129886
Dner	240	2.27489e-11	2.10351e-09	0.000156803	0.00117892	0.000644633	0.00878675	0.000284568	699	1.91285e-05	0.00058738	0.00176544	0.0250902	0.011539	0.840438	0.00557249	0.257859	0.174066	0.196827	0.0566941	0.219341	486	2.66086e-09	9.81949e-08	0.00294243	0.00321522	0.0032247	0.000982975	0.00218945	0.117817	0.117339	0.118272	0.12438	0.119608
Spata16	241	2.30765e-11	2.12495e-09	0.00228816	0.000836281	0.00039491	0.00025553	0.00156803	9224	0.130837	0.304664	0.286353	0.126576	0.604269	0.0702447	0.353487	0.10514	0.131874	0.0743315	0.150791	0.0976074	93	4.72834e-14	9.04019e-12	0.000563553	0.000404807	3.17076e-05	0.000140682	0.000307345	0.124514	0.127274	0.142184	0.132269	0.127761
Prkcb	242	2.33791e-11	2.14392e-09	0.0170741	0.000505253	5.8075e-05	0.00364131	0.000168418	26	2.52818e-11	1.96743e-08	0.0356505	0.000248615	2.64375e-05	0.00911383	0.00015707	0.162407	0.320533	0.415852	0.200265	0.338688	3663	0.000625322	0.00306554	0.0554057	0.101567	0.0341765	0.0299561	0.0350205	0.106314	0.100711	0.111386	0.112887	0.111114
Il11ra1	243	2.34845e-11	2.14473e-09	0.00055752	0.0022417	0.00127184	0.00034845	0.00055752	1411	0.000246548	0.00375056	0.00801282	0.06384	0.0278284	0.030517	0.138153	0.205666	0.146769	0.169642	0.167072	0.125517	314	1.58802e-10	9.03371e-09	0.00341619	0.00245452	0.00312387	0.000511639	0.000198276	0.131009	0.133646	0.131719	0.146767	0.155338
Lgals2	244	2.42886e-11	2.20907e-09	0.00288633	0.000609788	0.0013125	0.00016261	0.000853703	80	5.16845e-09	1.3887e-06	0.00281973	0.00378891	0.00386409	0.00111978	0.00304313	0.235586	0.226391	0.225787	0.26582	0.233192	1871	1.08497e-05	0.000104106	0.0744885	0.00823902	0.0232618	0.00472015	0.0176802	0.150235	0.222196	0.186724	0.242849	0.195767
Astn2	245	2.50367e-11	2.26781e-09	0.00106858	0.0004646	0.00631856	0.00032522	0.00032522	1222	0.000144405	0.00253593	0.0135834	0.0261557	0.695434	0.0124458	0.00982754	0.190037	0.171367	0.0692492	0.192585	0.199543	355	3.24421e-10	1.63778e-08	0.00519599	0.00089576	0.000801621	0.00113295	0.00141148	0.1123	0.125503	0.127567	0.124868	0.12269
Hoxb13	246	2.53808e-11	2.28964e-09	0.024956	0.00016322	1.75088e-05	0.00336706	0.001403	27	2.53808e-11	1.96743e-08	0.024956	0.00016322	1.75088e-05	0.00336706	0.001403	0.173541	0.332261	0.424277	0.230054	0.257187	NA	ND	ND	ND	ND	ND	ND	ND	0.16915	0.383604	0.536269	0.222528	0.295272
Mmp28	247	2.57141e-11	2.31031e-09	0.00914101	0.00325801	6.38825e-05	0.000644633	0.00027876	2887	0.00304527	0.0226356	0.0919909	0.133859	0.019932	0.109176	0.0634519	0.137578	0.127601	0.17751	0.133054	0.147279	199	5.63604e-12	5.06455e-10	0.00951163	0.0017789	5.82588e-05	0.000339989	0.000186563	0.142297	0.162411	0.208261	0.183552	0.191672
Defa37	248	2.73438e-11	2.44683e-09	0.0209786	0.00174145	6.56226e-05	0.000717787	0.000212859	NA	ND	ND	ND	ND	ND	ND	ND	0.578068	0.615488	0.374308	0.488745	0.644973	242	2.73438e-11	2.01669e-09	0.0209786	0.00174145	6.56226e-05	0.000717787	0.000212859	0.121953	0.14297	0.177053	0.152127	0.163919
Pcdha10	249	2.76824e-11	2.46718e-09	0.00285729	0.00458793	5.8075e-05	0.000656248	0.000743361	206	1.84321e-07	1.92329e-05	0.00415941	0.0196941	0.00364475	0.00597599	0.00503058	0.225203	0.177905	0.229535	0.213598	0.219063	1072	3.22861e-07	5.4077e-06	0.0498637	0.0188788	0.00028491	0.00687879	0.00942612	0.107315	0.113359	0.13788	0.119346	0.117498
Obox1	250	2.80436e-11	2.48195e-09	0.000480226	0.00175938	0.000492892	0.000833379	0.0010858	NA	ND	ND	ND	ND	ND	ND	ND	ND	ND	ND	ND	ND	244	2.80436e-11	2.05714e-09	0.000480226	0.00175938	0.000492892	0.000833379	0.0010858	0.150972	0.137286	0.148322	0.14499	0.141376
1700001G01Rik	251	2.80718e-11	2.48195e-09	0.00718969	0.00103374	0.000423948	0.000290375	0.000412333	2180	0.00117408	0.0115606	0.0707059	0.0358074	0.0780968	0.0391099	0.0602217	0.144837	0.165689	0.141864	0.162922	0.149668	259	3.89582e-11	2.69291e-09	0.00913339	0.00192528	0.00028568	0.000314424	0.000345151	0.130132	0.1447	0.163916	0.16392	0.16192
Cntn5	252	2.8638e-11	2.52196e-09	0.00365292	0.00228816	0.000133573	0.000633018	0.000545905	6599	0.0452713	0.147326	0.30864	0.401254	0.0372454	0.181112	0.107998	0.102642	0.0937414	0.163442	0.118906	0.13365	129	2.37487e-13	3.28317e-11	0.000887722	0.000401897	0.000105206	0.000198385	0.000249166	0.118764	0.124815	0.137489	0.131055	0.128943
Pex5l	253	2.92264e-11	2.55587e-09	0.0188918	0.00171902	0.000110343	0.000267145	0.000412333	167	7.82891e-08	1.00768e-05	0.0340922	0.00557239	0.00273246	0.00351065	0.00180315	0.163612	0.214712	0.236595	0.22876	0.249952	1260	8.83674e-07	1.25929e-05	0.0660971	0.0214252	0.00109934	0.00310008	0.0119149	0.10353	0.109676	0.124025	0.119181	0.112659
Mical3	254	2.92534e-11	2.55587e-09	4.646e-05	0.000900163	0.0104884	0.000505253	0.0017829	1542	0.000347363	0.00483585	0.00228953	0.0131699	0.364628	0.195327	0.0435519	0.238498	0.18851	0.0979906	0.117064	0.156939	274	6.58248e-11	4.2968e-09	0.000218089	0.00436229	0.00286929	0.00012805	0.00281415	0.131459	0.114696	0.116868	0.13483	0.11697
Myh7	255	2.95445e-11	2.57119e-09	0.00210232	0.00579008	0.00132411	0.000284568	8.71126e-05	1573	0.000374751	0.00511445	0.0362119	0.227483	0.0468514	0.0263256	0.0101601	0.163665	0.111776	0.156445	0.172702	0.200686	296	1.10012e-10	6.65703e-09	0.0040672	0.00215406	0.00192938	0.000460949	0.000225284	0.154385	0.162359	0.16376	0.182616	0.192586
Sorcs1	256	2.97987e-11	2.58317e-09	0.0041001	0.00162029	0.000110343	0.000853703	0.000644633	63	1.80315e-09	6.15216e-07	0.00876893	0.00385692	0.000210255	0.00344279	0.00171801	0.201379	0.225844	0.327076	0.229349	0.251514	2269	3.59647e-05	0.000284614	0.0365043	0.028872	0.0151144	0.0154561	0.0212799	0.111075	0.114246	0.124905	0.124328	0.11884
Scn8a	257	2.9957e-11	2.58679e-09	0.00275276	0.00270049	0.000917586	8.13051e-05	0.000731746	2560	0.00202481	0.0169747	0.0795587	0.61943	0.212245	0.00484141	0.0191919	0.141381	0.0767146	0.114799	0.216401	0.17851	229	1.34728e-11	1.05275e-09	0.00249828	0.000311734	0.000275925	0.000313045	0.00246248	0.117022	0.126165	0.126706	0.126147	0.117086
Brinp2	258	3.00922e-11	2.5884e-09	0.00407106	0.0109297	0.000174225	0.000150995	0.00034845	240	3.62274e-07	3.24462e-05	0.0193188	0.0804837	0.00083293	0.00213226	0.00721705	0.179924	0.140435	0.280772	0.247789	0.208833	956	1.59739e-07	2.99982e-06	0.0164295	0.0137324	0.0067067	0.0022771	0.00220116	0.116254	0.117472	0.121744	0.128931	0.129159
Sdk1	259	3.0892e-11	2.63779e-09	0.000859511	0.0055694	0.00228235	0.000174225	0.000220685	613	1.16216e-05	0.000406852	0.119423	0.0109797	0.0241933	0.00644744	0.00633727	0.12982	0.19709	0.174146	0.213272	0.213808	535	5.20263e-09	1.74443e-07	0.000455365	0.0425287	0.00665918	0.000860564	0.00127723	0.104283	0.0952688	0.0992893	0.103116	0.102409
Hmcn2	260	3.09042e-11	2.63779e-09	0.00165514	0.00130088	0.000336835	0.000400718	0.00144607	5315	0.022624	0.0913853	0.217681	0.0979048	0.0127515	0.289988	0.388558	0.11407	0.135934	0.189458	0.105494	0.0958915	150	1.02419e-12	1.21243e-10	0.000515644	0.000908176	0.00113012	6.66909e-05	0.000265405	0.1289	0.126202	0.125155	0.138609	0.132053
Chst9	261	3.20928e-11	2.72875e-09	0.0146872	0.00062721	8.71126e-05	0.00188163	0.000290375	988	6.68804e-05	0.00145101	0.125872	0.0165775	0.0219251	0.0674215	0.00369434	0.128091	0.184873	0.176764	0.145332	0.231634	406	7.80675e-10	3.44725e-08	0.0130121	0.00210285	9.01465e-05	0.00195385	0.00335786	0.11125	0.119346	0.133318	0.120055	0.117237
Meg3	262	3.37422e-11	2.85804e-09	0.0112608	0.00955915	0.00159706	1.1615e-05	0.0002323	526	6.90155e-06	0.000281843	0.0663557	0.0552644	0.0547005	0.000337209	0.0101308	0.149378	0.154417	0.154699	0.314145	0.202125	548	5.86401e-09	1.91964e-07	0.0174006	0.0166505	0.00200932	0.00032918	0.000848826	0.130931	0.1314	0.154095	0.174626	0.163686
Dpp10	263	3.39596e-11	2.86552e-09	0.00248193	0.00129942	0.000246581	0.000586832	0.00100115	NA	ND	ND	ND	ND	ND	ND	ND	0.0535622	0.115776	0.100316	0.117365	0.0836044	251	3.39596e-11	2.42192e-09	0.00248193	0.00129942	0.000246581	0.000586832	0.00100115	0.115286	0.121193	0.137396	0.127695	0.122631
Larp6	264	3.41871e-11	2.87379e-09	0.00165514	0.00166095	0.000435563	0.00109181	0.000360065	208	1.9726e-07	2.03289e-05	0.00120747	0.0274786	0.00720763	0.00530931	0.00765702	0.273178	0.171891	0.211986	0.221751	0.210084	1178	6.11366e-07	9.31932e-06	0.093581	0.0041585	0.00317246	0.0138049	0.00217559	0.117069	0.157835	0.157093	0.145432	0.166534
Hmx1	265	3.45387e-11	2.89239e-09	0.00137057	0.00157964	0.0002323	0.000673671	0.00140542	6	1.23968e-14	4.44116e-11	0.000217625	0.000175108	3.58564e-05	0.000500653	0.000104989	0.33078	0.339245	0.405205	0.299607	0.359716	12687	0.401614	0.568556	0.443439	0.626086	0.240208	0.0854025	0.94285	0.0923503	0.0826154	0.105787	0.1246	0.0602255
4921515E04Rik	266	3.53799e-11	2.9517e-09	0.014476	0.00216277	2.35573e-05	0.000910476	0.00072854	NA	ND	ND	ND	ND	ND	ND	ND	0.131921	0.236739	0.213173	0.196531	0.187476	253	3.53799e-11	2.50334e-09	0.014476	0.00216277	2.35573e-05	0.000910476	0.00072854	0.113343	0.123274	0.145938	0.127632	0.128748
2610035D17Rik	267	3.69325e-11	3.06968e-09	0.00111504	0.000429755	0.00688189	4.646e-05	0.00335093	11537	0.257301	0.479097	0.440071	0.319072	0.968693	0.0355497	0.41343	0.0913223	0.102403	0.0377198	0.162232	0.0936218	82	1.41013e-14	3.05335e-12	0.000168938	7.03498e-05	0.000634437	1.85775e-05	0.000590601	0.130297	0.134186	0.124461	0.140183	0.124777
Dnah17	268	3.82838e-11	3.17013e-09	0.0133573	0.00391426	0.0002323	8.71126e-05	0.000505253	19078	0.881329	0.992362	0.506435	0.909072	0.467553	0.39306	0.902626	0.0855785	0.0489749	0.0887834	0.09519	0.0498652	52	4.62139e-16	1.59722e-13	0.0028117	0.000328402	1.841e-05	4.17155e-06	2.77888e-05	0.122389	0.133398	0.148246	0.156149	0.146092
Frs3	269	3.84322e-11	3.17058e-09	0.000586558	0.00252626	0.00422786	6.38825e-05	0.00134153	47	5.5344e-10	2.4793e-07	0.000743984	0.00099981	0.0129798	0.000489682	0.0023143	0.277308	0.267512	0.19093	0.29157	0.240888	2678	9.22382e-05	0.000618547	0.0393057	0.176097	0.0255941	0.00241412	0.0399783	0.132393	0.109609	0.138597	0.173356	0.132146
Ripor3	270	3.91656e-11	3.21912e-09	0.000865318	0.000156803	0.000714323	0.00396072	0.00142865	2880	0.00303261	0.0226022	0.207352	0.0137102	0.143462	0.145101	0.0285665	0.114481	0.188645	0.124894	0.124579	0.168395	234	1.9326e-11	1.47799e-09	0.000268512	0.000377622	0.000323938	0.00210459	0.00359	0.17236	0.168549	0.170255	0.150176	0.14468
Bhlhe40	271	4.12709e-11	3.37965e-09	0.0803468	0.000412333	5.22675e-05	0.00034845	0.000964046	5242	0.021803	0.0893019	0.147272	0.191358	0.0564026	0.0870298	0.20928	0.127137	0.119231	0.155101	0.136384	0.11647	149	8.82744e-13	1.05765e-10	0.0985732	0.000108435	1.45885e-05	0.000170916	0.000298027	0.134314	0.330581	0.410461	0.314147	0.294887
Adissp	272	4.32872e-11	3.53173e-09	0.000104535	0.00034845	0.00180613	0.00997729	0.000935008	2	8.7806e-16	9.43695e-12	9.11368e-06	3.24048e-05	0.000146312	0.00150145	6.11467e-05	0.4541	0.39767	0.336605	0.255142	0.371131	16316	0.882215	0.97122	0.297614	0.480841	0.848981	0.643497	0.983079	0.101039	0.0903839	0.0703171	0.0821523	0.0531862
Abi3	273	4.45445e-11	3.621e-09	0.00116731	0.00039491	0.0011615	0.000935008	0.00126604	1104	9.55793e-05	0.00185757	0.0138481	0.0138873	0.114492	0.00492831	0.164821	0.187957	0.187879	0.131414	0.21745	0.121437	444	1.54881e-09	6.2551e-08	0.00577147	0.00136456	0.000694414	0.0122863	0.000526116	0.165571	0.189352	0.201094	0.15361	0.206052
Gramd1b	274	4.47658e-11	3.6257e-09	0.00188163	0.00303152	0.000220685	0.000807243	0.00062721	389	2.79825e-06	0.000154623	0.0175264	0.0173955	0.00310755	0.0232836	0.0103927	0.181788	0.181996	0.232553	0.173965	0.196501	785	4.6365e-08	1.06014e-06	0.00750574	0.0126141	0.0026196	0.00215426	0.00333609	0.112933	0.110054	0.119059	0.119704	0.117611
Pdlim2	275	4.61084e-11	3.72087e-09	0.00018584	0.00103954	0.00407106	0.00133573	0.00062721	361	2.18956e-06	0.000130373	0.00768499	0.00357531	0.337425	0.00119211	0.015434	0.205221	0.228195	0.0995666	0.263721	0.185327	820	6.34627e-08	1.38922e-06	0.000828057	0.0194649	0.000944129	0.0767256	0.00220192	0.199314	0.147085	0.196994	0.1252	0.182404
Obscn	276	4.78003e-11	3.84342e-09	0.0115337	0.00520933	0.000133573	8.71126e-05	0.000981468	8133	0.0868207	0.229277	0.469519	0.305693	0.0364539	0.134253	0.376628	0.0886167	0.103531	0.161665	0.127268	0.0966695	118	1.23547e-13	1.86587e-11	0.0025289	0.00140756	0.000108746	1.38293e-05	0.000168398	0.121424	0.123827	0.135909	0.145691	0.133852
Nell1	277	4.8947e-11	3.92141e-09	0.00234623	0.000679478	0.00188744	0.00065044	0.000360065	632	1.28663e-05	0.000436907	0.0324753	0.0107305	0.0579362	0.0119689	0.00607772	0.164705	0.194513	0.149528	0.191501	0.210518	628	1.36479e-08	3.89953e-07	0.00507658	0.00407308	0.00228612	0.00331683	0.00274886	0.124114	0.126597	0.135234	0.131783	0.132815
BC021767	278	5.04414e-11	4.0266e-09	0.00179452	0.0014693	0.00134734	0.00135896	0.000150995	98	1.16177e-08	2.54819e-06	0.00765633	0.00780039	0.00154906	0.00475958	0.000812552	0.203946	0.20342	0.251765	0.21759	0.272837	1908	1.19927e-05	0.000112844	0.0161366	0.0134716	0.0599695	0.0200021	0.00516624	0.172851	0.177003	0.14309	0.167941	0.199586
Elfn2	279	5.75416e-11	4.57693e-09	0.000911778	0.028178	0.000406525	8.71126e-05	0.000929201	4175	0.0108418	0.0557524	0.0608438	0.898354	0.198062	0.00532478	0.178003	0.149617	0.050616	0.117502	0.216043	0.120556	194	4.6644e-12	4.29891e-10	0.000956174	0.00415392	9.99682e-05	0.000381481	0.000334212	0.1475	0.134048	0.170739	0.156512	0.157856
Astn1	280	5.8393e-11	4.62538e-09	0.00310121	0.00685866	7.54976e-05	0.00200359	0.000267145	2402	0.00168193	0.0150223	0.0591626	0.350255	0.0104221	0.224578	0.0155772	0.150069	0.0976931	0.202675	0.111909	0.189733	243	2.738e-11	2.01669e-09	0.00378797	0.00174645	0.000127743	0.000614697	0.000706171	0.116041	0.120127	0.137197	0.12625	0.125409
Defa42	281	5.85676e-11	4.62538e-09	0.00703977	0.0021077	8.5949e-05	0.0017376	0.00038919	NA	ND	ND	ND	ND	ND	ND	ND	0.0611093	0.0522308	0.06263	0.0489133	0.0484767	269	5.85676e-11	3.89844e-09	0.00703977	0.0021077	8.5949e-05	0.0017376	0.00038919	0.13137	0.141013	0.173691	0.143397	0.157396
Ccdc178	282	5.90134e-11	4.64406e-09	0.0138625	0.00430917	0.000104535	0.000406525	0.000342643	3438	0.0056081	0.0350021	0.220804	0.119381	0.0414693	0.115013	0.0317175	0.110824	0.127883	0.156323	0.128889	0.163691	217	8.51385e-12	7.01885e-10	0.0067986	0.00290447	6.32251e-05	0.00017333	0.000458075	0.1121	0.115896	0.133418	0.128612	0.124186
3110039M20Rik	283	5.97173e-11	4.67026e-09	0.0104535	0.00831635	4.646e-05	0.0041756	5.22675e-05	17	3.52082e-12	4.2481e-09	0.0035382	0.00385405	9.50737e-05	0.00210744	1.35403e-05	0.225653	0.223152	0.348256	0.241143	0.430008	5346	0.00514222	0.0172676	0.292952	0.201019	0.00601494	0.154689	0.0643978	0.100167	0.106335	0.154312	0.110333	0.122748
Gm20752	284	5.98441e-11	4.67026e-09	0.00619302	0.00511224	0.000284567	0.00011754	0.00083441	NA	ND	ND	ND	ND	ND	ND	ND	0.166363	0.124409	0.169742	0.114523	0.195448	270	5.98441e-11	3.9687e-09	0.00619302	0.00511224	0.000284567	0.00011754	0.00083441	0.122152	0.123414	0.143146	0.149658	0.135573
Cbfa2t3	285	5.99777e-11	4.67026e-09	0.00171902	0.0113479	0.000667863	0.00013938	0.00048783	2568	0.00204364	0.0170789	0.0284564	0.211905	0.212556	0.0100342	0.0765254	0.170176	0.11373	0.113639	0.200865	0.142528	260	4.1215e-11	2.83799e-09	0.00416929	0.00550433	0.000197095	0.000405435	0.00031671	0.126212	0.124268	0.148937	0.143264	0.145181
Gria4	286	6.15735e-11	4.77776e-09	0.0275973	0.000673671	0.00011615	0.000836281	0.000505253	2216	0.00125135	0.01212	0.40677	0.0137918	0.15512	0.0216487	0.0269238	0.0929434	0.19151	0.122981	0.178316	0.17206	283	8.8941e-11	5.62833e-09	0.00888357	0.00308656	2.26064e-05	0.00237488	0.000938079	0.114787	0.119686	0.142705	0.12094	0.125711
Usp13	287	6.4625e-11	4.99612e-09	0.00034845	0.00498284	0.000110343	0.00189905	0.00264822	1366	0.000216621	0.00340371	0.00227511	0.0655542	0.0119071	0.0416895	0.686218	0.238663	0.146432	0.191318	0.158185	0.0712805	375	4.93576e-10	2.35446e-08	0.006997	0.00631459	0.000249305	0.00320241	0.000272344	0.119244	0.119844	0.138665	0.123787	0.138141
Catsperb	288	6.48379e-11	4.99612e-09	0.00182854	0.00149939	0.000182348	0.00271817	0.000711645	NA	ND	ND	ND	ND	ND	ND	ND	0.0872882	0.0382907	0.065018	0.0331153	0.0866601	273	6.48379e-11	4.2528e-09	0.00182854	0.00149939	0.000182348	0.00271817	0.000711645	0.129312	0.130597	0.144728	0.126762	0.135479
Snorc	289	6.57193e-11	5.04651e-09	0.00173644	0.00333932	0.00337416	0.000360065	0.00013938	97	1.07269e-08	2.37707e-06	0.00614985	0.00459381	0.0153654	0.00118081	0.00063658	0.211777	0.220523	0.185451	0.264044	0.285553	1938	1.29696e-05	0.000120149	0.0195321	0.0530206	0.0159935	0.0140746	0.0063623	0.194341	0.161684	0.201212	0.205676	0.234805
Sbno2	290	6.7531e-11	5.16775e-09	0.00322897	0.00476215	0.000104535	8.71126e-05	0.00723034	614	1.16488e-05	0.000407139	0.0156477	0.0256209	0.00361546	0.00820409	0.109312	0.187158	0.172942	0.232448	0.206482	0.132528	584	8.99922e-09	2.76445e-07	0.0150276	0.0153136	0.000767438	0.00025307	0.00596127	0.123905	0.123739	0.151259	0.164004	0.132101
Kcnip4	291	6.88149e-11	5.23514e-09	0.0144781	0.00189325	3.4845e-05	0.00642891	0.000168418	1402	0.00024215	0.00370652	0.457816	0.0684201	0.00083905	0.637223	0.00350138	0.0899676	0.14555	0.270511	0.0753371	0.226191	344	2.76515e-10	1.44044e-08	0.00350035	0.00194517	0.00053006	0.000890456	0.00154899	0.117024	0.121912	0.137441	0.130578	0.124877
6530403H02Rik	292	6.88905e-11	5.23514e-09	0.0120099	0.00219524	0.00025553	0.000180033	0.000853703	19743	0.930307	1	0.811564	0.527405	0.768041	0.545214	0.63462	0.0592602	0.0825451	0.063206	0.0811323	0.0741113	58	1.16353e-15	3.54423e-13	0.0015372	0.000291495	1.33327e-05	1.07136e-05	8.42648e-05	0.118795	0.126234	0.140904	0.142008	0.13193
Adgrb1	293	6.91194e-11	5.23514e-09	0.00175967	0.00151576	0.000174225	0.00125442	0.0017829	10416	0.192404	0.396787	0.120738	0.802686	0.0851024	0.471664	0.287385	0.130134	0.0609323	0.139435	0.088441	0.105467	109	9.87808e-14	1.6139e-11	0.00100977	0.000133566	6.68446e-05	0.000182663	0.000427688	0.139464	0.156866	0.163398	0.155967	0.146582
3110082I17Rik	294	7.01486e-11	5.29502e-09	0.00267145	0.000876933	0.000406525	0.00109181	0.00101631	17873	0.781562	0.939342	0.699053	0.379015	0.586291	0.942535	0.279895	0.0679442	0.0940136	0.0769092	0.0418688	0.103816	68	4.72085e-15	1.22961e-12	0.000272674	0.000149012	3.37549e-05	7.68352e-05	0.000236574	0.136903	0.140321	0.148899	0.144111	0.137703
Zfp600	295	7.3287e-11	5.51317e-09	0.00188744	0.000342643	0.000946623	0.00109181	0.00166095	144	4.31801e-08	6.44553e-06	0.00228273	0.00217949	0.00940666	0.00253399	0.0138343	0.263164	0.265139	0.208539	0.258756	0.195351	1724	6.13928e-06	6.39625e-05	0.0580041	0.0067037	0.00658443	0.0280855	0.00826335	0.120724	0.146207	0.146419	0.129391	0.143745
Gatd3a	296	7.55979e-11	5.6678e-09	0.00625468	0.00422786	0.000174225	0.000876933	0.000284568	1075	8.87939e-05	0.0017708	0.0547401	0.0181706	0.0106848	0.105144	0.0145812	0.151418	0.182415	0.198003	0.133404	0.188809	460	1.88111e-09	7.33348e-08	0.0100492	0.0182979	0.000538887	0.000537613	0.000828686	0.178483	0.165631	0.246362	0.246421	0.23567
Fbxl7	297	7.60938e-11	5.68577e-09	0.00271791	0.00246238	0.000586558	0.00062721	0.000470408	1502	0.000315227	0.00450519	0.0633756	0.048601	0.0428079	0.0389173	0.0160697	0.147184	0.154157	0.157494	0.160002	0.183627	377	5.17629e-10	2.45597e-08	0.00307286	0.00354603	0.00069371	0.000911586	0.00147164	0.123341	0.122156	0.137372	0.132831	0.12847
Pramel47	298	7.86742e-11	5.85885e-09	0.00351953	0.00166971	0.0013839	0.000272196	0.000543252	NA	ND	ND	ND	ND	ND	ND	ND	ND	ND	ND	ND	ND	281	7.86742e-11	5.01395e-09	0.00351953	0.00166971	0.0013839	0.000272196	0.000543252	0.164253	0.175107	0.177902	0.203412	0.192264
Cpn2	299	8.00342e-11	5.94019e-09	0.000313605	0.00540679	0.00271791	0.00039491	0.000673671	888	4.56956e-05	0.00110363	0.0186811	0.0163846	0.0236324	0.00777511	0.12563	0.180021	0.18366	0.173559	0.204881	0.128547	530	4.98786e-09	1.68817e-07	0.000712642	0.0273777	0.00824589	0.00247957	0.000338517	0.205828	0.143402	0.163133	0.183501	0.219909
Tmem132e	300	8.04399e-11	5.95041e-09	0.00134734	0.0076601	0.000110343	0.00214297	0.000505253	253	5.01251e-07	4.25865e-05	0.015383	0.0165651	0.00124067	0.00900927	0.0102821	0.186282	0.184268	0.2605	0.201062	0.197372	1119	4.59811e-07	7.37832e-06	0.00609348	0.0422066	0.00252437	0.0166936	0.00243918	0.131071	0.114251	0.138953	0.122299	0.139266
Iqcj	301	8.10236e-11	5.97367e-09	0.00228235	0.00124861	0.000429755	0.000836281	0.00121377	4305	0.0118868	0.0592705	0.141601	0.085759	0.112657	0.0867877	0.0988484	0.125027	0.138981	0.131426	0.138652	0.135055	221	9.60491e-12	7.77565e-10	0.00113589	0.000997842	0.000200565	0.000590277	0.000845335	0.1286	0.12931	0.138135	0.132187	0.130219
Plppr1	302	8.18763e-11	6.01655e-09	0.0280735	0.00319993	6.38825e-05	0.000389103	0.000563328	15965	0.617209	0.830447	0.948483	0.42316	0.109495	0.815877	0.4813	0.0427197	0.0935506	0.135471	0.0600419	0.0885094	70	5.31667e-15	1.34579e-12	0.00391406	0.000551376	1.01618e-05	2.25238e-05	5.7486e-05	0.114808	0.123377	0.142202	0.138248	0.133742
Cdh12	303	8.28233e-11	6.06606e-09	0.0018584	0.00167256	0.000412333	0.00428013	0.0002323	7471	0.0666975	0.191743	0.0664345	0.347026	0.306304	0.737256	0.0325862	0.145653	0.0984597	0.102511	0.0661549	0.164837	144	6.09386e-13	7.55302e-11	0.00195599	0.000332756	6.63469e-05	0.000464413	0.000262577	0.121744	0.133633	0.148858	0.131949	0.136481
St6galnac6	304	8.4566e-11	6.13519e-09	0.000412333	0.0013125	7.54976e-05	0.022719	0.00140542	1746	0.000561833	0.00690486	0.0119115	0.0394802	0.00512037	0.628528	0.115803	0.196579	0.16169	0.223036	0.0750476	0.131608	338	2.44329e-10	1.2953e-08	0.00173183	0.00227734	0.000284233	0.00451425	0.000855017	0.165132	0.161646	0.189293	0.153086	0.174309
Egfem1	305	8.47116e-11	6.13519e-09	0.0389393	0.000940816	0.000319413	0.000836281	0.000133573	151	5.95227e-08	8.42161e-06	0.2895	0.00428043	0.00172012	0.00378754	0.000295479	0.103639	0.22647	0.257729	0.230505	0.326935	1629	4.28923e-06	4.7292e-05	0.019515	0.0143887	0.0078031	0.0134985	0.0129947	0.120939	0.126445	0.139599	0.127606	0.128324
Ahdc1	306	8.49339e-11	6.13519e-09	0.00198617	0.0070387	0.00166095	0.000180033	0.000313605	1338	0.000198637	0.00318635	0.0680929	0.093938	0.0397586	0.0436643	0.0040929	0.145297	0.136825	0.159387	0.15693	0.222017	410	8.35462e-10	3.65326e-08	0.00201699	0.00672486	0.00287219	0.000138562	0.00323859	0.133732	0.124595	0.131009	0.156112	0.130093
Mag	307	8.50433e-11	6.13519e-09	0.0055694	0.000708516	0.0021662	0.000104535	0.0014693	1227	0.000145375	0.00254259	0.00492554	0.0680384	0.0848131	0.00407912	0.26289	0.220619	0.145028	0.139001	0.226571	0.106805	439	1.44474e-09	5.90111e-08	0.0949164	0.000675714	0.001786	0.000714271	0.000399068	0.119213	0.19297	0.177533	0.192066	0.201713
Gas2l1	308	8.51495e-11	6.13519e-09	0.000847896	0.0133631	0.00113246	0.000284568	0.000360065	8825	0.113405	0.276033	0.512468	0.369531	0.30204	0.0612355	0.120217	0.0841634	0.0963336	0.102942	0.147836	0.129611	134	3.35054e-13	4.46044e-11	0.000101649	0.00385734	0.000252984	0.00019772	0.000138428	0.238938	0.173005	0.221025	0.225761	0.232749
Ctnnd2	309	8.81877e-11	6.33353e-09	0.00032522	0.00642891	0.000412333	0.00455308	0.00034845	1180	0.000125949	0.00229042	0.00158656	0.161894	0.0294654	0.2889	0.0116111	0.259641	0.12435	0.171792	0.10676	0.198162	446	1.5647e-09	6.29099e-08	0.00870206	0.00350342	0.000720295	0.00127983	0.00127259	0.101663	0.104395	0.109754	0.107838	0.107762
Dnah7b	310	8.94947e-11	6.40667e-09	0.00468666	0.00101631	0.000243915	0.00196294	0.000609788	10338	0.188731	0.392136	0.361528	0.136622	0.20163	0.379977	0.28463	0.0944126	0.125302	0.113516	0.0926162	0.102581	122	1.33623e-13	1.95242e-11	0.00106212	0.000484956	4.63511e-05	0.0003592	0.000114619	0.121335	0.124572	0.134996	0.126079	0.130932
Lingo2	311	9.12037e-11	6.50802e-09	0.00234042	0.00102793	0.000220685	0.00245077	0.00109181	1997	0.000871849	0.0093702	0.0506406	0.0430313	0.0169945	0.170655	0.0495473	0.155974	0.160382	0.185838	0.122503	0.156564	325	2.03989e-10	1.12299e-08	0.0032391	0.00156815	0.000471273	0.00100883	0.00146064	0.118075	0.124888	0.140497	0.130014	0.125673
A230057D06Rik	312	9.23007e-11	6.56519e-09	0.0103746	0.0019676	0.000119093	0.000736206	0.00080453	NA	ND	ND	ND	ND	ND	ND	ND	0.154449	0.110715	0.132599	0.136138	0.149212	284	9.23007e-11	5.80656e-09	0.0103746	0.0019676	0.000119093	0.000736206	0.00080453	0.123084	0.136511	0.162063	0.144943	0.144162
Plekhh3	313	9.36041e-11	6.62069e-09	0.00034845	0.0027876	0.000586558	0.0552642	4.646e-05	14193	0.462961	0.700651	0.389435	0.429185	0.916841	0.91316	0.0546438	0.0962504	0.092717	0.0480091	0.0485531	0.152456	79	1.15584e-14	2.5966e-12	3.93047e-05	0.000472027	3.23164e-05	0.00969638	1.14408e-05	0.295612	0.235309	0.300765	0.172251	0.329161
Mir195a	314	9.36778e-11	6.62069e-09	0.00117634	0.000601582	0.000627826	0.000545621	0.00603997	37	9.36778e-11	5.44217e-08	0.00117634	0.000601582	0.000627826	0.000545621	0.00603997	0.25917	0.281149	0.279713	0.28445	0.210106	NA	ND	ND	ND	ND	ND	ND	ND	ND	ND	ND	ND	ND
Slco3a1	315	9.77457e-11	6.87703e-09	0.000940816	0.000975661	0.00419883	0.000586558	0.000679478	90	7.78081e-09	1.85832e-06	0.00248583	0.00205048	0.0094778	0.00155245	0.00300393	0.235984	0.241822	0.197546	0.250413	0.230326	2367	4.50661e-05	0.000341886	0.0246406	0.0308665	0.0346148	0.0184555	0.0142917	0.106163	0.105	0.104407	0.107655	0.10898
Slit1	316	9.79245e-11	6.87703e-09	0.000667863	0.00680059	0.0013125	4.646e-05	0.00555778	1720	0.000540828	0.006747	0.0458156	0.123842	0.0466503	0.00548984	0.114729	0.156629	0.130312	0.156156	0.214283	0.132376	339	2.50969e-10	1.32528e-08	0.000907765	0.00489549	0.00192323	0.00012852	0.00406057	0.124401	0.116598	0.120959	0.133265	0.11748
1700010N08Rik	317	9.96137e-11	6.95794e-09	0.0116963	0.00378649	8.71126e-05	0.00116731	0.00034845	443	4.10674e-06	0.000199265	0.534638	0.0137606	0.00747832	0.00292543	0.00226532	0.0783461	0.203142	0.228155	0.272534	0.286056	815	6.22685e-08	1.36961e-06	0.0022532	0.0210461	0.000292331	0.0274126	0.00661691	0.147875	0.125735	0.169298	0.123111	0.137138
Nrros	318	9.97037e-11	6.95794e-09	3.4845e-05	0.0150705	0.000569135	0.000110343	0.0476332	4118	0.0103265	0.0538367	0.0534995	0.90404	0.0544261	0.0154008	0.2358	0.151624	0.0495195	0.151169	0.185138	0.111067	187	3.84539e-12	3.67603e-10	6.3756e-06	0.00186624	0.000512019	0.000216949	0.0308817	0.265099	0.169939	0.188635	0.201845	0.132392
Npas3	319	1.01553e-10	7.06477e-09	0.00720131	0.0095998	0.000243915	8.71126e-05	0.00109181	1355	0.00020709	0.00328033	0.345051	0.0758632	0.0067898	0.00638725	0.042237	0.0997868	0.142482	0.206846	0.208571	0.157726	397	7.0811e-10	3.19625e-08	0.00187797	0.0122079	0.00134476	0.00027782	0.00169078	0.105364	0.0999364	0.106366	0.111329	0.105678
Gm3264	320	1.01938e-10	7.06943e-09	0.00377488	0.0019339	0.00127765	0.00018584	0.000929201	35	6.56951e-11	4.03462e-08	0.0028212	0.000271916	0.00168416	0.00395983	0.000191848	0.241177	0.329091	0.258957	0.229934	0.343903	4706	0.00253326	0.00966822	0.102148	0.499071	0.0519945	0.00160164	0.310902	0.141088	0.0876928	0.160073	0.293946	0.104934
B4galnt4	321	1.05779e-10	7.31293e-09	0.000685286	0.000319413	0.0018584	0.000929201	0.00444274	8745	0.110598	0.27166	0.352383	0.0431361	0.346579	0.220087	0.347418	0.0981379	0.157286	0.0986906	0.112751	0.0986103	139	4.85575e-13	6.23339e-11	0.000125397	0.000310272	0.000375046	0.000270392	0.00103768	0.244144	0.225508	0.221737	0.228271	0.20219
Thsd7b	322	1.10551e-10	7.61912e-09	0.00289794	0.00218943	0.00039491	0.00102793	0.000685286	268	6.80832e-07	5.46063e-05	0.0186077	0.0153379	0.00373531	0.00661392	0.00597712	0.178101	0.183617	0.226778	0.20865	0.211791	1215	7.08364e-07	1.04693e-05	0.0113849	0.00998489	0.00516797	0.010105	0.00744229	0.126942	0.129475	0.145058	0.129971	0.135898
Smarca5-ps	323	1.11165e-10	7.63772e-09	0.000226822	0.0202053	0.00135187	0.000198329	0.00144544	38	1.11165e-10	6.28816e-08	0.000226822	0.0202053	0.00135187	0.000198329	0.00144544	0.340934	0.180879	0.269087	0.346853	0.26663	NA	ND	ND	ND	ND	ND	ND	ND	0.124815	0.150964	0.102804	0.178009	0.146472
Pcdha3	324	1.131e-10	7.74667e-09	0.0113421	0.00351935	3.4845e-05	0.000563328	0.00231139	9007	0.120652	0.287709	0.476331	0.347827	0.132314	0.0672467	0.318896	0.0872967	0.0985713	0.12713	0.145408	0.10141	121	1.30345e-13	1.92013e-11	0.00244678	0.000750098	2.48282e-06	0.000410694	0.000511032	0.119969	0.125412	0.151757	0.128155	0.127161
Card11	325	1.13517e-10	7.75128e-09	0.00261338	0.00302571	0.000876933	0.000156803	0.00167256	142	3.90822e-08	5.916e-06	0.00402042	0.00938561	0.00327779	0.00162585	0.0072641	0.225057	0.198117	0.231944	0.256923	0.205997	1808	8.5682e-06	8.50761e-05	0.0459985	0.0233064	0.0171138	0.00305388	0.0159266	0.107451	0.111561	0.113364	0.123013	0.11378
Grm3	326	1.16258e-10	7.9141e-09	0.00614434	0.00124861	0.00027876	0.00254949	0.000342643	845	3.81658e-05	0.000968565	0.0260724	0.0138859	0.0246658	0.0559493	0.011293	0.17276	0.191048	0.174343	0.151326	0.197212	571	8.14363e-09	2.5587e-07	0.020544	0.0061805	0.000451108	0.00318632	0.00130101	0.111803	0.118405	0.132049	0.121917	0.126585
Cntn2	327	1.18347e-10	8.03167e-09	0.000586558	0.00119054	0.0116034	0.000261338	0.000900163	1018	7.36433e-05	0.00155193	0.0252139	0.0264345	0.13894	0.00475021	0.0292464	0.172454	0.171128	0.125371	0.221864	0.168302	532	5.03284e-09	1.697e-07	0.00117652	0.00311169	0.00859564	0.00220048	0.00197039	0.154276	0.144431	0.134391	0.147904	0.149019
Gm38666	328	1.22742e-10	8.30452e-09	0.00231139	0.00114989	0.00025553	0.00214297	0.00136476	2689	0.00236714	0.0188941	0.0608372	0.0189486	0.0217592	0.291883	0.164283	0.14794	0.179869	0.176008	0.103778	0.120755	289	9.84839e-11	6.08666e-09	0.00267703	0.00409995	0.000470972	0.000514636	0.00058234	0.11328	0.110591	0.126869	0.126051	0.124936
Cux2	329	1.28498e-10	8.66757e-09	0.00297925	0.00452985	0.00253207	0.000319413	0.000191648	14123	0.456855	0.694809	0.792661	0.718524	0.900234	0.32633	0.0441692	0.0621643	0.0687661	0.0504177	0.102667	0.161231	86	2.78606e-14	5.75529e-12	0.000272627	0.00051211	0.000196063	4.12283e-05	0.000154875	0.131368	0.127362	0.133553	0.144871	0.135157
B230303A05Rik	330	1.29078e-10	8.68027e-09	0.001237	0.00117312	0.00032522	0.000917586	0.00485507	2095	0.00103419	0.0105957	0.00844734	0.0911705	0.0540089	0.0749813	0.126026	0.206868	0.13813	0.1527	0.143569	0.129064	352	3.16097e-10	1.60932e-08	0.00999135	0.000881172	0.000260939	0.000784091	0.00321607	0.116193	0.129298	0.135765	0.129918	0.122386
Otud7a	331	1.34246e-10	8.99862e-09	0.00731165	0.00140542	0.000180033	0.000429755	0.00276437	5226	0.0214938	0.0883045	0.543265	0.0183157	0.042411	0.142908	0.469778	0.0812987	0.181973	0.158325	0.124731	0.0872169	198	5.42199e-12	4.89668e-10	0.00121503	0.00537437	0.000136921	0.000157474	0.000425299	0.119753	0.113037	0.129963	0.129288	0.124583
Myo7a	332	1.34826e-10	8.99862e-09	0.00267726	0.000667863	0.00048783	0.000801436	0.00315928	1348	0.000204669	0.00325878	0.0410165	0.0240702	0.0275096	0.036323	0.0478751	0.15857	0.172631	0.169087	0.16176	0.15452	463	1.97983e-09	7.66841e-08	0.0046628	0.00172584	0.000883728	0.00136614	0.00481767	0.128361	0.136248	0.141774	0.138155	0.128107
Top1mt	333	1.35028e-10	8.99862e-09	0.00027876	0.000174225	0.00784594	0.000853703	0.00680059	1718	0.000537807	0.00671712	0.015859	0.0342585	0.0540231	0.0223021	0.252817	0.185474	0.164815	0.152772	0.176261	0.110299	373	4.86781e-10	2.33749e-08	0.000738045	0.000166625	0.0133428	0.00239923	0.00240215	0.172623	0.192171	0.137869	0.158094	0.15808
Atoh8	334	1.37618e-10	9.14374e-09	0.00179452	0.000609788	0.015326	0.000644633	0.00020907	254	5.25121e-07	4.44389e-05	0.0127697	0.00734397	0.0213693	0.00374382	0.00412509	0.189423	0.204615	0.175668	0.223847	0.221024	1269	9.48767e-07	1.34262e-05	0.0096757	0.00438779	0.0807485	0.00994705	0.00183563	0.135536	0.143696	0.11326	0.135252	0.152832
Grin1os	335	1.38594e-10	9.18111e-09	0.00404783	0.0002323	0.00102793	0.000168418	0.0139961	89	7.58659e-09	1.83229e-06	0.00353041	0.00171635	0.00425169	0.000341945	0.0248395	0.227828	0.250482	0.222195	0.30639	0.172111	2370	4.5586e-05	0.000345373	0.0889798	0.00508641	0.0158024	0.0160505	0.0613662	0.131721	0.192722	0.168275	0.167944	0.139673
Wwox	336	1.45266e-10	9.59446e-09	5.8075e-05	0.0087461	0.0139032	0.000150995	0.00225331	4900	0.0178139	0.0780654	0.0599175	0.0609728	0.555993	0.0811269	0.129588	0.14849	0.148023	0.0808632	0.140379	0.127697	190	4.05854e-12	3.81885e-10	1.6211e-05	0.0134684	0.00271235	5.9794e-05	0.00122413	0.108801	0.0979438	0.100993	0.107	0.102361
Zfp976	337	1.48613e-10	9.77917e-09	0.00756137	0.000847896	0.000389103	0.00347289	0.000284568	298	1.03331e-06	7.45335e-05	0.0163913	0.00513653	0.00762347	0.0285001	0.0037891	0.181802	0.21647	0.20427	0.166359	0.226194	1146	5.09973e-07	7.99061e-06	0.0421218	0.0101421	0.00243083	0.00892727	0.0032244	0.128896	0.148004	0.167646	0.149725	0.163681
Trpm3	338	1.48944e-10	9.77917e-09	0.00426852	0.00265403	0.000243915	0.00256692	0.00034845	2743	0.00249868	0.0195519	0.199072	0.0542036	0.0319837	0.175163	0.021426	0.11546	0.151956	0.166667	0.119184	0.17805	282	8.76384e-11	5.56551e-09	0.00170047	0.00345243	0.000299012	0.00103197	0.000749722	0.111112	0.107509	0.12038	0.113854	0.114971
Kcnj4	339	1.50966e-10	9.88271e-09	0.00187002	0.00234042	0.00347289	0.00047383	0.00034845	7911	0.0790724	0.21467	0.28141	0.155266	0.10824	ND	0.182962	0.106996	0.124397	0.134273	0.165384	0.119775	191	4.21836e-12	3.9309e-10	0.000463156	0.00105837	0.00235101	0.00047383	8.28744e-05	0.179909	0.169247	0.159317	0.180212	0.203696
4930440I19Rik	340	1.5428e-10	1.00699e-08	0.00284568	0.00415817	9.87276e-05	0.0021662	0.00101631	7138	0.0577633	0.173799	0.224261	0.145421	0.0398868	0.289751	0.355099	0.112542	0.1252	0.161465	0.104631	0.0979616	160	1.33467e-12	1.48985e-10	0.000919029	0.00222789	6.33988e-05	0.000522959	0.00018517	0.136368	0.129549	0.155864	0.139737	0.147442
Mmrn2	341	1.55207e-10	1.01007e-08	0.00610369	0.00109181	0.00214297	0.00027876	0.00065044	376	2.53128e-06	0.000144624	0.0154451	0.0126087	0.0264006	0.0144434	0.00273562	0.18454	0.190071	0.170177	0.186362	0.234081	1012	2.45193e-07	4.35007e-06	0.0344414	0.00568212	0.00569277	0.000782093	0.0144199	0.129337	0.144271	0.14425	0.166653	0.134085
Atn1	342	1.58107e-10	1.02594e-08	0.000505253	0.00148091	0.0022417	0.000551713	0.00285729	9231	0.131059	0.304921	0.0462567	0.356655	0.329691	0.125761	0.797491	0.155376	0.0975464	0.100144	0.128385	0.0608455	140	5.1002e-13	6.50077e-11	0.000549843	0.000296748	0.000475433	0.000214268	0.000260093	0.189481	0.199089	0.191713	0.204316	0.201192
Lingo1	343	1.63761e-10	1.05953e-08	0.00065044	0.0475983	0.000807243	4.646e-05	0.00236946	2363	0.00158607	0.0144033	0.0508031	0.0730025	0.0288082	0.0387439	0.168592	0.155166	0.145465	0.170373	0.162414	0.122509	302	1.25347e-10	7.39582e-09	0.000745266	0.0996614	0.00173912	1.5889e-05	0.000991007	0.123275	0.100093	0.119549	0.140866	0.122024
Lin7a	344	1.67741e-10	1.08212e-08	0.00277599	0.0042569	7.54976e-05	0.00466343	0.000679478	457	4.332e-06	0.000203755	0.00827397	0.0502064	0.00169282	0.0885885	0.00624414	0.201644	0.15326	0.248705	0.138383	0.209607	878	9.17885e-08	1.8767e-06	0.0244069	0.00671359	0.000817971	0.00428251	0.00689652	0.11219	0.120142	0.132951	0.122721	0.119979
Csmd2	345	1.72001e-10	1.10639e-08	0.00369938	0.00109762	8.71126e-05	0.00919328	0.000894356	381	2.59422e-06	0.000146359	0.0338303	0.00855531	0.000491976	0.138359	0.0106211	0.168062	0.207268	0.300643	0.128897	0.200922	996	2.08823e-07	3.76426e-06	0.00825203	0.00861305	0.00424287	0.0063845	0.00540014	0.112778	0.112403	0.119193	0.115113	0.116728
Gm3411	346	1.7388e-10	1.11524e-08	0.00135896	0.0234333	0.000191648	0.00346127	0.00013938	1416	0.000249441	0.00378119	0.0162517	0.778923	0.00502922	0.337838	0.00283272	0.187156	0.0626421	0.223327	0.099557	0.238562	436	1.38483e-09	5.69525e-08	0.00587873	0.00377983	0.001296	0.000750204	0.00143995	0.18069	0.171187	0.188752	0.198107	0.186982
Cntn3	347	1.75514e-10	1.12248e-08	0.00502196	0.00250702	0.000191648	0.00102482	0.00120335	6818	0.0499476	0.157291	ND	ND	0.0499476	ND	ND	0.154776	0.200918	0.153357	0.160816	0.155998	305	1.28531e-10	7.54888e-09	0.00502196	0.00250702	0.000134766	0.00102482	0.00120335	0.114551	0.118778	0.13815	0.124172	0.122649
Aatk	348	1.85268e-10	1.18146e-08	0.00267726	0.00561586	0.000360065	0.00101631	0.000574943	17881	0.782084	0.939576	0.594353	0.589954	0.637214	0.520122	0.35367	0.078546	0.0788976	0.0751128	0.0845085	0.0988486	80	1.17988e-14	2.61789e-12	0.000322736	0.000804032	2.61475e-05	0.000125805	7.97e-05	0.163534	0.154124	0.192318	0.173777	0.178962
Mrgpra2b	349	1.86953e-10	1.18365e-08	0.00268333	0.000425887	0.00183112	0.000574661	0.00265762	NA	ND	ND	ND	ND	ND	ND	ND	0.0208105	0.0579346	0.0954422	0.0443092	0.0409783	323	1.86953e-10	1.03701e-08	0.00268333	0.000425887	0.00183112	0.000574661	0.00265762	0.153511	0.168283	0.153413	0.16632	0.151614
Dnah7c	350	1.86975e-10	1.18365e-08	0.0182646	0.00482604	0.000191648	0.000319413	0.000592365	5069	0.0196041	0.0830489	0.348797	0.258584	0.0830248	0.0653391	0.050392	0.0982718	0.107874	0.140539	0.147191	0.154414	216	8.48801e-12	7.01885e-10	0.00614743	0.00155615	8.14276e-05	0.000206405	0.00061443	0.112375	0.118857	0.133798	0.128448	0.123359
Espnl	351	1.87212e-10	1.18365e-08	0.0170276	0.00065044	0.00721292	0.00025553	0.000156803	1097	9.41676e-05	0.0018418	0.0193402	0.0255301	0.0793461	0.0152926	0.0292949	0.183559	0.175766	0.144431	0.190221	0.171934	534	5.18866e-09	1.743e-07	0.101635	0.00149961	0.00818863	0.000674781	0.000167793	0.112735	0.161035	0.141612	0.170558	0.188032
Tspan18	352	1.91194e-10	1.20539e-08	0.00055752	0.000412333	0.00165514	0.00239269	0.00360065	3696	0.00709405	0.0412015	0.108715	0.0167027	0.149883	0.161106	0.126978	0.134155	0.184043	0.125378	0.123366	0.129941	255	3.72728e-11	2.61667e-09	0.00025076	0.00123319	0.000754615	0.00105664	0.00210378	0.134442	0.126394	0.128882	0.127178	0.12367
Asap2	353	1.92131e-10	1.20787e-08	0.000923393	0.00745103	3.4845e-05	0.00490153	0.00280502	249	4.60499e-07	3.97527e-05	0.0157866	0.0646484	3.55907e-05	0.059583	0.0122365	0.185691	0.146421	0.413625	0.148651	0.193081	1258	8.67719e-07	1.23865e-05	0.00372937	0.0105012	0.0125779	0.0068615	0.0166479	0.118773	0.112134	0.111036	0.114788	0.109356
Vstm2b	354	1.93438e-10	1.21121e-08	0.00814212	0.00651021	0.000360065	0.0002323	0.000749168	467	4.79365e-06	0.00022034	0.0184161	0.0684875	0.0175237	0.000966583	0.0205884	0.179785	0.145145	0.181122	0.267036	0.176795	947	1.48095e-07	2.80755e-06	0.0410435	0.00842038	0.000973875	0.00887595	0.00232261	0.125641	0.144693	0.17143	0.14406	0.160418
Apc2	355	1.93754e-10	1.21121e-08	0.000406525	0.00203843	0.00141703	0.00451824	0.00062721	7191	0.0589906	0.176185	0.0195817	0.110293	0.836949	0.364727	0.210125	0.178651	0.132214	0.0572167	0.0971462	0.114254	174	2.61602e-12	2.68658e-10	0.0010007	0.00129822	0.000121384	0.00100271	0.000168052	0.166248	0.163141	0.192893	0.166224	0.188589
Tbkbp1	356	1.96127e-10	1.2226e-08	7.54976e-05	0.0112549	0.000412333	0.00206747	0.00465762	2715	0.00241573	0.0190975	0.00254868	0.513627	0.224274	0.141442	0.0297814	0.244212	0.0857932	0.114687	0.128236	0.171495	290	9.85543e-11	6.08666e-09	0.000544154	0.00224571	9.71352e-05	0.00102705	0.0127177	0.193364	0.171599	0.222528	0.183398	0.146806
Cacna1h	357	2.06663e-10	1.28467e-08	0.00065044	0.00210232	0.00062721	0.00261338	0.00159706	4796	0.0165907	0.0742799	0.178412	0.0470422	0.240003	0.17644	0.0540278	0.120764	0.156953	0.112079	0.121081	0.153268	232	1.68621e-11	1.30063e-09	0.000212082	0.00315305	0.000149495	0.00104731	0.00203433	0.15687	0.132895	0.160306	0.142217	0.136539
Crb2	358	2.08732e-10	1.29391e-08	0.00634179	0.0913056	0.000609788	0.000220685	4.646e-05	281	8.15103e-07	6.23511e-05	0.0239877	0.0377864	0.00665219	0.000417073	0.0207664	0.173057	0.16086	0.208959	0.29912	0.17697	1127	4.73664e-07	7.54671e-06	0.0234048	0.453877	0.00491094	0.0191842	2.73611e-05	0.132232	0.0916561	0.150913	0.134607	0.2217
Thtpa	359	2.10835e-10	1.3033e-08	0.00065044	0.0037168	0.00741038	0.00034845	0.000586558	101	1.26975e-08	2.7023e-06	0.00522617	0.00623198	0.00447149	0.00129116	0.00210855	0.217181	0.21187	0.221946	0.262154	0.245776	2413	5.09052e-05	0.000378827	0.00742093	0.0451351	0.150827	0.0114948	0.0139283	0.130625	0.114491	0.103064	0.12671	0.125
Slc16a8	360	2.17284e-10	1.33944e-08	0.020152	0.0249955	0.0018584	4.646e-05	8.71126e-05	72	3.40161e-09	1.00442e-06	0.0152175	0.00753101	0.00375823	0.000233014	0.000866971	0.183681	0.20446	0.226333	0.331464	0.277893	2652	8.74082e-05	0.000591899	0.15979	0.42485	0.0346076	0.00259382	0.00262113	0.126572	0.0919868	0.175749	0.274151	0.27369
Kcnc1	361	2.19477e-10	1.34921e-08	0.00171902	0.00037168	0.000290375	0.00795628	0.00259595	534	7.17814e-06	0.0002884	0.0416533	0.0309763	0.00375221	0.0668097	0.0022226	0.162192	0.170384	0.231974	0.149179	0.248565	907	1.11737e-07	2.21161e-06	0.00286761	0.000587092	0.00329931	0.01096	0.0818789	0.14062	0.156108	0.139302	0.128226	0.109629
Dagla	362	2.21723e-10	1.35718e-08	0.00060398	0.0099018	0.0026308	8.71126e-05	0.00282825	997	6.88583e-05	0.00148056	0.00782787	0.0714087	0.0396786	0.00648697	0.0821613	0.202834	0.144201	0.159467	0.208089	0.140539	569	7.42834e-09	2.34214e-07	0.00397632	0.0133565	0.00469526	0.000344191	0.00248834	0.132384	0.122326	0.130982	0.154484	0.13639
Amph	363	2.21997e-10	1.35718e-08	0.0220917	0.00171902	4.646e-05	0.000836281	0.0026308	406	3.10048e-06	0.000164081	0.0605031	0.00927975	0.00332854	0.00297221	0.0467161	0.148214	0.201196	0.232993	0.236671	0.155289	965	1.65766e-07	3.08059e-06	0.0452859	0.0128041	0.000197482	0.0173483	0.00398786	0.106014	0.112773	0.132337	0.111206	0.118573
Nfatc2	364	2.2304e-10	1.35981e-08	0.000609788	0.0014693	0.016685	0.00020907	0.00124861	11505	0.255774	0.477544	0.142632	0.684078	0.756781	0.188149	0.142132	0.125879	0.0714565	0.0652648	0.118228	0.125975	131	2.59335e-13	3.53088e-11	0.000223478	0.000152983	0.00253444	3.90249e-05	0.000604765	0.133381	0.135202	0.121615	0.141791	0.128591
Sema6b	365	2.25248e-10	1.36951e-08	0.001237	0.00219524	0.000644633	8.71126e-05	0.0258782	5761	0.0286864	0.106921	0.388679	0.206592	0.0283735	0.0415485	0.465334	0.0966798	0.117166	0.172823	0.162262	0.0898707	208	6.87586e-12	5.91258e-10	0.000218009	0.00074622	0.00131078	5.11436e-05	0.00715856	0.19882	0.180715	0.172834	0.222048	0.150233
Celf3	366	2.27854e-10	1.38156e-08	0.0130727	0.00025553	0.00119054	0.0123642	8.13051e-05	250	4.70018e-07	4.04121e-05	0.0459511	0.000894816	0.0131576	0.0262773	0.00190861	0.157415	0.284593	0.19357	0.173264	0.256587	1325	1.23733e-06	1.67702e-05	0.0302028	0.0112586	0.00625499	0.0493312	0.000819458	0.138969	0.154191	0.163373	0.131368	0.196833
Fibcd1	367	2.29349e-10	1.38684e-08	0.000865318	0.00121377	0.00948365	0.000110343	0.00366454	15543	0.579443	0.800734	0.124735	0.863383	0.659969	0.271838	0.735717	0.129316	0.0547303	0.0733284	0.10729	0.0670253	91	4.08207e-14	7.97423e-12	0.000440559	9.67292e-05	0.00138172	1.2085e-05	0.000373879	0.164098	0.180913	0.152201	0.206512	0.165856
Tbc1d16	368	2.31652e-10	1.39696e-08	0.00119054	0.00276437	0.00140542	4.646e-05	0.0189557	6634	0.0459818	0.14885	0.189132	0.0716013	0.240214	0.0483791	0.587758	0.118836	0.145321	0.11184	0.155686	0.0795456	173	2.51118e-12	2.59373e-10	0.000434375	0.0027899	0.000413093	1.31886e-05	0.00384549	0.136969	0.125518	0.137285	0.160341	0.123569
Tnni3k	369	2.39299e-10	1.43917e-08	0.0016333	0.00244285	0.000156056	0.00509523	0.00133208	NA	ND	ND	ND	ND	ND	ND	ND	0.075471	0.0546772	0.101843	0.0286391	0.0597831	337	2.39299e-10	1.27239e-08	0.0016333	0.00244285	0.000156056	0.00509523	0.00133208	0.11841	0.116593	0.129314	0.113283	0.119334
Camk2a	370	2.40589e-10	1.44302e-08	0.00249142	0.0172773	0.000435563	0.000238108	0.000952431	475	4.93617e-06	0.000223375	0.0146174	0.165405	0.01024	0.00199069	0.00924749	0.187922	0.120436	0.198337	0.250106	0.201368	990	1.98299e-07	3.5962e-06	0.0119555	0.0121156	0.00222898	0.00449978	0.00673343	0.122563	0.122456	0.13636	0.130491	0.127196
Rims2	371	2.41613e-10	1.44525e-08	0.00725357	0.00110343	0.00055752	0.00109181	0.000876933	217	2.26759e-07	2.24617e-05	0.0293106	0.00304042	0.00513046	0.00851378	0.00294346	0.167733	0.230493	0.215237	0.200968	0.231457	1673	5.03216e-06	5.40251e-05	0.0222956	0.0242671	0.00534631	0.00838977	0.0192249	0.112022	0.111274	0.126736	0.121597	0.113357
Syt7	372	2.47233e-10	1.47489e-08	0.00188744	0.00562166	0.00030199	0.00018584	0.00736392	2044	0.0009538	0.0100156	0.210394	0.0342276	0.0135937	0.0154666	0.233062	0.11662	0.167635	0.193617	0.189924	0.113512	370	4.78201e-10	2.3104e-08	0.000628951	0.0139059	0.000931163	0.000397206	0.00286489	0.148146	0.121691	0.144562	0.152463	0.134738
Clvs2	373	2.51772e-10	1.49794e-08	0.00706773	0.00359485	4.646e-05	0.0210638	0.000180033	1315	0.000186707	0.0030427	0.15983	0.0212872	0.00284126	0.28041	0.0154859	0.12246	0.177141	0.238704	0.106137	0.186156	438	1.42462e-09	5.83218e-08	0.00396202	0.0125036	0.000180595	0.00915982	0.000392098	0.138013	0.128224	0.169039	0.131129	0.160767
Lhx2	374	2.52861e-10	1.5004e-08	0.00730003	0.00135896	6.38825e-05	0.0165165	0.000429755	5631	0.0268286	0.102303	0.182437	0.14931	0.0513424	0.303255	0.0936813	0.118934	0.124474	0.152648	0.103941	0.136945	206	6.74638e-12	5.85729e-10	0.0036119	0.000637019	2.20759e-05	0.00623907	0.000241178	0.147391	0.166511	0.208253	0.141559	0.177813
Myo18b	375	2.63289e-10	1.55811e-08	0.00475635	0.00543582	0.00142865	8.71126e-05	0.00146349	3551	0.00616816	0.0372787	0.108704	0.539031	0.0630138	0.0759725	0.0162663	0.132177	0.0815831	0.147121	0.142009	0.18483	266	4.68081e-11	3.15069e-09	0.00359711	0.000838584	0.00162987	2.13026e-05	0.00639871	0.114958	0.121448	0.118479	0.138731	0.112387
Greb1	376	2.70284e-10	1.59525e-08	0.00230558	0.00065044	0.00443113	0.00339739	0.000214878	821	3.4217e-05	0.000893674	0.140955	0.00219382	0.0460179	0.296977	0.00116519	0.123363	0.244433	0.153363	0.101952	0.266908	690	2.47877e-08	6.40973e-07	0.0011533	0.017446	0.00777591	0.000835318	0.00658378	0.128078	0.113146	0.117708	0.129808	0.11863
Pcdha7	377	2.72581e-10	1.60454e-08	0.00543002	0.00644052	3.4845e-05	0.00065044	0.00617918	3854	0.00811638	0.045209	0.11343	0.241896	0.00802528	0.0480124	0.638557	0.132184	0.110221	0.208715	0.156185	0.0742467	235	2.01075e-11	1.53124e-09	0.00397318	0.00235118	4.16514e-05	0.000785207	0.000849202	0.120359	0.123065	0.143476	0.128638	0.128243
Shmt2	378	2.79813e-10	1.64275e-08	0.00351354	0.00041814	0.00114989	0.00333932	0.000894356	2825	0.00282447	0.021453	0.0777195	0.0464666	0.0187591	0.244274	0.0926195	0.14137	0.155431	0.180704	0.109037	0.136569	336	2.32484e-10	1.23982e-08	0.00333954	0.000476961	0.004158	0.00099638	0.000619795	0.233026	0.300854	0.226123	0.2737	0.290979
Col22a1	379	2.85676e-10	1.67275e-08	0.0048783	0.0078924	0.000104535	0.000731746	0.00175387	8772	0.111512	0.273062	0.27272	0.450037	0.0617237	0.164549	0.327871	0.106469	0.0895858	0.147364	0.121036	0.100693	155	1.16735e-12	1.34484e-10	0.00149369	0.00160939	4.23318e-05	0.000287091	0.000370775	0.120192	0.119864	0.13592	0.12743	0.126307
Ralgps1	380	2.94937e-10	1.72243e-08	0.000734287	0.0092862	0.000360065	0.00115569	0.00188744	3808	0.0078193	0.0440797	ND	0.160468	0.00708651	0.365144	0.0748525	0.0545096	0.122412	0.206017	0.0977647	0.142814	328	2.05951e-10	1.12483e-08	0.000734287	0.00555247	0.0023088	0.000214107	0.00176921	0.124161	0.113469	0.118023	0.131603	0.119443
Msantd5f3	381	3.1447e-10	1.83169e-08	0.156164	0.0143376	0.000140458	0.000170027	0.000107709	NA	ND	ND	ND	ND	ND	ND	ND	ND	ND	ND	ND	ND	351	3.1447e-10	1.60558e-08	0.156164	0.0143376	0.000140458	0.000170027	0.000107709	0.124124	0.187398	0.245123	0.278511	0.274253
Sorcs3	382	3.18552e-10	1.8506e-08	0.00203263	0.00210232	0.00048783	0.000586558	0.00477958	214	2.12963e-07	2.13909e-05	0.00854794	0.0049994	0.00267757	0.00308006	0.0301911	0.21132	0.228372	0.249044	0.244326	0.173263	1712	5.9011e-06	6.19116e-05	0.0164689	0.0296809	0.00905301	0.00974009	0.0131375	0.114761	0.108154	0.123113	0.121985	0.117694
Cxxc5	383	3.22126e-10	1.8635e-08	0.000346486	0.000389103	0.00865318	0.000505253	0.0100412	10328	0.188225	0.391474	ND	0.184757	0.405927	0.10291	0.468568	0.109383	0.118543	0.0941637	0.134443	0.0888082	182	3.48429e-12	3.42184e-10	0.000346486	0.000101239	0.00199765	0.00025083	0.00208048	0.170103	0.183327	0.150514	0.172858	0.150094
Epha6	384	3.22452e-10	1.8635e-08	0.0059585	0.0182704	0.00144607	0.000360065	0.000104535	549	7.85052e-06	0.000306812	0.0374399	0.183407	0.0412066	0.00421077	0.000673045	0.162446	0.119706	0.15991	0.222895	0.280682	934	1.36059e-07	2.61525e-06	0.0135457	0.0116958	0.00249884	0.00407955	0.00388899	0.110851	0.111897	0.131066	0.123423	0.124043
Grip2	385	3.23435e-10	1.86433e-08	0.0073523	0.0296763	0.000592365	0.000127765	0.000360065	2538	0.00195351	0.0165187	0.187467	0.352384	0.0262529	0.0226632	0.0235498	0.118044	0.0989209	0.170326	0.174235	0.173212	348	3.01619e-10	1.55108e-08	0.00355293	0.0114122	0.00115266	0.000162991	0.000721118	0.133636	0.123844	0.143543	0.162482	0.147858
Mfsd13a	386	3.37424e-10	1.93993e-08	0.00128927	0.00128346	0.0145246	0.000859511	0.00030199	2554	0.00200232	0.0168256	0.0224303	0.0554954	0.23461	0.16588	0.0197593	0.176499	0.151018	0.110416	0.120553	0.180161	366	4.6026e-10	2.2539e-08	0.00393181	0.00158403	0.00685778	0.000326934	0.000635483	0.144748	0.154296	0.139	0.171616	0.164182
Nphp4	387	3.47435e-10	1.99232e-08	0.000818858	0.00257853	0.00133573	0.000377488	0.00605723	13097	0.369635	0.606234	0.258276	0.763828	0.621444	0.107331	0.335428	0.109034	0.0646381	0.0765535	0.133507	0.100859	128	2.33508e-13	3.25319e-11	0.000195464	0.000237273	0.000147261	0.000169691	0.00157128	0.140759	0.139575	0.1425	0.141627	0.128279
Cfap20dc	388	3.5019e-10	2.00294e-08	0.0135373	0.00574943	7.54976e-05	0.00176548	0.00062721	1889	0.000732646	0.00832358	0.238232	0.0619712	0.00357263	0.129456	0.0364181	0.11066	0.149052	0.234655	0.128446	0.163954	409	8.16924e-10	3.58092e-08	0.00607788	0.00783523	0.000399265	0.000942173	0.000951278	0.113949	0.11257	0.125731	0.121685	0.121931
Pcdha2	389	3.51977e-10	2.00799e-08	0.0144491	0.00337997	4.646e-05	0.000772398	0.00373423	12543	0.328743	0.562956	0.622014	0.311605	0.207093	0.157696	0.534115	0.0767809	0.103789	0.116247	0.124006	0.0839166	115	1.15229e-13	1.78525e-11	0.00256393	0.000790315	2.52115e-06	0.000308292	0.000530006	0.118942	0.12425	0.150383	0.128452	0.126035
Cst5	390	3.53054e-10	2.00897e-08	0.000543831	0.00136218	0.000841523	0.00398955	0.00264053	NA	ND	ND	ND	ND	ND	ND	ND	0.0721354	0.0648783	0.0716443	0.115199	0.143703	357	3.53054e-10	1.77237e-08	0.000543831	0.00136218	0.000841523	0.00398955	0.00264053	0.348423	0.302277	0.325828	0.254605	0.272155
Nol3	391	3.61552e-10	2.05206e-08	0.00335093	0.000435563	0.0136825	0.000923393	0.000365873	166	7.72465e-08	1.00025e-05	0.0093978	0.00250906	0.0439802	0.0032651	0.000955363	0.19988	0.238413	0.158189	0.230447	0.269004	2083	2.06608e-05	0.000178089	0.0259618	0.0091175	0.0335505	0.0181064	0.0183105	0.170747	0.199145	0.164016	0.180336	0.180035
Cpz	392	3.63316e-10	2.05681e-08	0.00225912	0.00260757	0.00027876	0.00231719	0.0017829	628	1.26953e-05	0.000433841	0.0136425	0.0302287	0.00659982	0.0101091	0.052508	0.188233	0.166734	0.208672	0.196559	0.152136	900	1.08466e-07	2.16353e-06	0.0116486	0.00609706	0.00179509	0.0161478	0.00233832	0.142123	0.150142	0.16567	0.1381	0.162256
Grik2	393	3.64839e-10	2.06018e-08	0.00720131	0.00260757	0.0002323	0.00203843	0.000766591	8461	0.0992859	0.252055	0.269236	0.255394	0.0980689	0.228822	0.216093	0.106623	0.108256	0.135905	0.111599	0.113314	167	2.14444e-12	2.29404e-10	0.00240694	0.00071843	8.83203e-05	0.000624634	0.000223256	0.122026	0.131355	0.15171	0.132531	0.141926
Tyro3	394	3.68114e-10	2.0734e-08	0.00586558	0.00110343	0.00359485	0.000435563	0.000679478	825	3.49783e-05	0.000908586	0.0154815	0.0480014	0.0432954	0.00765681	0.0205435	0.185938	0.154424	0.157243	0.206573	0.177903	791	5.00516e-08	1.13577e-06	0.0321298	0.00153945	0.0061561	0.00301168	0.00212506	0.129735	0.167948	0.150226	0.15926	0.163745
Plcxd3	395	3.69984e-10	2.07865e-08	0.0824027	0.000993083	0.000586558	0.000801436	0.000180033	3547	0.00614503	0.0371868	0.83311	0.0462814	0.0611673	0.091832	0.0209558	0.0572909	0.155333	0.147801	0.136817	0.177032	299	1.13973e-10	6.82776e-09	0.0179813	0.00138102	0.000482196	0.000539846	0.000282607	0.114054	0.129254	0.135578	0.134894	0.139408
Shisa9	396	3.75117e-10	2.10217e-08	0.00117892	0.01442	0.000238108	0.00196874	0.000882741	495	5.9596e-06	0.000258791	0.0073074	0.107093	0.00471959	0.0234392	0.00661997	0.206694	0.132895	0.219705	0.173783	0.209598	1062	2.9477e-07	4.98363e-06	0.0110281	0.0148568	0.00190771	0.00583709	0.00855935	0.11037	0.109006	0.118168	0.113231	0.111517
Itpkb	397	3.7674e-10	2.10595e-08	0.00055752	0.00698062	0.00699804	7.54976e-05	0.00343804	2773	0.0026285	0.0203455	0.00616759	0.19468	0.666632	0.0112707	0.153905	0.211807	0.117998	0.0731263	0.194824	0.124642	313	1.56126e-10	8.93598e-09	0.00439887	0.0032075	0.000940023	0.000119848	0.0016399	0.122878	0.12481	0.132369	0.145555	0.128926
Rhpn1	398	3.9246e-10	2.18831e-08	0.00440209	0.000615595	0.00105697	0.00266564	0.000969853	16161	0.635568	0.844817	0.395526	0.144853	0.678831	0.529015	0.921414	0.0941108	0.125144	0.0709304	0.0828737	0.0466377	104	7.47079e-14	1.27871e-11	0.000894608	0.000229787	0.000103265	0.000358444	6.80283e-05	0.197996	0.223028	0.238801	0.214609	0.247374
AI854703	399	4.00936e-10	2.22997e-08	0.000429755	0.00239269	0.00917005	0.002474	0.00032522	968	6.19804e-05	0.00137347	0.00716579	0.0323812	0.336687	0.0271952	0.00487395	0.205812	0.164779	0.100429	0.169389	0.216887	680	2.25696e-08	5.95626e-07	0.00314158	0.00523768	0.00260418	0.00634323	0.00283929	0.218966	0.205431	0.224054	0.200474	0.221701
Clasrp	400	4.07056e-10	2.25835e-08	0.00188744	0.00115569	0.00231719	0.00025553	0.00597592	1734	0.000554891	0.00686665	0.0189031	0.0520251	0.04498	0.0402817	0.0967676	0.178916	0.152436	0.156213	0.159078	0.136246	467	2.06476e-09	7.92902e-08	0.00702491	0.00150908	0.00362568	0.0002421	0.00527754	0.145949	0.164545	0.153842	0.188256	0.149347
Zdhhc18	401	4.0836e-10	2.25946e-08	0.00914682	0.0052616	0.00034845	0.00018584	0.00248561	462	4.675e-06	0.000217509	0.0185841	0.0276637	0.00526599	0.00435301	0.0362043	0.180609	0.16949	0.217716	0.223623	0.162079	1046	2.82138e-07	4.83911e-06	0.0471034	0.0157395	0.00292453	0.00142073	0.00481382	0.114873	0.124932	0.140439	0.147339	0.135784
Prkcz	402	4.09293e-10	2.25946e-08	0.00140542	0.00252626	0.00205586	0.000191648	0.00555197	2498	0.00187418	0.0161009	0.0470282	0.0492581	0.248438	0.0265055	0.0573552	0.159017	0.157736	0.11155	0.174954	0.15353	363	4.56288e-10	2.24817e-08	0.0020998	0.00357937	0.000578999	0.000250039	0.00807527	0.126482	0.123357	0.134069	0.139097	0.118567
Galnt17	403	4.10327e-10	2.25955e-08	0.000900163	0.0031709	0.000743361	0.0105348	0.00034845	126	2.45396e-08	4.18633e-06	0.00193512	0.00597742	0.00317464	0.0474293	0.000488298	0.251066	0.214603	0.234631	0.154901	0.300797	2531	6.89134e-05	0.000488951	0.029785	0.0388696	0.0150463	0.022143	0.0306778	0.113982	0.110613	0.12354	0.117776	0.113469
Slc7a14	404	4.22699e-10	2.32192e-08	0.0401879	0.000261338	0.000365873	0.00065044	0.00322316	905	4.85985e-05	0.00115174	0.558107	0.000604044	0.00435244	0.0238248	0.218312	0.0805152	0.288389	0.222549	0.173391	0.112794	755	3.63572e-08	8.64301e-07	0.0105249	0.0176365	0.00406134	0.00165779	0.00107452	0.117771	0.114523	0.123703	0.129303	0.132041
Trhde	405	4.43648e-10	2.42888e-08	0.0486611	0.000859511	5.8075e-06	0.00743941	0.00470989	667	1.58174e-05	0.000508748	0.377086	0.0072555	2.5683e-05	0.279075	0.096557	0.0966066	0.20553	0.407132	0.10635	0.13609	727	3.03072e-08	7.48189e-07	0.0198779	0.00751439	0.000750472	0.00243183	0.00398652	0.108743	0.114975	0.132734	0.123022	0.119367
Vmn1r107	406	4.4436e-10	2.42888e-08	0.0016486	0.00148049	0.000925614	0.00200661	0.00188083	NA	ND	ND	ND	ND	ND	ND	ND	ND	ND	ND	ND	ND	360	4.4436e-10	2.2122e-08	0.0016486	0.00148049	0.000925614	0.00200661	0.00188083	0.157247	0.145962	0.151263	0.150257	0.147873
4930578G10Rik	407	4.57563e-10	2.4949e-08	0.000486424	0.0156659	0.00850871	0.000164887	0.000824484	NA	ND	ND	ND	ND	ND	ND	ND	ND	0.20261	0.0301046	ND	ND	364	4.57563e-10	2.24817e-08	0.000486424	0.0156659	0.00850871	0.000164887	0.000824484	0.139692	0.115832	0.119799	0.146363	0.135135
Bin1	408	4.73931e-10	2.57781e-08	0.000267145	0.0032522	0.00260757	0.000412333	0.00982049	2343	0.0015151	0.013876	0.00587199	0.177454	0.113608	0.0201984	0.274379	0.213151	0.118943	0.131291	0.177867	0.10613	396	6.91216e-10	3.1291e-08	0.00186979	0.0013403	0.00161631	0.00100914	0.00344678	0.141604	0.144704	0.142954	0.147392	0.136041
Pclo	409	4.75937e-10	2.58239e-08	0.0119344	0.00262499	0.000168418	0.000859511	0.00203263	20657	0.981471	1	0.988189	0.725287	0.797945	0.981259	0.398002	0.0294192	0.0667649	0.0603783	0.0327065	0.0935076	76	7.72883e-15	1.80393e-12	0.00125068	0.000255836	6.76596e-06	5.53613e-05	0.000356944	0.119657	0.126835	0.144643	0.134042	0.125309
Radil	410	4.90055e-10	2.65138e-08	0.00477958	0.00065044	0.00185259	0.00065044	0.00254369	2779	0.00264269	0.0204113	0.0531079	0.0382126	0.114861	0.120895	0.0496358	0.151718	0.16054	0.130998	0.129602	0.153527	376	4.93896e-10	2.35446e-08	0.00747401	0.00101215	0.00112198	0.000317318	0.00356962	0.126062	0.142762	0.14186	0.153328	0.132066
Gm12216	411	4.91598e-10	2.65138e-08	0.00215458	0.00112666	0.00241011	8.71126e-05	0.018764	348	1.90358e-06	0.000117579	0.0298821	0.013142	0.00459988	0.00285559	0.0279442	0.1669	0.188937	0.218587	0.232778	0.168673	1291	1.06724e-06	1.48444e-05	0.00504542	0.00574247	0.0371564	0.000840287	0.0796402	0.127089	0.126108	0.11211	0.1412	0.106225
Serpina1b	412	4.92235e-10	2.65138e-08	0.00415817	0.00184679	0.000638825	0.000673671	0.00289794	4078	0.00996851	0.0524666	0.0649063	0.218832	0.0847736	0.0727176	0.103727	0.144705	0.111585	0.137585	0.141675	0.132188	286	9.49835e-11	5.94789e-09	0.00499173	0.000585821	0.000427172	0.000584054	0.00203846	0.125029	0.140589	0.143007	0.140611	0.131385
Ccdc102a	413	4.97965e-10	2.6697e-08	0.0350541	0.000615595	0.00102793	9.87276e-05	0.00443113	903	4.80239e-05	0.00114063	0.197739	0.0104653	0.0279698	0.00219802	0.0591009	0.116334	0.200629	0.171605	0.251598	0.150496	756	3.64463e-08	8.65274e-07	0.0251415	0.00320559	0.00240075	0.00114843	0.00606079	0.13668	0.165247	0.169405	0.180275	0.156254
Myo3a	414	4.98042e-10	2.6697e-08	0.0232939	0.00480861	8.71126e-05	0.00117312	0.000847896	6357	0.0401624	0.135673	0.134512	0.441863	0.0373594	0.382256	0.0878383	0.127189	0.0907646	0.16158	0.09604	0.13867	222	9.78785e-12	7.88822e-10	0.0217483	0.00090517	4.66813e-05	0.000210212	0.000599717	0.110807	0.127083	0.14158	0.134218	0.129101
Aoah	415	5.01768e-10	2.68319e-08	0.0014693	0.00103374	0.00209651	0.000406525	0.00756137	7557	0.0693947	0.197228	0.121981	0.163149	0.613665	0.025802	0.575115	0.127105	0.119221	0.0743069	0.168867	0.0774364	209	6.95254e-12	5.95005e-10	0.000864907	0.000421631	0.000239663	0.000753549	0.0012002	0.12779	0.131058	0.133835	0.128198	0.125894
Degs2	416	5.08103e-10	2.69158e-08	0.000679478	0.0123235	0.00034845	0.000354258	0.00960561	191	1.34126e-07	1.50944e-05	0.00758745	0.0100728	0.00310101	0.00242638	0.0107402	0.204202	0.196266	0.230288	0.237745	0.194488	2018	1.70774e-05	0.000151938	0.00570907	0.128323	0.00490214	0.006714	0.0863073	0.147788	0.110627	0.149583	0.145885	0.115681
Slco2a1	417	5.08328e-10	2.69158e-08	0.00337997	0.00174806	0.0010047	0.000644633	0.00259595	4083	0.0100358	0.0527662	0.63558	0.0386477	0.0306059	0.506135	0.0241024	0.0695109	0.166682	0.174672	0.0809219	0.183119	285	9.24035e-11	5.80656e-09	0.00038885	0.00313518	0.00211312	7.41567e-05	0.00754678	0.13582	0.123788	0.126054	0.145647	0.118711
Arhgap22	418	5.08362e-10	2.69158e-08	0.0062663	0.00458212	0.000940816	0.000336835	0.00109181	1149	0.00011305	0.00211012	0.0128548	0.140791	0.0815032	0.00896076	0.0167417	0.192968	0.125295	0.14051	0.203924	0.185138	652	1.79522e-08	4.94085e-07	0.0429746	0.00263974	0.000755992	0.00161339	0.00427781	0.105805	0.119664	0.125433	0.122399	0.117786
Unc5c	419	5.09634e-10	2.69158e-08	0.00481442	0.0371796	0.00013938	0.00171902	0.0002323	1890	0.000733545	0.00832577	0.0378513	0.557834	0.0169953	0.174538	0.00397666	0.160759	0.0816885	0.181817	0.120377	0.222163	445	1.55878e-09	6.28123e-08	0.0105922	0.00958018	0.000234457	0.000683558	0.00218971	0.109882	0.110344	0.127705	0.122541	0.117109
Zfhx2os	420	5.10021e-10	2.69158e-08	0.00103374	0.00561586	0.0116034	0.000447178	0.000331028	131	3.11623e-08	5.11324e-06	0.00866807	0.0082638	0.00563215	0.00128136	0.0021713	0.202146	0.20349	0.21442	0.259461	0.242852	2527	6.79615e-05	0.000482959	0.00797145	0.0574368	0.212118	0.0181863	0.00658326	0.14386	0.120668	0.103788	0.134249	0.1461
Gm53	421	5.10614e-10	2.69158e-08	0.0062721	0.00183517	0.000563328	0.00509899	0.00030199	12148	0.297775	0.526544	0.204973	0.236076	0.346386	0.363036	0.447309	0.115505	0.111402	0.0994912	0.0979215	0.0904811	137	4.49591e-13	5.85511e-11	0.00270176	0.000534282	7.99811e-05	0.00115542	2.8183e-05	0.179768	0.208243	0.245306	0.194385	0.267756
Cngb3	422	5.17924e-10	2.72364e-08	0.00716118	0.00592891	0.00103406	0.000278238	0.000830656	NA	ND	ND	ND	ND	ND	ND	ND	0.0830707	0.0895192	0.0476034	0.0925907	0.0829483	378	5.17924e-10	2.45597e-08	0.00716118	0.00592891	0.00103406	0.000278238	0.000830656	0.118321	0.119124	0.128532	0.135535	0.1297
Fam174c	423	5.30512e-10	2.78324e-08	0.00138594	0.00118696	0.00345291	0.000568298	0.00323039	46	5.30512e-10	2.47899e-07	0.00138594	0.00118696	0.00345291	0.000568298	0.00323039	0.257319	0.262446	0.228414	0.287753	0.230453	NA	ND	ND	ND	ND	ND	ND	ND	ND	ND	ND	ND	ND
Cpne5	424	5.34422e-10	2.79715e-08	0.00898421	0.00219524	0.000917586	0.000685286	0.000847896	7901	0.0789019	0.214493	0.417229	0.0976001	0.14157	0.0862051	0.452417	0.0937643	0.137056	0.126956	0.140375	0.0907129	210	6.99408e-12	5.95438e-10	0.00204424	0.00157465	0.000412991	0.000519999	0.000115106	0.12942	0.131168	0.140374	0.138755	0.149667
Rcan1	425	5.38693e-10	2.81286e-08	0.00101631	0.000853703	0.000894356	0.00420463	0.0032522	1972	0.000844752	0.0091939	0.039348	0.0962351	0.0212031	0.0814918	0.0458941	0.16003	0.135532	0.177275	0.140091	0.155798	471	2.1936e-09	8.35243e-08	0.00167905	0.000555184	0.00270617	0.00402784	0.00517993	0.130922	0.138545	0.127716	0.12507	0.123405
Sema6d	426	5.42592e-10	2.82657e-08	0.00267145	0.00680059	0.0020152	0.000220685	0.00132411	139	3.80403e-08	5.88256e-06	0.00558628	0.0174632	0.00810888	0.000463805	0.00385811	0.214302	0.179839	0.202587	0.307442	0.226433	2407	5.01207e-05	0.000373918	0.0341682	0.0348318	0.017099	0.0166871	0.0233589	0.112431	0.111991	0.122919	0.123572	0.117735
Hhipl1	427	5.52544e-10	2.87068e-08	0.00210812	0.00195713	0.00103374	0.000220685	0.0116034	435	3.77496e-06	0.000186535	0.0219573	0.00942902	0.00928923	0.00203015	0.0843236	0.176659	0.199787	0.200205	0.244932	0.140963	1190	6.45496e-07	9.74043e-06	0.0067683	0.0144423	0.00737381	0.00387791	0.014151	0.143533	0.13506	0.142572	0.149811	0.135288
Lrrc26	428	5.53646e-10	2.87068e-08	0.000924178	0.00169774	0.00292111	0.000453737	0.00526367	48	5.53646e-10	2.4793e-07	0.000924178	0.00169774	0.00292111	0.000453737	0.00526367	0.281035	0.258929	0.240227	0.308545	0.220934	NA	ND	ND	ND	ND	ND	ND	ND	ND	ND	ND	ND	ND
Tsbp1	429	5.68939e-10	2.9431e-08	0.00415237	0.00867641	0.00027876	0.000714323	0.00157383	29	3.68909e-11	2.73438e-08	0.00156917	0.00410452	0.000120655	0.00229635	0.000287344	0.259475	0.226449	0.365298	0.246014	0.326371	7013	0.0224042	0.0573573	0.206218	0.198317	0.0967315	0.0201027	0.379378	0.100765	0.101214	0.108951	0.124244	0.0931067
Gipc3	430	5.70426e-10	2.94393e-08	0.0283697	0.000267145	0.000865318	0.000935008	0.00184679	527	6.91004e-06	0.000281843	0.110099	0.00414789	0.0144043	0.00271825	0.038381	0.132638	0.221263	0.186265	0.233839	0.160255	1113	4.402e-07	7.10168e-06	0.034247	0.00258422	0.00383218	0.0222062	0.00333327	0.152806	0.20975	0.200686	0.162067	0.203874
Prex2	431	5.75748e-10	2.9645e-08	0.00735811	0.0196003	3.4845e-05	0.00430917	0.000528483	8676	0.107613	0.266429	0.43218	0.675623	0.0258243	0.638214	0.079765	0.091415	0.0716949	0.171031	0.0747055	0.141048	152	1.05383e-12	1.23787e-10	0.00154258	0.0034788	1.0135e-05	0.000542541	0.000327675	0.120237	0.11662	0.142724	0.124928	0.127051
Hs3st5	432	5.85461e-10	3.00753e-08	0.00407106	0.00116731	0.00034845	0.00986114	0.000714323	842	3.77311e-05	0.000960936	0.00707584	0.0152763	0.00635041	0.298861	0.0271132	0.205651	0.184594	0.208688	0.104553	0.169401	843	7.36001e-08	1.56605e-06	0.0449149	0.00524537	0.00239704	0.00316955	0.00170789	0.103654	0.113612	0.117071	0.115841	0.118561
Vwc2	433	6.31106e-10	3.23453e-08	0.0017829	0.0131192	5.22675e-05	0.0688189	0.000150995	633	1.29498e-05	0.000439046	0.0282789	0.0290644	0.00219117	0.579474	0.00141852	0.169194	0.16843	0.246873	0.0783991	0.261748	918	1.23391e-07	2.41304e-06	0.00434482	0.0479166	0.000389958	0.0203945	0.00338218	0.127202	0.109704	0.145863	0.115964	0.129053
Speer6-ps1	434	6.32567e-10	3.23455e-08	0.0825186	0.00146326	0.000495852	0.000547451	0.000388605	NA	ND	ND	ND	ND	ND	ND	ND	0.114309	0.0899223	0.114779	0.118848	0.109729	390	6.32567e-10	2.90754e-08	0.0825186	0.00146326	0.000495852	0.000547451	0.000388605	0.115912	0.163159	0.17655	0.175297	0.179661
Celf4	435	6.38696e-10	3.25838e-08	0.00542421	0.00303732	0.000243915	0.00372842	0.000859511	630	1.27913e-05	0.000435735	0.0767085	0.0191948	0.00103311	0.0838552	0.0114313	0.142178	0.178513	0.264082	0.139841	0.192519	992	2.01224e-07	3.64033e-06	0.00587185	0.011482	0.00914493	0.00336985	0.00479022	0.122147	0.11599	0.117998	0.127865	0.124171
Zbtb9	436	6.6182e-10	3.3686e-08	0.00480281	0.00360646	0.000156803	0.000766591	0.00644052	519	6.72725e-06	0.000278617	0.0518899	0.0155355	0.0067981	0.00657356	0.0184383	0.152377	0.184078	0.206773	0.207719	0.179497	1098	3.86714e-07	6.32396e-06	0.00769106	0.0172814	0.00071786	0.00731767	0.0308385	0.125419	0.119052	0.145116	0.125814	0.114506
1700110I01Rik	437	6.82675e-10	3.4668e-08	0.0045389	0.00473983	0.000405691	0.0048198	0.000330224	NA	ND	ND	ND	ND	ND	ND	ND	ND	0.161456	0.323369	0.164908	0.161266	394	6.82675e-10	3.10609e-08	0.0045389	0.00473983	0.000405691	0.0048198	0.000330224	0.156611	0.14526	0.172884	0.150669	0.176555
Myl6b	438	6.8914e-10	3.49164e-08	0.004797	0.0042569	0.00109181	0.000412333	0.00152737	1251	0.000155139	0.00265888	0.0999035	0.046198	0.0159473	0.00869762	0.0517327	0.135401	0.155515	0.183443	0.199913	0.152578	663	1.93596e-08	5.23993e-07	0.00398579	0.00723859	0.00455797	0.0023554	0.00208558	0.255017	0.231103	0.249489	0.27761	0.283052
Plec	439	6.94912e-10	3.51287e-08	0.00740457	0.000859511	0.000156803	0.0033277	0.00426852	7667	0.0729041	0.204214	0.159016	0.105914	0.0928965	0.18868	0.66669	0.122908	0.133856	0.137318	0.118149	0.0728849	205	6.69237e-12	5.8386e-10	0.00423842	0.000513908	5.32334e-05	0.00128736	0.000507446	0.129732	0.1474	0.169279	0.139466	0.147512
Cotl1	440	7.02024e-10	3.54075e-08	0.00600496	0.001086	0.0182936	0.00062721	0.000191648	1205	0.000137672	0.00245175	0.0342774	0.0282329	0.218049	0.0163436	0.00824498	0.163382	0.168532	0.113593	0.183244	0.202243	657	1.85827e-08	5.0755e-07	0.0150871	0.00251506	0.00986434	0.00208337	0.000790003	0.129126	0.146912	0.133318	0.148817	0.158817
Slc16a3	441	7.12228e-10	3.58407e-08	0.00540679	0.0051106	0.000609788	0.000615595	0.00140542	516	6.69028e-06	0.000278613	0.0153752	0.0413014	0.00842404	0.00722651	0.0170672	0.190068	0.162426	0.207504	0.212045	0.187098	1141	5.0447e-07	7.934e-06	0.0291857	0.0101767	0.0037415	0.0045684	0.00581268	0.142136	0.15935	0.17605	0.172672	0.168631
Stk32c	442	7.51563e-10	3.77346e-08	0.00653925	0.000847896	0.000673671	0.00175967	0.00235785	8443	0.0986467	0.250951	0.224083	0.0638554	0.209707	0.186084	0.590479	0.112216	0.146788	0.114154	0.117593	0.0781321	212	7.05699e-12	5.95438e-10	0.00258717	0.00082561	0.000203872	0.000654891	0.000281822	0.125993	0.132992	0.141804	0.134429	0.139732
Cbln4	443	7.67263e-10	3.84359e-08	0.0121435	0.00429755	0.000133573	0.00132411	0.00171902	12	3.19702e-13	5.72666e-10	0.00278327	0.000534285	2.01374e-05	0.000175953	0.000489202	0.2326	0.285163	0.412444	0.324688	0.288171	13088	0.451075	0.619023	0.457011	0.644657	0.193148	0.515673	0.243805	0.0917946	0.0788382	0.115917	0.0876526	0.109956
Vdr	444	7.93569e-10	3.96002e-08	0.0002323	0.00429755	0.00260757	0.00103374	0.00612692	172	8.95261e-08	1.11882e-05	0.000824923	0.00766563	0.0179815	0.00262017	0.012904	0.280648	0.204838	0.179908	0.239147	0.189403	2266	3.5786e-05	0.000283574	0.0104313	0.0449306	0.0102234	0.0263239	0.0412817	0.124338	0.112362	0.124503	0.116764	0.113064
Ptprs	445	7.94073e-10	3.96002e-08	0.00027876	0.00430917	0.0040246	0.00422786	0.000807243	10077	0.17357	0.36998	0.187296	0.287841	0.789282	0.23897	0.0902462	0.120083	0.106878	0.0626014	0.112741	0.140864	168	2.26326e-12	2.40683e-10	6.13861e-05	0.00120411	0.0003953	0.00138822	0.000557548	0.167425	0.139823	0.149494	0.138632	0.146436
B4galt6	446	7.97146e-10	3.96643e-08	0.190178	0.00032522	0.000150995	0.000917586	0.0019339	49	8.16858e-10	3.57125e-07	0.28139	0.000453012	0.000286158	0.000344141	0.00135738	0.103612	0.303466	0.322644	0.314827	0.261344	4692	0.00248327	0.00950572	0.165445	0.0307825	0.0148761	0.16976	0.0998593	0.101341	0.116253	0.122382	0.101092	0.106048
Hoxaas3	447	8.02716e-10	3.98521e-08	0.00058686	0.0143213	0.00305475	0.000640186	0.00101631	2056	0.000972495	0.0101497	ND	0.0195721	0.00932531	ND	0.0704052	0.228835	0.179554	0.201118	0.17707	0.144094	666	2.00409e-08	5.39994e-07	0.00058686	0.0806989	0.0237953	0.000640186	0.000932051	0.159493	0.111201	0.123238	0.158592	0.154743
Cacna2d2	448	8.20789e-10	4.06584e-08	0.00555778	0.0241592	0.00041814	0.000150995	0.00202101	9472	0.14241	0.322936	0.0814474	0.817959	0.58683	0.064814	0.250436	0.143718	0.059834	0.0797795	0.150026	0.11129	178	3.22489e-12	3.23786e-10	0.00570816	0.00373654	3.78998e-05	7.46247e-05	0.000556117	0.11786	0.120013	0.14256	0.139235	0.129437
Igsf21	449	8.2745e-10	4.0897e-08	0.000876933	0.00479119	0.00055752	0.00591204	0.00124861	1372	0.000222048	0.00347374	0.0262924	0.0829936	0.00818259	0.148718	0.0197511	0.177323	0.143937	0.212687	0.126841	0.185794	635	1.5576e-08	4.40145e-07	0.00214307	0.00479368	0.00333575	0.00338074	0.00433462	0.122872	0.117281	0.119738	0.119646	0.117954
Dydc2	450	8.73986e-10	4.31011e-08	0.045194	0.000917586	0.000644633	0.00329286	0.00020907	11751	0.270345	0.494223	0.263113	0.490117	0.406871	0.475503	0.0888264	0.107037	0.0850016	0.0923582	0.0862633	0.138486	157	1.25641e-12	1.42913e-10	0.0258472	0.000119047	9.19654e-05	0.000506241	8.20489e-05	0.138043	0.214288	0.218696	0.190937	0.22067
Vmn1r131	451	8.77346e-10	4.31709e-08	0.00205234	0.00667997	0.000194023	0.00105293	0.00659971	NA	ND	ND	ND	ND	ND	ND	ND	ND	ND	ND	ND	ND	413	8.77346e-10	3.80861e-08	0.00205234	0.00667997	0.000194023	0.00105293	0.00659971	0.125011	0.117803	0.135282	0.128387	0.118331
Pcdha5	452	8.91001e-10	4.37458e-08	0.0221382	0.00427432	2.90375e-05	0.00589462	0.0011615	7723	0.0742042	0.206368	0.924555	0.246541	0.0159824	0.671256	0.0829039	0.0462498	0.108988	0.184632	0.0713952	0.139586	186	3.82259e-12	3.67377e-10	0.00297129	0.00137816	1.39325e-05	0.000744381	0.000954732	0.120618	0.124361	0.146392	0.127326	0.126131
Tox	453	8.95982e-10	4.38114e-08	0.00909455	0.00292698	0.00027876	0.00173644	0.0014693	2021	0.000920449	0.00977188	0.0909403	0.0469502	0.024963	0.0454702	0.0694425	0.137085	0.155174	0.172675	0.156053	0.144466	498	3.21707e-09	1.15738e-07	0.00954797	0.00455499	0.000468955	0.00264382	0.00151363	0.110911	0.114767	0.127649	0.117684	0.120769
Rab3c	454	8.96285e-10	4.38114e-08	0.0106684	0.0086648	0.000150995	0.00109181	0.00124281	2058	0.000973184	0.0101497	0.154552	0.0483474	0.00164882	0.249658	0.117838	0.123432	0.156014	0.261861	0.10927	0.131132	482	2.56839e-09	9.54407e-08	0.00695833	0.0167959	0.00262114	0.000285654	0.000720526	0.113672	0.109328	0.117836	0.127598	0.1232
Mlph	455	9.00093e-10	4.39008e-08	0.00357742	0.000615595	0.00946042	0.00141703	0.000644633	293	9.68764e-07	7.10702e-05	0.00975169	0.00716199	0.108555	0.00247769	0.00341623	0.202683	0.212296	0.133423	0.247415	0.236425	1671	5.01272e-06	5.38808e-05	0.0271225	0.00461604	0.0083675	0.0405642	0.0109276	0.123966	0.141789	0.135799	0.11985	0.13312
Fhad1	456	9.47257e-10	4.60998e-08	0.0135489	0.00626049	0.000964046	0.000133573	0.00184679	11442	0.251903	0.472937	0.648955	0.413609	0.145955	0.10045	0.48624	0.0747152	0.0943212	0.126728	0.137052	0.0880521	161	1.3892e-12	1.54115e-10	0.00223465	0.0013323	0.000428136	3.90215e-05	0.000264222	0.122759	0.125337	0.130937	0.142725	0.133306
Galnt16	457	9.59878e-10	4.66118e-08	0.00319993	0.000307798	0.00065044	0.0042569	0.0075091	91	8.13449e-09	1.92144e-06	0.00280877	0.00114776	0.00147311	0.00781231	0.00639166	0.235015	0.263054	0.255042	0.205101	0.210812	3407	0.00039983	0.00210787	0.083153	0.0113059	0.0261072	0.0428483	0.106795	0.104071	0.116795	0.111646	0.108494	0.102314
Nav2	458	9.67508e-10	4.68798e-08	0.00109181	0.00400718	0.00285148	0.000389103	0.0042569	18949	0.87147	0.987936	0.539746	0.417401	0.657177	0.537664	0.894984	0.0815263	0.0915743	0.0723021	0.0816911	0.0502827	99	5.89365e-14	1.05921e-11	0.000132797	0.000741944	0.000314186	3.42793e-05	0.000375648	0.113381	0.107917	0.110577	0.118129	0.110014
Sdc3	459	9.89816e-10	4.78562e-08	0.000104535	0.00199213	0.00662636	0.00140542	0.0109355	2798	0.00270878	0.0207799	0.0011603	ND	0.203442	0.203559	0.158861	0.264638	0.123693	0.115033	0.115016	0.122058	458	1.83252e-09	7.17518e-08	0.00223156	0.00199213	0.00288678	0.0004795	0.00696253	0.147306	0.148444	0.144741	0.163126	0.13608
Lrfn2	460	1.01415e-09	4.89259e-08	0.00462858	0.00516868	0.00111504	0.000243915	0.00335093	2989	0.0034828	0.0250126	0.246303	0.0574714	0.0646876	0.0214262	0.104348	0.110146	0.149738	0.146641	0.175732	0.134035	392	6.73862e-10	3.08159e-08	0.00152664	0.00738864	0.00115895	0.000446805	0.00234338	0.123101	0.115485	0.124402	0.128867	0.121064
Epha5	461	1.02381e-09	4.91905e-08	0.0293221	0.000528483	8.71126e-05	0.00102793	0.0158835	3494	0.00592798	0.0364166	0.0573109	0.0426263	0.0354173	0.161649	0.308382	0.154644	0.163212	0.168599	0.124345	0.103976	350	3.04548e-10	1.55936e-08	0.0689635	0.000614858	5.39933e-05	0.000412812	0.00587627	0.102151	0.123837	0.134886	0.125894	0.114136
Lrrc4c	462	1.02406e-09	4.91905e-08	0.00406525	0.00124861	0.000981468	0.00416398	0.00106277	8591	0.10489	0.262256	0.196594	0.113144	0.302335	0.447261	0.122009	0.116234	0.132021	0.10308	0.0895414	0.129904	218	9.12598e-12	7.48914e-10	0.00160529	0.000756603	0.000210335	0.000726574	0.000577145	0.119994	0.126252	0.142705	0.128627	0.130005
Egln1	463	1.03864e-09	4.97827e-08	0.0443984	0.00378649	0.00062721	0.00058075	0.000365873	5196	0.0211379	0.0873433	0.431293	0.199775	0.0986914	0.103614	0.0313529	0.0928286	0.118172	0.138383	0.137024	0.170067	278	7.75886e-11	4.99793e-09	0.0154108	0.00144652	0.000344158	0.000276052	0.000559003	0.125057	0.147072	0.161524	0.163851	0.156512
Dnah10	464	1.05391e-09	5.03491e-08	0.000360065	0.0118183	8.71126e-05	0.00862414	0.00712581	2267	0.00137063	0.0129788	0.00234796	0.163825	0.0251006	0.210726	0.28174	0.241396	0.121202	0.171911	0.114019	0.10532	450	1.63265e-09	6.50598e-08	0.00730696	0.0074645	7.90801e-05	0.00383134	0.00227199	0.118253	0.118133	0.143137	0.121839	0.124709
Col6a1	465	1.05499e-09	5.03491e-08	0.00055752	0.00768914	0.00324059	0.000354258	0.00463439	528	6.98112e-06	0.000283666	0.0117242	0.0223354	0.00912558	0.00692925	0.0419666	0.193066	0.175104	0.200236	0.208254	0.158022	1189	6.42533e-07	9.70387e-06	0.00232628	0.031403	0.0257852	0.0023261	0.00897811	0.167269	0.132365	0.134974	0.16727	0.148928
Mir497b	466	1.06836e-09	5.0878e-08	0.00188221	0.000986325	0.0010583	0.00134325	0.0087672	51	1.06836e-09	4.50284e-07	0.00188221	0.000986325	0.0010583	0.00134325	0.0087672	0.244446	0.264826	0.262554	0.254956	0.199693	NA	ND	ND	ND	ND	ND	ND	ND	ND	ND	ND	ND	ND
Tmc8	467	1.0739e-09	5.10323e-08	0.0118589	0.00841507	0.00142284	0.000156803	0.00104535	2566	0.00204069	0.0170645	0.025466	0.210917	0.0147976	0.149065	0.0829067	0.175836	0.116543	0.191161	0.126727	0.143217	441	1.52435e-09	6.19811e-08	0.0481172	0.003734	0.00691314	3.32387e-05	0.000840833	0.135903	0.180136	0.169282	0.275773	0.207614
Ttc7	468	1.09869e-09	5.20986e-08	0.000522675	0.000935008	0.0119751	0.00288052	0.00141703	9457	0.141405	0.321164	0.225451	0.0992141	0.226361	0.932598	0.132656	0.114466	0.13869	0.114341	0.0455086	0.130323	200	5.86448e-12	5.2436e-10	0.000114916	0.000605077	0.00548215	0.000223214	0.000768169	0.141879	0.132491	0.120164	0.138098	0.131157
Kcnt2	469	1.1396e-09	5.39231e-08	0.0212671	0.00210232	0.000191648	0.00184679	0.00157383	18243	0.812395	0.956636	0.293933	0.745285	0.811105	0.343767	0.801329	0.103612	0.0653108	0.0594532	0.0985244	0.0603676	110	1.04882e-13	1.69815e-11	0.00886291	0.000198713	8.37804e-06	0.000374426	0.000136195	0.113065	0.130233	0.144546	0.127416	0.131916
1700030C10Rik	470	1.18294e-09	5.58551e-08	0.000104535	0.000412333	0.113432	0.0011615	0.00457631	68	2.65787e-09	8.40159e-07	0.000115588	0.000763296	0.20811	0.00151663	0.00235477	0.341403	0.273549	0.115221	0.251359	0.237765	4254	0.00143704	0.00606681	0.0233989	0.0286145	0.11055	0.05245	0.15736	0.167627	0.162807	0.130542	0.148396	0.121828
Mcf2l	471	1.23258e-09	5.80754e-08	0.0014693	0.00319993	0.000847896	0.00118473	0.00576685	4434	0.0129986	0.0629395	0.0873215	0.0529905	0.122095	0.101608	0.2331	0.140044	0.153282	0.13102	0.135986	0.112739	331	2.18965e-10	1.18452e-08	0.00120207	0.00440857	0.000427606	0.00080445	0.00209652	0.122335	0.116426	0.126956	0.124135	0.119825
Caskin1	472	1.23812e-09	5.82128e-08	0.00103374	0.0101515	0.00443693	0.000679478	0.000865318	2380	0.00162621	0.0146625	0.0272338	0.159768	0.0375754	0.0122624	0.360062	0.169691	0.121905	0.160992	0.191788	0.0974149	499	3.21996e-09	1.15738e-07	0.0025319	0.00619507	0.00956384	0.00357503	0.000152343	0.164562	0.15265	0.146982	0.159924	0.205516
Ralyl	473	1.25448e-09	5.88573e-08	0.00368777	0.00285148	0.000435563	0.00256692	0.00236365	588	9.77079e-06	0.000356244	0.0193843	0.0214824	0.00576691	0.0230567	0.0189255	0.178845	0.176045	0.213128	0.174126	0.179499	1179	6.1619e-07	9.38489e-06	0.0143347	0.00960982	0.00394574	0.00781615	0.00880982	0.12296	0.129936	0.148598	0.133725	0.131495
Celf2	474	1.2832e-09	6.00775e-08	0.00518029	0.00782271	0.000243915	0.00109181	0.00264241	10801	0.212588	0.422797	0.275436	0.355586	0.176169	0.232747	0.338384	0.106207	0.0978929	0.119638	0.111392	0.099561	175	2.79919e-12	2.85836e-10	0.00154623	0.00201253	5.32458e-05	0.000313309	0.000551935	0.107746	0.106803	0.121952	0.113908	0.111623
Dcst1	475	1.29135e-09	6.03319e-08	0.0102735	0.00547648	0.00605723	0.000121958	0.000691093	559	8.21897e-06	0.000314972	0.028233	0.0535606	0.0264072	0.000338753	0.062697	0.169208	0.15155	0.171076	0.314907	0.147245	1223	7.42347e-07	1.08999e-05	0.0355336	0.00848186	0.019959	0.0107218	0.000724326	0.133515	0.154055	0.141767	0.150672	0.191511
Atp2b2	476	1.29733e-09	6.04837e-08	0.000836281	0.0134211	0.00450662	0.000243915	0.00234042	1157	0.000115507	0.00214172	0.00756762	0.276179	0.127451	0.00413441	0.0206499	0.209731	0.105828	0.12856	0.228987	0.179681	783	4.58962e-08	1.0521e-06	0.00676834	0.00518988	0.00285699	0.00220448	0.00796205	0.12103	0.123656	0.13009	0.131594	0.119488
Hoxc9	477	1.30557e-09	6.07406e-08	0.00062721	0.00128927	0.000917586	0.0390148	0.0010047	5500	0.0249762	0.0975002	0.560091	0.0209089	0.0600062	0.516753	0.0980468	0.0805454	0.180007	0.150073	0.084015	0.136372	301	1.17684e-10	7.00338e-09	6.28775e-05	0.00422994	0.000979628	0.0109603	0.000663279	0.319798	0.203337	0.240112	0.180971	0.250517
Vmn1r252	478	1.32157e-09	6.13563e-08	0.00132025	0.00231251	0.00282623	0.00165403	0.0020664	NA	ND	ND	ND	ND	ND	ND	ND	ND	ND	ND	ND	ND	435	1.32157e-09	5.44754e-08	0.00132025	0.00231251	0.00282623	0.00165403	0.0020664	0.164589	0.157405	0.156699	0.158694	0.15376
Tns1	479	1.3297e-09	6.16049e-08	0.00134734	0.00365292	0.00721292	0.000238108	0.00351354	12784	0.343932	0.577926	0.2485	0.306482	0.36284	0.267176	0.506765	0.109882	0.10345	0.0979397	0.107701	0.0855489	154	1.132e-12	1.31254e-10	0.000376896	0.000892527	0.00179127	3.39086e-05	0.00051236	0.126205	0.121809	0.118373	0.139665	0.124618
Orm1	480	1.34101e-09	6.19993e-08	0.00251793	0.00271476	0.00307116	0.000334976	0.00426435	55	1.34101e-09	5.24091e-07	0.00251793	0.00271476	0.00307116	0.000334976	0.00426435	0.241819	0.239253	0.235089	0.318612	0.224254	NA	ND	ND	ND	ND	ND	ND	ND	0.141213	0.145054	0.0784501	0.120505	0.219667
Cdc42ep1	481	1.34753e-09	6.2111e-08	0.0136476	0.000174225	0.000180033	0.0102444	0.00687609	749	2.52987e-05	0.000724729	0.0292755	0.0033614	0.00692099	0.193247	0.0257064	0.16768	0.227391	0.206632	0.117635	0.171094	977	1.81692e-07	3.33882e-06	0.049894	0.0016848	0.000849857	0.00517335	0.0238783	0.141596	0.21079	0.225899	0.187096	0.156268
Podnl1	482	1.34902e-09	6.2111e-08	0.00551713	8.13051e-05	0.0141297	0.0002323	0.0205063	506	6.3852e-06	0.000271245	0.00476916	0.00218995	0.0463662	0.00380785	0.338021	0.219567	0.245882	0.153489	0.226937	0.0985166	1183	6.26946e-07	9.51645e-06	0.0968059	0.000698369	0.0334668	0.00230027	0.0073409	0.135794	0.273981	0.162709	0.23617	0.202739
Sp9	483	1.37044e-09	6.29666e-08	0.00995987	0.00192228	8.71126e-05	0.000412333	0.0447004	843	3.78925e-05	0.000963903	0.016028	0.0312011	0.0150143	0.00169385	0.439672	0.192051	0.1723	0.194022	0.264821	0.0912426	924	1.29315e-07	2.51248e-06	0.0599045	0.00431314	0.000117781	0.0127572	0.0152407	0.128985	0.170717	0.235159	0.153376	0.150575
Akna	484	1.37638e-09	6.31088e-08	0.000615595	0.000290375	0.00130088	0.00736972	0.0180265	272	7.13711e-07	5.64015e-05	0.00130211	0.00177809	0.00235712	0.0521042	0.156771	0.264747	0.253948	0.244431	0.152325	0.121958	1865	1.06901e-05	0.000102904	0.0257439	0.00692932	0.0377893	0.0128455	0.0135107	0.122326	0.134837	0.118622	0.128959	0.128478
Ppfia4	485	1.38128e-09	6.32029e-08	0.00271791	0.00346127	0.000969853	0.00292698	0.0011615	4805	0.0167098	0.0746729	0.158601	0.183365	0.121012	0.0677823	0.0813593	0.123157	0.119118	0.130505	0.145795	0.14102	317	1.62476e-10	9.18246e-09	0.00122816	0.00138241	0.000521913	0.00315486	0.000975437	0.152036	0.150849	0.160802	0.142704	0.154364
Col26a1	486	1.38631e-09	6.33024e-08	0.0139554	0.0314593	0.000191648	0.000569135	0.00065044	3772	0.00759852	0.0432052	0.67565	0.295852	0.0411575	0.06012	0.0124179	0.0725107	0.105989	0.162522	0.152085	0.196193	358	4.02741e-10	2.01617e-08	0.00224737	0.0146346	0.00015729	0.000465691	0.00316531	0.122521	0.112912	0.135534	0.130252	0.12081
Cacna2d3	487	1.39478e-09	6.35584e-08	0.0020094	0.00241592	0.00451824	0.00219844	0.00065044	1914	0.000759975	0.00851753	0.0256987	0.0214023	0.201419	ND	0.0135537	0.175296	0.180395	0.117879	0.071337	0.1933	632	1.49527e-08	4.24535e-07	0.00539095	0.00799963	0.00181672	0.00219844	0.00278099	0.110185	0.107528	0.117475	0.116026	0.114696
Celf5	488	1.40401e-09	6.3848e-08	0.00608046	0.00166095	0.0119867	0.00034845	0.000749168	7530	0.0684501	0.195241	0.225426	0.275183	0.324506	0.0917701	0.0958839	0.112637	0.106671	0.101488	0.137404	0.136238	240	2.38931e-11	1.78177e-09	0.00235022	0.000417218	0.00383457	0.000167717	0.000499242	0.157616	0.178935	0.151832	0.190916	0.176643
Gm12381	489	1.44102e-09	6.53968e-08	0.0151634	0.000702708	8.71126e-05	0.00329286	0.010651	540	7.44615e-06	0.00029585	0.0160513	0.00943508	0.00244817	0.0272527	0.074402	0.182365	0.198144	0.24256	0.167378	0.140266	1246	8.24892e-07	1.18822e-05	0.10604	0.00483886	0.000810432	0.00884632	0.0143997	0.103054	0.124533	0.137003	0.120436	0.117136
Hlx	490	1.45582e-09	6.59337e-08	0.00297925	0.00101631	0.000673671	0.00162029	0.00996568	858	4.09903e-05	0.00102376	0.138687	0.00729126	0.0233716	0.0176477	0.0147891	0.128922	0.216286	0.180785	0.189143	0.194461	1000	2.11271e-07	3.79316e-06	0.00155731	0.00901817	0.00183034	0.0063044	0.0650435	0.268862	0.208676	0.262879	0.220138	0.150542
Cdh7	491	1.46205e-09	6.6081e-08	0.0356058	0.00368777	0.000261338	0.000917586	0.00105116	177	1.07258e-07	1.30255e-05	0.0345316	0.0205349	0.0023253	0.00307817	0.00093609	0.163132	0.176949	0.239353	0.230775	0.268541	2563	7.42662e-05	0.000520356	0.146823	0.0135877	0.00457525	0.0190587	0.0747456	0.102898	0.124178	0.133727	0.121245	0.10923
Unc93a2	492	1.48777e-09	6.71069e-08	0.000150995	0.0391832	0.00763106	0.000331028	0.00225912	714	2.09496e-05	0.000629806	0.00126953	0.157537	0.035861	0.00990405	0.0377083	0.266153	0.120579	0.161029	0.197967	0.159644	1060	2.92762e-07	4.95902e-06	0.00361857	0.0361342	0.019436	0.0014463	0.00421452	0.156	0.127771	0.135364	0.167651	0.154099
Mir497	493	1.4925e-09	6.71835e-08	0.00207735	0.000974008	0.00114069	0.00157266	0.00933581	59	1.4925e-09	5.43749e-07	0.00207735	0.000974008	0.00114069	0.00157266	0.00933581	0.241428	0.265236	0.260152	0.250012	0.197965	NA	ND	ND	ND	ND	ND	ND	ND	ND	ND	ND	ND	ND
Ckm	494	1.49938e-09	6.73569e-08	0.00117892	0.00576685	0.00894356	0.000853703	0.000656248	15144	0.542864	0.769977	0.779035	0.290815	0.324651	0.521574	0.306418	0.0629484	0.104806	0.101312	0.0840642	0.103162	146	7.16703e-13	8.76022e-11	0.000103962	0.00167988	0.00261791	0.000102556	0.000134435	0.215609	0.172507	0.166236	0.215839	0.211298
Acot7	495	1.50819e-09	6.76155e-08	0.00965788	0.00688189	0.00065044	0.000243915	0.0032522	9428	0.140243	0.319486	0.0671722	0.432278	0.339182	0.157827	0.396942	0.147	0.092448	0.100987	0.123941	0.0955711	211	7.05359e-12	5.95438e-10	0.0138898	0.00142375	0.000112978	6.01917e-05	0.000597321	0.115829	0.129833	0.146016	0.150261	0.135251
Serpina11	496	1.51379e-09	6.77299e-08	0.0075091	0.00141703	0.00597011	0.000104535	0.0051861	1777	0.000589495	0.00711865	0.0498633	0.132476	0.104309	0.00901374	0.0300593	0.153404	0.127097	0.133613	0.200584	0.167014	570	8.10527e-09	2.5511e-07	0.0137026	0.000761963	0.00486681	0.000325648	0.0142713	0.145832	0.188164	0.160443	0.201856	0.145265
Rasgef1a	497	1.55319e-09	6.93527e-08	0.000679478	0.000609788	0.00498865	0.0130727	0.0013125	327	1.42981e-06	9.36901e-05	0.00275376	0.00343874	0.0131627	0.11527	0.0071159	0.232915	0.226334	0.1886	0.131607	0.205493	1759	7.07837e-06	7.22798e-05	0.0158814	0.00932148	0.0314876	0.012044	0.0125884	0.117902	0.121781	0.112902	0.119914	0.119592
Rnf126	498	1.56121e-09	6.95712e-08	0.00327543	0.00559843	0.000435563	0.00103374	0.00432078	817	3.35259e-05	0.000879902	0.011591	0.201214	0.0181211	0.0229032	0.00495943	0.194049	0.117046	0.181834	0.175528	0.218106	1017	2.51073e-07	4.4325e-06	0.0206396	0.00234858	0.00127193	0.00299057	0.0700741	0.163733	0.212166	0.226776	0.206545	0.137505
4930474G06Rik	499	1.57984e-09	7.02602e-08	0.00544005	0.00195315	0.00040102	0.00335022	0.00253318	NA	ND	ND	ND	ND	ND	ND	ND	0.117828	0.0731992	0.0902388	0.0675806	0.0670422	447	1.57984e-09	6.33771e-08	0.00544005	0.00195315	0.00040102	0.00335022	0.00253318	0.130684	0.139643	0.154502	0.134874	0.137329
Mrc2	500	1.64063e-09	7.28177e-08	0.00303732	0.00062721	0.00731746	0.00416398	0.00065044	1516	0.00032909	0.00465994	0.0235101	0.0354658	0.0611315	0.0668273	0.0255975	0.175684	0.16398	0.148783	0.146314	0.173241	671	2.05473e-08	5.49519e-07	0.00936961	0.00095271	0.0108044	0.00486224	0.00147599	0.125262	0.144939	0.124089	0.130717	0.141
Trp73	501	1.64781e-09	7.29906e-08	0.00234042	0.00428013	0.00127184	0.000609788	0.00488411	8602	0.105248	0.262786	0.574264	0.163877	0.0784685	0.265696	0.188159	0.079951	0.123933	0.145561	0.108899	0.119742	230	1.38467e-11	1.07729e-09	0.000286468	0.00208985	0.00110978	0.000118535	0.00216886	0.143954	0.129866	0.134235	0.15064	0.129612
Cacna1a	502	1.65281e-09	7.3066e-08	0.0160345	0.00443693	0.00114989	0.00034845	0.00133573	902	4.80042e-05	0.00114063	0.119689	0.0360071	0.0214544	0.00776758	0.0104638	0.128183	0.160917	0.175397	0.205355	0.196316	979	1.90653e-07	3.49634e-06	0.015282	0.00999242	0.00362867	0.00192479	0.00875695	0.115661	0.119952	0.132005	0.141235	0.121366
Nbea	503	1.65806e-09	7.31526e-08	0.0157209	0.00191067	8.71126e-05	0.00262499	0.00556359	218	2.39788e-07	2.36255e-05	0.0506677	0.00547373	0.000195358	0.00876516	0.0257697	0.153426	0.218224	0.339928	0.20372	0.172265	2161	2.63284e-05	0.000218758	0.0352236	0.0245501	0.0107188	0.0211791	0.0181091	0.112331	0.117436	0.132413	0.119738	0.122346
4930442J19Rik	504	1.67517e-09	7.37606e-08	0.000168418	0.00133573	0.000342643	0.0253149	0.0198152	765	2.64749e-05	0.000742175	0.00576373	0.0408442	0.00507328	0.0428254	0.069985	0.2133	0.156307	0.21741	0.155031	0.141939	1063	2.97717e-07	5.02872e-06	0.000948687	0.00223936	0.00288161	0.0759752	0.0339724	0.282597	0.278824	0.242849	0.150305	0.176042
Gm6602	505	1.68645e-09	7.41105e-08	0.0107764	0.00178432	0.000432022	0.00133236	0.00352029	NA	ND	ND	ND	ND	ND	ND	ND	0.00219879	0.0892837	0.0532789	0.0820161	0.0274611	452	1.68645e-09	6.69072e-08	0.0107764	0.00178432	0.000432022	0.00133236	0.00352029	0.119956	0.132835	0.143606	0.134995	0.127899
Pth1r	506	1.73135e-09	7.59328e-08	0.00284568	0.00256692	0.00223008	0.000609788	0.00404202	7761	0.0753472	0.208522	0.0714857	0.310819	0.334764	0.187011	0.14954	0.144173	0.103314	0.100922	0.118399	0.124591	237	2.11823e-11	1.59953e-09	0.00287708	0.000575861	0.000466902	0.000169345	0.00209963	0.150538	0.168582	0.171022	0.18317	0.153993
4930521O11Rik	507	1.74783e-09	7.65044e-08	0.00231257	0.00367615	0.000609788	0.000163811	0.0477958	6458	0.0425284	0.141414	ND	0.0717841	0.0423062	ND	0.487164	0.0672547	0.146241	0.163105	0.087392	0.082883	407	7.88076e-10	3.4714e-08	0.00231257	0.00384881	0.000746482	0.000163811	0.0150293	0.165326	0.150387	0.169663	0.189362	0.134977
Fkbp5	508	1.75484e-09	7.66603e-08	0.00184098	0.00236946	0.0171205	0.00132411	0.000412333	2626	0.00219768	0.0179546	0.0234178	0.0341594	0.265299	0.105972	0.0483196	0.178181	0.167672	0.109481	0.136387	0.158101	492	2.88183e-09	1.05025e-07	0.00541138	0.00492653	0.00747703	0.000856424	0.000421425	0.120165	0.120693	0.118338	0.130429	0.134372
Slc39a4	509	1.76768e-09	7.66989e-08	0.0027876	0.0106626	0.00137057	0.000609788	0.00165514	145	4.41913e-08	6.55098e-06	0.00146035	0.0169527	0.00621755	0.00498004	0.00219873	0.256884	0.182708	0.211442	0.218071	0.243501	3027	0.000196981	0.00116875	0.138501	0.0632463	0.0154472	0.00646063	0.0514339	0.130687	0.153996	0.19761	0.227173	0.160177
Gm29719	510	1.76979e-09	7.66989e-08	0.000592137	0.0381196	0.000191648	0.00468914	0.0020297	5593	0.0262484	0.100755	ND	ND	0.0262484	ND	ND	ND	0.0992398	0.170282	0.0749488	0.12057	476	2.31844e-09	8.73521e-08	0.000592137	0.0381196	0.000261019	0.00468914	0.0020297	0.17465	0.124201	0.173001	0.147978	0.148975
Oca2	511	1.77037e-09	7.66989e-08	0.00752653	0.0158835	0.000110343	0.00152737	0.00204424	10985	0.223968	0.437923	0.0895189	0.533355	0.102374	0.585289	0.526922	0.138253	0.0813218	0.134487	0.0769564	0.0818659	188	3.99036e-12	3.79443e-10	0.00767128	0.0033981	3.24837e-05	0.000184213	0.000272686	0.112505	0.116151	0.13671	0.129312	0.127217
Slc16a11	512	1.77114e-09	7.66989e-08	0.0201288	0.00112666	0.0042569	0.0013125	0.00032522	455	4.32822e-06	0.000203755	0.025075	0.0296651	0.0177189	0.00476526	0.00618678	0.171941	0.167372	0.181485	0.219414	0.2116	1470	2.46987e-06	3.01757e-05	0.0967955	0.00254536	0.0189728	0.0188528	0.00223785	0.144594	0.284027	0.20101	0.201243	0.290065
Fgf14	513	1.77641e-09	7.66989e-08	0.082182	0.00542421	0.000110343	0.000180033	0.00466923	4812	0.0167858	0.0749038	0.893729	0.0809408	0.00564361	0.0904108	0.529375	0.0504635	0.140399	0.216842	0.137358	0.0823635	315	1.58839e-10	9.03371e-09	0.0167045	0.00556571	0.000593203	6.71304e-05	0.000717915	0.107817	0.112845	0.123226	0.133602	0.122319
Gm10406	514	1.77646e-09	7.66989e-08	0.00165982	0.00130669	0.000412333	0.0166559	0.00277599	2192	0.00120171	0.011768	ND	0.0901282	0.00676509	0.172871	0.0254482	0.314534	0.138625	0.214099	0.120191	0.174193	630	1.37807e-08	3.925e-07	0.00165982	0.000989583	0.00302703	0.0110536	0.00793047	0.203487	0.231908	0.205506	0.176721	0.173067
Dab2ip	515	1.79902e-09	7.75219e-08	0.000284568	0.00284568	0.00997149	0.00225331	0.00230558	6016	0.0333665	0.119099	0.127638	0.0843282	0.132791	0.327918	0.118841	0.127728	0.139158	0.126624	0.0998253	0.129713	277	7.3707e-11	4.76497e-09	9.50428e-05	0.00244291	0.00726946	0.000484182	0.00136727	0.131944	0.117676	0.112811	0.12477	0.120227
Trpc6	516	1.80297e-09	7.75417e-08	0.0156686	0.0105	0.00184679	0.000104535	0.00132411	1698	0.000517717	0.00654222	0.0900661	0.22591	0.571305	0.00165921	0.00816251	0.135947	0.110857	0.0785068	0.255888	0.202748	618	1.1973e-08	3.47622e-07	0.0197251	0.00463788	0.000224905	0.00162281	0.0110951	0.119624	0.1299	0.156589	0.139818	0.124414
Krt7	517	1.81813e-09	7.80424e-08	0.00213135	0.000679478	0.018433	0.000174225	0.0091294	2652	0.00227072	0.018377	0.0680957	0.0105664	0.386278	0.0631188	0.0647728	0.146391	0.200071	0.0949886	0.148505	0.147784	481	2.5422e-09	9.47893e-08	0.00219099	0.00417811	0.00564662	8.95018e-05	0.0134694	0.170326	0.161129	0.156917	0.221054	0.144961
Dnase2a	518	1.88778e-09	8.08756e-08	0.00392007	0.000360065	0.00533129	0.000331028	0.0177942	1392	0.000234924	0.00362245	0.0998228	0.0169947	0.0114709	0.0566973	0.0511135	0.136452	0.183573	0.194337	0.151482	0.15422	740	3.2896e-08	7.9785e-07	0.00302416	0.00099182	0.0386745	0.000252344	0.0408367	0.230395	0.265763	0.15993	0.314274	0.158526
Klhl40	519	1.89151e-09	8.08792e-08	0.000644633	0.0109007	0.00310121	0.000801436	0.00254369	307	1.16196e-06	8.13363e-05	0.00466984	0.0309147	0.0366737	0.00177464	0.00848815	0.220026	0.166255	0.161645	0.250473	0.20233	1831	9.35843e-06	9.17565e-05	0.00780058	0.0356729	0.00611037	0.0279832	0.0208914	0.21893	0.170433	0.227354	0.177802	0.186834
Zcchc3	520	1.9273e-09	8.22252e-08	0.0574859	0.0144837	8.02992e-05	0.000668023	0.00101625	64	1.9273e-09	6.47302e-07	0.0574859	0.0144837	8.02992e-05	0.000668023	0.00101625	0.149464	0.187533	0.371442	0.286415	0.27137	NA	ND	ND	ND	ND	ND	ND	ND	0.123671	0.254749	0.189072	0.176372	0.183224
Kcnq3	521	1.93039e-09	8.22252e-08	0.00260757	0.00558682	0.00134734	0.000923393	0.00250884	11238	0.240181	0.45911	0.13374	0.741478	0.561543	0.427901	0.0728423	0.126605	0.0657171	0.0801577	0.0910603	0.143129	193	4.5198e-12	4.18711e-10	0.00137589	0.000635508	0.00016772	0.000138628	0.00240411	0.119284	0.122687	0.128831	0.129636	0.116709
Gm38667	522	1.94772e-09	8.2804e-08	0.00601077	0.00895517	0.00018584	0.000714323	0.00642891	4742	0.0159327	0.0721451	0.167547	0.183235	0.00988843	0.0722281	0.82451	0.120903	0.118383	0.197491	0.143673	0.0585978	335	2.25094e-10	1.20398e-08	0.00309083	0.00464567	0.000622883	0.000641186	0.000687587	0.113306	0.11063	0.126269	0.125993	0.125333
Kcnh6	523	1.96183e-09	8.32446e-08	0.00274695	0.000853703	0.0220453	0.0014693	0.000609788	1523	0.000333011	0.00469382	0.0191266	0.0341684	0.196837	0.102038	0.00674565	0.182142	0.165504	0.116204	0.13495	0.213638	729	3.08662e-08	7.59899e-07	0.0103495	0.00156495	0.0138606	0.00102645	0.0048174	0.140014	0.162064	0.136668	0.167169	0.14882
Synpr	524	1.9738e-09	8.35926e-08	0.0215923	0.00572039	0.000150995	0.00134153	0.00186421	8971	0.118903	0.284676	0.458794	0.353087	0.0659792	0.179669	0.23851	0.0871682	0.0964175	0.143728	0.116662	0.108558	227	1.21221e-11	9.55515e-10	0.00579825	0.00137164	6.58168e-05	0.000515338	0.000545589	0.113976	0.120374	0.133742	0.124662	0.124412
Gm10778	525	2.00848e-09	8.48608e-08	0.0141122	0.000180033	0.0108368	0.00531387	0.00032522	13805	0.429955	0.668968	0.363679	0.416786	0.70509	0.358412	0.165587	0.0971852	0.0923742	0.0689725	0.0976835	0.121515	151	1.02543e-12	1.21243e-10	0.00425124	1.39187e-05	0.00154979	0.00122669	8.33843e-05	0.146829	0.200629	0.148386	0.154926	0.178027
Stxbp6	526	2.01139e-09	8.48608e-08	0.00234623	0.00687028	0.000644633	0.00112666	0.00407106	5882	0.0311882	0.113857	0.0826011	0.407048	0.0937562	0.121406	0.131012	0.140904	0.0944531	0.137557	0.130656	0.128598	298	1.12565e-10	6.76592e-09	0.00199392	0.00150609	0.000396484	0.000622791	0.00242927	0.119754	0.121013	0.126948	0.124946	0.118864
Shc2	527	2.03838e-09	8.58364e-08	0.000569135	0.00793305	0.00181775	0.00118473	0.00497703	592	1.0178e-05	0.000368907	0.0011794	0.0355706	0.110866	0.0189512	0.0124983	0.259087	0.162314	0.132646	0.178848	0.190004	1306	1.14083e-06	1.56871e-05	0.0236198	0.0205207	0.00112934	0.00430483	0.0331102	0.136928	0.138822	0.179222	0.160082	0.132369
2810404M03Rik	528	2.06689e-09	8.6872e-08	0.0429291	0.00274695	8.71126e-05	0.00282245	0.00169579	6878	0.0515223	0.160862	0.318905	0.266004	0.0333721	0.169925	0.230968	0.0997632	0.105402	0.162505	0.118335	0.109598	261	4.29482e-11	2.94605e-09	0.0199466	0.000744262	6.68388e-05	0.00120165	0.0005102	0.1129	0.131875	0.145956	0.129138	0.134042
Gabrg3	529	2.09763e-09	8.79974e-08	0.00281664	0.00326963	0.00115569	0.00728842	0.000644633	505	6.38473e-06	0.000271245	0.00846305	0.0198522	0.0119728	0.0894969	0.00346197	0.205221	0.179755	0.194657	0.137629	0.233968	1420	1.97596e-06	2.49908e-05	0.0241172	0.0120321	0.00653345	0.00734491	0.0108267	0.116745	0.127367	0.13991	0.137332	0.128787
Chrm1	530	2.15991e-09	9.04389e-08	0.00834538	0.00113246	0.00928039	0.000220685	0.00267145	115	1.80853e-08	3.38038e-06	0.00945254	0.00220383	0.00503926	0.000735805	0.0077288	0.199214	0.243427	0.217715	0.280375	0.205046	3491	0.000472388	0.00243051	0.0823501	0.0349081	0.176741	0.0111558	0.0246349	0.120731	0.132981	0.109115	0.148963	0.137866
Btbd16	531	2.18184e-09	9.11854e-08	0.00276437	0.0124803	0.00221847	0.00039491	0.00173064	950	5.73383e-05	0.00129354	0.0087116	0.150677	0.0208916	0.021245	0.0161179	0.206737	0.123232	0.179314	0.178811	0.18719	994	2.01702e-07	3.6432e-06	0.0230599	0.00872957	0.00746637	0.000892208	0.00744264	0.119906	0.12842	0.129801	0.149392	0.129829
Nkain1	532	2.20812e-09	9.21102e-08	0.000319413	0.017678	0.00144026	0.00503511	0.00129507	1807	0.000619776	0.00735966	0.00115945	0.219978	0.0311885	0.0824923	0.303885	0.259782	0.11384	0.165865	0.140538	0.104091	640	1.63161e-08	4.57461e-07	0.0115923	0.00941474	0.00329646	0.0050441	0.000292001	0.127919	0.129825	0.139556	0.135581	0.163645
Arnt2	533	2.26992e-09	9.42237e-08	0.00203263	0.0188512	0.00130669	0.000644633	0.00169579	1146	0.000112117	0.00209927	0.0259636	0.132842	0.0259143	0.0136833	0.0179045	0.171574	0.126612	0.171627	0.189824	0.182082	917	1.23119e-07	2.41035e-06	0.00543216	0.0169053	0.00344337	0.00269002	0.00656637	0.118781	0.112671	0.12116	0.122436	0.117781
Pcdh8	534	2.27002e-09	9.42237e-08	0.0214355	0.0279167	0.000197455	0.00119054	0.000389103	159	6.5463e-08	8.79675e-06	0.0127499	0.0640536	0.00084093	0.0049901	0.000777876	0.191422	0.148258	0.27322	0.217927	0.275817	2986	0.000177573	0.00106782	0.206307	0.0574269	0.00845061	0.0164193	0.0239458	0.118716	0.159105	0.224683	0.200604	0.187641
Fignl2	535	2.27152e-09	9.42237e-08	0.00127765	0.0307798	0.000609788	0.000964046	0.00236946	158	6.53006e-08	8.79675e-06	0.0153026	0.0184844	0.00195515	0.00398072	0.00120741	0.184548	0.179507	0.243279	0.222055	0.258336	3029	0.000199105	0.00118057	0.00572468	0.228815	0.0160098	0.015657	0.13884	0.240909	0.114748	0.202181	0.202975	0.131087
Hacd1	536	2.28967e-09	9.47992e-08	0.00303152	0.0149717	0.00152737	0.000644633	0.001237	3708	0.00718898	0.04161	0.0749808	0.380529	0.131616	0.0532256	0.0283883	0.140911	0.0938911	0.125571	0.150214	0.167514	424	1.02019e-09	4.3141e-08	0.00292709	0.00439026	0.00081771	0.000702225	0.00297485	0.123625	0.121357	0.130713	0.131559	0.123535
Rbp1	537	2.29976e-09	9.50395e-08	0.00112666	0.00513383	0.00203263	0.00322897	0.00146349	1460	0.000282406	0.00415095	0.00952372	0.105103	0.305894	0.00800022	0.0291965	0.198134	0.133791	0.10338	0.203052	0.167625	774	4.12126e-08	9.55706e-07	0.00797336	0.00401742	0.000463314	0.0293761	0.00356417	0.149209	0.154081	0.181844	0.12995	0.155558
Adgrb2	538	2.41777e-09	9.97308e-08	0.0182762	0.00370519	0.00862995	8.71126e-05	0.00115569	3314	0.00502675	0.0325401	0.031712	0.303446	0.358378	0.0142845	0.0693752	0.165246	0.104035	0.0986271	0.18634	0.144899	429	1.20195e-09	5.02359e-08	0.0676527	0.000923662	0.00225624	0.000165416	0.0011348	0.112767	0.154335	0.145456	0.172496	0.152261
Kcnq1	539	2.4309e-09	1.00086e-07	0.00281664	0.0187466	0.00139961	0.000365873	0.00218943	5058	0.0194876	0.0827146	0.115182	0.402961	0.153832	0.0374709	0.0913336	0.133004	0.0951822	0.125001	0.163106	0.139298	343	2.70907e-10	1.41533e-08	0.00177223	0.00551748	0.000633376	0.000470447	0.00166931	0.120265	0.113976	0.126401	0.128272	0.120609
Pstpip1	540	2.44512e-09	1.00485e-07	0.00053429	0.00444855	0.0182646	0.000615595	0.00223008	1579	0.000383752	0.00521742	0.00740584	0.0689658	0.169685	0.0178543	0.0688044	0.20864	0.144856	0.119806	0.18258	0.14492	716	2.83018e-08	7.07723e-07	0.003575	0.00523273	0.012634	0.00186889	0.0022722	0.141107	0.137442	0.129045	0.147434	0.145515
Cdh2	541	2.4979e-09	1.02465e-07	0.0331492	0.00248561	0.000127765	0.00121377	0.00477958	1130	0.000105738	0.0020078	0.254698	0.00748345	0.00600313	0.0688122	0.0258182	0.109453	0.20409	0.210279	0.145169	0.170688	902	1.09256e-07	2.17328e-06	0.0181795	0.0232907	0.000614684	0.00121276	0.0153817	0.109101	0.107896	0.124452	0.121457	0.109903
Tacr3	542	2.53667e-09	1.03863e-07	0.0254194	0.00576104	0.00027876	0.00259595	0.000586558	472	4.90449e-06	0.000223078	0.0655847	0.0494212	0.00292591	0.0184754	0.00258095	0.146274	0.153734	0.232891	0.179971	0.236752	1509	2.73042e-06	3.24974e-05	0.0498493	0.00987155	0.00399637	0.00984981	0.0114903	0.113996	0.128673	0.135956	0.128693	0.127301
Krtap10-22	543	2.60342e-09	1.064e-07	0.000754729	0.00925982	0.00187365	0.00110533	0.00442438	67	2.60342e-09	8.35233e-07	0.000754729	0.00925982	0.00187365	0.00110533	0.00442438	0.328239	0.213184	0.281296	0.307737	0.242623	NA	ND	ND	ND	ND	ND	ND	ND	ND	ND	ND	ND	ND
St8sia6	544	2.61675e-09	1.06748e-07	0.00429755	0.00364711	0.00025553	0.000917586	0.017527	205	1.83232e-07	1.92125e-05	0.00829951	0.00420139	0.00146291	0.00816653	0.0213959	0.20395	0.224733	0.259325	0.20443	0.176646	2544	7.131e-05	0.000503334	0.0415169	0.0650148	0.00667375	0.00716487	0.095716	0.110067	0.106839	0.12274	0.12225	0.103961
Tec	545	2.62926e-09	1.07062e-07	0.00203843	0.00986114	0.00287471	0.000923393	0.00121377	173	9.50885e-08	1.18146e-05	0.00434809	0.00832866	0.00281734	0.00345085	0.0117183	0.219449	0.201048	0.232204	0.226192	0.191675	2923	0.000157791	0.000969512	0.0328711	0.113749	0.073836	0.0172015	0.00712634	0.11	0.101765	0.104761	0.113977	0.119218
Tspear	546	2.67222e-09	1.08612e-07	0.000156803	0.0158429	0.0051861	0.00185259	0.00276437	3310	0.00500315	0.0324412	0.0251249	0.0868967	0.120284	0.189743	0.0681331	0.172494	0.138332	0.129375	0.116496	0.144986	433	1.29915e-09	5.37294e-08	0.000196413	0.0207396	0.00355498	0.000679578	0.00293884	0.130111	0.10885	0.117176	0.124603	0.118042
Bmp8b	547	2.67999e-09	1.08728e-07	0.00915263	0.00372261	0.0161274	0.000110343	0.00109181	671	1.6129e-05	0.000515367	0.130419	0.0364413	0.102484	0.00318857	0.00124884	0.128688	0.162273	0.135155	0.229499	0.258312	1240	7.96622e-07	1.15287e-05	0.00671666	0.00774057	0.0179714	0.00095017	0.0572374	0.143752	0.142158	0.132723	0.166306	0.119543
Syt2	548	2.77384e-09	1.12331e-07	0.00641148	0.00229396	0.000609788	0.000569135	0.0134908	5906	0.0316058	0.114913	0.281371	0.187895	0.0804396	0.0469612	0.256306	0.107606	0.120048	0.144271	0.159217	0.110575	307	1.39098e-10	8.10313e-09	0.0020086	0.000862903	0.000396819	0.000591412	0.00562434	0.126692	0.131643	0.136242	0.133872	0.120667
Tnfsf13	549	2.78996e-09	1.12777e-07	0.0179344	0.00397977	0.000505125	0.00400401	0.000480201	69	2.78996e-09	8.69132e-07	0.0179344	0.00397977	0.000505125	0.00400401	0.000480201	0.182044	0.227356	0.299497	0.227162	0.30144	NA	ND	ND	ND	ND	ND	ND	ND	0.0835104	0.0848565	0.111259	0.15292	0.0961155
Grem2	550	2.79852e-09	1.12918e-07	0.0327079	0.000412333	0.00065044	0.000993083	0.00798532	2322	0.00146329	0.0135226	0.295763	0.00745643	0.0624051	0.0324924	0.139989	0.103507	0.209724	0.148214	0.166417	0.125706	586	9.02923e-09	2.76445e-07	0.0153743	0.002753	0.000613017	0.0019644	0.00524749	0.121048	0.135331	0.148722	0.138244	0.129885
Nefm	551	2.86014e-09	1.15194e-07	0.00443693	0.0078924	0.00688189	0.00113246	0.000261338	942	5.39163e-05	0.00122768	0.0731082	0.0211775	0.100449	0.0179616	0.00311181	0.146704	0.181025	0.137891	0.185673	0.237874	1049	2.82747e-07	4.83954e-06	0.00491992	0.0342198	0.00611756	0.00427015	0.00338025	0.141101	0.121568	0.138905	0.142532	0.144903
Colec12	552	2.91515e-09	1.17197e-07	0.0134386	0.00915843	0.000313605	0.00266564	0.000708516	3039	0.00369146	0.0260756	0.0975364	0.14194	0.0402073	0.101454	0.0393013	0.136518	0.125936	0.161297	0.135415	0.16194	485	2.65321e-09	9.81141e-08	0.0147074	0.00617392	0.000329764	0.00186654	0.00117089	0.115547	0.120928	0.13926	0.12831	0.131213
1700022A22Rik	553	2.98925e-09	1.19959e-07	0.00368196	0.00144026	0.00426271	0.00114989	0.00288633	365	2.24261e-06	0.000132068	0.0134988	0.00439961	0.039049	0.00303196	0.0249691	0.190052	0.224281	0.160398	0.236523	0.172634	1811	8.59345e-06	8.51856e-05	0.0205272	0.0233766	0.00863615	0.0257595	0.00838946	0.137008	0.135332	0.148191	0.134079	0.148567
Mgst2	554	3.00047e-09	1.20192e-07	0.00439047	0.00124861	0.0136593	0.000261338	0.00385038	925	5.0982e-05	0.00118216	0.0383371	0.0313771	0.0100357	0.0144288	0.0465227	0.160137	0.165574	0.197964	0.187327	0.154932	1066	3.13818e-07	5.2858e-06	0.0091964	0.00273422	0.146126	0.000722163	0.00633737	0.143083	0.157671	0.10925	0.174381	0.147519
Prickle4	555	3.03265e-09	1.21262e-07	0.000673671	0.00169579	0.024287	0.000174225	0.015779	4426	0.012945	0.0627966	0.0647806	0.133201	0.17993	0.0143982	0.59495	0.146404	0.126941	0.11855	0.18727	0.0777787	386	5.83837e-10	2.7113e-08	0.000653215	0.000884375	0.0171339	0.00039	0.00301211	0.23795	0.230717	0.165525	0.250572	0.202687
Cacna1i	556	3.11678e-09	1.24402e-07	0.00235204	0.000940816	0.00441951	0.00476215	0.00168998	5811	0.0298787	0.110408	0.471179	0.0687497	0.193895	0.294054	0.0254002	0.0884785	0.145045	0.11709	0.104751	0.171202	326	2.04453e-10	1.12299e-08	0.000352005	0.00089514	0.00183973	0.00133387	0.00457355	0.134687	0.129632	0.12573	0.127473	0.120758
Fmnl1	557	3.13648e-09	1.24964e-07	0.0441603	0.00419883	0.000412333	0.000365873	0.00283406	11256	0.240925	0.459796	0.641867	0.557214	0.0716673	0.232695	0.292839	0.0738554	0.0805214	0.144617	0.111087	0.103975	215	8.34212e-12	6.94096e-10	0.0102726	0.00058801	0.000299621	7.65741e-05	0.00069916	0.137265	0.169107	0.177112	0.19418	0.167091
Erc2	558	3.20867e-09	1.27611e-07	0.00173644	0.012672	0.00393168	0.00032522	0.00289214	3530	0.00605807	0.0368322	0.0670287	0.249468	0.525642	0.0120085	0.04214	0.145312	0.108228	0.0824027	0.194172	0.158116	440	1.45093e-09	5.91297e-08	0.00179275	0.00538984	0.000576736	0.0011754	0.00500907	0.112439	0.106778	0.119348	0.114865	0.107129
Tmem267	559	3.24262e-09	1.2873e-07	0.00324059	0.00281664	0.00180613	0.017922	0.00027876	650	1.42984e-05	0.000472112	0.0153684	0.0601123	0.0152902	0.114088	0.00103759	0.185446	0.148403	0.185588	0.131176	0.26845	1329	1.24938e-06	1.68826e-05	0.0153226	0.00339523	0.00811463	0.0184067	0.0111943	0.138607	0.157296	0.146426	0.138822	0.142462
Kcnj3	560	3.26347e-09	1.29327e-07	0.00997729	0.0273243	0.00013938	0.00034845	0.0062663	1479	0.000299211	0.0043427	0.044173	0.349176	0.00435163	0.0062326	0.184239	0.156641	0.0978355	0.223633	0.212561	0.117372	770	4.06046e-08	9.46493e-07	0.0219021	0.0102188	0.000940541	0.0024204	0.00299743	0.119064	0.12548	0.14655	0.137927	0.136035
Sec14l2	561	3.29803e-09	1.30463e-07	0.00470989	0.000267145	0.0132353	0.00260757	0.0019339	4124	0.0103629	0.0539479	0.812937	0.0364446	0.119612	0.0505356	0.0536524	0.0580215	0.160584	0.128201	0.151626	0.149996	403	7.35487e-10	3.27182e-08	0.000474737	0.0002947	0.0117438	0.00364624	0.002524	0.172047	0.177773	0.136052	0.148814	0.152887
Mpped1	562	3.3887e-09	1.33812e-07	0.00206979	0.00324898	0.000880456	0.00301063	0.00485998	NA	ND	ND	ND	ND	ND	ND	ND	0.0679304	0.186428	0.160093	0.157434	0.124825	504	3.3887e-09	1.20598e-07	0.00206979	0.00324898	0.000880456	0.00301063	0.00485998	0.131251	0.128035	0.137496	0.128575	0.125197
Slc4a9	563	3.4311e-09	1.35245e-07	0.0118589	0.00554617	0.0231661	0.000220685	0.000261338	3165	0.00431109	0.0292325	0.0238947	0.155756	0.723484	0.00955181	0.107134	0.173559	0.122145	0.0670158	0.19979	0.132531	468	2.07347e-09	7.94549e-08	0.0513083	0.0029702	0.00401445	0.000813254	9.91822e-05	0.122071	0.155605	0.152014	0.171493	0.199509
Rflna	564	3.52032e-09	1.38516e-07	0.0120622	0.00385038	0.00164352	0.00756137	0.000156803	4140	0.0104756	0.0543239	0.0680074	0.198583	0.106473	0.36002	0.0188544	0.146422	0.117285	0.134513	0.0988909	0.18037	402	7.22289e-10	3.22109e-08	0.018456	0.00148516	0.00105179	0.00191858	0.000267798	0.155885	0.203244	0.210113	0.19822	0.238644
Adamts12	565	3.55623e-09	1.39681e-07	0.00016261	0.00703289	0.0169173	0.000528483	0.00895517	1011	7.18257e-05	0.00152408	0.00299928	0.0431594	0.383307	0.00613851	0.04093	0.236887	0.157695	0.0959519	0.213723	0.159126	1005	2.29335e-07	4.09296e-06	0.00175367	0.0146283	0.00508815	0.00427833	0.0207924	0.118094	0.108442	0.113257	0.114043	0.106811
Myrf	566	3.59314e-09	1.40881e-07	0.0188976	0.000905971	0.00256692	0.000406525	0.0051861	1155	0.000114055	0.00211894	0.0432366	0.0695206	0.0310461	0.0229551	0.010447	0.157374	0.144282	0.166621	0.175184	0.19833	974	1.80709e-07	3.33098e-06	0.0521418	0.000834774	0.00582348	0.000845531	0.0409145	0.117326	0.15967	0.139582	0.159534	0.119849
Tcerg1l	567	3.68509e-09	1.44232e-07	0.00549971	0.0254369	0.000807243	0.00382715	0.000220685	1175	0.00012385	0.00226182	0.0481358	0.0588847	0.0415984	0.186702	0.00112886	0.154301	0.148823	0.15828	0.11699	0.268321	955	1.5602e-07	2.93304e-06	0.00951141	0.0555826	0.00120551	0.00156624	0.00739045	0.113775	0.104522	0.12324	0.122381	0.114738
Lhfpl3	568	3.74324e-09	1.4625e-07	0.0339391	0.00132411	0.00039491	0.0055752	0.000981468	446	4.1453e-06	0.000199783	0.270517	0.00411187	0.00190444	0.0428305	0.00406431	0.108869	0.229494	0.254025	0.161559	0.229855	1743	6.70494e-06	6.90947e-05	0.0176193	0.0219866	0.00996977	0.010967	0.0156184	0.12088	0.117709	0.13027	0.128559	0.122711
Grm7	569	3.77166e-09	1.47101e-07	0.0792666	0.000360065	0.000406525	0.00565651	0.00149253	477	5.04184e-06	0.0002272	0.524843	0.00113084	0.0027986	0.032667	0.0086186	0.0827932	0.26826	0.237689	0.164902	0.202829	1692	5.40467e-06	5.73732e-05	0.027181	0.0144649	0.00718353	0.014636	0.0123098	0.115038	0.124964	0.140611	0.125245	0.128471
Glra1	570	3.81208e-09	1.48385e-07	0.0101631	0.0865957	0.000168418	0.000505253	0.00132411	796	3.09461e-05	0.00083374	0.0340511	0.725986	0.00424404	0.00499722	0.00828804	0.163362	0.0678588	0.220447	0.215708	0.201364	1219	7.27411e-07	1.07156e-05	0.0290985	0.0220459	0.0012693	0.0051497	0.0108746	0.113054	0.115039	0.135658	0.125389	0.12006
Capn5	571	3.81794e-09	1.48385e-07	0.000590559	0.00109181	0.0159648	0.00217781	0.00443113	7704	0.0737851	0.205708	ND	0.058192	0.572321	0.0875951	0.266295	0.0826359	0.149524	0.0805012	0.138861	0.108109	349	3.02068e-10	1.55108e-08	0.000590559	0.00125317	0.00317955	0.00173597	0.00134704	0.149753	0.142802	0.134602	0.139886	0.142151
Lims2	572	3.83421e-09	1.48757e-07	0.0112956	0.0135838	0.00235785	0.000156803	0.00175967	6300	0.0388316	0.132364	0.116984	0.269305	0.241136	0.0496964	0.187228	0.128576	0.104845	0.108164	0.151781	0.115507	311	1.48864e-10	8.57497e-09	0.00990366	0.00539545	0.000690362	0.000102891	0.000650778	0.131307	0.137092	0.157373	0.177897	0.15798
Brinp3	573	3.87363e-09	1.49884e-07	0.00350773	0.0206341	0.000412333	0.00393749	0.000859511	6039	0.0338395	0.120328	0.0420887	0.485707	0.138189	0.445751	0.0452168	0.15561	0.0848118	0.12374	0.0881124	0.15368	333	2.24563e-10	1.20398e-08	0.00609523	0.00513672	0.000153371	0.000681441	0.00120181	0.114784	0.115101	0.130695	0.124119	0.121612
Rcor2	574	3.87677e-09	1.49884e-07	0.017922	0.00263661	0.00614434	0.000336835	0.00103374	447	4.18159e-06	0.000200937	0.0419206	0.00301623	0.0840552	0.00730238	0.00480183	0.162016	0.238815	0.142835	0.211734	0.224371	1707	5.8675e-06	6.16992e-05	0.0500962	0.0617903	0.00636409	0.0019861	0.0143725	0.148829	0.143912	0.19828	0.22851	0.178314
Hsf4	575	3.91272e-09	1.51011e-07	0.000807243	0.00271791	0.0118589	0.000882741	0.00444855	1300	0.000177193	0.00292532	0.00646932	0.0416042	0.0634479	0.0115669	0.198737	0.21535	0.162225	0.150601	0.198244	0.118324	930	1.35021e-07	2.60511e-06	0.00768887	0.0046907	0.0193113	0.00492024	0.0018164	0.217893	0.234875	0.188258	0.233197	0.270002
Disc1	576	3.93595e-09	1.51643e-07	0.0135315	0.019641	0.00220104	0.000191648	0.000917586	4087	0.0100616	0.0528531	0.0907545	0.281656	0.309324	0.0340548	0.0341874	0.13812	0.106512	0.103577	0.163686	0.163585	426	1.06919e-09	4.50012e-08	0.0159527	0.00837113	0.000500077	0.000202725	0.00171055	0.108053	0.110963	0.124025	0.128164	0.118248
Pgam2	577	4.15552e-09	1.59622e-07	0.0257722	0.00175809	0.000606521	0.000653783	0.00609378	76	4.15552e-09	1.1753e-06	0.0257722	0.00175809	0.000606521	0.000653783	0.00609378	0.173299	0.258006	0.297511	0.294594	0.216504	NA	ND	ND	ND	ND	ND	ND	ND	0.117174	0.115486	0.142078	0.13803	0.0696875
Cyp2d22	578	4.15743e-09	1.59622e-07	0.000987276	0.0154712	0.0115047	0.000586558	0.00106277	733	2.33097e-05	0.000681975	0.0164251	0.0314495	0.0249061	0.0098082	0.0242249	0.186464	0.167738	0.174386	0.201886	0.175182	1333	1.29939e-06	1.75057e-05	0.00387488	0.0556414	0.0475781	0.00306052	0.00290396	0.186479	0.136539	0.139474	0.191056	0.19208
Adss1	579	4.22231e-09	1.61833e-07	0.000667863	0.00687028	0.00712581	0.00037168	0.00917586	442	3.96373e-06	0.000192761	0.00578788	0.0083435	0.0160184	0.0246369	0.0183273	0.211736	0.201471	0.183693	0.172255	0.180094	1775	7.44563e-06	7.5345e-05	0.0072363	0.0735181	0.039974	0.00073617	0.048016	0.148365	0.119325	0.127101	0.178062	0.124787
Pcdhga4	580	4.24275e-09	1.62336e-07	0.25812	0.0239676	8.71126e-05	0.00115569	0.000180033	1740	0.000557435	0.00687063	0.422803	0.0909226	0.005845	0.140788	0.00548339	0.0912314	0.137024	0.214389	0.124996	0.216341	731	3.11267e-08	7.64219e-07	0.170794	0.0332645	0.000323015	0.000559928	0.00109089	0.0976829	0.10756	0.130096	0.127548	0.124442
Pla2g5	581	4.26871e-09	1.63049e-07	0.0577614	0.00159706	0.000656248	0.00144026	0.00129507	1301	0.000178812	0.00294979	0.0890698	0.028914	0.0185991	0.024435	0.0339333	0.138578	0.17002	0.182707	0.174824	0.165487	988	1.97658e-07	3.59182e-06	0.105111	0.00380416	0.00221363	0.00421019	0.00261504	0.104176	0.129833	0.134107	0.129042	0.132782
Lmtk3	582	4.30386e-09	1.64058e-07	0.000574943	0.0055694	0.00831635	0.000267145	0.0160229	3513	0.00599068	0.0366031	0.0988351	0.0641997	0.0921285	0.0225455	0.332175	0.135477	0.14684	0.13734	0.174373	0.100866	462	1.94509e-09	7.55014e-08	0.000283701	0.00729065	0.00841415	0.000479191	0.00549997	0.187467	0.146223	0.144504	0.187919	0.149617
Sgsm1	583	4.30991e-09	1.64058e-07	0.00236946	0.0620358	0.00326382	0.00041814	0.000569135	1388	0.000232604	0.00359484	0.0187365	0.199215	0.0760418	0.0229849	0.00853459	0.179104	0.11644	0.142414	0.173678	0.200489	895	1.04034e-07	2.08672e-06	0.00898457	0.0514803	0.00313843	0.000968578	0.00326042	0.122894	0.109711	0.130929	0.140306	0.130633
Cpne2	584	4.32555e-09	1.64371e-07	0.016563	0.0117718	0.0011615	0.000917586	0.000551713	3514	0.00600066	0.0366416	0.151357	0.206862	0.0472033	0.0766462	0.0387386	0.123408	0.11455	0.15487	0.141902	0.160171	487	2.66877e-09	9.8285e-08	0.0125375	0.00588009	0.00168379	0.000762675	0.000695888	0.129588	0.136861	0.149096	0.157109	0.158053
Acsbg3	585	4.34661e-09	1.64889e-07	0.0040246	0.00359485	0.00141703	0.00205586	0.00273533	17701	0.766408	0.930101	0.561292	0.644694	0.332236	0.6533	0.479561	0.0812951	0.0745994	0.101033	0.073903	0.0879465	147	7.21407e-13	8.76022e-11	0.000555354	0.000413705	0.000306004	0.000220179	0.000410175	0.202923	0.20816	0.213624	0.219712	0.208314
Man1c1	586	4.38495e-09	1.6606e-07	0.000342643	0.0367209	0.01255	0.000644633	0.00114408	5436	0.024173	0.0954792	0.00694473	0.476384	0.796877	0.518465	0.0247793	0.213264	0.0889252	0.0618828	0.085391	0.176621	362	4.49118e-10	2.22356e-08	0.00211139	0.0110289	0.00166643	7.11804e-05	0.0031244	0.12024	0.112466	0.121323	0.135554	0.118434
Wnt5b	587	4.41789e-09	1.67022e-07	0.000470408	0.00182936	0.0958761	0.00141703	0.0010047	1566	0.000369827	0.0050698	0.0170143	0.00842351	0.550137	0.0788072	0.0163298	0.181713	0.200799	0.0822883	0.141629	0.182809	862	8.3978e-08	1.74884e-06	0.00138587	0.0149169	0.0334054	0.00129296	0.003995	0.12752	0.114256	0.109485	0.1279	0.121691
Sstr1	588	4.4341e-09	1.6735e-07	0.0184377	0.000916609	0.000792593	0.00283241	0.00310908	78	4.4341e-09	1.22194e-06	0.0184377	0.000916609	0.000792593	0.00283241	0.00310908	0.180381	0.272693	0.277759	0.235445	0.232522	NA	ND	ND	ND	ND	ND	ND	ND	0.103392	0.146939	0.15796	0.124167	0.159626
Nid1	589	4.44262e-09	1.67387e-07	0.0138393	0.0154643	8.71126e-05	0.00718336	0.000882741	355	2.0495e-06	0.000123761	0.0315568	ND	0.00014708	ND	0.00235705	0.165462	0.14432	0.334452	0.108021	0.238636	1947	1.35577e-05	0.000125017	0.0474877	0.0154643	0.0123542	0.00718336	0.0240327	0.113043	0.122825	0.124654	0.129466	0.118937
Thsd7a	590	4.52378e-09	1.69905e-07	0.00679478	0.00236365	0.00027876	0.00267726	0.0100702	4788	0.0164536	0.0737813	0.380141	0.0367277	0.036149	0.127141	0.295564	0.0963499	0.161468	0.161886	0.128741	0.104591	381	5.61439e-10	2.64141e-08	0.00159308	0.00453465	0.000309163	0.00150626	0.00330597	0.124255	0.117644	0.138797	0.126426	0.119791
Pdzrn3	591	4.52479e-09	1.69905e-07	0.0192433	0.00430336	0.000807243	0.000435563	0.00414656	154	6.11975e-08	8.54182e-06	ND	0.003056	0.000392321	0.00396708	0.0046105	0.18659	0.23306	0.303189	0.22498	0.2204	3408	0.000400835	0.00211255	0.0192433	0.112979	0.127587	0.00579302	0.0701228	0.10706	0.098205	0.0975396	0.11276	0.100714
Cfh	592	4.59983e-09	1.72161e-07	0.0139477	0.00450541	0.000463105	0.00234312	0.00180438	NA	ND	ND	ND	ND	ND	ND	ND	0.0626183	0.155892	0.1636	0.193933	0.208984	525	4.59983e-09	1.57164e-07	0.0139477	0.00450541	0.000463105	0.00234312	0.00180438	0.128659	0.13818	0.160709	0.145945	0.147002
Zfp618	593	4.60037e-09	1.72161e-07	0.00597118	0.00522095	0.00416398	0.000150995	0.00627791	4847	0.0172293	0.0763282	ND	0.0675348	0.632558	0.00553752	0.388926	0.0906169	0.145469	0.0748302	0.216697	0.0952961	422	1.0128e-09	4.30308e-08	0.00597118	0.00638568	0.000514743	0.000778381	0.001425	0.11523	0.114914	0.126128	0.124281	0.121568
Gm973	594	4.65404e-09	1.73689e-07	0.000638825	0.0202043	0.00256692	0.000865318	0.00434982	212	2.07625e-07	2.10513e-05	0.0016758	0.103982	0.0019595	0.0095086	0.00318069	0.260436	0.134499	0.254899	0.203137	0.23825	2866	0.000141803	0.000888471	0.021536	0.0234814	0.0917197	0.00578139	0.110114	0.112331	0.111812	0.103143	0.119984	0.101876
Nos1	595	4.65685e-09	1.73689e-07	0.00808985	0.0240024	0.000615595	0.000894356	0.00116731	5273	0.0220686	0.0898587	0.245737	0.429259	0.124828	0.168699	0.0132745	0.111464	0.0928881	0.130913	0.122491	0.191556	388	5.91101e-10	2.73092e-08	0.0030528	0.00705361	0.000266831	0.000339628	0.00604284	0.1221	0.117662	0.134684	0.133444	0.11849
Papln	596	4.76824e-09	1.77527e-07	0.00200359	0.00675413	0.00295021	0.00103374	0.00310701	14115	0.45581	0.693639	0.366664	0.872154	0.188629	0.305883	0.398195	0.0966769	0.0532622	0.117102	0.102619	0.0938244	183	3.58069e-12	3.4974e-10	0.000376235	0.000691024	0.00113746	0.000224764	0.000567141	0.170475	0.163672	0.158223	0.176393	0.165863
Gm13112	597	4.77575e-09	1.77527e-07	0.00148672	0.00624307	0.00335093	0.000876933	0.00470989	802	3.13665e-05	0.000838585	0.0040769	0.0323763	0.0689806	0.0148615	0.0326556	0.222722	0.164899	0.144949	0.185852	0.164671	1288	1.03766e-06	1.44676e-05	0.0260092	0.0169844	0.00353772	0.00377228	0.0118166	0.158729	0.167876	0.202595	0.201128	0.175729
Rspo2	598	4.78573e-09	1.776e-07	0.0225505	0.00777625	0.000505253	0.000731746	0.00198617	340	1.75387e-06	0.000110881	0.0245738	0.0235209	0.00472131	0.00263889	0.0181406	0.17418	0.175359	0.220384	0.237835	0.182396	2073	2.00119e-05	0.000173327	0.114495	0.030139	0.00540279	0.0179268	0.00757314	0.102588	0.112328	0.12421	0.115937	0.121876
Egln3	599	4.80042e-09	1.77848e-07	0.04628	0.00756137	0.00013938	0.000360065	0.00735811	2953	0.00330514	0.0240143	0.314041	0.13621	0.0358141	0.0528285	0.0235262	0.101226	0.125914	0.162634	0.151947	0.17435	520	4.22194e-09	1.45637e-07	0.0223563	0.0050597	0.000111329	0.000312292	0.0283513	0.130794	0.147691	0.194716	0.181165	0.128082
Sh3pxd2a	600	4.90361e-09	1.81368e-07	0.00814793	0.00142284	0.00734069	0.000917586	0.00169579	12943	0.3584	0.594797	0.559569	0.346572	0.868419	0.162079	0.150569	0.0813923	0.0995961	0.0541556	0.122193	0.124217	213	7.49775e-12	6.29671e-10	0.00135255	0.000294445	0.000766277	0.000361447	0.000779668	0.121726	0.131133	0.125097	0.129797	0.124992
H60b	601	4.94419e-09	1.82565e-07	0.00444274	0.00307798	0.00203843	0.0105871	0.000452985	14371	0.476927	0.712854	0.272681	0.522001	0.866355	0.304958	0.219644	0.106522	0.0835236	0.0538661	0.10297	0.113137	180	3.29935e-12	3.27602e-10	0.00131995	0.000427827	0.000164735	0.00348103	0.000106262	0.132647	0.139866	0.146677	0.127214	0.149912
Fut9	602	4.99533e-09	1.84147e-07	0.0816187	0.00107439	0.00032522	0.000220685	0.0214936	1417	0.000251191	0.00380504	0.728667	0.00505876	0.0224556	0.00261162	0.284389	0.0670097	0.217599	0.174955	0.238009	0.10503	905	1.11014e-07	2.20166e-06	0.0202994	0.0140058	0.000623768	0.00300086	0.00929535	0.112428	0.114582	0.131803	0.123213	0.116919
4930544D05Rik	603	5.10525e-09	1.87887e-07	0.00795122	0.00103788	0.0043096	0.00196022	0.00198957	79	5.10525e-09	1.3887e-06	0.00795122	0.00103788	0.0043096	0.00196022	0.00198957	0.202399	0.263182	0.219753	0.2432	0.242744	NA	ND	ND	ND	ND	ND	ND	ND	ND	ND	ND	ND	ND
Fmn2	604	5.12384e-09	1.88259e-07	0.0123816	0.00350773	0.000220685	0.0118589	0.00122538	10253	0.183882	0.385238	0.741823	0.253122	0.0663302	0.906451	0.0907455	0.0656757	0.108397	0.146573	0.0489758	0.137885	238	2.14227e-11	1.61091e-09	0.00175015	0.00101434	0.000125818	0.00135246	0.000922107	0.119751	0.122796	0.136941	0.121176	0.123339
Dok5	605	5.34133e-09	1.95925e-07	0.000365873	0.0159881	0.00806662	0.000412333	0.0075091	2383	0.00164092	0.0147765	0.00810625	0.188915	0.228346	0.0659165	0.0317007	0.201863	0.118114	0.11268	0.146285	0.165312	631	1.47019e-08	4.18073e-07	0.00219759	0.00964488	0.00327596	0.00031394	0.021548	0.120138	0.113181	0.118292	0.128969	0.109201
Eml1	606	5.39435e-09	1.97544e-07	0.0253846	0.0130437	0.000360065	0.000609788	0.00203263	9580	0.148705	0.333412	0.310506	0.23394	0.189107	0.2023	0.247265	0.104405	0.113395	0.119799	0.117794	0.111685	254	3.59081e-11	2.53075e-09	0.0105091	0.00592249	8.98837e-05	0.000155246	0.00057275	0.111354	0.113977	0.132465	0.130045	0.124312
Tmem140	607	5.5134e-09	2.01436e-07	0.000673671	0.00745684	0.00058075	0.0145188	0.00357742	2279	0.00138928	0.0130805	0.0474811	0.182941	0.0220399	0.123358	0.0247178	0.156411	0.11846	0.178216	0.129746	0.174907	655	1.81206e-08	4.96438e-07	0.000896063	0.00371385	0.00128848	0.0130372	0.0107035	0.197381	0.173279	0.191057	0.153123	0.156244
St6gal2	608	5.5188e-09	2.01436e-07	0.00310121	0.00908874	0.000609788	0.00531387	0.00166095	127	2.62002e-08	4.43444e-06	0.00847624	0.00573005	0.000721838	0.00862497	0.0030346	0.201082	0.212211	0.276827	0.200595	0.23094	3937	0.00092074	0.00419988	0.0264381	0.151297	0.0435976	0.0510168	0.0378434	0.120212	0.103491	0.115602	0.114136	0.116914
Nrxn1	609	5.75428e-09	2.09686e-07	0.0246529	0.00102793	0.000412333	0.00437886	0.0034787	8859	0.114654	0.278002	0.780761	0.0454967	0.0813004	0.568809	0.261351	0.0601472	0.153406	0.137969	0.0780682	0.105901	272	6.38072e-11	4.20052e-09	0.00402253	0.00147132	0.00026661	0.000617253	0.000975158	0.10978	0.115404	0.128449	0.122339	0.118173
Gsg1l	610	5.8338e-09	2.1197e-07	0.00062721	0.00875191	0.00264822	0.00324639	0.00342643	12215	0.303564	0.533809	0.0469254	0.230869	0.870719	0.533938	0.563401	0.15503	0.112086	0.0538608	0.0833764	0.0810083	220	9.48836e-12	7.71606e-10	0.000743274	0.00356015	0.000214794	0.000441869	0.00044553	0.122161	0.115263	0.127685	0.124791	0.124555
4930526L06Rik	611	5.83604e-09	2.1197e-07	0.0275043	0.000917586	0.000377488	0.00236946	0.00716646	1712	0.000531618	0.00665917	0.0461748	0.00924102	0.0145041	0.214528	0.122766	0.153272	0.198484	0.185298	0.111635	0.127114	818	6.24955e-08	1.37139e-06	0.0779657	0.00633246	0.00125468	0.000777632	0.00524216	0.107572	0.128133	0.141928	0.146232	0.129695
Sntg1	612	6.06367e-09	2.19877e-07	0.0222834	0.000696901	0.00025553	0.0106161	0.00401299	907	4.89422e-05	0.0011544	0.187623	0.00529166	0.00170076	0.129375	0.0352443	0.117358	0.216259	0.251868	0.127742	0.162716	1245	8.24454e-07	1.18822e-05	0.0147528	0.00862605	0.00573333	0.00823785	0.00880767	0.125552	0.137015	0.147724	0.138137	0.136515
Idi2	613	6.11516e-09	2.21383e-07	0.0318455	0.013307	0.000406525	0.000341938	0.00289794	2277	0.00138829	0.0130805	ND	ND	0.00379865	ND	0.0370318	0.335222	0.341047	0.259134	0.140336	0.167452	884	9.76828e-08	1.98368e-06	0.0318455	0.013307	0.00512947	0.000341938	0.0057286	0.16491	0.187999	0.214654	0.302751	0.211471
Zfta	614	6.14407e-09	2.22067e-07	0.00997149	0.000220685	0.00401879	0.0029444	0.00659152	1359	0.000210583	0.00332585	0.0800621	0.0181842	0.0731817	0.023799	0.019321	0.143928	0.184724	0.146393	0.177215	0.183024	936	1.36608e-07	2.62019e-06	0.012038	0.000452742	0.00424557	0.00900486	0.0302868	0.174028	0.249471	0.196675	0.180248	0.154536
Gm11827	615	6.24273e-09	2.25189e-07	0.0095968	0.00255906	0.0016485	0.0015939	0.00270905	85	6.24273e-09	1.57868e-06	0.0095968	0.00255906	0.0016485	0.0015939	0.00270905	0.202582	0.248645	0.26577	0.267123	0.246498	NA	ND	ND	ND	ND	ND	ND	ND	0.127932	0.113248	0.0991581	0.119459	0.0954091
Ptpru	616	6.25074e-09	2.25189e-07	0.00784594	0.00648117	0.00367615	0.00103374	0.000905971	4144	0.0105106	0.054453	0.0216017	0.17712	0.330197	0.0903689	0.085909	0.183117	0.121589	0.101658	0.141468	0.142936	461	1.94204e-09	7.55014e-08	0.0332031	0.00323427	0.000836892	0.00075415	0.000675528	0.112739	0.130049	0.140628	0.141472	0.142371
Neurl1a	617	6.34043e-09	2.2805e-07	0.00053429	0.007271	0.000499445	0.0123293	0.00743941	2790	0.00267455	0.0205761	0.0040075	0.30364	0.00775365	0.51171	0.294528	0.224669	0.102975	0.204952	0.0844129	0.103936	583	8.93166e-09	2.74863e-07	0.00660807	0.00215384	0.00318562	0.00252819	0.00230421	0.122069	0.12962	0.126965	0.12853	0.129161
Gab2	618	6.41343e-09	2.30302e-07	0.00413793	0.000673671	0.0156803	0.000807243	0.0051106	4615	0.0147576	0.068661	ND	0.0128114	0.259978	0.0705246	0.315624	0.273027	0.190186	0.107187	0.143223	0.101192	505	3.44011e-09	1.22185e-07	0.00413793	0.00330514	0.00683575	0.000707925	0.00133176	0.125916	0.127832	0.12296	0.139393	0.133098
Irgm1	619	6.47472e-09	2.32128e-07	0.043202	0.00901905	0.00027876	0.00181775	0.000923393	36	8.61342e-11	5.14293e-08	0.0136333	0.00242454	0.000162444	0.000359154	0.000690645	0.187935	0.237769	0.330626	0.301174	0.278326	9406	0.103112	0.196869	0.47044	0.354265	0.0713983	0.348577	0.0858672	0.0907314	0.0985933	0.133707	0.0990124	0.130004
Rhcg	620	6.50291e-09	2.32762e-07	0.0103722	0.0154305	0.000354258	0.00032522	0.00993664	936	5.25557e-05	0.00120329	0.0111876	0.255192	0.010757	0.0113894	0.0240674	0.197759	0.108275	0.198943	0.19722	0.175258	1220	7.33265e-07	1.0793e-05	0.0920307	0.0068343	0.00149891	0.00122568	0.0398403	0.1146	0.145068	0.162974	0.165419	0.124676
Gm5592	621	6.63275e-09	2.37027e-07	0.0395143	0.00335093	0.000905971	0.00119054	0.0013125	7880	0.0784172	0.213729	0.625794	0.217505	0.366727	0.104391	0.0427008	0.0704905	0.111949	0.0941523	0.134963	0.163671	316	1.6111e-10	9.13399e-09	0.00920124	0.00112237	0.000157994	0.000787819	0.00210122	0.125281	0.143251	0.162069	0.146467	0.137713
Ralgds	622	6.84139e-09	2.4409e-07	0.0138625	0.0019339	0.000644633	0.00187002	0.00601077	2523	0.00192957	0.0164028	0.174242	0.0555919	0.0146795	0.0538208	0.118938	0.118936	0.150447	0.187539	0.15133	0.12965	643	1.69063e-08	4.7147e-07	0.00861511	0.00242868	0.00250358	0.00241919	0.0043571	0.131486	0.143441	0.143149	0.143479	0.137875
Gnas	623	6.92547e-09	2.46694e-07	0.00141703	0.00475054	0.00617338	0.00184679	0.00256692	795	3.08e-05	0.000831716	0.00786162	0.0267096	0.0279317	0.00725254	0.101554	0.202718	0.169798	0.168625	0.204965	0.134971	1370	1.56078e-06	2.04598e-05	0.0128412	0.0145992	0.0194006	0.0176303	0.00177113	0.122608	0.121559	0.119237	0.120018	0.139291
Jag2	624	7.02136e-09	2.49708e-07	0.000470408	0.00592946	0.00548228	0.00574943	0.00227654	969	6.25988e-05	0.00138575	0.00336582	0.162535	0.01043	0.0560559	0.0327818	0.226964	0.122305	0.194922	0.150495	0.164437	1197	6.54228e-07	9.81124e-06	0.00702747	0.0031008	0.0437284	0.00866233	0.00486929	0.144242	0.153696	0.123272	0.141848	0.14846
Edn3	625	7.14187e-09	2.53513e-07	0.00586558	0.0060398	0.000284568	0.00289794	0.00698643	309	1.16924e-06	8.13363e-05	0.00935152	0.025577	0.00337722	0.00350145	0.0284088	0.204085	0.174174	0.23686	0.235647	0.17116	2267	3.58267e-05	0.000283771	0.0531909	0.0205377	0.00358744	0.0604709	0.0220029	0.124144	0.136316	0.158645	0.122471	0.135442
Il4ra	626	7.15118e-09	2.53513e-07	0.00248561	0.00856026	0.00062721	0.00148091	0.0103432	859	4.10074e-05	0.00102376	0.0220905	0.0199534	0.0194534	0.00885256	0.0813005	0.176125	0.179006	0.179727	0.202672	0.140159	1320	1.21455e-06	1.65132e-05	0.00785588	0.0400493	0.00177877	0.0119662	0.012557	0.138985	0.121689	0.154888	0.134543	0.134034
4930481A15Rik	627	7.2902e-09	2.58029e-07	0.000813051	0.000528483	0.00034845	0.0218653	0.0638419	403	3.08112e-06	0.000164057	0.00195671	0.000487294	0.00168848	0.868477	0.184186	0.247289	0.29522	0.252106	0.0537383	0.117885	2052	1.86242e-05	0.000162957	0.0257363	0.0539295	0.00923821	0.00310894	0.0581006	0.137848	0.127277	0.152432	0.168326	0.126199
Auts2	628	7.31825e-09	2.58609e-07	0.000104535	0.258748	0.0169405	4.646e-05	0.00986114	2940	0.0032471	0.0237067	0.0809132	0.389573	0.241017	0.00216715	0.112844	0.142766	0.0964531	0.112082	0.290934	0.133738	512	3.73176e-09	1.30735e-07	3.32149e-05	0.186043	0.00812146	0.000229719	0.00839365	0.107913	0.0912655	0.0990162	0.105088	0.0989515
Gm14326	629	7.35553e-09	2.59339e-07	0.00531387	0.00375746	0.000673671	0.00429755	0.00365292	155	6.17865e-08	8.56839e-06	0.00328111	0.00263305	0.00648804	0.0036514	0.0121746	0.232144	0.239639	0.210065	0.228569	0.191042	3667	0.000629068	0.00307979	0.134213	0.108893	0.00655043	0.0944387	0.0224931	0.117149	0.120919	0.168675	0.123441	0.147848
1700030M09Rik	630	7.36227e-09	2.59339e-07	0.0109239	0.00728261	0.00140542	0.00032522	0.00581331	221	2.46346e-07	2.39349e-05	0.00870291	0.00794995	0.00698229	0.00159124	0.0164353	0.199897	0.202403	0.206023	0.249643	0.182637	2973	0.00017393	0.00105051	0.126869	0.0824903	0.0140009	0.00872958	0.0299683	0.134646	0.148636	0.20938	0.227293	0.1823
Tmem181c-ps	631	7.3808e-09	2.5958e-07	0.00893775	0.00475054	0.00147511	0.00102793	0.00329286	829	3.57924e-05	0.000925821	0.0704297	0.00471357	0.0114683	0.0482745	0.0283373	0.144167	0.219744	0.193693	0.154269	0.168613	1359	1.50091e-06	1.98341e-05	0.0120043	0.0827681	0.00922094	0.00139214	0.00849626	0.134771	0.113806	0.13757	0.157972	0.138439
Dlx1	632	7.41998e-09	2.60545e-07	0.00103954	0.144497	0.0156628	0.00065044	0.00013938	662	1.52718e-05	0.000494799	0.0220691	0.10364	0.00778329	0.0118002	0.00863209	0.179844	0.137009	0.209841	0.197666	0.206785	1590	3.80934e-06	4.30305e-05	0.00315422	0.308905	0.228169	0.00322032	0.000464943	0.221853	0.104167	0.112669	0.221276	0.27935
Nodal	633	7.64198e-09	2.67916e-07	0.00124861	0.0243393	0.00365873	0.00542421	0.000365873	5269	0.0220008	0.0896505	0.0578984	0.868721	0.139485	0.190084	0.0220083	0.152745	0.0544283	0.128451	0.119531	0.179299	417	9.17983e-10	3.94147e-08	0.00147874	0.00356	0.00197154	0.00236629	0.000792488	0.240029	0.215772	0.231917	0.226858	0.258242
Nalcn	634	7.69345e-09	2.68933e-07	0.00407106	0.00323478	0.00132411	0.00159706	0.00798532	2470	0.00181764	0.0157923	0.0944103	0.057519	0.0386648	0.0989414	0.0403999	0.135945	0.149637	0.160773	0.134651	0.159531	664	1.95309e-08	5.27834e-07	0.00336778	0.00408928	0.00234414	0.00111126	0.0181916	0.120745	0.119212	0.12197	0.125936	0.111705
D5Ertd615e	635	7.69521e-09	2.68933e-07	0.00626049	0.00678897	0.00119054	0.00646956	0.000679478	15687	0.592147	0.810849	0.248902	0.925992	0.699094	0.789308	0.119323	0.109235	0.0445469	0.0689729	0.060888	0.129812	192	4.22136e-12	3.9309e-10	0.00221338	0.000653562	0.000117534	0.000723958	0.000367948	0.120824	0.129193	0.145665	0.127645	0.133536
Entpd3	636	7.80033e-09	2.72178e-07	0.00103374	0.00220104	0.0100005	0.0055694	0.0017829	645	1.37596e-05	0.000457814	0.00885262	0.0073011	0.0534189	0.0300103	0.0153932	0.205712	0.211717	0.153288	0.169553	0.188959	1616	4.11026e-06	4.56646e-05	0.00765749	0.0211755	0.0181859	0.0155695	0.00794955	0.142692	0.131203	0.132925	0.134679	0.142269
Sptbn2	637	7.98255e-09	2.78099e-07	0.0181833	0.0211219	0.00020907	0.00104535	0.00276437	2371	0.00160084	0.0144884	0.173945	0.106344	0.00559559	0.0471917	0.144673	0.118999	0.132785	0.216644	0.155039	0.124224	681	2.297e-08	6.05304e-07	0.0122829	0.0242747	0.00128779	0.0014794	0.00138661	0.127573	0.121315	0.148803	0.147449	0.14808
1700018B08Rik	638	8.09819e-09	2.81321e-07	0.00367615	0.0102212	0.00134153	0.000505253	0.00926297	225	2.68697e-07	2.56695e-05	0.00869509	0.00799386	0.00719728	0.00163942	0.0170676	0.199925	0.202254	0.205179	0.248718	0.181634	3003	0.000185401	0.00110883	0.0317125	0.124793	0.0128165	0.0157489	0.0520796	0.14359	0.11924	0.159275	0.1557	0.134954
Rhbdf2	639	8.1004e-09	2.81321e-07	0.0136651	0.00185259	0.00062721	0.000900163	0.0165107	1306	0.000181266	0.00297883	0.103732	0.019599	0.00555345	0.0484538	0.0738778	0.133468	0.179505	0.216861	0.15431	0.142774	1071	3.2097e-07	5.38104e-06	0.0141494	0.00657867	0.00610224	0.00118833	0.0255853	0.130209	0.137843	0.138594	0.155252	0.124281
Alpl	640	8.18623e-09	2.83858e-07	0.0103432	0.000609788	0.00130088	0.00563909	0.00516287	1779	0.000595536	0.00718353	0.0564409	0.00681977	0.048804	0.117013	0.0860784	0.153837	0.213806	0.15784	0.133613	0.142186	846	7.41277e-08	1.57287e-06	0.0180609	0.00465854	0.00182586	0.00407593	0.00492316	0.120836	0.132395	0.140698	0.133559	0.131916
Fxyd2	641	8.26629e-09	2.86186e-07	0.00430917	0.00401879	0.00432078	0.000220685	0.0146291	3603	0.00648424	0.038614	0.0625987	0.337225	0.0837667	0.0144878	0.191207	0.148373	0.0993937	0.140285	0.190039	0.116923	513	3.84292e-09	1.34279e-07	0.00554175	0.000922632	0.00414656	0.000555551	0.00849716	0.178668	0.213715	0.184158	0.224204	0.170673
Zfp991	642	8.80009e-09	3.03796e-07	ND	0.00209048	0.000225662	0.0458371	0.000114085	NA	ND	ND	ND	ND	ND	ND	ND	ND	ND	ND	ND	ND	581	8.80009e-09	2.71744e-07	ND	0.00209048	0.000225662	0.0458371	0.000114085	ND	0.226675	0.291322	0.165933	0.406859
4930567H12Rik	643	8.80229e-09	3.03796e-07	0.000894356	0.0206747	0.00483765	0.00122538	0.00236946	4241	0.011352	0.0574686	0.0727	0.197222	0.177798	0.0481235	0.0894415	0.143318	0.115928	0.118888	0.154353	0.137757	494	2.95566e-09	1.07311e-07	0.000786085	0.0126847	0.0022739	0.00174726	0.00186939	0.155551	0.128611	0.144998	0.147574	0.146911
Col1a1	644	8.95693e-09	3.08652e-07	0.00367034	0.00372842	0.00477958	0.000685286	0.00591204	4760	0.0161862	0.0730161	0.135729	0.160337	0.127679	0.136118	0.0489363	0.126424	0.121799	0.128104	0.126345	0.153905	449	1.61987e-09	6.46941e-08	0.00202863	0.00176214	0.00310806	0.000326031	0.0102723	0.170558	0.172581	0.16451	0.198054	0.148067
Gfi1b	645	9.12091e-09	3.13098e-07	0.0022475	0.0139554	0.00566812	0.00534871	0.000284568	1006	7.09814e-05	0.00151364	0.027738	0.300485	0.0194606	0.0101549	0.00745662	0.169733	0.102636	0.179716	0.198584	0.207841	1242	7.99572e-07	1.15607e-05	0.00570503	0.0050546	0.0246554	0.0437537	0.0016407	0.167744	0.16974	0.144074	0.134846	0.188767
Hs3st2	646	9.12259e-09	3.13098e-07	0.00630695	0.0144607	0.00018584	0.00452985	0.00352516	50	8.30717e-10	3.57125e-07	0.0058527	0.00438368	0.000105211	0.00253013	0.00254324	0.211601	0.219997	0.34758	0.236463	0.236305	7041	0.0228856	0.0583505	0.0949971	0.364989	0.0600539	0.145452	0.102886	0.10324	0.0922869	0.106406	0.10012	0.102671
Igf2bp1	647	9.12826e-09	3.13098e-07	0.00289794	0.00373423	0.000801436	0.00639406	0.00488411	2392	0.00166019	0.0148939	0.0282631	0.0753989	0.0486484	0.0793481	0.090242	0.173675	0.146215	0.158446	0.144786	0.141176	708	2.63342e-08	6.6753e-07	0.00751197	0.00375485	0.00101907	0.00710387	0.00452051	0.129752	0.135952	0.148111	0.130246	0.134278
Gsta1	648	9.30955e-09	3.18823e-07	0.00393168	0.000673671	0.0646143	0.00111504	0.00145188	695	1.83611e-05	0.000566301	0.00708422	0.00691818	0.98229	0.00663603	0.00712349	0.230416	0.231454	0.0226945	0.233288	0.230175	1678	5.10164e-06	5.46079e-05	0.0426953	0.00616466	0.011065	0.0111928	0.0145531	0.16841	0.225284	0.205813	0.205441	0.197043
Wnt4	649	9.43872e-09	3.22749e-07	0.0114117	0.00106277	0.000656248	0.00827468	0.00427432	1034	7.81118e-05	0.00162032	0.0312	0.0189679	0.00666422	ND	0.0230581	0.165761	0.178996	0.207884	0.15041	0.173774	1354	1.45381e-06	1.92826e-05	0.0376574	0.00370575	0.00609239	0.00827468	0.0148258	0.126948	0.155124	0.149021	0.146026	0.138248
Cntnap5a	650	9.46989e-09	3.22883e-07	0.00864737	0.00242754	0.00135896	0.0112956	0.000876933	747	2.52662e-05	0.000724729	0.0318046	0.016905	0.0172162	0.0835472	0.004368	0.173709	0.196666	0.195973	0.141942	0.254594	1535	3.04837e-06	3.56675e-05	0.0254779	0.0101411	0.00553796	0.0138635	0.012816	0.114774	0.128068	0.140202	0.123161	0.124839
Gm10377	651	9.47174e-09	3.22883e-07	0.00354374	0.00373442	0.00273714	0.00252986	0.00308426	NA	ND	ND	ND	ND	ND	ND	ND	0.183649	0.171537	0.139897	ND	0.140036	593	9.47174e-09	2.86576e-07	0.00354374	0.00373442	0.00273714	0.00252986	0.00308426	0.161393	0.162155	0.174425	0.175697	0.16938
Ptgis	652	9.57747e-09	3.25987e-07	0.00271791	0.00256692	0.0202566	0.000685286	0.00295602	510	6.53471e-06	0.000275419	0.0271882	0.00544081	0.0473576	0.00571564	0.0160121	0.169278	0.213299	0.154758	0.211887	0.183361	1891	1.15557e-05	0.000109709	0.00713479	0.0330426	0.0517568	0.00786114	0.0134191	0.130658	0.117071	0.113047	0.129792	0.125046
Timd2	653	9.65706e-09	3.28192e-07	0.00223008	0.00111504	0.000365873	0.0203205	0.0156338	751	2.53891e-05	0.000724729	0.00769365	0.0101951	0.00722455	0.167812	0.0357366	0.206651	0.198177	0.208576	0.121032	0.162694	1543	3.1703e-06	3.6902e-05	0.0203254	0.00730754	0.00246984	0.0146534	0.049589	0.131238	0.142672	0.154955	0.134897	0.121129
Pgf	654	9.81209e-09	3.32951e-07	0.00883902	0.00416398	0.0591552	0.000110343	0.00122538	1407	0.000243997	0.00372133	0.0383178	0.0400219	0.37219	0.0100922	0.0102801	0.160355	0.159214	0.0970756	0.196212	0.1957	1011	2.45139e-07	4.35007e-06	0.0217951	0.00811066	0.0258773	0.000335716	0.00817933	0.148744	0.165513	0.145847	0.223848	0.165368
Spsb1	655	9.96653e-09	3.37675e-07	0.00709096	0.00576685	0.00374003	0.00113246	0.00173064	2428	0.00172215	0.0152211	0.0923641	0.0973873	0.0747714	0.0203182	0.0570839	0.138532	0.137114	0.14416	0.178745	0.151302	723	2.89203e-08	7.17894e-07	0.00687515	0.00502183	0.00378698	0.00374941	0.00209934	0.126793	0.129338	0.131648	0.13173	0.136566
Gm11149	656	1e-08	3.38293e-07	0.0116092	0.00235785	0.000789821	0.00468085	0.00297344	4646	0.0150167	0.0694008	0.0982495	0.0662595	0.0888621	0.186482	0.153486	0.135226	0.1458	0.137932	0.117532	0.123019	466	2.03848e-09	7.84486e-08	0.0121665	0.00250601	0.000551561	0.00204691	0.00140592	0.125875	0.140121	0.15471	0.142005	0.145552
Lrrc43	657	1.01872e-08	3.441e-07	0.00874029	0.00234042	0.0034845	0.000435563	0.0099018	8376	0.0958272	0.245742	0.522532	0.129815	0.155586	0.061946	0.479585	0.0842676	0.128178	0.123239	0.147776	0.087781	309	1.45991e-10	8.46373e-09	0.00157	0.001267	0.001644	0.000371743	0.0019876	0.170701	0.173664	0.170069	0.191264	0.167477
Parp12	658	1.02302e-08	3.45028e-07	0.0284974	0.000412333	0.00357742	0.000691093	0.0106335	137	3.66496e-08	5.75024e-06	0.0194681	0.00276986	0.00343805	0.001425	0.00513082	0.181958	0.243556	0.236203	0.267145	0.222962	4397	0.00174698	0.00713563	0.195176	0.00799062	0.0770773	0.0317577	0.208344	0.106328	0.148615	0.119415	0.130983	0.105335
Lrfn5	659	1.03093e-08	3.47168e-07	0.0252568	0.015959	5.8075e-06	0.00966949	0.0137696	6598	0.0452558	0.147301	0.687659	0.523622	0.000396119	0.872403	0.724662	0.0713859	0.0847613	0.298984	0.053862	0.0682609	295	1.07055e-10	6.49995e-09	0.00471491	0.00347474	4.72477e-05	0.00107018	0.00205479	0.120568	0.122008	0.144393	0.127962	0.124833
Lrrc45	660	1.03371e-08	3.47577e-07	0.000365873	0.00630695	0.0036355	0.00260757	0.0142923	4332	0.0121077	0.060008	0.0224302	0.117335	0.288131	0.168695	0.0942505	0.182015	0.13385	0.106243	0.123059	0.140246	484	2.62408e-09	9.7237e-08	0.000799889	0.00473877	0.000942107	0.00108262	0.0167143	0.241497	0.198126	0.237309	0.233786	0.169685
Dmtn	661	1.05174e-08	3.53104e-07	0.00352516	0.000238108	0.0213368	0.00269468	0.00660894	4616	0.0147667	0.0686886	0.0747326	0.08698	0.212587	0.174182	0.0671017	0.142579	0.138508	0.113757	0.11947	0.145462	459	1.84988e-09	7.22741e-08	0.00350744	0.000103649	0.0123024	0.00110775	0.00874162	0.142094	0.178996	0.129953	0.153561	0.133242
Elavl4	662	1.06099e-08	3.55671e-07	0.00283406	0.0225273	0.00124281	0.00115569	0.00351354	478	5.05265e-06	0.000227211	0.00527408	0.0518308	0.0165041	0.0060979	0.0170428	0.216688	0.151191	0.182634	0.212158	0.181722	2023	1.72717e-05	0.000153288	0.0388163	0.0542218	0.00514329	0.0129222	0.0150863	0.108818	0.106692	0.120828	0.115478	0.114563
Rsph6a	663	1.06748e-08	3.57307e-07	0.0015506	0.00728842	0.0266681	0.000243915	0.0044137	1158	0.00011558	0.00214172	0.0211029	0.0980867	0.200326	0.00489205	0.01122	0.176662	0.135271	0.115478	0.218621	0.194316	1171	5.90725e-07	9.05846e-06	0.00512646	0.00669917	0.0172859	0.00189913	0.0315726	0.152455	0.149107	0.137369	0.165122	0.129913
Dpp6	664	1.08624e-08	3.63039e-07	0.00451243	0.0103374	0.000807243	0.00135896	0.00646956	3804	0.0078025	0.0440283	0.0746501	0.277438	0.0355475	0.0391479	0.221351	0.142769	0.106117	0.16249	0.159916	0.112887	544	5.73079e-09	1.88916e-07	0.00488396	0.00367096	0.00140659	0.0024331	0.00258186	0.11729	0.120236	0.132156	0.12493	0.124217
Kcnh1	665	1.11962e-08	3.73633e-07	0.032342	0.00433821	0.00135896	0.00065044	0.00276437	398	2.97374e-06	0.000160276	0.124698	0.00518709	0.00920761	0.00568923	0.00728175	0.129825	0.215107	0.198965	0.212468	0.205496	2241	3.29404e-05	0.000263934	0.0358699	0.0672847	0.0103224	0.00687495	0.0274201	0.104533	0.101089	0.111439	0.113376	0.106001
Zfp536	666	1.13315e-08	3.7758e-07	0.0102328	0.00256692	0.00111504	0.0054939	0.00216039	332	1.44799e-06	9.37485e-05	0.0354791	0.00445665	0.00451362	0.0215703	0.00674265	0.16387	0.221228	0.220856	0.177137	0.209257	2454	5.51851e-05	0.000403822	0.0281436	0.0403767	0.0165856	0.0211969	0.0224029	0.111763	0.107539	0.119115	0.115511	0.114746
Col4a2	667	1.13801e-08	3.78631e-07	0.00374584	0.02287	0.00407106	0.00574943	0.000174225	8526	0.102152	0.257355	0.387934	0.896452	0.217168	0.159392	0.0291072	0.096387	0.0508682	0.114824	0.123665	0.169126	304	1.25513e-10	7.39582e-09	0.0007328	0.00318884	0.00146056	0.00304854	0.000195779	0.126822	0.119805	0.123554	0.120023	0.133021
Slc9a8	668	1.15819e-08	3.84769e-07	0.0157209	0.0095998	0.00600496	0.00062721	0.00062721	767	2.65182e-05	0.000742175	0.0874832	0.0503003	0.0379676	0.00669934	0.00320457	0.138307	0.153148	0.160705	0.209359	0.231773	1561	3.38705e-06	3.89706e-05	0.0203999	0.0184034	0.0136088	0.00526427	0.0107359	0.121185	0.122091	0.124747	0.133179	0.126838
Hoxa3	669	1.17405e-08	3.89197e-07	0.000876933	0.0139032	0.0106626	0.000685286	0.00406525	6623	0.0457104	0.148219	0.142061	0.0531599	0.457445	0.0670388	0.395637	0.125731	0.151779	0.0896265	0.145706	0.0949574	395	6.85161e-10	3.10953e-08	0.000396623	0.028352	0.00234476	0.000663326	0.000797544	0.162418	0.120202	0.143489	0.15709	0.154074
Panx2	670	1.17608e-08	3.89197e-07	0.00128927	0.0155525	0.00533129	8.71126e-05	0.0389684	2546	0.00198419	0.0167256	0.0772244	0.0791203	0.066474	0.0169615	0.137238	0.143518	0.142871	0.147506	0.183999	0.127972	685	2.36398e-08	6.1932e-07	0.00114178	0.0222928	0.00663579	0.00011698	0.0412161	0.198048	0.147193	0.167341	0.242318	0.137027
Gata3	671	1.17678e-08	3.89197e-07	0.00116731	0.124304	0.00032522	0.000929201	0.0082815	16100	0.629772	0.840281	0.922157	0.528031	0.182148	0.347038	0.597909	0.0473328	0.0845984	0.120908	0.100662	0.078877	203	6.51901e-12	5.72306e-10	8.65494e-05	0.0494284	7.7646e-05	0.000171852	0.00128861	0.181873	0.116729	0.183136	0.174069	0.15266
4631405J19Rik	672	1.17998e-08	3.89674e-07	0.00171902	0.00360065	0.0125965	0.000679478	0.00687609	5863	0.0308437	0.112962	0.281062	0.0407371	0.105682	0.0699149	0.582548	0.107285	0.160981	0.135417	0.146553	0.0800797	428	1.07712e-09	4.51236e-08	0.00042248	0.00658289	0.0126257	0.000631071	0.0010539	0.194612	0.154472	0.145578	0.188377	0.180621
Eya2	673	1.19004e-08	3.92413e-07	0.00560424	0.0188686	0.00393749	0.000859511	0.00102793	4158	0.0106595	0.0550389	0.218566	0.264065	0.0450235	0.0665286	0.0579071	0.112947	0.107304	0.156137	0.145692	0.149403	524	4.4517e-09	1.52392e-07	0.0021636	0.00852498	0.00674219	0.000818788	0.00116375	0.118033	0.111926	0.112987	0.122288	0.120751
Gm3500	674	1.19566e-08	3.93681e-07	0.0172038	0.331972	0.000264667	0.000545244	0.000448783	NA	ND	ND	ND	ND	ND	ND	ND	ND	ND	ND	ND	ND	617	1.19566e-08	3.47622e-07	0.0172038	0.331972	0.000264667	0.000545244	0.000448783	0.194151	0.103085	0.30962	0.283854	0.290633
Cilp2	675	1.21386e-08	3.99081e-07	0.000319413	0.0246006	0.00303732	0.00310701	0.00507576	1464	0.000285186	0.0041815	0.00836972	0.0967489	0.0821189	0.0132658	0.0821089	0.211954	0.139486	0.144243	0.197757	0.144247	1009	2.3799e-07	4.23481e-06	0.00160638	0.0324058	0.00268732	0.0170161	0.00509574	0.219974	0.153597	0.207987	0.167288	0.193521
Olfml3	676	1.22533e-08	4.02086e-07	0.001237	0.0199952	0.00465762	0.000406525	0.0081247	2419	0.00170527	0.0151279	0.013392	0.244473	0.133397	0.00574737	0.306661	0.190472	0.109016	0.126499	0.215832	0.101989	769	4.00658e-08	9.35146e-07	0.00630344	0.00984566	0.00283642	0.0034709	0.00246099	0.202748	0.191117	0.22445	0.218849	0.22844
Kcnb2	677	1.22662e-08	4.02086e-07	0.0123119	0.0111214	0.00116731	0.000429755	0.00554617	9641	0.151948	0.338528	0.473073	0.594219	0.234798	0.0313126	0.346004	0.0870995	0.0774316	0.110552	0.167265	0.098308	294	1.06999e-10	6.49995e-09	0.00272513	0.00191215	0.000340889	0.000716394	0.0013368	0.121471	0.124079	0.138648	0.131949	0.126832
Grm1	678	1.2441e-08	4.07213e-07	0.0347173	0.0651312	0.000307798	0.000818858	0.000679478	215	2.22032e-07	2.2198e-05	0.10453	0.100186	0.000463772	0.00176019	0.00130735	0.134581	0.135771	0.31045	0.259502	0.2703	3486	0.000469462	0.00241891	0.0470199	0.10973	0.0276854	0.0288712	0.0335836	0.10368	0.0985921	0.106901	0.106643	0.105718
Apoc1	679	1.25456e-08	4.10031e-07	0.00107368	0.0137346	0.00356891	0.00223542	0.00332353	100	1.25456e-08	2.69667e-06	0.00107368	0.0137346	0.00356891	0.00223542	0.00332353	0.265223	0.189402	0.227822	0.24199	0.229948	NA	ND	ND	ND	ND	ND	ND	ND	0.0894898	0.0920965	0.152253	0.156561	0.106914
Mapk11	680	1.296e-08	4.22952e-07	0.00930362	0.0104535	0.00126023	0.000267145	0.012399	4252	0.0114479	0.0578041	0.271398	0.226508	0.070893	0.0187816	0.135712	0.107224	0.112616	0.14424	0.179261	0.126975	515	3.93123e-09	1.36918e-07	0.0032916	0.00457265	0.00122241	0.000582209	0.00958996	0.215913	0.207357	0.242886	0.264404	0.188694
Hoxa2	681	1.31219e-08	4.27609e-07	0.00116731	0.010982	0.0113421	0.000673671	0.00420463	6606	0.0453703	0.147495	0.141827	0.0525854	0.457139	0.0671087	0.395706	0.125776	0.152064	0.0896522	0.145678	0.0949512	405	7.79078e-10	3.44725e-08	0.000564303	0.0212732	0.00254973	0.000635559	0.000829944	0.155447	0.120898	0.139899	0.154247	0.150579
Ccdc40	682	1.31424e-08	4.27648e-07	0.0101457	0.00351354	0.0042569	0.000667863	0.00407106	6620	0.0456452	0.148075	0.189787	0.0730404	0.228137	0.048348	0.597894	0.118729	0.144781	0.113371	0.155688	0.0787225	389	6.12535e-10	2.82269e-08	0.00520274	0.00353553	0.00146601	0.000857327	0.000531144	0.136634	0.140306	0.148837	0.154181	0.159065
Sptbn4	683	1.34218e-08	4.36099e-07	0.00597592	0.00775883	0.00980888	0.000150995	0.00615595	3054	0.00377613	0.0265394	0.210814	0.103178	0.0948788	0.0364888	0.0304182	0.11656	0.137142	0.139481	0.165864	0.170907	610	1.10887e-08	3.26164e-07	0.0024254	0.00683696	0.00995834	0.000116113	0.0176821	0.127888	0.121163	0.118732	0.148765	0.115003
Palm	684	1.3533e-08	4.3907e-07	0.0545092	0.00361808	0.00282825	0.000284568	0.00268887	207	1.93809e-07	2.01253e-05	0.293473	0.00215339	0.00468855	0.0015948	0.0020151	0.104724	0.241889	0.218355	0.251362	0.243963	3418	0.000416222	0.00218724	0.0296264	0.125204	0.0436009	0.0076625	0.0955023	0.12484	0.108794	0.120686	0.13912	0.111959
Pcdhgb5	685	1.36033e-08	4.40709e-07	0.0192286	0.00760783	0.00065044	0.000859511	0.00524998	338	1.69126e-06	0.000107555	0.00950359	0.00668865	0.0119276	0.0048269	0.034171	0.200553	0.21115	0.193842	0.221253	0.163933	2528	6.82904e-05	0.000485105	0.241097	0.103637	0.0032493	0.0113479	0.0126977	0.095949	0.102366	0.123538	0.116293	0.11563
Ak5	686	1.37909e-08	4.45509e-07	0.020152	0.0091294	0.000412333	0.00343804	0.00167256	1559	0.000360169	0.00495954	0.320919	0.0130178	0.0106794	0.129236	0.0170026	0.101982	0.189197	0.194645	0.128299	0.181941	1031	2.64743e-07	4.61043e-06	0.00757938	0.0670457	0.0020399	0.00194747	0.00681361	0.112085	0.10171	0.117715	0.117919	0.112378
Ajap1	687	1.37917e-08	4.45509e-07	0.000412333	0.0300422	0.000470408	0.0223415	0.00335093	3858	0.00817275	0.0454759	0.0709108	0.262625	0.0269446	0.261853	0.0518931	0.147536	0.1098	0.174262	0.106086	0.156136	559	6.97313e-09	2.23788e-07	0.000293293	0.0155349	0.000874415	0.0106107	0.00469713	0.135734	0.113917	0.129802	0.116123	0.120639
Nell1os	688	1.41103e-08	4.54538e-07	0.0290956	0.00633599	0.000818858	0.00274695	0.0010802	1507	0.000321391	0.00457806	0.120353	0.068777	0.0153974	0.0273362	0.0242695	0.129561	0.144487	0.185436	0.169328	0.172613	1080	3.38128e-07	5.6215e-06	0.0324621	0.00815889	0.00328406	0.0072308	0.00292039	0.12089	0.134348	0.143248	0.135522	0.144407
Cdh22	689	1.41122e-08	4.54538e-07	0.00996568	0.0506182	0.000360065	0.00598173	0.000412333	625	1.23353e-05	0.000423559	0.251867	0.298337	0.000794153	0.038801	0.000602296	0.109778	0.104601	0.271893	0.160037	0.281101	1823	9.03795e-06	8.90027e-05	0.00381702	0.026392	0.0210383	0.0132083	0.0340275	0.120593	0.110147	0.11143	0.114004	0.108682
Gm11166	690	1.42291e-08	4.57639e-07	0.0238026	0.0019018	0.0119446	0.00286616	0.000291845	106	1.42291e-08	2.88541e-06	0.0238026	0.0019018	0.0119446	0.00286616	0.000291845	0.172928	0.245293	0.191557	0.269136	0.308691	NA	ND	ND	ND	ND	ND	ND	ND	ND	ND	ND	ND	ND
Gm10575	691	1.45129e-08	4.66094e-07	0.00169579	0.00167256	0.0288517	0.000679478	0.00832215	556	8.15621e-06	0.000314067	0.00813558	0.0135442	0.1276	0.00458762	0.0130258	0.204526	0.190282	0.130024	0.221065	0.191359	2021	1.72043e-05	0.00015284	0.0143154	0.00853748	0.0301621	0.00956192	0.059582	0.18065	0.19368	0.162379	0.190792	0.145964
Mfsd12	692	1.52691e-08	4.89472e-07	0.00543002	0.000592365	0.0275624	0.000104535	0.0529528	9310	0.13435	0.309954	0.255929	0.0837328	0.822712	0.0446524	0.724789	0.109921	0.141151	0.0592465	0.157788	0.0682501	303	1.25445e-10	7.39582e-09	0.00176258	0.000369589	0.00438878	6.17632e-05	0.0115289	0.206042	0.239937	0.187439	0.282726	0.168436
Cntnap4	693	1.52941e-08	4.89472e-07	0.00346127	0.00276437	0.00260176	0.00365292	0.00540679	9715	0.155129	0.342985	0.336981	0.0838372	0.483056	0.160209	0.339895	0.100397	0.13983	0.0874941	0.122431	0.100115	288	9.78537e-11	6.08521e-09	0.000752213	0.00240343	0.000377158	0.00170749	0.001321	0.125475	0.11906	0.130787	0.120479	0.122076
Oxct2b	694	1.5307e-08	4.89472e-07	0.00115663	0.00100826	0.00771226	0.000934701	0.0585444	108	1.5307e-08	2.99897e-06	0.00115663	0.00100826	0.00771226	0.000934701	0.0585444	0.259723	0.264141	0.203184	0.2666	0.149279	NA	ND	ND	ND	ND	ND	ND	ND	ND	ND	ND	ND	ND
Sirpb1a	695	1.55505e-08	4.96541e-07	0.0125598	0.007359	0.00204255	0.00121292	0.0021889	NA	ND	ND	ND	ND	ND	ND	ND	ND	ND	ND	ND	ND	634	1.55505e-08	4.40115e-07	0.0125598	0.007359	0.00204255	0.00121292	0.0021889	0.140427	0.146924	0.162827	0.169504	0.161951
Fzd2	696	1.56817e-08	5.00011e-07	0.0767984	0.00616757	0.000435563	0.00260757	0.000940816	61	1.78056e-09	6.15216e-07	0.0205569	0.00201294	0.00108107	0.000643155	0.00144097	0.18184	0.251776	0.272484	0.290558	0.262789	7361	0.029241	0.0713175	0.663671	0.268376	0.0209545	0.284774	0.0426887	0.067534	0.110487	0.20324	0.108195	0.176508
Cib2	697	1.57257e-08	5.00697e-07	0.0254659	0.00109181	0.0139961	0.00234042	0.00055752	706	2.01608e-05	0.000612951	0.0753218	0.00462669	0.0344455	0.020407	0.0104276	0.143621	0.226337	0.16554	0.180582	0.20062	1740	6.56485e-06	6.77676e-05	0.0434881	0.0158438	0.0442257	0.00804824	0.00262891	0.132379	0.147572	0.132124	0.157822	0.175221
Ly6h	698	1.59294e-08	5.06453e-07	0.050897	0.000609788	0.0010047	0.00248561	0.00664959	31	4.67142e-11	3.2391e-08	0.0111486	0.000213759	0.000315925	0.000631928	0.00140541	0.213318	0.320216	0.305804	0.281358	0.254872	11727	0.28907	0.442735	0.711266	0.152092	0.204917	0.274968	0.418978	0.0791942	0.111803	0.106941	0.101836	0.09364
Mapkapk3	699	1.60117e-08	5.08342e-07	0.00119054	0.0286949	0.011917	0.00037168	0.00342643	987	6.67815e-05	0.00145101	0.0243368	0.346107	0.0292465	0.00396392	0.0116478	0.17215	0.0996932	0.167319	0.222265	0.19188	1422	2.01846e-06	2.54924e-05	0.0033712	0.0110509	0.0421115	0.00457405	0.0215538	0.144841	0.132899	0.119386	0.141752	0.126199
Mast1	700	1.60838e-08	5.09902e-07	0.00140542	0.00684124	0.00894356	0.000238108	0.0254543	2049	0.000959403	0.0100499	0.0427854	0.0844709	0.0130404	0.034808	0.216786	0.157508	0.139813	0.188852	0.162874	0.114189	883	9.72612e-08	1.97735e-06	0.0023151	0.00723081	0.0651912	0.000256984	0.0151059	0.157297	0.144052	0.118626	0.184492	0.135617
Mei4	701	1.61206e-08	5.10339e-07	0.0348102	0.00895517	0.000609788	0.000586558	0.00468666	19552	0.91732	1	0.688809	0.789012	0.475524	0.552429	0.708735	0.0697826	0.0613284	0.0866907	0.0805244	0.0681707	164	1.61137e-12	1.75512e-10	0.00715672	0.00107901	6.8655e-05	5.39167e-05	0.000542183	0.113578	0.121706	0.133843	0.134923	0.124728
Ttc16	702	1.62535e-08	5.13816e-07	0.0519888	0.00492476	0.00276437	0.00039491	0.00188744	1031	7.68863e-05	0.00159988	0.263686	0.044143	0.0144108	0.00608067	0.013318	0.108407	0.156697	0.186159	0.209912	0.188283	1389	1.67712e-06	2.16843e-05	0.030872	0.00928541	0.013905	0.00311899	0.00995813	0.131029	0.146236	0.141121	0.160278	0.145348
Sh3tc1	703	1.62909e-08	5.14266e-07	0.00324639	0.00616176	0.00236946	0.00117892	0.00946623	4677	0.0152932	0.0701979	0.0531723	0.159473	0.0339759	0.251774	0.23453	0.152488	0.121881	0.164969	0.108432	0.110586	510	3.59598e-09	1.26472e-07	0.00444364	0.00337692	0.00495579	0.000321827	0.0038749	0.138369	0.140994	0.137332	0.164607	0.139676
Pik3cd	704	1.64822e-08	5.19565e-07	0.00265403	0.00831635	0.00250884	0.00109181	0.00886806	12221	0.303764	0.533927	0.232763	0.428933	0.288831	0.199475	0.494018	0.113141	0.0922042	0.106171	0.117954	0.0865758	257	3.84113e-11	2.67552e-09	0.000805493	0.00180766	0.000606448	0.000358044	0.00169715	0.148157	0.140672	0.150873	0.156056	0.141244
Tektip1	705	1.65832e-08	5.22007e-07	0.0014309	0.00417233	0.0202373	0.000300934	0.0148507	111	1.65832e-08	3.21132e-06	0.0014309	0.00417233	0.0202373	0.000300934	0.0148507	0.254296	0.22145	0.177259	0.307572	0.185605	NA	ND	ND	ND	ND	ND	ND	ND	0.139823	0.215532	0.198298	0.226352	0.171556
Vav2	706	1.68356e-08	5.28119e-07	0.000406525	0.0174922	0.0238805	0.000714323	0.00452985	4589	0.0145003	0.0678432	0.0198572	0.499646	0.203055	0.0719117	0.10852	0.18562	0.0861028	0.117405	0.148083	0.136138	529	4.82424e-09	1.63587e-07	0.00098725	0.00408623	0.014834	0.000641694	0.00338435	0.123091	0.116668	0.110593	0.125013	0.117531
BC034090	707	1.68401e-08	5.28119e-07	0.00210232	0.028933	0.00432078	0.00610369	0.000342643	4998	0.0188848	0.0811163	0.149768	0.665693	0.030268	0.269474	0.0286622	0.125046	0.0731059	0.167391	0.108103	0.168829	488	2.69535e-09	9.90611e-08	0.000986287	0.0058098	0.0114742	0.00197462	0.000513246	0.155757	0.137981	0.131327	0.148687	0.162587
Zdhhc11	708	1.68566e-08	5.28119e-07	0.0038678	0.0124803	0.00558682	0.000586558	0.0034787	246	4.2359e-07	3.70125e-05	0.00783052	0.00699595	0.0116301	0.00494943	0.00760614	0.212251	0.216117	0.199086	0.228332	0.213243	3136	0.000241803	0.00138486	0.0377636	0.188086	0.0405431	0.00605506	0.0335679	0.128562	0.106802	0.127651	0.151861	0.130069
Creld1	709	1.68726e-08	5.28119e-07	0.00065044	0.00720131	0.00407106	0.00268307	0.0107671	132	3.28983e-08	5.35719e-06	0.00838663	0.00599693	0.00168382	0.000474062	0.0297779	0.204294	0.214502	0.255814	0.301935	0.167754	4732	0.00262194	0.00995175	0.00459287	0.108109	0.188294	0.405304	0.0365155	0.178675	0.122341	0.111645	0.0946818	0.141897
Speer4a3	710	1.70813e-08	5.33898e-07	0.00393168	0.0010047	0.00369938	0.00536613	0.00712581	430	3.66973e-06	0.000183444	0.0292545	0.00397219	0.00615363	0.0142748	0.0311686	0.180917	0.264005	0.243469	0.20789	0.178657	2251	3.4044e-05	0.000271566	0.0103656	0.0161947	0.0453703	0.0312788	0.0205398	0.216975	0.20097	0.166518	0.178617	0.192741
Hoxb4	711	1.7282e-08	5.39411e-07	0.00151749	0.00323058	0.00335022	0.00522799	0.00659625	113	1.7282e-08	3.28739e-06	0.00151749	0.00323058	0.00335022	0.00522799	0.00659625	0.251466	0.228363	0.227284	0.214313	0.207694	NA	ND	ND	ND	ND	ND	ND	ND	0.298091	0.314199	0.254112	0.274541	0.243798
Fam180a	712	1.73731e-08	5.41494e-07	0.000284568	0.00725357	0.00129507	0.00739295	0.0288343	975	6.40293e-05	0.00140871	0.00958842	0.014416	0.00996926	0.0637333	0.122828	0.203732	0.191934	0.202594	0.15049	0.132245	1439	2.15206e-06	2.68589e-05	0.0012574	0.0452895	0.00888228	0.0105485	0.0313121	0.194791	0.134846	0.161435	0.15861	0.14088
Synpo	713	1.74006e-08	5.41591e-07	0.00032522	0.11007	0.0202856	0.000406525	0.0019339	290	9.34683e-07	6.92793e-05	0.00569698	0.0673366	0.011936	0.00233585	0.00574894	0.21409	0.146935	0.193239	0.240604	0.213828	2917	0.000156292	0.000962275	0.00244131	0.327581	0.205591	0.00861622	0.0235996	0.139571	0.0943833	0.0995494	0.128287	0.119506
Trdn	714	1.76668e-08	5.49105e-07	0.033016	0.00723666	0.000996256	0.000465011	0.00524919	NA	ND	ND	ND	ND	ND	ND	ND	0.005837	0.021082	0.127128	0.012678	0.171616	649	1.76668e-08	4.88473e-07	0.033016	0.00723666	0.000996256	0.000465011	0.00524919	0.108678	0.116966	0.127059	0.13085	0.118638
Pxn	715	1.78782e-08	5.54898e-07	0.00458793	0.028933	0.000731746	0.000801436	0.00756718	4464	0.0132389	0.0636767	0.190641	0.402767	0.0045168	0.0481735	0.822776	0.116352	0.0928744	0.222876	0.154352	0.0581785	552	6.08337e-09	1.97704e-07	0.00195609	0.00959415	0.0104646	0.00102853	0.000840071	0.139103	0.125485	0.124761	0.1449	0.146771
D630044L22Rik	716	1.81149e-08	5.6146e-07	0.0126313	0.0329344	0.00165514	0.00109181	0.000795628	423	3.37742e-06	0.000171451	0.0387744	0.199928	0.00803117	0.00531405	0.000869769	0.160045	0.116218	0.202598	0.214387	0.270562	2432	5.2767e-05	0.000389618	0.0345986	0.0229682	0.0139919	0.0134213	0.0566959	0.141173	0.148128	0.156542	0.157251	0.132718
Trim30d	717	1.85466e-08	5.73464e-07	0.00392007	0.00700966	0.00429755	0.00779367	0.000667863	3827	0.00793152	0.0444906	0.354448	0.0271519	0.0962754	0.105305	0.0669411	0.0951648	0.174523	0.135637	0.132977	0.14648	596	9.85269e-09	2.96604e-07	0.000851785	0.0231424	0.00357399	0.00676916	0.000620246	0.173349	0.132656	0.15523	0.147443	0.177514
Wasf3	718	1.85539e-08	5.73464e-07	0.00374584	0.0373306	0.00111504	0.000412333	0.00956496	125	2.44479e-08	4.18633e-06	0.00243215	0.0332086	0.00151027	0.000557575	0.0124498	0.236642	0.1641	0.251273	0.283712	0.190105	5145	0.00418374	0.0145949	0.117063	0.161984	0.0497337	0.0378585	0.0740089	0.102037	0.0995276	0.108167	0.110027	0.105388
Or13j1	719	1.88328e-08	5.81277e-07	0.00231735	0.00496325	0.00486048	0.00823539	0.00135901	118	1.88328e-08	3.4306e-06	0.00231735	0.00496325	0.00486048	0.00823539	0.00135901	0.24248	0.218606	0.219243	0.203498	0.260131	NA	ND	ND	ND	ND	ND	ND	ND	ND	ND	ND	ND	ND
Pou2f3	720	1.94169e-08	5.98472e-07	0.0215168	0.00443693	0.000412333	0.00468666	0.00351354	4836	0.0170979	0.0759179	0.181393	0.0758732	0.0988723	0.198025	0.0745326	0.118787	0.143418	0.136034	0.116216	0.143914	514	3.84785e-09	1.34279e-07	0.0146075	0.00473786	0.000215832	0.00193294	0.00347144	0.116615	0.124068	0.145493	0.130067	0.126137
Hoxb3	721	1.96401e-08	6.04512e-07	0.00476796	0.00230558	0.0415295	0.000313605	0.00458793	12336	0.312108	0.543446	0.136279	0.477132	0.255325	0.571294	0.317843	0.126661	0.0869639	0.108259	0.0794098	0.101339	263	4.52721e-11	3.07087e-09	0.00289341	0.000340405	0.0240138	2.32769e-05	0.00117243	0.154979	0.181308	0.130491	0.218805	0.165801
Npcd	722	1.98271e-08	6.0906e-07	0.00157383	0.0172193	0.00587139	0.00159706	0.00261338	1668	0.000478063	0.00614959	0.0158864	0.0380449	0.151912	0.0221053	0.0698802	0.183545	0.16056	0.124161	0.17477	0.144765	1061	2.9445e-07	4.98291e-06	0.00686719	0.0524678	0.00327886	0.00499108	0.00264502	0.132377	0.113783	0.139221	0.135314	0.141241
Grid1	723	1.98428e-08	6.0906e-07	0.0036355	0.0145188	0.00027876	0.00502843	0.00898421	1919	0.000762463	0.00852712	0.0281043	0.189216	0.00317985	ND	0.0891616	0.17104	0.1192	0.233022	0.0870463	0.140083	1040	2.73875e-07	4.72681e-06	0.00968378	0.00850037	0.0036156	0.00502843	0.00956658	0.11743	0.118563	0.130984	0.12573	0.117123
Gm32014	724	1.98704e-08	6.09066e-07	0.0171089	0.00836861	0.000447178	0.00109181	0.00952431	2251	0.00133427	0.0127241	0.0631811	0.036727	0.0617573	0.034459	0.111959	0.150099	0.167756	0.150821	0.169905	0.132324	885	9.85183e-08	1.99839e-06	0.0313768	0.0212558	0.000377081	0.00208984	0.00818266	0.118232	0.121087	0.158827	0.142018	0.130372
Gata3os	725	2.00014e-08	6.11395e-07	0.000912394	0.0163781	0.00143408	0.00224673	0.013934	120	2.00014e-08	3.58275e-06	0.000912394	0.0163781	0.00143408	0.00224673	0.013934	0.286978	0.191384	0.270646	0.254982	0.196264	NA	ND	ND	ND	ND	ND	ND	ND	0.374615	0.165097	0.396962	0.368165	0.345456
Mylk2	726	2.00015e-08	6.11395e-07	0.0040246	0.00199197	0.00751491	0.000795628	0.0139961	318	1.26169e-06	8.52829e-05	0.00748311	0.0106824	0.00741052	0.00818463	0.0181528	0.205535	0.195375	0.205817	0.202955	0.18064	2815	0.000124423	0.000793645	0.0416082	0.0128671	0.0924422	0.00601687	0.0839431	0.134099	0.152243	0.121475	0.164131	0.123032
Zbtb7a	727	2.01499e-08	6.15084e-07	0.052587	0.000656248	0.00104535	0.00032522	0.0576743	4358	0.0123256	0.0607241	0.13678	0.031207	0.473176	0.073695	0.0831488	0.129193	0.170196	0.0891985	0.145494	0.143145	576	8.38428e-09	2.61148e-07	0.0604198	0.00130716	0.000147302	0.000187796	0.112392	0.122693	0.17272	0.204651	0.203492	0.114322
Atp8b3	728	2.04323e-08	6.22847e-07	0.00202682	0.00563909	0.00572039	0.00304894	0.00344966	7714	0.0741243	0.206324	0.206085	0.553668	0.0724288	0.139964	0.174952	0.114574	0.0807069	0.144129	0.125744	0.11936	368	4.64797e-10	2.26378e-08	0.000681255	0.000861616	0.00668703	0.00158285	0.00144426	0.178477	0.175305	0.148956	0.167259	0.168457
Bmp8a	729	2.1026e-08	6.40066e-07	0.00566812	0.0400369	0.00406525	0.00428013	0.000180033	2046	0.000957022	0.0100396	0.053889	0.123887	0.0253913	0.0813297	0.0257102	0.151422	0.129172	0.171522	0.140487	0.171185	909	1.13118e-07	2.23403e-06	0.00890239	0.0472089	0.0124285	0.00421151	0.000229881	0.138518	0.120453	0.134935	0.146595	0.179767
Trak1	730	2.16112e-08	6.56189e-07	0.0013125	0.024949	0.0412217	7.54976e-05	0.00720131	9171	0.128405	0.300704	0.285541	0.365083	0.422749	0.142489	0.0837196	0.104897	0.0969399	0.0917966	0.125082	0.139534	322	1.81967e-10	1.01248e-08	0.000314583	0.00873276	0.014374	1.014e-05	0.00774118	0.126285	0.111634	0.109357	0.141927	0.112179
Sdcbp2	731	2.16147e-08	6.56189e-07	0.00336835	0.00669025	0.00432078	0.000586558	0.012852	263	6.51931e-07	5.31367e-05	0.00585773	0.0143229	0.0188353	0.00538561	0.00470274	0.216333	0.188928	0.180914	0.21902	0.223399	3074	0.000216319	0.00126388	0.0419224	0.0415914	0.018442	0.00544065	0.289874	0.12999	0.1301	0.141362	0.158385	0.100665
4732471J01Rik	732	2.17346e-08	6.58926e-07	0.00220104	0.0458038	0.00828731	0.000656248	0.00134734	4551	0.014185	0.0669242	0.110571	0.154091	0.227354	0.0291983	0.134558	0.135591	0.125785	0.113882	0.174232	0.129818	566	7.27237e-09	2.3051e-07	0.00140099	0.0449645	0.00339606	0.00140591	0.000692925	0.123719	0.105928	0.119127	0.123312	0.127049
Fsip2	733	2.19574e-08	6.64772e-07	0.0105232	0.00426852	0.00116731	0.00134734	0.0105813	2922	0.00317294	0.0233091	0.145261	0.0503793	0.0240713	0.0670025	0.152461	0.125097	0.153537	0.17365	0.145912	0.123766	777	4.1587e-08	9.60671e-07	0.00722126	0.00672659	0.00331394	0.00140493	0.00694359	0.135721	0.136413	0.143369	0.151966	0.136103
Nrg1	734	2.20952e-08	6.68035e-07	0.0377894	0.0109936	0.00053429	0.00310701	0.00109181	3936	0.00887225	0.048391	0.87329	0.0501293	0.0338216	0.0916153	0.0565726	0.0530147	0.153179	0.163843	0.136903	0.149917	613	1.14489e-08	3.35114e-07	0.00624565	0.022368	0.000787226	0.00246437	0.001298	0.102008	0.0982289	0.108114	0.104772	0.106457
Mir6902	735	2.21842e-08	6.69812e-07	0.00083312	0.00470221	0.0159828	0.0125878	0.000959819	122	2.21842e-08	3.88186e-06	0.00083312	0.00470221	0.0159828	0.0125878	0.000959819	0.282581	0.219822	0.182407	0.189352	0.276928	NA	ND	ND	ND	ND	ND	ND	ND	ND	ND	ND	ND	ND
Plekhd1	736	2.30002e-08	6.93506e-07	0.000354258	0.00444855	0.0326033	0.00034845	0.0440615	257	5.37499e-07	4.49349e-05	0.00153017	0.0046022	0.0631203	0.00269292	0.026581	0.25936	0.221831	0.145581	0.239577	0.169354	3295	0.00032392	0.00176569	0.0105722	0.0783789	0.0716756	0.00581089	0.247504	0.135405	0.114028	0.115026	0.141671	0.100103
Hlf	737	2.3178e-08	6.97608e-07	0.0643181	0.00503511	0.00606303	0.000586558	0.000691093	2467	0.00181452	0.0157843	0.421921	0.0466953	0.0945428	0.0169892	0.0264599	0.0930435	0.155497	0.137069	0.182071	0.170334	867	8.7585e-08	1.81345e-06	0.0256285	0.00891608	0.00558884	0.00171021	0.00171565	0.117557	0.126391	0.13035	0.140707	0.140679
4930426D05Rik	738	2.31991e-08	6.97608e-07	0.00310121	0.00591204	0.00235204	0.0169231	0.00109181	196	1.50426e-07	1.6497e-05	0.00676024	0.00453364	0.00264976	0.0253821	0.00342848	0.20898	0.220923	0.237567	0.171609	0.229493	3989	0.00099186	0.00446536	0.0332379	0.110952	0.0624943	0.0768878	0.0209789	0.176317	0.138011	0.156021	0.149497	0.191716
Tbxa2r	739	2.3349e-08	7.01165e-07	0.00218943	0.000110343	0.0132295	0.00585396	0.0429058	871	4.25073e-05	0.00104661	0.0195685	0.00183922	0.0532554	0.0436416	0.0771642	0.177998	0.245161	0.151829	0.156997	0.142183	1606	3.98292e-06	4.45432e-05	0.00777992	0.0018348	0.0263193	0.0113569	0.0823406	0.20286	0.245796	0.169919	0.192374	0.140494
Gata5os	740	2.35133e-08	7.04953e-07	0.00213716	0.00930362	0.000807243	0.00202101	0.024949	1569	0.000372401	0.00509532	0.0215234	0.053281	0.0131277	0.036223	0.187752	0.175788	0.151749	0.189241	0.16192	0.117886	1134	4.98538e-07	7.87952e-06	0.00696024	0.0167366	0.00382405	0.00384711	0.0169792	0.191017	0.170944	0.20518	0.205036	0.17062
Gm45351	741	2.35635e-08	7.04953e-07	0.0045548	0.00476754	0.00338568	0.00310037	0.00355933	NA	ND	ND	ND	ND	ND	ND	ND	ND	ND	ND	ND	ND	684	2.35635e-08	6.18224e-07	0.0045548	0.00476754	0.00338568	0.00310037	0.00355933	0.149368	0.153877	0.165833	0.16718	0.163625
Ptgir	742	2.35704e-08	7.04953e-07	0.00188163	0.0241941	0.00918166	0.000586558	0.00331028	643	1.3738e-05	0.000457814	0.00609056	0.0489397	0.0313816	0.013639	0.0124778	0.210457	0.153944	0.165608	0.187923	0.190358	1948	1.35877e-05	0.000125229	0.0216594	0.0625749	0.0281177	0.00212503	0.019393	0.190968	0.156317	0.182184	0.281067	0.194752
Hand1	743	2.40484e-08	7.18281e-07	0.00784594	0.00314767	0.000238108	0.00249723	0.0565709	1571	0.00037403	0.00510987	0.173465	0.0245347	0.00236078	0.0541313	0.189326	0.121287	0.173685	0.240278	0.152705	0.118799	1106	4.02963e-07	6.54205e-06	0.00413835	0.00932984	0.00376255	0.00323277	0.0481379	0.252734	0.22104	0.256652	0.262993	0.164788
Rnf144a	744	2.41726e-08	7.20303e-07	0.0913172	0.0127591	0.00037168	0.00544744	0.000354258	1203	0.000136662	0.00243781	0.481424	0.187174	0.0111012	0.00870214	0.00323602	0.0876289	0.118089	0.193574	0.200345	0.229006	1364	1.52029e-06	2.00166e-05	0.0356355	0.00723627	0.00163523	0.0519963	0.00501901	0.109706	0.119539	0.128471	0.107254	0.12174
Cmip	745	2.41811e-08	7.20303e-07	0.00141122	0.0158429	0.0129101	0.000656248	0.0044137	2440	0.00174129	0.0153147	0.0185566	0.367449	0.135301	0.0224185	0.038286	0.179403	0.0978175	0.127308	0.174399	0.160395	892	1.01875e-07	2.05028e-06	0.0053977	0.00490735	0.0101381	0.00179734	0.00926703	0.11415	0.114665	0.110794	0.120278	0.111267
Cd164l2	746	2.42738e-08	7.22095e-07	0.00166095	0.0146814	0.0121435	0.000766591	0.00369938	248	4.54435e-07	3.93875e-05	0.00327591	0.00683648	0.0382041	0.00928531	0.00328144	0.241091	0.217477	0.166125	0.207989	0.241035	3436	0.000429783	0.00224667	0.0350595	0.239036	0.0332932	0.00519595	0.0851245	0.139877	0.105986	0.140736	0.171761	0.124908
Slc6a6	747	2.46087e-08	7.30678e-07	0.00615015	0.000720131	0.019066	0.000847896	0.011917	5362	0.0233244	0.0933977	0.130449	0.0581295	0.0746897	0.166019	0.341118	0.127121	0.149331	0.142479	0.120331	0.0985292	521	4.29815e-09	1.47981e-07	0.00411977	0.000803394	0.0304046	0.000313511	0.00360743	0.128725	0.141703	0.113673	0.14971	0.129746
Vmn1r101	748	2.46588e-08	7.30678e-07	0.00314595	0.00421194	0.003854	0.00389751	0.00429693	NA	ND	ND	ND	ND	ND	ND	ND	ND	ND	ND	ND	ND	689	2.46588e-08	6.40973e-07	0.00314595	0.00421194	0.003854	0.00389751	0.00429693	0.168613	0.157568	0.159454	0.160577	0.157317
Qrich2	749	2.47482e-08	7.30678e-07	0.000911778	0.00499445	0.0573375	0.00140542	0.00234042	1336	0.000197369	0.00317074	0.0176065	0.0446914	0.213295	0.0399843	0.00671727	0.182561	0.156527	0.113081	0.159588	0.211004	1311	1.17842e-06	1.61421e-05	0.00330535	0.00927674	0.043541	0.00247972	0.0244984	0.151147	0.139619	0.122371	0.154405	0.128843
Vmn1r-ps79	750	2.48586e-08	7.30678e-07	0.00314595	0.00421194	0.00389027	0.00389751	0.00429693	NA	ND	ND	ND	ND	ND	ND	ND	ND	ND	ND	ND	ND	691	2.48586e-08	6.40973e-07	0.00314595	0.00421194	0.00389027	0.00389751	0.00429693	0.168613	0.157568	0.159464	0.160577	0.157317
Vmn1r100	750	2.48586e-08	7.30678e-07	0.00314595	0.00421194	0.00389027	0.00389751	0.00429693	NA	ND	ND	ND	ND	ND	ND	ND	ND	ND	ND	ND	ND	691	2.48586e-08	6.40973e-07	0.00314595	0.00421194	0.00389027	0.00389751	0.00429693	0.168613	0.157568	0.159464	0.160577	0.157317
Vmn1r142	750	2.48586e-08	7.30678e-07	0.00314595	0.00421194	0.00389027	0.00389751	0.00429693	NA	ND	ND	ND	ND	ND	ND	ND	ND	ND	ND	ND	ND	691	2.48586e-08	6.40973e-07	0.00314595	0.00421194	0.00389027	0.00389751	0.00429693	0.168613	0.157568	0.159464	0.160577	0.157317
Vmn1r143	750	2.48586e-08	7.30678e-07	0.00314595	0.00421194	0.00389027	0.00389751	0.00429693	NA	ND	ND	ND	ND	ND	ND	ND	ND	ND	ND	ND	ND	691	2.48586e-08	6.40973e-07	0.00314595	0.00421194	0.00389027	0.00389751	0.00429693	0.168613	0.157568	0.159464	0.160577	0.157317
Vmn1r251	750	2.48586e-08	7.30678e-07	0.00314595	0.00421194	0.00389027	0.00389751	0.00429693	NA	ND	ND	ND	ND	ND	ND	ND	ND	ND	ND	ND	ND	691	2.48586e-08	6.40973e-07	0.00314595	0.00421194	0.00389027	0.00389751	0.00429693	0.168613	0.157568	0.159464	0.160577	0.157317
Vmn1r254	750	2.48586e-08	7.30678e-07	0.00314595	0.00421194	0.00389027	0.00389751	0.00429693	NA	ND	ND	ND	ND	ND	ND	ND	ND	ND	ND	ND	ND	691	2.48586e-08	6.40973e-07	0.00314595	0.00421194	0.00389027	0.00389751	0.00429693	0.168613	0.157568	0.159464	0.160577	0.157317
Tmprss6	756	2.49597e-08	7.3268e-07	0.00712	0.000836281	0.00419883	0.0154363	0.0022475	911	4.90844e-05	0.0011544	0.0380335	0.0197912	0.0248919	0.0446784	0.00923087	0.16046	0.177641	0.17157	0.156265	0.198306	1627	4.28007e-06	4.7249e-05	0.0168145	0.00258777	0.0131409	0.0390693	0.0171599	0.130983	0.150869	0.133589	0.121983	0.130768
Vmn1r250	757	2.50332e-08	7.33866e-07	0.00313712	0.00421194	0.00393303	0.00389751	0.00429693	NA	ND	ND	ND	ND	ND	ND	ND	ND	ND	ND	ND	ND	698	2.50332e-08	6.43629e-07	0.00313712	0.00421194	0.00393303	0.00389751	0.00429693	0.168556	0.157568	0.159398	0.160577	0.157317
Ppfia2	758	2.52339e-08	7.38774e-07	0.0176258	0.0306985	0.00065044	0.00452405	0.000551713	1714	0.000535643	0.00670568	0.0678125	0.231597	0.0319073	0.042479	0.00773339	0.145119	0.11064	0.165834	0.157928	0.206738	1092	3.68534e-07	6.05974e-06	0.0304635	0.0181994	0.00122045	0.00862328	0.00348559	0.106765	0.110161	0.131899	0.114875	0.121619
Sntg2	759	2.54663e-08	7.44596e-07	0.0106277	0.0633308	0.000656248	0.000499445	0.0040246	2679	0.002351	0.0188351	0.11917	0.552778	0.0255839	0.0092016	0.0768379	0.129989	0.0811187	0.171393	0.199996	0.141835	836	7.13345e-08	1.53169e-06	0.00895514	0.0191316	0.00158779	0.0026722	0.00405453	0.114076	0.110262	0.122321	0.119884	0.117909
Zfp469	760	2.56973e-08	7.50362e-07	0.0325104	0.00825246	0.00477958	0.000261338	0.00267726	10569	0.200052	0.406593	0.38903	0.721394	0.326379	0.0486957	0.270377	0.0947877	0.0675287	0.100761	0.155795	0.106791	308	1.3932e-10	8.10313e-09	0.0115676	0.00106331	0.00121827	0.000216367	0.000706893	0.148582	0.183647	0.181544	0.209594	0.190059
Abhd6	761	2.58413e-08	7.53576e-07	0.00134734	0.00280502	0.063749	0.00062721	0.00597592	74	3.54879e-09	1.03083e-06	0.00209786	0.00183643	0.0148612	0.000159102	0.0100275	0.241125	0.245204	0.185333	0.328449	0.195999	7246	0.0268058	0.0664213	0.0448146	0.110952	0.71833	0.217702	0.0510303	0.115996	0.10711	0.0822557	0.0998623	0.114757
Kdm4b	762	2.60377e-08	7.58306e-07	0.00030199	0.00671928	0.00909455	0.0135141	0.00365292	6350	0.0400455	0.135428	0.010478	0.441436	0.122419	0.828672	0.158163	0.195634	0.0907509	0.12964	0.0582665	0.122629	442	1.54418e-09	6.2551e-08	0.00120996	0.00135818	0.00708835	0.00174223	0.00173593	0.139918	0.138947	0.125625	0.136877	0.136906
Slc22a22	763	2.62056e-08	7.62195e-07	0.00150309	0.00404047	0.000724801	0.0644973	0.00323286	NA	ND	ND	ND	ND	ND	ND	ND	0.0789568	0.0377033	0.142797	0.0224028	0.188436	707	2.62056e-08	6.65208e-07	0.00150309	0.00404047	0.000724801	0.0644973	0.00323286	0.12706	0.121288	0.130539	0.105448	0.122499
Lratd1	764	2.62692e-08	7.63044e-07	0.00109181	0.0693358	0.000342643	0.00192809	0.018404	1162	0.000119509	0.00220528	0.012893	0.160283	0.0102524	0.0159261	0.0703808	0.190698	0.121501	0.197295	0.184699	0.144025	1424	2.02169e-06	2.54975e-05	0.0055937	0.0744244	0.0014243	0.00846347	0.0308803	0.237288	0.150481	0.293386	0.221964	0.17799
Fblim1	765	2.64211e-08	7.66455e-07	0.00828731	0.00498865	0.00649279	0.00103374	0.00333932	8120	0.0863924	0.228501	0.120393	0.148481	0.656849	0.300148	0.0744339	0.130527	0.12458	0.0728005	0.103495	0.143973	387	5.88306e-10	2.72501e-08	0.00641253	0.0027903	0.000874761	0.00022937	0.00326695	0.140439	0.149196	0.161741	0.176962	0.147525
Sgcz	766	2.71685e-08	7.87106e-07	0.015779	0.0317496	0.000662056	0.00432078	0.000667863	1327	0.000190976	0.0030871	0.128311	0.320513	0.00781332	0.0291013	0.00462118	0.128094	0.100867	0.208107	0.169415	0.224631	1362	1.50756e-06	1.98679e-05	0.0139538	0.0136389	0.00528866	0.0119461	0.00906038	0.118147	0.118417	0.135559	0.121193	0.124016
Zfp239	767	2.7449e-08	7.94195e-07	0.00512222	0.00249142	0.00591204	0.00184679	0.00695158	71	3.28565e-09	9.94718e-07	0.00408764	0.00274016	0.00390152	0.000567354	0.00337249	0.225912	0.239248	0.227436	0.298124	0.232251	7165	0.0248295	0.0622191	0.102968	0.0637889	0.12879	0.225972	0.184588	0.123709	0.132577	0.119445	0.108151	0.112336
Vmn2r47	768	2.76444e-08	7.98807e-07	0.00493623	0.00478536	0.0033589	0.00338374	0.00363762	NA	ND	ND	ND	ND	ND	ND	ND	ND	ND	ND	ND	ND	710	2.76444e-08	6.98769e-07	0.00493623	0.00478536	0.0033589	0.00338374	0.00363762	0.149333	0.153203	0.165676	0.165209	0.163162
9930111J21Rik2	769	2.78034e-08	8.02357e-07	0.0151331	0.00377439	0.0015225	0.00155078	0.00729008	NA	ND	ND	ND	ND	ND	ND	ND	0.140892	0.065927	0.0649916	0.0591462	0.0763711	711	2.78034e-08	7.01801e-07	0.0151331	0.00377439	0.0015225	0.00155078	0.00729008	0.128319	0.141038	0.149971	0.150684	0.135908
Ncam1	770	2.78476e-08	8.02589e-07	0.00361227	0.00305475	0.00112666	0.0164759	0.00480861	4906	0.017855	0.0781497	0.144345	0.0435714	0.0535186	0.436675	0.145787	0.124353	0.157394	0.151736	0.0899394	0.124073	545	5.73938e-09	1.88916e-07	0.00186203	0.00509411	0.00141534	0.00430676	0.00274469	0.125948	0.11817	0.128259	0.119399	0.122826
Poli	771	2.78862e-08	8.02661e-07	0.00561005	0.0261338	0.000656248	0.00166095	0.00617338	8564	0.103579	0.25978	0.225514	0.685127	0.128403	0.0955487	0.189382	0.112028	0.0705933	0.127948	0.135978	0.117092	382	5.65596e-10	2.65402e-08	0.00209957	0.00491986	0.000316545	0.00120023	0.00285777	0.167589	0.15608	0.194913	0.17538	0.163378
Vat1l	772	2.81289e-08	8.08596e-07	0.000191648	0.0112956	0.0128462	0.00203843	0.0175793	9937	0.166489	0.359883	0.0233054	0.319485	0.707371	0.279186	0.576833	0.174713	0.100677	0.0682852	0.104955	0.0786078	329	2.06539e-10	1.12483e-08	0.000280288	0.00362491	0.00192572	0.000513238	0.00356235	0.13158	0.119352	0.122422	0.128724	0.119437
Cyp26b1	773	2.83563e-08	8.1092e-07	0.00462277	0.00337997	0.0353909	0.00310121	0.000586558	1819	0.000635716	0.0074939	0.0343718	0.130214	0.162843	0.0566974	0.00498981	0.163796	0.126992	0.120699	0.149915	0.221478	1047	2.82279e-07	4.83911e-06	0.0109226	0.00189598	0.0308961	0.00396055	0.00585514	0.14082	0.161851	0.128527	0.152888	0.148209
Vmn1r259	774	2.83924e-08	8.1092e-07	0.00278731	0.0264675	0.000667677	0.00255122	0.00801635	NA	ND	ND	ND	ND	ND	ND	ND	ND	ND	ND	ND	ND	717	2.83924e-08	7.07723e-07	0.00278731	0.0264675	0.000667677	0.00255122	0.00801635	0.125329	0.111088	0.131464	0.125616	0.118584
Gm5891	774	2.83924e-08	8.1092e-07	0.00278731	0.0264675	0.000667677	0.00255122	0.00801635	NA	ND	ND	ND	ND	ND	ND	ND	ND	ND	ND	ND	ND	717	2.83924e-08	7.07723e-07	0.00278731	0.0264675	0.000667677	0.00255122	0.00801635	0.125329	0.111088	0.131464	0.125616	0.118584
Vmn1r163	774	2.83924e-08	8.1092e-07	0.00278731	0.0264675	0.000667677	0.00255122	0.00801635	NA	ND	ND	ND	ND	ND	ND	ND	ND	ND	ND	ND	ND	717	2.83924e-08	7.07723e-07	0.00278731	0.0264675	0.000667677	0.00255122	0.00801635	0.125329	0.111088	0.131464	0.125616	0.118584
Vmn1r260	774	2.83924e-08	8.1092e-07	0.00278731	0.0264675	0.000667677	0.00255122	0.00801635	NA	ND	ND	ND	ND	ND	ND	ND	ND	ND	ND	ND	ND	717	2.83924e-08	7.07723e-07	0.00278731	0.0264675	0.000667677	0.00255122	0.00801635	0.125329	0.111088	0.131464	0.125616	0.118584
Crhr2	778	2.8643e-08	8.17024e-07	0.00778786	0.00475054	0.0277192	0.00027876	0.00356	279	7.94921e-07	6.12431e-05	0.00807406	0.0134417	0.0274237	0.0020958	0.00812568	0.202882	0.18784	0.167771	0.246361	0.202689	3142	0.000244827	0.0013995	0.0882097	0.0290308	0.132669	0.00540265	0.0324037	0.110058	0.120996	0.105784	0.136976	0.119941
Arhgef25	779	2.87693e-08	8.19575e-07	0.0332422	0.00426271	0.00140542	0.001237	0.00415237	8800	0.112414	0.274384	0.349658	0.591115	0.561898	0.0514179	0.0694246	0.100297	0.0792677	0.0816509	0.157	0.148597	379	5.20163e-10	2.4601e-08	0.0133029	0.000570389	0.000174962	0.00164738	0.0046625	0.17372	0.247893	0.27954	0.221472	0.197096
Fgfr3	780	2.89439e-08	8.23491e-07	0.0116034	0.00165514	0.0031709	0.00062721	0.0269701	3757	0.00749625	0.0428314	0.0218312	0.200131	0.171933	0.0117634	0.681721	0.17573	0.115507	0.119837	0.192971	0.0708692	659	1.8845e-08	5.13154e-07	0.0546809	0.000563179	0.00134633	0.00293448	0.0051464	0.126531	0.193098	0.1795	0.167872	0.159737
1600014C23Rik	781	2.90559e-08	8.2562e-07	0.00689312	0.0117427	0.00138977	0.000323859	0.028403	128	2.90559e-08	4.87936e-06	0.00689312	0.0117427	0.00138977	0.000323859	0.028403	0.206366	0.191673	0.25387	0.302532	0.168166	NA	ND	ND	ND	ND	ND	ND	ND	ND	ND	ND	ND	ND
6820408C15Rik	782	2.93488e-08	8.32877e-07	0.0979436	0.0929143	0.000220685	0.000801436	0.00065044	156	6.35788e-08	8.76043e-06	0.105166	0.0922479	0.000126706	0.00108645	0.0019292	0.134307	0.137971	0.367153	0.27722	0.256205	4958	0.00346104	0.0125382	0.17982	0.190588	0.0651817	0.0454687	0.0199815	0.106514	0.105691	0.119824	0.124262	0.134166
Ccdc85a	783	2.97096e-08	8.41363e-07	0.0117254	0.0362621	0.000853703	0.000360065	0.0081247	2348	0.00152563	0.0139428	0.0975953	0.439678	0.0520876	0.00509479	0.0581541	0.136383	0.0915693	0.152847	0.215653	0.149973	939	1.41781e-07	2.70953e-06	0.0124015	0.0117865	0.00102906	0.00337684	0.0129786	0.126559	0.127018	0.149753	0.138427	0.12615
Stpg2	784	2.97363e-08	8.41363e-07	0.000685286	0.00260757	0.00918166	0.0020907	0.0309888	1808	0.000620068	0.00735966	0.00509915	0.0149133	0.238146	0.0221475	0.497485	0.219272	0.186952	0.110789	0.175752	0.0858124	1105	3.99421e-07	6.49042e-06	0.0086801	0.0123042	0.00369943	0.00660676	0.00857041	0.123837	0.119682	0.135762	0.126078	0.123996
Aldh4a1	785	2.97616e-08	8.41363e-07	0.0100528	0.0022475	0.0143271	0.000691093	0.00475635	5281	0.0222066	0.090284	0.0880371	0.0981819	0.108895	0.202703	0.156018	0.138729	0.13586	0.13312	0.116117	0.123431	537	5.35342e-09	1.78832e-07	0.0110781	0.00161448	0.0145061	0.000224962	0.00250972	0.122476	0.138026	0.120364	0.155618	0.134359
Crip1	786	3.00614e-08	8.48756e-07	0.00387941	0.00125442	0.0107439	0.00187582	0.0109762	454	4.32013e-06	0.000203755	0.0145245	0.00621962	0.0164691	0.00379481	0.0686702	0.187849	0.211566	0.184426	0.225967	0.146416	2492	6.23211e-05	0.000449092	0.0204509	0.0138801	0.0658285	0.0344413	0.0162014	0.163951	0.172315	0.138872	0.152783	0.168969
Sp140l2	787	3.02333e-08	8.52526e-07	0.00567393	0.0145885	0.00329286	0.000644633	0.00616757	8242	0.0911478	0.237512	0.247015	0.231514	0.193895	0.112324	0.230897	0.111001	0.112942	0.118122	0.133283	0.113021	391	6.37731e-10	2.9238e-08	0.00194859	0.00698758	0.00124092	0.000325425	0.00233804	0.124488	0.117439	0.126377	0.133146	0.123539
Fam83a	788	3.04356e-08	8.5714e-07	0.000592365	0.00814793	0.0110226	0.00256692	0.00799693	58	1.47823e-09	5.43749e-07	0.000209425	0.0015092	0.00468458	0.0134976	0.0016771	0.320951	0.252577	0.218042	0.188202	0.24923	8118	0.0487953	0.10792	0.144208	0.502151	0.240255	0.013278	0.440517	0.109058	0.0895917	0.101965	0.137846	0.0921057
Gm10825	789	3.06388e-08	8.6177e-07	0.00248658	0.00119414	0.00111991	ND	0.00301677	129	3.06388e-08	5.10528e-06	0.00248658	0.00119414	0.00111991	ND	0.00301677	0.247309	0.273607	0.275998	0.051597	0.240678	NA	ND	ND	ND	ND	ND	ND	ND	0.0664332	0.177392	0.147083	0.080666	0.0974151
Sctr	790	3.16369e-08	8.88717e-07	0.0037168	0.00469246	0.00997149	0.00210232	0.00312444	703	1.98814e-05	0.000607033	0.0275846	0.0144336	0.0168762	0.020574	0.0181621	0.169855	0.187173	0.182951	0.177642	0.180978	1914	1.23309e-05	0.000115663	0.0102082	0.0266317	0.0572094	0.00716916	0.0125015	0.127436	0.11896	0.112117	0.13058	0.125641
Ntrk1	791	3.1986e-08	8.97387e-07	0.0237933	0.00053429	0.0123758	0.00203263	0.00361808	2850	0.00292045	0.0219928	0.130889	0.0241096	0.125762	0.183878	0.0219926	0.12807	0.172389	0.129144	0.118743	0.174815	812	6.12281e-08	1.35349e-06	0.0229342	0.00110457	0.0103191	0.00076758	0.0122875	0.138045	0.181092	0.149017	0.186646	0.14661
Cdh20	792	3.21459e-08	9.00487e-07	0.157047	0.016412	0.000156803	0.00427432	0.000673671	1078	8.90648e-05	0.00177264	0.0664824	0.116451	0.0227445	0.0170311	0.00545415	0.14571	0.130619	0.174607	0.182584	0.215353	1574	3.57217e-06	4.07613e-05	0.538089	0.0160964	0.000226352	0.0200241	0.00784438	0.0880103	0.113379	0.13615	0.112316	0.117372
Dchs2	793	3.21777e-08	9.00487e-07	0.016865	0.0162436	0.00034845	0.00660894	0.00184679	2246	0.0013223	0.012638	0.103762	0.1905	0.0123218	0.249774	0.00897856	0.136961	0.119575	0.196362	0.111368	0.205566	962	1.64548e-07	3.07087e-06	0.0187377	0.00973023	0.00128811	0.0023487	0.014238	0.108253	0.111285	0.120262	0.117903	0.109536
Clmn	794	3.24857e-08	9.07963e-07	0.000400718	0.0164759	0.00738715	0.0013183	0.0183227	4807	0.0167393	0.0747658	0.0178097	0.415785	0.278425	0.0878864	0.107389	0.182324	0.0938955	0.107334	0.139872	0.134496	575	8.36858e-09	2.61111e-07	0.00108847	0.00452857	0.00241366	0.0010251	0.0200901	0.129367	0.121344	0.124894	0.129704	0.112729
6820431F20Rik	795	3.26774e-08	9.12174e-07	0.000865318	0.02492	0.00865899	0.000104535	0.0607697	716	2.13356e-05	0.000639319	0.00621598	0.0388917	0.0486711	0.00339942	0.0684954	0.210041	0.159996	0.154106	0.227756	0.145143	1930	1.27263e-05	0.000118383	0.00897418	0.0818901	0.0166683	0.000812393	0.145612	0.145151	0.117662	0.137546	0.175828	0.109951
Gm10668	796	3.28943e-08	9.16729e-07	0.00327372	0.004529	0.00413455	0.00437765	0.00445419	NA	ND	ND	ND	ND	ND	ND	ND	ND	ND	ND	ND	ND	739	3.28943e-08	7.9785e-07	0.00327372	0.004529	0.00413455	0.00437765	0.00445419	0.167076	0.15473	0.156366	0.156565	0.156119
Il17rc	797	3.29233e-08	9.16729e-07	0.0951153	0.000801436	0.00367615	0.00034845	0.0122538	1252	0.000155225	0.00265888	0.616661	0.00235496	0.0422123	0.0173927	0.0310835	0.0773515	0.246701	0.161824	0.186562	0.170288	1419	1.97388e-06	2.49821e-05	0.0294096	0.0210794	0.00654411	0.000900756	0.0412038	0.141771	0.147173	0.16629	0.200505	0.136282
Adora2a	798	3.30912e-08	9.20252e-07	0.000673671	0.00437886	0.000644633	0.0248155	0.0255066	306	1.15501e-06	8.11336e-05	0.0028536	0.00524683	0.0128453	0.0170272	0.0241797	0.240772	0.220833	0.193281	0.184977	0.174847	3220	0.000281626	0.00157088	0.0148928	0.0669069	0.00283708	0.185835	0.135651	0.141912	0.122035	0.164043	0.107456	0.112146
Glis1	799	3.3137e-08	9.2037e-07	0.0275508	0.0448281	0.00062721	0.00065044	0.00239269	8210	0.0900738	0.235654	0.272903	0.382444	0.0784582	0.406739	0.084601	0.108586	0.0972594	0.144753	0.0950236	0.142666	419	9.2111e-10	3.94147e-08	0.0132272	0.0175984	0.000443939	9.39723e-05	0.00201199	0.108841	0.107485	0.12539	0.133783	0.117824
Rex2	800	3.33006e-08	9.23759e-07	0.00228235	0.00930362	0.000644633	0.0159881	0.00554036	6517	0.0435888	0.143637	0.294681	0.220321	0.0380669	0.495315	0.0693718	0.101803	0.111264	0.165611	0.082324	0.146703	473	2.22569e-09	8.43885e-08	0.000547163	0.00405149	0.000984565	0.00367944	0.00666368	0.202482	0.169266	0.18397	0.16432	0.161479
Tmem210	801	3.35345e-08	9.28101e-07	0.00101961	0.0121718	0.00955732	0.00376714	0.00273577	133	3.35345e-08	5.41973e-06	0.00101961	0.0121718	0.00955732	0.00376714	0.00273577	0.292357	0.197819	0.20578	0.238717	0.250982	NA	ND	ND	ND	ND	ND	ND	ND	ND	ND	ND	ND	ND
Trim67	802	3.35668e-08	9.28101e-07	0.0185898	0.00476215	0.000203263	0.00373423	0.0182123	1121	0.000102941	0.0019684	0.0619443	0.026393	0.0010989	0.278417	0.0392815	0.149143	0.171734	0.264427	0.10733	0.161176	1466	2.40203e-06	2.94269e-05	0.0355881	0.0149277	0.00648706	0.00101632	0.0544494	0.119037	0.127324	0.135229	0.153311	0.114894
Fam83f	803	3.36598e-08	9.28101e-07	0.00569135	0.00982049	0.00684124	0.0011615	0.00276437	102	1.28261e-08	2.70292e-06	0.00277042	0.00925253	0.00237688	0.00171415	0.00384083	0.237956	0.200695	0.242957	0.253851	0.227504	6180	0.0114413	0.03324	0.174008	0.102218	0.256882	0.0464695	0.0522734	0.105306	0.111875	0.100077	0.120941	0.11962
Vegfc	804	3.36882e-08	9.28101e-07	0.0142807	0.000847896	0.0022417	0.0103257	0.00438467	3557	0.00618948	0.0373506	0.182773	0.0209231	0.130891	0.234452	0.0390721	0.11838	0.176778	0.127658	0.111178	0.159968	721	2.87224e-08	7.14957e-07	0.00860863	0.00252471	0.0012062	0.0043245	0.00900572	0.126236	0.136657	0.143215	0.132026	0.125861
Vmn1r256	805	3.37917e-08	9.28101e-07	0.00327372	0.00456485	0.0042325	0.00437765	0.00445419	NA	ND	ND	ND	ND	ND	ND	ND	ND	ND	ND	ND	ND	743	3.37917e-08	8.12991e-07	0.00327372	0.00456485	0.0042325	0.00437765	0.00445419	0.167076	0.154674	0.15591	0.156565	0.156119
Gm4513	805	3.37917e-08	9.28101e-07	0.00327372	0.00456485	0.0042325	0.00437765	0.00445419	NA	ND	ND	ND	ND	ND	ND	ND	ND	ND	ND	ND	ND	743	3.37917e-08	8.12991e-07	0.00327372	0.00456485	0.0042325	0.00437765	0.00445419	0.167076	0.154674	0.15591	0.156565	0.156119
Vmn1r152	805	3.37917e-08	9.28101e-07	0.00327372	0.00456485	0.0042325	0.00437765	0.00445419	NA	ND	ND	ND	ND	ND	ND	ND	ND	ND	ND	ND	ND	743	3.37917e-08	8.12991e-07	0.00327372	0.00456485	0.0042325	0.00437765	0.00445419	0.167076	0.154674	0.15591	0.156565	0.156119
Vmn1r255	805	3.37917e-08	9.28101e-07	0.00327372	0.00456485	0.0042325	0.00437765	0.00445419	NA	ND	ND	ND	ND	ND	ND	ND	ND	ND	ND	ND	ND	743	3.37917e-08	8.12991e-07	0.00327372	0.00456485	0.0042325	0.00437765	0.00445419	0.167076	0.154674	0.15591	0.156565	0.156119
Scn5a	809	3.46877e-08	9.51531e-07	0.00316485	0.011917	0.00814212	0.00114989	0.00360065	2085	0.00102005	0.010501	ND	0.0934018	0.121317	0.0121277	0.0158497	0.172572	0.138245	0.131194	0.192823	0.18549	1130	4.83287e-07	7.67961e-06	0.00316485	0.0131777	0.00622754	0.00641237	0.0168392	0.123578	0.115342	0.119701	0.119533	0.113892
Stra6	810	3.53016e-08	9.67177e-07	0.00272372	0.00477377	0.0534697	0.00249142	0.000749168	13182	0.375874	0.612494	0.390393	0.333852	0.87805	0.373988	0.107231	0.0946348	0.0999155	0.052631	0.0961191	0.13286	279	7.80372e-11	5.00888e-09	0.000501148	0.00118689	0.00961389	0.00046626	0.000446922	0.140041	0.133905	0.119668	0.140565	0.140873
Riiad1	811	3.55799e-08	9.73458e-07	0.0142516	0.000876933	0.0065044	0.0192635	0.000836281	160	6.5756e-08	8.79675e-06	0.0745624	0.000298505	0.00450639	0.0504969	0.00052909	0.143519	0.328629	0.226632	0.154351	0.304784	5032	0.00373851	0.0133431	0.021004	0.189277	0.127835	0.0454495	0.0977963	0.143294	0.108967	0.115544	0.131678	0.119845
Gm10665	812	3.56186e-08	9.73458e-07	0.00334512	0.00472058	0.0042585	0.00437765	0.00445419	NA	ND	ND	ND	ND	ND	ND	ND	ND	ND	ND	ND	ND	752	3.56186e-08	8.50116e-07	0.00334512	0.00472058	0.0042585	0.00437765	0.00445419	0.166158	0.153782	0.156024	0.156565	0.156119
Slc9a1	813	3.57111e-08	9.74565e-07	0.0165224	0.00688189	0.00065044	0.0014693	0.0121028	17790	0.774344	0.934941	0.536189	0.860181	0.24697	0.535217	0.645588	0.0834244	0.0551287	0.110385	0.0835032	0.0746083	228	1.27156e-11	9.97928e-10	0.00353127	0.000714884	0.000159929	0.000197097	0.00195118	0.135068	0.149756	0.164935	0.162717	0.140378
Efcab6	814	3.57469e-08	9.74565e-07	0.00559843	0.0300422	0.00062721	0.00166095	0.00751491	3768	0.00757476	0.0431539	0.0941896	0.317752	0.0441982	0.10989	0.0420641	0.134233	0.09983	0.154448	0.130101	0.15578	699	2.50723e-08	6.43714e-07	0.00501947	0.0128397	0.000798644	0.00104204	0.0162563	0.113308	0.108978	0.121884	0.120621	0.107881
Arhgef4	815	3.60235e-08	9.80899e-07	0.00551713	0.00616757	0.00264822	0.00123119	0.0119751	2815	0.00277635	0.0211698	0.0310905	0.125269	0.191463	0.0388532	0.0516665	0.166122	0.128433	0.116545	0.160072	0.152383	854	7.76479e-08	1.63215e-06	0.0147927	0.00431637	0.000976578	0.00217178	0.0240329	0.113388	0.119958	0.127575	0.123505	0.110682
B4galt4	816	3.61106e-08	9.81268e-07	0.000412333	0.00453566	0.0243857	0.00273533	0.01068	267	6.77775e-07	5.45647e-05	0.00391538	0.00288725	0.0525395	0.00963437	0.00732561	0.23077	0.240907	0.153251	0.202302	0.210742	3428	0.000423963	0.00222142	0.00536341	0.12767	0.0590281	0.0204123	0.146939	0.145483	0.109559	0.118759	0.130707	0.107792
Pcdhga7	817	3.61254e-08	9.81268e-07	0.214982	0.0283464	0.00102212	0.000261338	0.000818858	1774	0.000586684	0.00709667	0.444747	0.105352	0.0546596	0.00757675	0.00956067	0.0892239	0.133165	0.151268	0.208728	0.201544	1191	6.46943e-07	9.75407e-06	0.124708	0.0357351	0.00121341	0.00137735	0.00532488	0.100704	0.108712	0.12724	0.126576	0.119409
Foxc2	818	3.6215e-08	9.82498e-07	0.00159366	0.0063312	0.000468446	0.138607	0.0020405	135	3.6215e-08	5.75024e-06	0.00159366	0.0063312	0.000468446	0.138607	0.0020405	0.266917	0.22076	0.312117	0.128939	0.258296	NA	ND	ND	ND	ND	ND	ND	ND	0.14483	0.0966922	0.0651252	0.127377	0.119338
Hspa1a	819	3.64038e-08	9.86415e-07	0.00381439	0.0149309	6.60587e-05	ND	0.00323934	136	3.64038e-08	5.75024e-06	0.00381439	0.0149309	6.60587e-05	ND	0.00323934	0.223279	0.185186	0.362611	0.497429	0.228074	NA	ND	ND	ND	ND	ND	ND	ND	0.346332	0.192181	0.142923	0.186703	0.140952
Ano5	820	3.66481e-08	9.91823e-07	0.00814793	0.00814793	0.000319413	0.00930362	0.00687028	2226	0.00127777	0.0123219	0.0500292	0.137191	0.00190146	0.345091	0.115827	0.153438	0.125713	0.251661	0.0981455	0.130424	969	1.68769e-07	3.12692e-06	0.0151409	0.00551692	0.00708217	0.00258481	0.0052913	0.123375	0.132231	0.130021	0.139059	0.132602
Dtx1	821	3.70069e-08	1.00031e-06	0.00267145	0.0121609	0.00877514	0.000133573	0.0360007	3741	0.00740199	0.0424735	0.0470936	0.0804029	0.148173	0.0667171	0.158048	0.158809	0.144065	0.126899	0.149217	0.125041	668	2.02174e-08	5.43121e-07	0.00404446	0.0158372	0.00556454	5.87562e-05	0.0324361	0.14311	0.129383	0.139886	0.18955	0.122133
Fam222a	822	3.73919e-08	1.00949e-06	0.00930362	0.00591204	0.00687028	0.00125442	0.00292698	14673	0.500826	0.733143	0.573098	0.957949	0.73611	0.16338	0.142452	0.0788991	0.0400763	0.0659117	0.120787	0.124658	258	3.85577e-11	2.67552e-09	0.00155743	0.000524014	0.000833241	0.00052783	0.00150131	0.144259	0.154868	0.150268	0.154795	0.144606
Clec4a3	823	3.76545e-08	1.01535e-06	0.000412333	0.145478	0.00180613	0.000238108	0.0542247	2394	0.00166575	0.0149313	0.0297403	0.0954092	0.0456801	0.0308327	0.186591	0.167263	0.136227	0.155812	0.166296	0.117821	972	1.74084e-07	3.21545e-06	0.000686062	0.338555	0.00272425	0.000286898	0.0462259	0.200255	0.0983158	0.176931	0.215984	0.1325
Drd2	824	3.79521e-08	1.02213e-06	0.0148962	0.0182123	0.00129507	0.00218943	0.00183517	294	9.9681e-07	7.27343e-05	0.026656	0.0338914	0.00325138	0.0165924	0.00136238	0.170246	0.163772	0.230759	0.183215	0.258643	3328	0.000342011	0.00184583	0.0623643	0.0631287	0.0272334	0.00922317	0.0926928	0.11045	0.110343	0.117603	0.126839	0.106915
Gbp8	825	3.82785e-08	1.02967e-06	0.00927646	0.010352	0.00154567	0.00241969	0.00396998	NA	ND	ND	ND	ND	ND	ND	ND	0.0598026	0.116615	0.199517	0.0656881	0.0843098	763	3.82785e-08	9.00446e-07	0.00927646	0.010352	0.00154567	0.00241969	0.00396998	0.127866	0.126735	0.142878	0.13878	0.134354
Tead3	826	3.85386e-08	1.03541e-06	0.00521514	0.0652647	0.000935008	0.000505253	0.00893775	5283	0.0222321	0.0903535	0.500103	0.545202	0.043076	0.0833095	0.0304755	0.0867046	0.0829996	0.158754	0.141298	0.167922	563	7.17637e-09	2.28285e-07	0.000861119	0.0202268	0.00138904	0.000305299	0.0277872	0.181529	0.138218	0.174611	0.197195	0.134019
Nrg2	827	3.88271e-08	1.0419e-06	0.00127765	0.0232184	0.00717808	0.000412333	0.0165107	18228	0.811462	0.956274	0.510417	0.512957	0.777001	0.522894	0.457602	0.0857367	0.0855248	0.0634835	0.0846987	0.0902207	225	1.12683e-11	8.96076e-10	0.000171387	0.00568002	0.000829397	4.06578e-05	0.00413141	0.12987	0.11438	0.12294	0.13627	0.11582
Stk32b	828	3.99157e-08	1.06845e-06	0.00216039	0.00365292	0.00903067	0.00267145	0.00786336	6986	0.0541063	0.166326	0.0688236	0.0795496	0.325437	0.314585	0.214612	0.145102	0.141325	0.101799	0.102888	0.114431	455	1.75208e-09	6.90535e-08	0.00219377	0.00344232	0.00264205	0.000606619	0.00336285	0.117348	0.115296	0.11658	0.123946	0.115409
Mir208b	829	3.99359e-08	1.06845e-06	0.0048695	0.00647893	0.0108023	0.00201053	0.00218619	143	3.99359e-08	6.00295e-06	0.0048695	0.00647893	0.0108023	0.00201053	0.00218619	0.221026	0.212045	0.196575	0.250616	0.247691	NA	ND	ND	ND	ND	ND	ND	ND	ND	ND	ND	ND	ND
Ipw	830	3.99608e-08	1.06845e-06	0.0055694	0.00677736	0.000505253	0.0136302	0.00576685	601	1.09796e-05	0.000391929	0.015386	0.0347055	0.00230093	0.0427266	0.0230284	0.191436	0.166061	0.261206	0.159865	0.178604	2208	3.03546e-05	0.000246847	0.0303538	0.017396	0.0110991	0.0341072	0.0212227	0.154507	0.166233	0.175787	0.152057	0.162036
Lfng	831	4.03252e-08	1.07689e-06	0.00707935	0.00551713	0.00168998	0.00923393	0.00248561	3107	0.00404184	0.027909	0.045652	0.149594	0.0552641	0.13205	0.0505267	0.157204	0.125431	0.152158	0.128608	0.154525	797	5.30136e-08	1.19393e-06	0.0138881	0.00308641	0.00210565	0.00671956	0.00343603	0.170436	0.202963	0.211584	0.189653	0.200574
Ncam2	832	4.09517e-08	1.09115e-06	0.0375165	0.00421044	0.00020907	0.0055694	0.00838604	6461	0.0425508	0.14143	0.493541	0.10584	0.0316182	0.287835	0.171904	0.0864457	0.133578	0.165544	0.105231	0.120336	479	2.40179e-09	8.99271e-08	0.0109785	0.0031138	0.000230123	0.00162694	0.00456211	0.111244	0.118833	0.137797	0.123073	0.116453
Uggt2	833	4.09575e-08	1.09115e-06	0.1415	0.00555778	0.000528483	0.00555778	0.000667863	269	6.90326e-07	5.51619e-05	0.434674	0.0036274	0.000997702	0.00709953	0.00383626	0.0900951	0.230323	0.274219	0.209332	0.228529	3592	0.000557908	0.00278985	0.0716891	0.128182	0.0265196	0.0655158	0.0108767	0.10582	0.101491	0.112741	0.106466	0.11872
Gm1043	834	4.18596e-08	1.11385e-06	0.00274114	0.0206863	0.000743361	0.0078924	0.00475635	9640	0.151911	0.338482	0.304888	0.786617	0.0892667	0.107692	0.310024	0.102837	0.0619545	0.13781	0.132743	0.102306	372	4.79513e-10	2.3104e-08	0.00064699	0.00318528	0.000531828	0.0067317	0.00126002	0.128233	0.120459	0.129177	0.116703	0.125007
Cyp2d13	835	4.23128e-08	1.12456e-06	0.00237527	0.0262151	0.00126023	0.00466923	0.00437305	532	7.14565e-06	0.000288172	0.0157408	0.0322663	0.00376313	0.0276665	0.0135202	0.185554	0.165507	0.229211	0.169727	0.189933	2464	5.65403e-05	0.000412061	0.0107343	0.104929	0.0230089	0.0137165	0.0259558	0.206539	0.138088	0.182629	0.198687	0.178975
Cdh10	836	4.31097e-08	1.14437e-06	0.0197397	0.00133573	0.00062721	0.0109646	0.00903067	11431	0.251164	0.472003	0.275943	0.220335	0.193083	0.354046	0.457605	0.105084	0.111889	0.115753	0.0970666	0.0879198	330	2.18799e-10	1.18452e-08	0.00858888	0.000414069	0.000181869	0.00313623	0.00188243	0.117135	0.133263	0.137955	0.122659	0.125414
Tspan11	837	4.41651e-08	1.17087e-06	0.00125442	0.00698062	0.00361227	0.00364711	0.0146001	5996	0.0330394	0.118324	0.128647	0.111494	0.0579587	0.233739	0.282276	0.128154	0.132037	0.149494	0.111298	0.105595	522	4.412e-09	1.51611e-07	0.000672305	0.00560409	0.00463909	0.00116974	0.00573641	0.147276	0.128952	0.130512	0.142288	0.12876
9430041J12Rik	838	4.42137e-08	1.17087e-06	0.00065044	0.0042569	0.00933847	0.00260757	0.0250129	1197	0.000136114	0.00243781	0.0342466	0.0333033	0.0116038	0.00948028	0.223372	0.163435	0.164164	0.192174	0.197701	0.113402	1527	2.93739e-06	3.4549e-05	0.00112306	0.0100995	0.0774712	0.0193063	0.0143294	0.160897	0.136958	0.115876	0.130025	0.133218
Wnt3a	839	4.47977e-08	1.18492e-06	0.000150995	0.00734649	0.0481036	0.00166095	0.0193216	4662	0.0151401	0.0697315	0.0144616	0.248292	0.238752	0.0715475	0.273245	0.187968	0.110839	0.112017	0.145328	0.107912	605	1.07108e-08	3.17647e-07	0.000290038	0.00268168	0.0309198	0.00160565	0.00843542	0.165377	0.142929	0.119872	0.147913	0.132059
Bnip5	840	4.63666e-08	1.22467e-06	0.0107381	0.00440209	0.00265403	0.000830473	0.0171089	233	3.11738e-07	2.87588e-05	0.004916	0.0103254	0.00743054	0.0101741	0.00434784	0.21997	0.197243	0.207125	0.19768	0.223891	4067	0.0011154	0.00492528	0.22028	0.0342181	0.0252089	0.00502179	0.455683	0.104255	0.12941	0.133258	0.153564	0.0917467
Mtcl3	841	4.64279e-08	1.22467e-06	0.0479932	0.00658571	0.000836281	0.00360065	0.00187582	405	3.09513e-06	0.000164081	0.0730692	0.0114552	0.00257302	0.0263142	0.00456915	0.144087	0.197059	0.244815	0.172714	0.225734	2876	0.000143724	0.000897499	0.10084	0.0510498	0.0199443	0.010194	0.0287005	0.111733	0.119491	0.129728	0.13692	0.125802
Myrip	842	4.64659e-08	1.22467e-06	0.000656248	0.0279167	0.00310121	0.00991922	0.0031709	5529	0.0253922	0.0986098	0.0421284	0.303489	0.0740867	0.215193	0.179141	0.159855	0.103125	0.144081	0.113749	0.119151	565	7.23195e-09	2.29634e-07	0.000978007	0.0121214	0.00303513	0.00444047	0.00129609	0.12242	0.111043	0.117389	0.115674	0.121177
Adam22	843	4.67076e-08	1.22958e-06	0.0478713	0.0104825	0.00134153	0.00433821	0.000615595	8222	0.0903927	0.236144	0.230595	0.597352	0.282209	0.235203	0.0310062	0.110771	0.0768357	0.104603	0.110179	0.166993	434	1.30048e-09	5.37294e-08	0.0318356	0.00174983	0.000327153	0.00148407	0.00107057	0.104645	0.118444	0.126847	0.119245	0.120846
Klhl14	844	4.6856e-08	1.23202e-06	0.0142923	0.00968692	0.00110923	0.0192693	0.000609788	791	3.02588e-05	0.000821228	0.0158904	0.0325322	0.0141215	0.0524309	0.0110401	0.187324	0.166687	0.190809	0.153309	0.198172	2002	1.61577e-05	0.000144904	0.0991743	0.028739	0.00525316	0.0438201	0.00296267	0.104313	0.113773	0.126324	0.110626	0.130637
Pdgfrb	845	4.70245e-08	1.23499e-06	0.0396653	0.0634876	0.00110923	0.000342643	0.00189325	3230	0.00462123	0.0307058	0.252337	0.31871	0.0823146	0.0198824	0.0230728	0.109732	0.102515	0.140494	0.177576	0.173645	832	7.07062e-08	1.52538e-06	0.0228801	0.033284	0.000901886	0.000734836	0.00577962	0.123108	0.119535	0.154262	0.156342	0.136123
Kcnc2	846	4.78684e-08	1.25567e-06	0.047517	0.00476215	0.000743361	0.00103374	0.0106393	4735	0.0158323	0.0717966	0.337814	0.131831	0.157323	0.0118631	0.215482	0.0998771	0.127486	0.122615	0.192426	0.113683	644	1.69207e-08	4.7147e-07	0.0214915	0.00298455	0.000303484	0.00572024	0.00496354	0.110223	0.120184	0.131045	0.116997	0.117698
Vgll2	847	4.81913e-08	1.26265e-06	0.00593527	0.0187699	0.00062721	0.00267145	0.00998891	211	2.05062e-07	2.08901e-05	0.0103264	0.015336	0.00205985	0.00463959	0.00672402	0.195548	0.184822	0.242099	0.218013	0.207454	4344	0.00161496	0.00667541	0.0488869	0.145147	0.0170153	0.041095	0.144129	0.159652	0.128393	0.19098	0.164682	0.128598
Lrmda	848	4.83131e-08	1.26434e-06	0.000644633	0.014844	0.0163423	0.00923393	0.00129507	6790	0.0493232	0.156004	0.146095	0.20694	0.299386	0.299037	0.038255	0.125112	0.114988	0.103626	0.103663	0.162701	502	3.37296e-09	1.20434e-07	0.000251372	0.00800066	0.00623364	0.00296729	0.00231637	0.106278	0.0993485	0.0998297	0.101397	0.101945
Nol4l	849	4.87227e-08	1.27356e-06	0.0189786	0.0126729	0.00475664	0.00067446	0.00244758	NA	ND	ND	ND	ND	ND	ND	ND	0.164087	0.0606698	0.088309	0.096654	0.130755	789	4.87227e-08	1.10841e-06	0.0189786	0.0126729	0.00475664	0.00067446	0.00244758	0.113108	0.11549	0.121133	0.132176	0.124898
Tox2	850	4.89732e-08	1.2786e-06	0.0634121	0.00720131	0.00214297	0.00203843	0.000952431	1375	0.000223842	0.00349417	0.216472	0.017655	0.0205009	0.0235149	0.0287629	0.114231	0.180728	0.176761	0.173141	0.167854	1444	2.21805e-06	2.75866e-05	0.0489159	0.0367077	0.00732424	0.00609809	0.00216034	0.106551	0.108261	0.117211	0.118181	0.123575
Ntrk3	851	4.92445e-08	1.28229e-06	0.020001	0.00441951	0.00119054	0.0161274	0.00112666	3880	0.00836828	0.0462815	0.535093	0.0515165	0.0410591	0.430824	0.0144664	0.0838217	0.154012	0.160005	0.0925743	0.187959	761	3.75824e-08	8.86392e-07	0.0045034	0.00689598	0.00200781	0.00427292	0.00523857	0.123365	0.119463	0.13165	0.123867	0.121947
Sytl3	852	4.93052e-08	1.28229e-06	0.00128927	0.0123119	0.0119867	0.00534871	0.00188163	3011	0.0035659	0.0254166	0.0316505	0.0687662	0.16908	0.227704	0.0252442	0.164454	0.143231	0.118574	0.11002	0.170768	874	9.09637e-08	1.86834e-06	0.00279158	0.0187639	0.00735557	0.00195266	0.00520626	0.131646	0.117247	0.124253	0.134439	0.126865
Pdgfd	853	4.93167e-08	1.28229e-06	0.0316741	0.0168418	8.71126e-05	0.00190486	0.0216388	4937	0.0182531	0.0793911	0.129154	0.183486	0.0125256	0.151825	0.491449	0.12607	0.11626	0.190929	0.12159	0.0844572	604	1.06384e-08	3.16022e-07	0.0337664	0.0105863	0.000189362	0.000880257	0.00542404	0.110099	0.117319	0.141979	0.132394	0.121377
Gm20098	854	4.93457e-08	1.28229e-06	0.00103374	0.00775883	0.023561	0.00180613	0.00561586	998	6.88791e-05	0.00148056	0.0243081	0.00778755	0.521308	0.0100199	0.0119596	0.172615	0.207214	0.081981	0.1992	0.193703	1762	7.13131e-06	7.26964e-05	0.00282051	0.0905576	0.00567949	0.0124046	0.0396329	0.133239	0.105735	0.127616	0.121477	0.112402
Ablim2	855	4.98624e-08	1.29421e-06	0.00238108	0.00174806	0.0118008	0.00249142	0.0158545	763	2.61811e-05	0.0007366	0.0134271	0.00358314	0.0392095	0.0295707	0.0632874	0.188529	0.226344	0.159804	0.167259	0.147221	2038	1.80783e-05	0.000159267	0.0126121	0.0337263	0.0311259	0.00591214	0.0285223	0.11472	0.109074	0.109549	0.118875	0.110063
Zfp747l1	856	5.15324e-08	1.33563e-06	0.000946623	0.00799693	0.00302571	0.0330215	0.00266564	96	1.0726e-08	2.37707e-06	0.00305075	0.00121853	0.00158887	0.0325798	0.00169545	0.234576	0.266784	0.257153	0.163177	0.254838	6920	0.0206751	0.0536413	0.0202811	0.605685	0.138027	0.14149	0.11136	0.192921	0.0759257	0.131107	0.130324	0.137864
4930433N12Rik	857	5.15788e-08	1.33563e-06	0.0181775	0.000685286	0.00263661	0.00398395	0.0154247	11333	0.245207	0.464791	0.521167	0.0170853	0.562788	0.857044	0.421569	0.0820816	0.180624	0.078762	0.0532961	0.0903072	346	2.92277e-10	1.51329e-08	0.00409856	0.00262451	0.000331766	0.000359117	0.00413611	0.1375	0.141694	0.162279	0.161448	0.137415
Asxl3	858	5.22557e-08	1.35158e-06	0.0588533	0.00419883	0.000685286	0.00598754	0.00202101	4737	0.0159061	0.0720965	0.147243	0.0395991	0.230521	0.212931	0.063013	0.127238	0.165075	0.113638	0.116108	0.151772	642	1.68326e-08	4.70474e-07	0.0650153	0.00825751	0.000191801	0.00241525	0.00220895	0.105502	0.11808	0.139655	0.125128	0.125637
Tmem212	859	5.24288e-08	1.35448e-06	0.00109181	0.00141703	0.0106103	0.248027	0.000505253	769	2.67087e-05	0.000745589	0.00233649	0.0047259	0.404661	0.151597	0.0053424	0.248117	0.224642	0.0931294	0.123637	0.220702	2175	2.748e-05	0.000226858	0.0306829	0.0215224	0.00263123	0.44818	0.00481412	0.127016	0.13105	0.154959	0.0916451	0.148009
Unc5cl	860	5.25598e-08	1.35518e-06	0.00556359	0.00430917	0.00382715	0.00545325	0.00412333	5708	0.0277155	0.104248	0.19664	0.0526804	0.152368	0.109257	0.24222	0.115282	0.15194	0.122582	0.131867	0.109119	550	5.928e-09	1.93354e-07	0.00237241	0.0065801	0.00191777	0.00414332	0.00132785	0.130303	0.123101	0.131831	0.126344	0.134501
Fyn	861	5.25778e-08	1.35518e-06	0.00414075	0.00202101	0.00567393	0.00930943	0.00466923	2704	0.00239569	0.019016	0.0246629	0.0199115	0.16161	0.155759	0.0989107	0.171984	0.177694	0.122191	0.123208	0.135457	927	1.31661e-07	2.5498e-06	0.0130857	0.00701929	0.00297892	0.00574494	0.00384439	0.109101	0.11192	0.115755	0.112819	0.114616
Agpat3	862	5.28321e-08	1.36015e-06	0.00051106	0.00572039	0.0488179	0.00468085	0.00310701	1343	0.000201396	0.00321859	0.010419	0.111428	0.524762	0.0103109	0.00736457	0.194926	0.129727	0.0817932	0.195233	0.205319	1453	2.24452e-06	2.77431e-05	0.0024795	0.00434685	0.0143469	0.0370145	0.030706	0.130158	0.126154	0.117776	0.111095	0.112426
Cfhr2	863	5.32551e-08	1.36945e-06	0.00937302	0.00446379	0.00169947	0.00451877	0.0065203	NA	ND	ND	ND	ND	ND	ND	ND	0.107006	0.030465	0.169864	0.133066	0.120202	798	5.32551e-08	1.19787e-06	0.00937302	0.00446379	0.00169947	0.00451877	0.0065203	0.142539	0.151347	0.163074	0.1512	0.146833
Ttll6	864	5.35321e-08	1.37498e-06	0.00608046	0.0110168	0.00171902	0.00261338	0.00700385	1961	0.000826495	0.00904557	0.0499653	0.0441607	0.0422134	0.073436	0.0426455	0.153473	0.156861	0.158101	0.142942	0.157821	1131	4.84037e-07	7.68473e-06	0.0106056	0.0254786	0.00281334	0.00251191	0.0147134	0.134061	0.125121	0.147643	0.148819	0.130731
Crispld2	865	5.3662e-08	1.37673e-06	0.00393168	0.00145188	0.0159358	0.00816535	0.00284568	1263	0.000159356	0.00270779	0.0455634	0.00604578	0.057265	0.0853686	0.0254499	0.15727	0.212407	0.151233	0.140647	0.172725	1537	3.09674e-06	3.61864e-05	0.00664403	0.0171587	0.0317057	0.00889837	0.008056	0.127275	0.119646	0.11473	0.124912	0.125715
Agbl4	866	5.39503e-08	1.38252e-06	0.0278702	0.00656829	0.00127184	0.00125442	0.00728261	12825	0.347685	0.582365	0.789254	0.273356	0.232283	0.140369	0.545131	0.0600672	0.104494	0.109332	0.123476	0.0801657	318	1.63714e-10	9.22342e-09	0.00464805	0.00213271	0.000374604	0.000615661	0.00120303	0.112422	0.116796	0.132351	0.128702	0.120958
Omp	867	5.42507e-08	1.38862e-06	0.0246012	0.00271325	0.00667125	0.00119034	0.00403875	149	5.42507e-08	7.8263e-06	0.0246012	0.00271325	0.00667125	0.00119034	0.00403875	0.174596	0.237796	0.210992	0.263921	0.225739	NA	ND	ND	ND	ND	ND	ND	ND	0.21511	0.176747	0.177753	0.205506	0.209024
Fhl3	868	5.44951e-08	1.39327e-06	0.00165514	0.00262499	0.00680059	0.00518029	0.01406	1836	0.000654569	0.00765088	0.0136614	0.0122272	0.116375	0.105507	0.104481	0.187633	0.190648	0.131175	0.133785	0.134044	1187	6.37753e-07	9.6479e-06	0.0082887	0.0151802	0.00521856	0.00404006	0.014698	0.188378	0.174298	0.199407	0.205625	0.175041
Jph3	869	5.58679e-08	1.42672e-06	0.036564	0.00862995	0.00062721	0.00101607	0.0110168	5365	0.0233455	0.0934299	0.181476	0.163225	0.0297859	ND	0.160101	0.119243	0.122188	0.16694	0.175516	0.122721	733	3.19491e-08	7.82275e-07	0.0288242	0.00495581	0.00113458	0.00101607	0.00701663	0.114394	0.127851	0.139637	0.140553	0.125166
Rara	870	5.69759e-08	1.45334e-06	0.0002323	0.0658223	0.0276844	0.0091294	0.000586558	3073	0.0038552	0.0269313	0.0092487	0.400202	0.186237	0.0687526	0.0497459	0.198219	0.0948512	0.118516	0.145189	0.153595	864	8.53061e-08	1.77239e-06	0.000913757	0.027846	0.0194943	0.0126857	0.000577403	0.149541	0.118466	0.121609	0.125392	0.154076
Sh3bp5	871	5.72178e-08	1.45784e-06	0.0703056	0.0197107	0.00210232	0.00053429	0.00146349	611	1.15137e-05	0.00040439	0.0448725	0.177862	0.0130023	0.00106546	0.0115896	0.157658	0.120579	0.190883	0.265433	0.194052	2463	5.64568e-05	0.00041162	0.270729	0.013311	0.0113697	0.0249991	0.00899117	0.0956314	0.119657	0.120827	0.114976	0.122573
Kcnb1	872	5.75742e-08	1.46524e-06	0.0186595	0.0601657	0.000365873	0.00702127	0.000795628	1960	0.000826224	0.00904557	0.315773	0.169354	0.0115091	0.095245	0.00497387	0.0998914	0.123037	0.198389	0.139365	0.223296	1199	6.58628e-07	9.85804e-06	0.0070102	0.0581893	0.00151528	0.00661423	0.00990959	0.119254	0.106267	0.127939	0.119462	0.117105
Zfp653	873	5.77317e-08	1.46756e-06	0.0964801	0.0641265	0.000528483	0.00577266	0.000121958	13712	0.422312	0.661533	0.607159	0.509367	0.0747835	0.649202	0.404133	0.0762534	0.0839729	0.142363	0.0729512	0.0927561	287	9.69698e-11	6.05119e-09	0.0304963	0.0211414	0.000353747	0.000754321	8.84876e-06	0.122869	0.126593	0.169004	0.164899	0.214295
Hsdl1	874	5.79341e-08	1.47102e-06	0.00127765	0.030832	0.00314767	0.00310121	0.00601077	9153	0.127478	0.299141	0.130917	0.257501	0.24672	0.285202	0.218749	0.129106	0.109734	0.111031	0.106578	0.114611	416	9.04584e-10	3.8986e-08	0.000670574	0.0164558	0.000928211	0.000789164	0.00236783	0.19414	0.1452	0.18882	0.191463	0.174025
Ccdc9b	875	5.83288e-08	1.47935e-06	0.00374584	0.00451824	0.00630114	0.00536613	0.00407106	174	9.76579e-08	1.20641e-05	0.00120911	0.00568408	0.00576095	0.00676355	0.0158954	0.26736	0.216158	0.215742	0.21081	0.185504	4935	0.00334349	0.0121687	0.235897	0.0643613	0.0964508	0.0660498	0.0200024	0.108818	0.136643	0.128351	0.136117	0.160055
Pwwp2b	876	5.85826e-08	1.48409e-06	0.000574943	0.0158429	0.0716356	0.00065044	0.00551713	2003	0.000884792	0.00948086	0.00966139	0.0538988	0.336039	0.0155084	0.117668	0.199107	0.152819	0.101296	0.186061	0.132013	1170	5.89937e-07	9.0541e-06	0.00290246	0.0334405	0.0370368	0.00252243	0.00391938	0.162966	0.130906	0.129571	0.164868	0.158929
Espn	877	5.90163e-08	1.49338e-06	0.000110343	0.00832215	0.0947785	0.00259595	0.0104535	4016	0.00949232	0.050743	0.00783224	0.0366501	0.206125	0.222592	0.642384	0.202818	0.161532	0.115638	0.113423	0.0748618	712	2.80343e-08	7.06638e-07	0.000406107	0.0211736	0.0876251	0.00081699	0.00161252	0.165449	0.125531	0.111112	0.158044	0.151041
Dlgap3	878	5.90944e-08	1.49365e-06	0.0202159	0.00702127	0.000586558	0.00754976	0.00376326	4164	0.0107552	0.0554528	0.579693	0.064102	0.0113533	0.387327	0.0620656	0.0799086	0.147011	0.192608	0.0960024	0.14785	700	2.51714e-08	6.4487e-07	0.00421848	0.00982905	0.00256762	0.00177712	0.00462965	0.12891	0.12243	0.132795	0.135727	0.12819
1700092E19Rik	879	5.92122e-08	1.49492e-06	0.00356581	0.0146523	0.00134734	0.00468085	0.0071955	799	3.10515e-05	0.000834316	0.0163417	0.0737949	0.00790701	0.0138999	0.0329236	0.18316	0.141318	0.204767	0.187869	0.163361	2043	1.83179e-05	0.000160982	0.0161394	0.0220602	0.0118335	0.0273901	0.0196634	0.164008	0.157789	0.170213	0.153492	0.160075
Pou3f3	880	6.14576e-08	1.54985e-06	0.162616	0.000964046	0.00219524	0.0013125	0.00548228	322	1.36797e-06	9.12791e-05	0.0659418	0.00403328	0.00687303	0.0032138	0.0165052	0.149551	0.229774	0.213574	0.236859	0.188073	3529	0.000502695	0.00255861	0.568706	0.0154684	0.0223933	0.0279018	0.0275581	0.0835887	0.181143	0.171706	0.166164	0.166476
Potefam3b	881	6.23381e-08	1.57027e-06	0.00139174	0.0462486	0.00766207	0.0340024	0.000150143	NA	ND	ND	ND	ND	ND	ND	ND	ND	ND	ND	ND	ND	817	6.23381e-08	1.36961e-06	0.00139174	0.0462486	0.00766207	0.0340024	0.000150143	0.212537	0.148779	0.177447	0.14824	0.263232
1700088E04Rik	882	6.26033e-08	1.57516e-06	0.000853703	0.00113246	0.00767171	0.00403622	0.0845224	1935	0.000792298	0.0087869	0.0165481	0.0140658	0.0330603	0.180803	0.198236	0.186121	0.190915	0.166223	0.118556	0.115863	1236	7.89553e-07	1.14712e-05	0.00321394	0.00545837	0.0211657	0.0017308	0.0782337	0.224887	0.209874	0.1738	0.243234	0.140856
Klhl3	883	6.2793e-08	1.57815e-06	0.0110168	0.00875191	0.00335093	0.00204424	0.00384457	2476	0.00183605	0.0159136	0.289447	0.0389298	0.0291716	0.100454	0.0257671	0.1061	0.165839	0.174259	0.138392	0.177905	1003	2.22009e-07	3.97405e-06	0.00388752	0.0211075	0.00836073	0.00142937	0.0113961	0.121105	0.111796	0.116972	0.126395	0.115267
Loxhd1	884	6.30926e-08	1.58388e-06	0.0133805	0.013485	0.0026308	0.00065044	0.00826989	4851	0.0172536	0.0763729	0.175654	0.104048	0.0598178	0.0662036	0.281275	0.119767	0.134056	0.148704	0.146033	0.10599	648	1.758e-08	4.86823e-07	0.00813824	0.0138419	0.00311238	0.000602117	0.00273661	0.114871	0.112202	0.119547	0.127277	0.120161
Evpl	885	6.33669e-08	1.58897e-06	0.00127184	0.087432	0.000319413	0.10198	0.000708516	7574	0.069745	0.197756	0.169944	0.242731	0.331638	0.248157	0.0538321	0.120847	0.110646	0.100992	0.109989	0.15143	511	3.73014e-09	1.30735e-07	0.000512095	0.0666868	4.11776e-05	0.08065	0.000852818	0.186712	0.121601	0.226652	0.119046	0.179365
Dcdc2c	886	6.37972e-08	1.59795e-06	0.00901325	0.00732326	0.000615595	0.00619661	0.0102735	9103	0.125488	0.296085	0.131609	0.497595	0.086133	0.359924	0.248453	0.126854	0.0849805	0.138492	0.0968201	0.108583	420	9.58388e-10	4.09125e-08	0.00652203	0.00132945	0.000385063	0.00151051	0.00405338	0.121981	0.132659	0.141346	0.131786	0.12514
Chst3	887	6.4589e-08	1.61596e-06	0.0285903	0.00703289	0.0128694	0.00149253	0.000679478	3684	0.00699972	0.0407858	0.115952	0.122022	0.201964	0.0930912	0.0205339	0.133862	0.132424	0.117844	0.140002	0.181871	828	6.75281e-08	1.46395e-06	0.032852	0.00517409	0.00675946	0.00113995	0.00211056	0.119908	0.137531	0.134977	0.15233	0.146217
Lrrc7	888	6.48403e-08	1.62042e-06	0.0409894	0.00784594	0.000290375	0.00392007	0.00720131	10488	0.196241	0.401924	0.394926	0.404266	0.170926	0.165704	0.256886	0.0943119	0.0934773	0.120594	0.121492	0.108445	367	4.63357e-10	2.26289e-08	0.0152787	0.00177876	7.20899e-05	0.00180827	0.00252389	0.108394	0.118028	0.133026	0.117994	0.116496
Ctse	889	6.50892e-08	1.62481e-06	0.161664	0.00203263	8.71126e-05	0.00318832	0.0290143	863	4.15834e-05	0.00103268	0.226991	0.00731682	0.00750799	0.0291301	0.0172883	0.110035	0.205771	0.204969	0.165503	0.180127	1916	1.23679e-05	0.000115889	0.164113	0.0193619	0.000245165	0.00800065	0.224473	0.105558	0.129462	0.172682	0.142174	0.102517
C230029F24Rik	890	6.61417e-08	1.64923e-06	0.0246877	0.0128752	0.00196294	0.00109181	0.00396072	1708	0.000529944	0.0066576	0.101269	0.0858488	0.0467803	0.0198127	0.020145	0.13591	0.141086	0.160633	0.190697	0.190079	1308	1.16884e-06	1.60421e-05	0.0310723	0.0159231	0.00291428	0.00367813	0.0151443	0.118359	0.124404	0.139924	0.137755	0.124856
Fank1	891	6.70695e-08	1.67049e-06	0.0340668	0.0124629	0.000853703	0.00114989	0.0065799	882	4.4349e-05	0.00107745	0.0491914	0.0223659	0.0110395	0.0137541	0.0407419	0.154107	0.176286	0.197067	0.190481	0.159341	2037	1.80775e-05	0.000159267	0.0975119	0.0586947	0.00481238	0.00565045	0.0143444	0.10326	0.106839	0.123083	0.122062	0.116124
Pappa2	892	6.72103e-08	1.67212e-06	0.00644633	0.0296938	0.00130088	0.01068	0.00103374	7425	0.0654519	0.189307	0.103434	0.282668	0.131007	0.815851	0.0526175	0.134154	0.1058	0.127778	0.0586094	0.152199	509	3.58786e-09	1.26433e-07	0.0055103	0.0142387	0.00067918	0.00131901	0.00131599	0.116393	0.111947	0.126189	0.123127	0.123137
Sphk2	893	6.77684e-08	1.68158e-06	0.00327543	0.0351122	0.00034845	0.00742199	0.00933266	9363	0.136846	0.313928	0.252408	0.595221	0.168236	0.0437599	0.533435	0.110329	0.0789335	0.122134	0.158291	0.0839513	414	8.82606e-10	3.82222e-08	0.000946901	0.00837532	9.01512e-05	0.0154468	0.00168517	0.21797	0.173918	0.27147	0.162149	0.205897
Pkd1l2	894	6.77934e-08	1.68158e-06	0.00299086	0.0153376	0.00917005	0.000586558	0.0112549	565	8.58278e-06	0.000325949	0.00756413	0.0350549	0.0157318	0.0126926	0.0168891	0.207393	0.16322	0.185791	0.192012	0.183752	2549	7.26471e-05	0.000511805	0.0286943	0.0493592	0.0558111	0.00234255	0.068296	0.112448	0.10866	0.107785	0.129559	0.106331
Rap1gap	895	6.78179e-08	1.68158e-06	0.0712116	0.0170392	0.013427	9.29201e-05	0.00183517	4814	0.0168025	0.0749323	0.806161	0.17723	0.507583	0.0175672	0.0153599	0.0605556	0.119565	0.0854057	0.181183	0.184828	645	1.72232e-08	4.78742e-07	0.0153131	0.0111107	0.00282549	0.000142873	0.00821397	0.118719	0.121111	0.131481	0.156495	0.12337
Adam33	896	6.82182e-08	1.68962e-06	0.0784478	0.0141935	0.0010047	0.000156803	0.0159474	1751	0.000567508	0.00695091	0.630308	0.145414	0.00970463	0.00131571	0.151751	0.0758379	0.125354	0.196896	0.25561	0.12419	1297	1.09159e-06	1.5114e-05	0.0223105	0.0107144	0.00669951	0.00385936	0.0119746	0.141445	0.152258	0.159259	0.167617	0.150612
Cdcp1	897	6.85198e-08	1.6952e-06	0.00265984	0.0180033	0.00124281	0.0130378	0.00362388	11682	0.265785	0.488726	0.200762	0.51148	0.238388	0.341519	0.255812	0.115887	0.0844416	0.110736	0.0993135	0.108574	354	3.22802e-10	1.6342e-08	0.000939792	0.00413157	0.000356336	0.00405438	0.0010576	0.157687	0.142487	0.168102	0.145619	0.156447
Mir9-3hg	898	6.91488e-08	1.70885e-06	0.00550551	0.00815374	0.000836281	0.010982	0.00689351	12031	0.290568	0.518777	0.247853	0.543391	0.0846323	0.460624	0.491819	0.110264	0.0828333	0.139763	0.089641	0.087042	342	2.65351e-10	1.39035e-08	0.00185322	0.00139609	0.000605475	0.00241974	0.00125334	0.150529	0.153448	0.162236	0.147805	0.154567
Lhpp	899	6.92755e-08	1.71008e-06	0.0102038	0.0119751	0.00734069	0.000412333	0.00770075	9554	0.147576	0.33178	0.620434	0.518272	0.104549	0.0704389	0.28612	0.0754117	0.083484	0.13328	0.143987	0.104419	411	8.49781e-10	3.70686e-08	0.00160162	0.00239562	0.00635035	0.000297819	0.00245631	0.129189	0.126701	0.120708	0.139808	0.126547
Lipo3	900	7.12245e-08	1.75624e-06	0.054795	0.0041201	0.0017344	0.00148827	0.00504846	NA	ND	ND	ND	ND	ND	ND	ND	0.0408757	0.0751681	0.0957513	0.198982	0.054763	835	7.12245e-08	1.53116e-06	0.054795	0.0041201	0.0017344	0.00148827	0.00504846	0.106452	0.121628	0.126428	0.127273	0.120492
Ccdc65	901	7.13859e-08	1.75826e-06	0.00392007	0.00734069	0.0219756	0.00103374	0.00451243	889	4.67844e-05	0.00112755	0.0126612	0.0130435	0.0479695	0.026278	0.0349555	0.190567	0.189738	0.154518	0.17058	0.162934	1990	1.5684e-05	0.000141502	0.0238248	0.0509563	0.0567129	0.00260794	0.0104356	0.139863	0.128783	0.127205	0.172586	0.151862
Nlrp5-ps	902	7.24026e-08	1.78133e-06	0.174946	0.00717808	4.646e-05	0.00473312	0.01086	107	1.49154e-08	2.99633e-06	ND	0.00491675	1.37865e-05	0.0124943	0.0052663	0.104498	0.218816	0.474617	0.190286	0.216631	5961	0.0093506	0.0281631	0.174946	0.130984	0.0558071	0.03108	0.208283	0.102778	0.10596	0.114708	0.120407	0.100779
Csf2ra	903	7.29146e-08	1.79194e-06	0.0297286	0.000150995	0.00284568	0.00721292	0.0328182	1381	0.000227936	0.00354265	0.0300786	0.00298979	0.0680108	0.081467	0.108866	0.166674	0.23112	0.145326	0.140592	0.132926	1481	2.53528e-06	3.07449e-05	0.134101	0.0015015	0.0030183	0.00797513	0.0419922	0.132696	0.294979	0.264524	0.226159	0.169068
Tmem200a	904	7.31856e-08	1.79591e-06	0.000685286	0.0117137	0.0191299	0.0724544	0.000272953	623	1.21419e-05	0.000418253	0.00657159	0.041603	0.0569976	0.149733	0.000586191	0.210981	0.158282	0.149711	0.12325	0.292086	2550	7.2812e-05	0.000512766	0.00682695	0.0290582	0.039992	0.0845002	0.0189183	0.119356	0.110704	0.108708	0.103917	0.113323
Pnkd	905	7.32381e-08	1.79591e-06	0.00682963	0.00137057	0.0169347	0.00728842	0.0026308	2164	0.0011446	0.0113535	0.0370583	0.0322386	0.0590984	0.349689	0.0182306	0.161374	0.165179	0.148719	0.0979176	0.180978	1149	5.28084e-07	8.25219e-06	0.0164534	0.00298918	0.0330626	0.00187758	0.0102049	0.120028	0.133921	0.11443	0.137861	0.123861
Coro2a	906	7.37915e-08	1.80748e-06	0.00342062	0.0115047	0.0155235	0.000679478	0.00738715	12820	0.347139	0.581677	0.321016	0.414386	0.191427	0.322376	0.465463	0.102615	0.0935037	0.119214	0.102471	0.0889967	334	2.24902e-10	1.20398e-08	0.000778103	0.00286131	0.00917989	0.000133544	0.00144331	0.143624	0.13278	0.123575	0.15976	0.138387
Itga5	907	7.45044e-08	1.82294e-06	0.00361808	0.0211103	0.0188163	0.00025553	0.00844411	179	1.11935e-07	1.33686e-05	0.00344785	0.0151581	0.0983226	0.000612024	0.00158826	0.234968	0.188714	0.135833	0.297188	0.261631	5073	0.00390412	0.0138222	0.0782903	0.170171	0.0227839	0.0159132	0.496727	0.119745	0.108704	0.136101	0.140778	0.0899838
Irf8	908	7.63469e-08	1.86596e-06	0.00842088	0.000888548	0.00368196	0.0272082	0.0042569	1150	0.00011309	0.00211012	0.204224	0.0131433	0.0166102	0.0182128	0.0272641	0.114453	0.191526	0.184709	0.182054	0.170586	1744	6.75466e-06	6.95524e-05	0.00385974	0.00433512	0.0166872	0.194771	0.0122744	0.155462	0.154009	0.137408	0.105766	0.141165
Fstl5	909	7.6501e-08	1.86767e-06	0.0180033	0.00980307	0.00134734	0.0033277	0.00404202	18188	0.807904	0.954196	0.551961	0.827349	0.499956	0.447942	0.4661	0.0810109	0.0580517	0.0851783	0.089478	0.0879576	239	2.29838e-11	1.7211e-09	0.0038287	0.00114184	0.000189141	0.000542088	0.000672447	0.117812	0.126695	0.141785	0.132522	0.130781
Usp10	910	7.68434e-08	1.87324e-06	0.0187757	0.00465181	0.00419302	0.000865318	0.0101457	2123	0.00107955	0.0109148	0.0478463	0.037983	0.0971852	0.0109867	0.214506	0.154804	0.160811	0.136294	0.193758	0.114615	1173	5.9605e-07	9.12231e-06	0.0465878	0.00995769	0.0033633	0.00500341	0.00460859	0.114455	0.128356	0.138249	0.134594	0.135347
Fam131c	911	7.68982e-08	1.87324e-06	0.00831054	0.0568497	0.0020094	0.00268963	0.00126023	5423	0.0240486	0.095207	0.0526664	0.656951	0.0394793	ND	0.107878	0.152031	0.07232	0.159945	0.135165	0.13239	772	4.10829e-08	9.55164e-07	0.0146781	0.0139617	0.00349827	0.00268963	0.000802913	0.145054	0.145755	0.165467	0.169321	0.187698
Camk2b	912	7.70306e-08	1.87441e-06	0.00276437	0.119333	0.0055694	8.71126e-05	0.0201462	5604	0.026401	0.101157	0.769829	0.858857	0.068258	0.00213341	0.402603	0.0642845	0.0554198	0.146588	0.243431	0.0950668	603	1.05074e-08	3.12647e-07	0.000261208	0.0287882	0.00687124	0.00102161	0.00603562	0.13974	0.111072	0.11987	0.131344	0.120651
Gnasas1	913	7.76014e-08	1.88623e-06	0.0271385	0.00473892	0.00327543	0.00350773	0.00220104	686	1.71412e-05	0.000536316	0.336202	0.00569626	0.012994	0.0239339	0.00351023	0.0999488	0.213638	0.189954	0.173144	0.2282	2338	4.14885e-05	0.000318646	0.0105125	0.0683183	0.0184227	0.0107294	0.0441101	0.151218	0.124165	0.143134	0.150922	0.130566
Gm13629	914	7.82711e-08	1.90043e-06	0.0291827	0.0138044	0.000493638	0.00276437	0.00597592	697	1.83893e-05	0.000566301	0.0354994	0.0273467	0.00479258	0.0244232	0.0200655	0.160317	0.167439	0.219212	0.170563	0.176056	2343	4.24025e-05	0.000324971	0.110367	0.0547101	0.00509303	0.00824998	0.0253627	0.104372	0.110269	0.129369	0.125456	0.116473
4933417D19Rik	915	7.89756e-08	1.91544e-06	0.0101225	0.00443113	0.00721292	0.00218943	0.00468666	202	1.7711e-07	1.88027e-05	0.00320563	0.00319211	0.00922068	0.00840678	0.0107964	0.228736	0.228861	0.19841	0.200978	0.194058	4810	0.00286167	0.0106856	0.307138	0.112336	0.0704887	0.0181117	0.0354284	0.100262	0.118165	0.125663	0.146684	0.136377
Rxra	916	8.04627e-08	1.94929e-06	0.000987276	0.0406758	0.0105348	0.00256692	0.00312444	10249	0.183544	0.384679	0.448621	0.450407	0.153496	0.31245	0.105345	0.0889196	0.08877	0.122554	0.101389	0.133043	404	7.72242e-10	3.42685e-08	0.000141991	0.0132643	0.00683949	0.000575405	0.00215647	0.149336	0.117467	0.121901	0.138942	0.129698
Wnt7b	917	8.0547e-08	1.94929e-06	0.000389103	0.00648117	0.0101051	0.00898421	0.0148382	1845	0.000669812	0.00779092	0.0177504	0.021991	0.0538248	0.438028	0.0240021	0.185985	0.179944	0.15513	0.0922375	0.177491	1283	1.00642e-06	1.40868e-05	0.00105259	0.0260162	0.0182593	0.00194797	0.0689561	0.150253	0.120337	0.123567	0.144279	0.111272
Slc6a9	918	8.08552e-08	1.95462e-06	0.0217898	0.00058075	0.00792144	0.00462277	0.00736392	2140	0.00111643	0.0111982	0.243563	0.007379	0.159809	0.0256118	0.0591827	0.111425	0.206718	0.1236	0.172555	0.150362	1156	5.42653e-07	8.42917e-06	0.0110385	0.00387176	0.00454609	0.0146657	0.0112936	0.128635	0.138358	0.136853	0.126022	0.128424
4930554H23Rik	919	8.12359e-08	1.96054e-06	0.054637	0.00101631	0.00102793	0.00351354	0.0171089	4636	0.0149416	0.0692025	0.512639	0.0160586	0.0363585	0.125307	0.438203	0.0843436	0.187759	0.164134	0.129471	0.0905228	738	3.28283e-08	7.9785e-07	0.0170044	0.00409794	0.00183787	0.0020605	0.00451909	0.123655	0.13565	0.143563	0.142975	0.134762
Rsad1	920	8.12771e-08	1.96054e-06	0.00276437	0.0119344	0.0686215	0.00020907	0.00725357	2227	0.00127998	0.0123377	0.0518617	0.0313058	0.2556	0.0179129	0.0703381	0.152353	0.165914	0.1083	0.18118	0.144205	1118	4.56717e-07	7.33523e-06	0.00388472	0.0394468	0.0460851	0.000399596	0.00929315	0.188789	0.144171	0.141198	0.236443	0.17175
Nhsl3	921	8.1568e-08	1.96543e-06	0.00808985	0.00956496	0.00234623	0.00364131	0.00521514	11042	0.22761	0.442798	0.362456	0.743227	0.164041	0.334487	0.105334	0.0971842	0.0657717	0.121159	0.0998533	0.133343	361	4.49094e-10	2.22356e-08	0.00206967	0.00124003	0.00100777	0.000816549	0.00408613	0.145186	0.1502	0.152261	0.154373	0.138669
Mir203	922	8.16977e-08	1.96642e-06	0.00257673	0.0107983	0.00116792	0.00279317	0.038053	169	8.16977e-08	1.03911e-05	0.00257673	0.0107983	0.00116792	0.00279317	0.038053	0.234905	0.193974	0.259396	0.232491	0.160554	NA	ND	ND	ND	ND	ND	ND	ND	ND	ND	ND	ND	ND
Aldh1l1	923	8.22954e-08	1.97866e-06	0.0115918	0.0066554	0.0577382	0.000180033	0.00434401	3701	0.00714823	0.0414601	0.102249	0.123459	0.290373	0.0146058	0.105128	0.135094	0.129799	0.104539	0.190444	0.134317	810	6.07023e-08	1.34518e-06	0.0116635	0.00477708	0.0322342	0.00040888	0.00332374	0.117114	0.122675	0.110648	0.138213	0.124931
Cldn4	924	8.26508e-08	1.98505e-06	0.00286124	0.000828666	0.114591	0.00121368	0.0106177	170	8.26508e-08	1.04505e-05	0.00286124	0.000828666	0.114591	0.00121368	0.0106177	0.235404	0.276684	0.130981	0.263503	0.195992	NA	ND	ND	ND	ND	ND	ND	ND	ND	ND	ND	ND	ND
Pou4f3	925	8.37114e-08	2.00835e-06	0.00410017	0.000881734	0.0522142	0.00133916	0.0140585	171	8.37114e-08	1.05227e-05	0.00410017	0.000881734	0.0522142	0.00133916	0.0140585	0.226407	0.278693	0.152267	0.263762	0.18905	NA	ND	ND	ND	ND	ND	ND	ND	0.179647	0.0793881	0.121531	0.105867	0.0649433
Pcdhga5	926	8.40814e-08	2.01505e-06	0.314726	0.0307856	0.000191648	0.00288052	0.000667863	3400	0.00539059	0.0340169	0.585885	0.101433	0.00695015	0.426961	0.0213839	0.0796946	0.136022	0.208393	0.092911	0.17737	937	1.3711e-07	2.62701e-06	0.164432	0.0417209	0.000970105	0.00048918	0.00194677	0.0982981	0.106978	0.126401	0.129718	0.122996
Synj2	927	8.42845e-08	2.01708e-06	0.00315928	0.00430336	0.00738715	0.00405945	0.00878675	14248	0.466941	0.703878	0.438559	0.0519028	0.874036	0.766309	0.512751	0.0897827	0.152335	0.0527991	0.0633437	0.0836918	297	1.114e-10	6.71842e-09	0.000525296	0.0066669	0.000767561	0.000410988	0.00161152	0.134857	0.119798	0.132588	0.136334	0.128187
Hrh1	928	8.43479e-08	2.01708e-06	0.00235785	0.0324698	0.00337997	0.00188163	0.00736392	7832	0.0769577	0.211032	0.353135	0.786729	0.20011	0.0565428	0.068573	0.0990401	0.0625156	0.11635	0.150146	0.145128	495	3.00481e-09	1.08876e-07	0.000471302	0.00570624	0.00123324	0.00233404	0.00974951	0.140433	0.123141	0.133595	0.129192	0.11955
Scara5	929	8.55162e-08	2.04282e-06	0.00140542	0.00268307	0.0170276	0.0022417	0.0253149	9546	0.146791	0.330291	0.117452	0.15627	0.250021	0.212257	0.688795	0.130874	0.123118	0.109699	0.114502	0.0708865	432	1.27528e-09	5.29316e-08	0.000839663	0.00122816	0.00786849	0.000738526	0.00472515	0.135002	0.132451	0.120301	0.13587	0.123606
Atp4b	930	8.61274e-08	2.0552e-06	0.0105639	0.0150298	0.00145188	0.00337997	0.00471569	11003	0.224623	0.438536	0.678786	0.337752	0.0362201	0.488192	0.374028	0.0711065	0.0995348	0.16198	0.0863162	0.0961155	385	5.80293e-10	2.70182e-08	0.00155336	0.00497324	0.00286429	0.00050509	0.00103319	0.206138	0.182977	0.193814	0.229776	0.214556
Pde4a	931	8.67768e-08	2.06772e-06	0.00585977	0.00062721	0.0206283	0.00241011	0.0202856	6742	0.0482198	0.153599	0.41251	0.0230364	0.288478	0.0895366	0.406753	0.0937439	0.17364	0.105628	0.138248	0.0942493	555	6.47145e-09	2.09181e-07	0.00120326	0.00151962	0.00864629	0.0019103	0.00603306	0.148387	0.146127	0.129943	0.143935	0.13322
4930578I06Rik	932	8.68385e-08	2.06772e-06	0.0122306	0.0131366	0.00411171	0.00579008	0.000969853	3746	0.00742071	0.0425242	0.233042	0.124193	0.15223	0.14414	0.00934932	0.111058	0.128861	0.123247	0.124763	0.199537	837	7.18659e-08	1.54126e-06	0.00548764	0.0112302	0.00210761	0.00339884	0.00673442	0.156564	0.146821	0.169951	0.163201	0.15376
Snhg14	933	8.70817e-08	2.07129e-06	0.0103664	0.0177826	0.0199546	0.00362969	0.00027876	3869	0.00828793	0.0459858	0.170235	0.326286	0.720236	0.0647196	0.00268696	0.120692	0.100809	0.0677203	0.147939	0.244544	805	5.84156e-08	1.30254e-06	0.00604218	0.00638767	0.003329	0.00418913	0.00433598	0.139789	0.143913	0.163052	0.153173	0.153167
Itga9	934	8.79517e-08	2.08975e-06	0.0197571	0.00558101	0.00475635	0.0037923	0.00189325	838	3.70904e-05	0.000948918	0.0701712	0.0118558	0.0327216	0.0234717	0.00852122	0.144419	0.192443	0.164703	0.173643	0.201799	2117	2.35638e-05	0.000199853	0.0337962	0.0396831	0.011969	0.0123518	0.0156261	0.10962	0.108149	0.120486	0.120115	0.117437
Slc22a7	935	8.85956e-08	2.10279e-06	0.00141703	0.00432078	0.048121	0.00778786	0.00165514	621	1.20357e-05	0.000415929	0.00729045	0.0165278	0.0475508	0.0431532	0.00547249	0.204922	0.182474	0.154646	0.157173	0.213057	2636	8.53984e-05	0.000581796	0.0139608	0.0210505	0.155338	0.0165038	0.0205862	0.181856	0.17163	0.122625	0.177667	0.172181
Plekha6	936	8.94542e-08	2.12091e-06	0.0698759	0.0014693	0.00422206	0.00476796	0.0018584	3507	0.00597721	0.0365659	0.105924	0.0430003	0.0696023	0.299743	0.0459242	0.136844	0.162959	0.149029	0.104929	0.161052	904	1.09917e-07	2.18279e-06	0.11385	0.00242733	0.00476458	0.00131714	0.00281934	0.100503	0.121021	0.117755	0.123935	0.120302
L3mbtl1	937	8.9804e-08	2.12693e-06	0.0018584	0.00147511	0.00730584	0.00184679	0.10432	11982	0.287153	0.514791	0.509389	0.238407	0.466822	0.0610379	0.727608	0.0841153	0.109903	0.0875819	0.147841	0.0667356	374	4.87736e-10	2.33749e-08	0.000254687	0.000443184	0.00141201	0.00210144	0.0282985	0.175638	0.169265	0.156427	0.152148	0.124893
Emx2os	938	9.2286e-08	2.18338e-06	0.0125616	0.00266564	0.00132411	0.00306055	0.0293569	3639	0.00669495	0.0394838	0.159566	0.03691	0.0382701	0.10525	0.2161	0.124765	0.16553	0.16453	0.136579	0.115811	872	9.06088e-08	1.8647e-06	0.00832765	0.00512677	0.00235912	0.00211233	0.0183264	0.138029	0.14313	0.151387	0.152576	0.129757
Zfp804b	939	9.33704e-08	2.20595e-06	0.0115047	0.0149776	0.0017829	0.00286891	0.00458212	19571	0.918229	1	0.464604	0.69075	0.802842	0.398149	0.994136	0.0866548	0.0686193	0.0589669	0.0923074	0.0243255	231	1.47315e-11	1.14118e-09	0.00255137	0.0024207	0.000152192	0.000521609	0.000373407	0.119317	0.119639	0.139088	0.129737	0.132149
Midn	940	9.34389e-08	2.20595e-06	0.135518	0.0092862	0.00289214	8.13051e-05	0.0136593	8114	0.0859693	0.227575	0.303854	0.717055	0.132862	0.0387943	0.231641	0.104224	0.0687707	0.128099	0.160498	0.11249	464	1.99204e-09	7.69913e-08	0.0967432	0.00124264	0.0015891	3.9028e-05	0.00632209	0.125413	0.206808	0.201939	0.283001	0.175567
Rfx6	941	9.36049e-08	2.20752e-06	0.0197107	0.0394155	0.00034845	0.012039	0.00124281	1234	0.000150212	0.0026112	0.0756701	0.147411	0.00191086	0.178243	0.00836486	0.142017	0.123684	0.250387	0.118309	0.203776	1760	7.0937e-06	7.23952e-05	0.0312667	0.0389663	0.00817214	0.00702088	0.0101368	0.129502	0.126794	0.14586	0.14772	0.143229
Def6	942	9.4268e-08	2.2208e-06	0.00256692	0.0582957	0.0150356	0.000679478	0.00267145	498	6.11133e-06	0.000263595	0.00863779	0.0421844	0.0133282	0.0131987	0.00921852	0.205644	0.159379	0.192527	0.192818	0.203649	2989	0.000179541	0.00107881	0.0208957	0.224133	0.126103	0.00327121	0.0206649	0.134835	0.103744	0.11196	0.157825	0.134971
Itga11	943	9.45073e-08	2.22408e-06	0.0201869	0.0221382	0.00811308	0.000238108	0.00474473	6539	0.0438736	0.144089	0.832177	0.124568	0.119685	0.111858	0.0618306	0.0558911	0.126608	0.127699	0.129539	0.14554	561	7.0558e-09	2.25635e-07	0.00293137	0.0220591	0.00629526	7.84404e-05	0.00630359	0.124363	0.112444	0.119912	0.145792	0.119904
Cfap46	944	9.51594e-08	2.23705e-06	0.00566232	0.056205	0.00347289	0.00101631	0.00367615	7970	0.0809857	0.218253	0.150805	0.726438	0.44883	0.0337562	0.141578	0.124364	0.0679036	0.0906392	0.163677	0.126083	501	3.31938e-09	1.18837e-07	0.00317633	0.0124354	0.000566551	0.00193964	0.00194908	0.126339	0.117429	0.137914	0.129594	0.129562
Ccl1	945	9.62927e-08	2.2613e-06	0.00605723	0.0133398	0.00125442	0.0184272	0.0022417	6434	0.0419955	0.14017	0.101171	0.148076	0.0622274	0.699628	0.122706	0.134746	0.124049	0.14821	0.0691129	0.129355	590	9.3286e-09	2.83678e-07	0.00521129	0.0096068	0.00139045	0.00311608	0.00128029	0.120438	0.116959	0.127829	0.123327	0.128289
St3gal2	946	9.68575e-08	2.27216e-06	0.00375746	0.00994826	0.00368196	0.00220685	0.0138799	485	5.45084e-06	0.000241579	0.00446595	0.0277994	0.017469	0.0172447	0.0137472	0.21879	0.16865	0.180944	0.181289	0.18738	2932	0.000160506	0.000983168	0.0642554	0.0344936	0.0158655	0.00899586	0.109343	0.110132	0.115513	0.122119	0.126955	0.105362
Rims3	947	9.7141e-08	2.2764e-06	0.000685286	0.00669025	0.0124861	0.00923393	0.00800274	1050	8.27304e-05	0.00169039	0.00773704	0.0204504	0.0402142	0.0490728	0.0477198	0.203114	0.176779	0.159071	0.153902	0.154628	1945	1.34049e-05	0.000123735	0.00575034	0.0291405	0.0327999	0.0180925	0.0155326	0.13623	0.12085	0.119717	0.12538	0.126823
Grik1	948	9.87188e-08	2.31094e-06	0.0533826	0.00450662	0.000586558	0.0120099	0.00254369	734	2.33194e-05	0.000681975	0.275585	0.00794076	0.00211883	0.0608379	0.0108421	0.106121	0.2089	0.252743	0.149459	0.199285	2345	4.25541e-05	0.000325725	0.0305856	0.0458554	0.013738	0.0205074	0.016358	0.108836	0.105473	0.115716	0.112156	0.114133
Cnn1	949	9.91021e-08	2.31635e-06	0.000150995	0.0164817	0.024467	0.00468666	0.015175	600	1.09029e-05	0.000389947	0.000219799	0.132855	0.0610312	0.0129813	0.0518064	0.335874	0.126247	0.147111	0.189834	0.151494	2573	7.58161e-05	0.000529153	0.0190479	0.0141854	0.0510037	0.0294551	0.0328775	0.154461	0.159751	0.136764	0.146651	0.14468
Ank1	950	9.91586e-08	2.31635e-06	0.0600496	0.0161449	0.00162029	0.001237	0.00223008	7295	0.0619639	0.182407	0.174929	0.538725	0.126567	0.183767	0.0685243	0.121408	0.0836481	0.13047	0.119997	0.147077	553	6.32199e-09	2.05088e-07	0.0562302	0.003424	0.00087855	0.000459334	0.00228288	0.102482	0.115444	0.121431	0.124297	0.117231
Rab3a	951	1.00118e-07	2.3363e-06	0.00831635	0.0244089	0.0051861	0.000644633	0.00645794	316	1.24581e-06	8.47426e-05	0.0399023	0.0153118	0.014679	0.00130516	0.00740579	0.15932	0.184532	0.185664	0.255865	0.204377	3782	0.000745852	0.00354147	0.0194335	0.202882	0.0292394	0.028681	0.0770053	0.194444	0.118742	0.180618	0.181259	0.149447
Phldb1	952	1.00256e-07	2.33706e-06	0.0037168	0.0146117	0.00254949	0.0102038	0.00310701	616	1.18442e-05	0.000411965	0.0148046	0.0193607	0.0107702	0.0819417	0.00524477	0.185684	0.178442	0.194404	0.140433	0.214757	2581	7.74506e-05	0.000538886	0.0189677	0.0837501	0.0165006	0.0121279	0.043127	0.121181	0.108129	0.122385	0.125048	0.11405
Slc8a2	953	1.00797e-07	2.3472e-06	0.0211742	0.00898421	0.00987857	0.000191648	0.0122654	3209	0.0045387	0.0303545	0.553692	0.0657862	0.0216377	0.0724879	0.0518292	0.0808904	0.14592	0.176033	0.143315	0.15232	928	1.32709e-07	2.56732e-06	0.00468056	0.0129635	0.043895	9.24608e-05	0.024769	0.144931	0.134066	0.120959	0.190116	0.127156
Slc1a7	954	1.03096e-07	2.39823e-06	0.0579008	0.00386199	0.00030199	0.0232242	0.00289214	2832	0.00286963	0.0217366	0.149578	0.0276385	0.00959358	0.519945	0.0759673	0.122561	0.169184	0.200919	0.0821407	0.141121	1027	2.63601e-07	4.60444e-06	0.0627519	0.0106804	0.00130945	0.00560764	0.00278075	0.112798	0.129425	0.149373	0.135433	0.14207
Sit1	955	1.03561e-07	2.40652e-06	0.000334226	0.0126367	0.032589	0.00632973	0.00523371	176	1.03561e-07	1.2648e-05	0.000334226	0.0126367	0.032589	0.00632973	0.00523371	0.324257	0.194793	0.16712	0.216213	0.222326	NA	ND	ND	ND	ND	ND	ND	ND	ND	ND	ND	ND	ND
Iffo2	956	1.03753e-07	2.40846e-06	0.0113421	0.0052616	0.020576	0.01424	0.000261338	4364	0.0123788	0.0609023	0.196031	0.106921	0.318664	0.156727	0.0118978	0.116781	0.133387	0.102211	0.12304	0.191658	781	4.44218e-08	1.02091e-06	0.00594608	0.00407607	0.00780396	0.00998072	0.000898265	0.120717	0.122983	0.11908	0.117592	0.132083
Chrm2	957	1.04348e-07	2.41974e-06	0.0195945	0.0198849	0.00310701	0.00559263	0.000679478	5660	0.0271667	0.103062	0.129889	0.551402	0.137544	0.0920265	0.0446795	0.128366	0.0821657	0.126821	0.137519	0.156334	661	1.90981e-08	5.18476e-07	0.0180777	0.00432651	0.00164459	0.00512658	0.000964311	0.116018	0.125969	0.132852	0.124781	0.136754
Traf1	958	1.04673e-07	2.42227e-06	0.0454147	0.00313605	0.00183517	0.000592365	0.0298215	1052	8.30511e-05	0.00169372	0.359569	0.00740001	0.00808926	0.0108877	0.0638935	0.0974611	0.206316	0.203719	0.195165	0.146775	1961	1.40858e-05	0.000128929	0.019039	0.030851	0.0155473	0.00283728	0.0633573	0.140237	0.133669	0.142993	0.166591	0.123753
Slc37a1	959	1.04675e-07	2.42227e-06	0.00261918	0.0120448	0.00615015	0.00203263	0.0117079	2220	0.00125477	0.0121309	0.03273	0.0423645	0.0408097	0.0365758	0.245976	0.164424	0.157445	0.158451	0.161408	0.109586	1206	6.74686e-07	1.00419e-05	0.00565637	0.0295659	0.0131511	0.00386308	0.00490711	0.127105	0.11437	0.120588	0.130097	0.128216
Abat	960	1.05064e-07	2.42873e-06	0.00208489	0.012399	0.00752072	0.00602238	0.00396072	1647	0.000459724	0.00598894	0.0175422	0.0336201	0.0701889	0.0680017	0.0478715	0.184425	0.165758	0.145203	0.146082	0.155844	1421	2.01298e-06	2.54412e-05	0.00831409	0.0388005	0.00976432	0.00766136	0.00638836	0.118409	0.109007	0.117453	0.118894	0.119969
Fbp2	961	1.07138e-07	2.4741e-06	0.00668444	0.0020152	0.045676	0.00969272	0.000795628	1026	7.61731e-05	0.00159124	0.0225852	0.0101787	0.104277	0.0932208	0.00600768	0.174775	0.196256	0.134638	0.137611	0.210981	2003	1.62482e-05	0.000145642	0.0263249	0.0136518	0.0662041	0.0100384	0.00819458	0.134481	0.143102	0.122205	0.14715	0.149834
Anks6	962	1.07744e-07	2.4855e-06	0.00602238	0.00124281	0.00168998	0.0659442	0.0057262	3887	0.00842658	0.0465389	0.169987	0.0101669	0.0816676	0.378588	0.133341	0.123047	0.20402	0.144171	0.0973954	0.130162	871	9.05582e-08	1.8647e-06	0.00306284	0.00834293	0.00142139	0.0295243	0.00363357	0.140488	0.131145	0.147857	0.119519	0.138877
Adamtsl2	963	1.08803e-07	2.50732e-06	0.0146872	0.000807243	0.00392007	0.00166095	0.0625875	489	5.7705e-06	0.000253654	0.0243182	0.00341956	0.0131409	0.010593	0.0476036	0.175297	0.236159	0.193394	0.199921	0.156248	3101	0.000224755	0.00130101	0.0672941	0.0145547	0.0229663	0.0108492	0.218286	0.116449	0.133195	0.128287	0.136346	0.102157
Runx1	964	1.08929e-07	2.50762e-06	0.00297925	0.0112608	0.0084325	0.000847896	0.0201695	9627	0.150908	0.336701	0.264821	0.252637	0.113279	0.122218	0.762278	0.107803	0.109224	0.131761	0.129714	0.0645238	443	1.54873e-09	6.2551e-08	0.000816419	0.00456969	0.00696014	0.000426197	0.00319409	0.126057	0.115566	0.113197	0.130451	0.117633
Hotair	965	1.09495e-07	2.51805e-06	0.01992	0.00367327	2.34296e-05	0.185422	0.0153123	178	1.09495e-07	1.32225e-05	0.01992	0.00367327	2.34296e-05	0.185422	0.0153123	0.177474	0.229136	0.446601	0.115961	0.185047	NA	ND	ND	ND	ND	ND	ND	ND	0.139526	0.23853	0.521991	0.152832	0.264649
Sox10	966	1.1082e-07	2.54588e-06	0.00124861	0.031256	0.00439047	0.000847896	0.0339797	808	3.26712e-05	0.000866996	0.00980156	0.0554854	0.0101126	0.0115663	0.0730802	0.198705	0.152053	0.197835	0.194108	0.144767	2366	4.48912e-05	0.000340703	0.00870257	0.0774853	0.03483	0.00450152	0.0653609	0.170069	0.129802	0.144624	0.182409	0.132997
Mfng	967	1.11306e-07	2.5544e-06	0.0260467	0.00793305	0.00518029	0.000964046	0.00480861	305	1.13477e-06	7.99731e-05	0.0977302	0.00646447	0.00553694	0.00269184	0.00823311	0.135777	0.208743	0.213189	0.234558	0.201892	3938	0.000921529	0.00420241	0.0343495	0.112796	0.0770908	0.0232261	0.0485879	0.13126	0.11498	0.120329	0.136452	0.126619
Nwd2	968	1.11785e-07	2.56273e-06	0.0160345	0.0124048	0.00065044	0.043957	0.000876933	529	7.00836e-06	0.000284235	0.03876	0.0112309	0.00319371	0.361543	0.0013891	0.16128	0.196972	0.236538	0.0968286	0.265199	3064	0.000212433	0.00124522	0.0471644	0.116221	0.0123146	0.0181189	0.0405081	0.107379	0.101347	0.115218	0.113002	0.108327
Cep85	969	1.12649e-07	2.57989e-06	0.00407106	0.0412855	0.00175967	0.0185434	0.000917586	3633	0.00665486	0.0393147	0.175495	0.0682288	0.189843	0.0224079	0.0997888	0.119556	0.145164	0.11733	0.1749	0.135023	925	1.29749e-07	2.51819e-06	0.00180755	0.0891968	0.000642108	0.0982064	0.000584267	0.145912	0.1092	0.156173	0.10824	0.157136
Slc5a5	970	1.13447e-07	2.59549e-06	0.00461697	0.0018584	0.00779367	0.00314767	0.024107	123	2.2213e-08	3.88186e-06	0.00231761	0.00195463	0.00265821	0.00257706	0.024414	0.242464	0.247788	0.238227	0.239182	0.174694	7065	0.0232248	0.059021	0.161491	0.066341	0.268269	0.088841	0.1248	0.116414	0.13432	0.105214	0.128586	0.121758
Grk3	971	1.13792e-07	2.6007e-06	0.00716065	0.0515706	0.00236946	0.00109762	0.00530225	4482	0.0134691	0.0645237	0.0775633	0.350088	0.0404312	0.15318	0.0838417	0.142362	0.0981048	0.160487	0.123285	0.140201	792	5.11332e-08	1.15885e-06	0.00829206	0.0230019	0.00416208	0.000481022	0.0052322	0.118067	0.112036	0.122038	0.134363	0.120726
Nfic	972	1.14252e-07	2.60852e-06	0.0354722	0.00112666	0.0105232	0.00275276	0.00441951	7579	0.0698707	0.198005	0.119086	0.0451954	0.698494	0.239503	0.203583	0.129653	0.156219	0.069002	0.109634	0.114448	543	5.61482e-09	1.85496e-07	0.0423609	0.00167572	0.00150103	0.000828299	0.00175329	0.114117	0.14252	0.143543	0.151881	0.142101
Pou4f2	973	1.17788e-07	2.68582e-06	0.0168229	0.0257008	0.0097276	0.00149842	0.000841416	183	1.17788e-07	1.38352e-05	0.0168229	0.0257008	0.0097276	0.00149842	0.000841416	0.190579	0.177981	0.207276	0.269091	0.289963	NA	ND	ND	ND	ND	ND	ND	ND	0.0533832	0.0718415	0.103364	0.0647082	0.0271837
Dnmt3a	974	1.18002e-07	2.68582e-06	0.0015448	0.0332247	0.0279109	0.000801436	0.00462858	1051	8.29484e-05	0.00169323	0.0159812	0.105565	0.0314398	0.00900563	0.0312979	0.185191	0.133733	0.165542	0.201996	0.165661	2048	1.8535e-05	0.000162494	0.00676124	0.0440306	0.116904	0.00550676	0.0120136	0.119379	0.107987	0.101476	0.120571	0.115843
Lama5	975	1.18094e-07	2.68582e-06	0.000400718	0.00260757	0.0304778	0.0126081	0.0132469	1827	0.000642687	0.00754894	0.00755747	0.0118578	0.0863815	0.0485502	0.556574	0.206014	0.19342	0.140321	0.155578	0.0820713	1400	1.77293e-06	2.27431e-05	0.00256261	0.0153967	0.048288	0.0275022	0.00252573	0.138233	0.122587	0.112773	0.117628	0.138364
Dnah7a	976	1.18122e-07	2.68582e-06	0.093466	0.00908874	0.000505253	0.00168998	0.00733488	13526	0.406167	0.645011	0.866219	0.332442	0.356029	0.136671	0.393788	0.0542081	0.100492	0.0982258	0.126565	0.0947699	347	2.93025e-10	1.51329e-08	0.0204578	0.00260812	6.95921e-05	0.000850518	0.00168333	0.10744	0.116708	0.132837	0.121631	0.118632
Nherf4	977	1.19228e-07	2.7082e-06	0.160357	0.000423948	0.024891	0.0124397	0.00025553	2553	0.00199791	0.0167951	0.431118	0.0225344	0.205201	0.118219	0.00404942	0.0925488	0.175963	0.116478	0.131887	0.224047	1175	6.04452e-07	9.23742e-06	0.085373	0.000990632	0.01547	0.011083	0.00252276	0.146434	0.31658	0.202479	0.214424	0.273378
Plekhg5	978	1.19429e-07	2.70998e-06	0.00132411	0.00265403	0.0325859	0.000714323	0.0658861	5215	0.0213449	0.0878777	0.0753803	0.0879955	0.195057	0.0378611	0.572294	0.143957	0.139838	0.11795	0.162166	0.0807983	762	3.77831e-08	8.89957e-07	0.0011976	0.00213162	0.0231671	0.00121763	0.019502	0.148729	0.143174	0.121228	0.148567	0.122792
Nr4a2	979	1.20581e-07	2.73333e-06	0.00707935	0.00322897	0.00485507	0.0192635	0.00254949	1320	0.00018841	0.00306344	0.0843329	0.00923475	0.0257047	0.0386339	0.0549124	0.139674	0.198684	0.170886	0.16014	0.15093	1716	6.03702e-06	6.31901e-05	0.00751854	0.0254637	0.0157686	0.0593899	0.00324705	0.15266	0.136092	0.142577	0.124519	0.164334
Axl	980	1.20754e-07	2.73446e-06	0.0131308	0.0111446	0.00543582	0.0105522	0.00065044	465	4.7862e-06	0.00022034	0.0411943	0.0145106	0.0106001	0.0281627	0.00246017	0.158561	0.186784	0.195557	0.168719	0.238918	3184	0.000264567	0.0014924	0.0338288	0.0786871	0.0426058	0.0373353	0.0155247	0.123078	0.113908	0.120616	0.122028	0.131264
Vstm2a	981	1.21158e-07	2.74081e-06	0.0172193	0.0103199	0.00125442	0.00605723	0.00405945	18909	0.867799	0.985906	0.79371	0.909912	0.423647	0.776319	0.292475	0.0604518	0.0470483	0.0918651	0.0621037	0.104317	247	3.07247e-11	2.22655e-09	0.00251179	0.00111297	0.000204284	0.000678995	0.00107674	0.127083	0.132303	0.143578	0.135524	0.132518
Tomm6	982	1.2197e-07	2.75638e-06	0.00232519	0.00367931	0.0392038	0.00194315	0.00847658	185	1.2197e-07	1.41716e-05	0.00232519	0.00367931	0.0392038	0.00194315	0.00847658	0.247157	0.232625	0.163881	0.252975	0.207352	NA	ND	ND	ND	ND	ND	ND	ND	ND	ND	ND	ND	ND
Gm15939	983	1.22167e-07	2.75645e-06	0.0358207	0.00976241	0.000145188	0.0579357	0.00188163	1524	0.00033437	0.00470988	0.130014	0.0283917	0.00422365	0.274763	0.0207789	0.127035	0.169173	0.226909	0.105269	0.178077	1558	3.28666e-06	3.78883e-05	0.0392302	0.0331703	0.000987098	0.0341791	0.00634207	0.130055	0.132329	0.181179	0.131924	0.154709
Abcc4	984	1.22222e-07	2.75645e-06	0.0348508	0.0119693	0.00528483	0.00065044	0.00386199	1373	0.000222589	0.00347967	0.196158	0.0697168	0.0407285	0.00768637	0.012289	0.117781	0.146015	0.160219	0.205535	0.192435	1718	6.06966e-06	6.34577e-05	0.0251902	0.0177882	0.0107363	0.00507006	0.0240253	0.107252	0.109375	0.112554	0.117556	0.107538
Irag1	985	1.23262e-07	2.77708e-06	0.00234623	0.00728261	0.00379811	0.00896679	0.00961142	579	9.44198e-06	0.000349406	0.00988285	0.00663079	0.0262751	0.0381897	0.0152821	0.197576	0.209042	0.170595	0.160577	0.185376	2811	0.000123658	0.000790043	0.0167168	0.0989796	0.0110633	0.0223216	0.0606976	0.114959	0.103076	0.117572	0.11311	0.106507
Prr5	986	1.23905e-07	2.78875e-06	0.00651021	0.00833377	0.00140542	0.00403041	0.0183111	7225	0.059963	0.178247	0.374065	0.153164	0.0327491	0.238764	0.317637	0.0961121	0.123077	0.164696	0.110338	0.10153	567	7.34453e-09	2.32218e-07	0.00154101	0.00507245	0.0030328	0.00130952	0.00679021	0.150809	0.138991	0.144047	0.152457	0.136146
Ifitm10	987	1.25115e-07	2.81065e-06	0.00236946	0.00731746	0.0153608	0.00815954	0.00261918	4908	0.0179056	0.0783392	0.0235856	0.0652822	0.140505	0.390553	0.25469	0.173519	0.14633	0.125725	0.0949492	0.108717	747	3.42405e-08	8.22688e-07	0.0070984	0.0101196	0.0123437	0.00194383	0.000726621	0.133362	0.130053	0.128204	0.145673	0.155421
Hs3st4	988	1.25132e-07	2.81065e-06	0.0642833	0.00721873	7.54976e-05	0.0124687	0.013032	567	8.80139e-06	0.000333074	0.112874	0.0243744	0.000127324	0.053792	0.0489375	0.133151	0.173879	0.340905	0.152886	0.155383	2700	9.71634e-05	0.000646269	0.095753	0.0266727	0.0103453	0.0244326	0.0282882	0.100362	0.110293	0.119065	0.111043	0.109797
Slc24a4	989	1.25268e-07	2.81087e-06	0.00520933	0.0159474	0.0020907	0.0051048	0.00642891	2108	0.00105675	0.0107563	0.0302577	0.0630842	0.0179519	0.115414	0.102291	0.171036	0.15076	0.185665	0.133993	0.137376	1285	1.00857e-06	1.40949e-05	0.0142208	0.028797	0.00814442	0.00363788	0.00554967	0.113887	0.109878	0.116943	0.121247	0.119006
Gm5441	990	1.26669e-07	2.83943e-06	0.00276437	0.0418198	0.000905971	0.00203263	0.0271269	952	5.74106e-05	0.00129354	0.0376626	0.0470334	0.0166446	0.0102355	0.0311652	0.161399	0.155267	0.184418	0.198645	0.16666	2180	2.7869e-05	0.000229542	0.00531979	0.131532	0.00347688	0.0138375	0.113324	0.125061	0.101694	0.128115	0.118279	0.102884
Crocc2	991	1.2881e-07	2.88451e-06	0.00476215	0.0140774	0.00483184	0.00166095	0.0109471	14893	0.51942	0.749174	0.551358	0.649599	0.351999	0.32849	0.250841	0.0826797	0.0746593	0.100174	0.102529	0.111238	321	1.7499e-10	9.76686e-09	0.000714232	0.00236951	0.00114419	0.000347186	0.00441109	0.146057	0.135629	0.141874	0.15271	0.13047
Pcdha11	992	1.29692e-07	2.90133e-06	0.030681	0.0123119	0.000174225	0.00616176	0.0146407	1596	0.0004066	0.00546584	0.0482751	0.0423728	0.00774448	0.0505137	0.143457	0.154302	0.157717	0.203623	0.153115	0.125464	1517	2.81171e-06	3.32886e-05	0.0871754	0.0304487	0.000718927	0.0106567	0.011339	0.10378	0.110741	0.133572	0.117252	0.116873
Gdf11	993	1.30408e-07	2.91441e-06	0.135077	0.00372261	0.0011615	0.00762659	0.00134153	468	4.79736e-06	0.00022034	ND	0.00397946	0.0053776	ND	0.0013233	0.109832	0.224191	0.215189	0.0552093	0.258985	3241	0.000295087	0.00163492	0.135077	0.0709543	0.0148123	0.00762659	0.0699179	0.124386	0.137367	0.171135	0.190401	0.137687
Peg12	994	1.3133e-07	2.93207e-06	0.0296265	0.00205227	0.00034804	0.0421053	0.00676232	188	1.3133e-07	1.49784e-05	0.0296265	0.00205227	0.00034804	0.0421053	0.00676232	0.167407	0.245744	0.307717	0.157933	0.208971	NA	ND	ND	ND	ND	ND	ND	ND	0.0499044	0.113773	0.0441855	0.0417364	0.0268215
Rab5c	995	1.31506e-07	2.93304e-06	0.00987276	0.0295195	0.00065044	0.0141645	0.0022475	223	2.51959e-07	2.42863e-05	0.00521844	0.00888109	0.00113104	0.0153792	0.0160941	0.221453	0.204791	0.273926	0.188287	0.18695	5185	0.00439504	0.0152163	0.18179	0.450327	0.0347963	0.101133	0.00982603	0.107012	0.0919606	0.128931	0.115181	0.14468
Hoxb5os	996	1.32891e-07	2.96096e-06	0.0296067	0.00840346	0.00778206	0.000360065	0.00876352	996	6.83001e-05	0.00147105	0.0832729	0.0301597	0.0114208	0.0266543	0.0153044	0.14006	0.16651	0.192391	0.169749	0.184472	2089	2.09691e-05	0.000180228	0.04815	0.0260974	0.0621504	0.000638692	0.0537611	0.126258	0.134303	0.122853	0.184585	0.124793
Rsph14	997	1.3308e-07	2.96219e-06	0.00620822	0.00302571	0.00655087	0.00548228	0.00907132	10217	0.181962	0.382558	0.144751	0.129154	0.34448	0.430606	0.362078	0.124646	0.127789	0.0988846	0.0911225	0.0972194	431	1.23676e-09	5.14513e-08	0.00377235	0.00169545	0.00168969	0.00105825	0.00239074	0.125814	0.131244	0.131267	0.134503	0.128897
Card14	998	1.33338e-07	2.96498e-06	0.00775883	0.0149601	0.0751665	0.000104535	0.00672509	6250	0.0377815	0.129813	0.349711	0.135564	0.314517	0.0235435	0.192825	0.0990469	0.126981	0.102516	0.174318	0.117177	615	1.15506e-08	3.36992e-07	0.00201767	0.0123161	0.0421203	0.000109086	0.00311268	0.149094	0.131094	0.118855	0.180533	0.144723
Dkk2	999	1.33844e-07	2.97325e-06	0.0775534	0.0042569	0.000638825	0.0282593	0.00103374	846	3.83074e-05	0.000971011	0.14014	0.0118941	0.00783826	0.121113	0.00358222	0.126507	0.191606	0.203073	0.130444	0.22543	2395	4.88352e-05	0.000366152	0.0987266	0.0281549	0.00462217	0.0309561	0.0193057	0.10508	0.115202	0.129447	0.114456	0.11816
Cacna1g	1000	1.34424e-07	2.98314e-06	0.00357742	0.00741038	0.0214878	0.000365873	0.0297112	4022	0.00957437	0.0511053	0.014284	0.112931	0.10607	0.071614	0.699123	0.195512	0.134973	0.136806	0.148203	0.0697935	870	9.01593e-08	1.86032e-06	0.0185301	0.00597673	0.0248865	0.000244015	0.00576373	0.11841	0.127293	0.116106	0.154739	0.127581
Ube2d2a	1001	1.35372e-07	3.00117e-06	0.0117602	0.000691093	0.0253904	0.00115569	0.0261802	6292	0.0387542	0.132268	0.335659	0.057435	0.193401	0.0909095	0.207881	0.0997969	0.151162	0.116882	0.138363	0.114748	667	2.0212e-08	5.43121e-07	0.00362211	0.000789185	0.0168843	0.000865906	0.0162489	0.130454	0.141185	0.117783	0.140433	0.118066
Kit	1002	1.3552e-07	3.00117e-06	0.00391426	0.152958	0.00280502	0.000911778	0.00408268	275	7.47657e-07	5.84396e-05	0.0318873	0.199036	0.00488384	0.00190381	0.000798407	0.165065	0.116469	0.216277	0.244398	0.272233	4421	0.0017969	0.00729968	0.00934766	0.173682	0.0417306	0.0305175	0.399654	0.118861	0.0988832	0.109153	0.11123	0.0914053
Guca2b	1003	1.35642e-07	3.00117e-06	0.0121599	0.00345062	0.0292919	0.000545	0.00934288	192	1.35642e-07	1.51856e-05	0.0121599	0.00345062	0.0292919	0.000545	0.00934288	0.191581	0.230473	0.166778	0.297416	0.199348	NA	ND	ND	ND	ND	ND	ND	ND	0.127407	0.0393424	0.0574104	0.0695117	0.083609
Cel	1004	1.36091e-07	3.00811e-06	0.00784594	0.00455308	0.00461697	0.012399	0.00307217	473	4.90886e-06	0.000223078	0.0220356	0.0260134	0.00526504	0.0183332	0.00818197	0.176195	0.171528	0.218536	0.181416	0.205037	3170	0.000259057	0.00146727	0.0326708	0.0142084	0.0711149	0.071011	0.0272904	0.156215	0.174952	0.138803	0.138836	0.160239
Asic4	1005	1.36754e-07	3.01974e-06	0.0102619	0.0645969	0.00165514	0.00427432	0.00134734	5989	0.0328205	0.117677	0.0552486	0.57385	0.0462411	0.314182	0.117853	0.150872	0.0803783	0.155491	0.102971	0.131015	673	2.11239e-08	5.63263e-07	0.0181121	0.0189351	0.00242904	0.0010882	0.000788423	0.136554	0.136008	0.16155	0.171987	0.176285
Grin3a	1006	1.3733e-07	3.02945e-06	0.0828963	5.22675e-05	0.00419883	0.0282825	0.0123409	3636	0.00666294	0.0393353	0.375937	0.0109953	0.0378682	0.647016	0.0502739	0.0978506	0.198421	0.164051	0.0749073	0.156348	869	8.97288e-08	1.85357e-06	0.0401872	7.42428e-05	0.00864355	0.00580194	0.0257623	0.108859	0.146263	0.118085	0.120704	0.111669
Meox1	1007	1.39147e-07	3.06648e-06	0.00229396	0.0427548	0.000720131	0.0341772	0.00267145	1054	8.38365e-05	0.0017065	0.0201316	0.0627374	0.024756	0.103939	0.00466247	0.181035	0.148776	0.175043	0.134687	0.226025	2103	2.22644e-05	0.000190088	0.00803761	0.100903	0.00187933	0.0464139	0.0408247	0.151893	0.117089	0.172356	0.128003	0.129765
Syngr1	1008	1.39656e-07	3.07466e-06	0.00167256	0.00916424	0.00670186	0.00778206	0.00810147	5542	0.0255525	0.0989998	0.209525	0.0759485	0.393135	0.029142	0.202232	0.116337	0.144619	0.0961637	0.170393	0.117379	702	2.5225e-08	6.4487e-07	0.000551932	0.0115398	0.00151992	0.0243688	0.00372217	0.169277	0.135686	0.157742	0.127649	0.147881
Adcy5	1009	1.43316e-07	3.1521e-06	0.00710839	0.0158719	0.00601657	0.00140542	0.00699804	12435	0.320784	0.554147	0.522374	0.352196	0.378097	0.540206	0.0852099	0.0850686	0.100155	0.0976682	0.0835959	0.142457	384	5.77412e-10	2.69539e-08	0.00122127	0.00513919	0.00137295	0.00018125	0.0073516	0.123361	0.116627	0.12282	0.132089	0.114903
Ptprn	1010	1.43844e-07	3.16057e-06	0.0114059	0.00901325	0.00770075	0.000847896	0.00998891	4141	0.0104915	0.0543829	0.0229817	0.0985864	0.166715	0.0713186	0.363129	0.175494	0.136819	0.122431	0.145452	0.0986981	865	8.64636e-08	1.79437e-06	0.0510744	0.00869566	0.00421022	0.000739699	0.00266857	0.126053	0.149676	0.159494	0.184246	0.165793
Ankrd63	1011	1.44341e-07	3.16836e-06	0.0103374	0.00360065	0.0212206	0.0041814	0.00203843	3975	0.00920887	0.0497348	0.0386974	0.0784812	0.327923	0.0947126	0.0858489	0.166013	0.145555	0.101896	0.140104	0.142956	880	9.43218e-08	1.92412e-06	0.026314	0.00341006	0.00791949	0.00344585	0.00166894	0.178588	0.245835	0.216568	0.245457	0.272735
Alk	1012	1.4516e-07	3.18319e-06	0.0042569	0.0677097	0.00148672	0.000528483	0.0299261	6162	0.0360795	0.125734	0.0636378	0.602382	0.0672208	0.0478458	0.510613	0.14843	0.0783591	0.146981	0.155964	0.0858318	672	2.0629e-08	5.50883e-07	0.00528811	0.0192253	0.00157745	0.000545325	0.00795086	0.105497	0.100405	0.110891	0.116337	0.103829
Galntl6	1013	1.46537e-07	3.21023e-06	0.015448	0.00134734	0.0027876	0.00826408	0.0142923	9651	0.152378	0.339133	0.391917	0.0303141	0.174674	0.435291	0.795783	0.0945827	0.169305	0.119967	0.0907724	0.0611323	475	2.31123e-09	8.72637e-08	0.00445824	0.00309376	0.00115768	0.00176745	0.00197986	0.115913	0.118503	0.130392	0.124779	0.123982
Cerk	1014	1.47398e-07	3.2259e-06	0.0422902	0.00227073	0.00289794	0.00141703	0.017498	3529	0.00604936	0.0367943	0.722345	0.0325524	0.0410896	0.0280016	0.164067	0.0684426	0.166017	0.15986	0.170014	0.12279	989	1.98241e-07	3.5962e-06	0.00866238	0.00489346	0.00514555	0.00360095	0.0124507	0.128927	0.134046	0.133593	0.136833	0.125708
Fam53b	1015	1.48101e-07	3.2364e-06	0.00424529	0.0176142	0.012399	0.00101631	0.00736392	1045	8.21886e-05	0.00168604	0.00215455	0.129197	0.0383956	0.0185874	0.0743837	0.243092	0.129468	0.161779	0.181147	0.144298	2087	2.08915e-05	0.000179733	0.154882	0.0159787	0.0339066	0.00353904	0.00898861	0.0996648	0.115009	0.110228	0.124325	0.118585
Zfpm1	1016	1.48169e-07	3.2364e-06	0.085591	0.0246877	0.0041001	0.00127765	0.00062721	4728	0.0157713	0.0716258	0.0840125	0.104684	0.574409	0.0205615	0.171438	0.142762	0.136658	0.0808093	0.181631	0.122642	823	6.49462e-08	1.41652e-06	0.187421	0.0300539	0.000556378	0.00425559	0.000198043	0.0999511	0.116027	0.150689	0.132366	0.160931
Impg1	1017	1.48341e-07	3.23695e-06	0.0221731	0.0279689	0.000714323	0.00458793	0.00342062	7421	0.0654022	0.18927	0.205015	0.337889	0.106393	0.159448	0.139745	0.113032	0.0967939	0.132842	0.12071	0.124682	585	9.02882e-09	2.76445e-07	0.013417	0.010917	0.000436001	0.00233981	0.00178981	0.116765	0.118099	0.139279	0.128061	0.129814
A3galt2	1018	1.48647e-07	3.24045e-06	0.00065044	0.0134618	0.0225099	0.00331609	0.0106626	7743	0.07482	0.207524	0.291418	0.111639	0.37284	0.110685	0.153115	0.104134	0.132283	0.0960039	0.132524	0.123353	562	7.12456e-09	2.27429e-07	0.000136773	0.0128885	0.0075288	0.00218824	0.00700851	0.230545	0.15249	0.160912	0.180843	0.162043
Rasgrf2	1019	1.49077e-07	3.2464e-06	0.00341481	0.00259595	0.0293279	0.00210232	0.0127939	124	2.37311e-08	4.11371e-06	0.00551412	0.000564133	0.0155743	0.00192486	0.00877197	0.22063	0.302698	0.188533	0.256285	0.205946	7335	0.0286632	0.0701628	0.0451254	0.322719	0.253959	0.0768315	0.154827	0.105681	0.0927897	0.0947063	0.102639	0.0982425
Yjefn3	1020	1.49354e-07	3.2464e-06	0.0010047	0.000987276	0.0666121	0.0869674	0.00121958	289	9.2591e-07	6.88666e-05	0.00199863	0.00154978	0.0852493	0.278979	0.000825346	0.249043	0.257217	0.141761	0.107723	0.278166	4557	0.00211492	0.00833537	0.0323532	0.0410829	0.132864	0.0576395	0.101312	0.135265	0.131798	0.114168	0.126842	0.118384
Samd14	1021	1.49359e-07	3.2464e-06	0.134142	0.00815954	0.00113246	0.00442532	0.00127765	1520	0.000332471	0.00469382	0.243225	0.0179755	0.0046402	0.0368551	0.118173	0.110116	0.180909	0.219573	0.161525	0.130463	1727	6.15776e-06	6.40436e-05	0.119043	0.0422473	0.0164558	0.00969017	0.000743644	0.114994	0.12984	0.142878	0.150213	0.187717
Fndc1	1022	1.49539e-07	3.24694e-06	0.0224518	0.0113421	0.00134734	0.00039491	0.0517971	520	6.74723e-06	0.000278907	0.0217661	0.0363161	0.00523531	0.000809869	0.198906	0.176894	0.163253	0.216534	0.274472	0.11738	3218	0.000281246	0.00156955	0.128476	0.0320937	0.0179868	0.0235583	0.0407164	0.10181	0.112146	0.116236	0.114703	0.110443
Ccdc124	1023	1.49859e-07	3.24694e-06	0.000505253	0.00477958	0.0354664	0.00671348	0.0122364	513	6.5869e-06	0.000275995	0.00428145	0.0116122	0.018451	0.0174464	0.0404509	0.22069	0.192333	0.179739	0.181246	0.158934	3138	0.000242803	0.0013897	0.00581542	0.0341421	0.273358	0.0342686	0.0316373	0.213894	0.16451	0.108455	0.164412	0.166538
Gm13034	1024	1.49964e-07	3.24694e-06	0.0225904	0.00145597	0.00101918	0.0462849	0.00453846	195	1.49964e-07	1.6497e-05	0.0225904	0.00145597	0.00101918	0.0462849	0.00453846	0.177627	0.266358	0.279632	0.157212	0.226968	NA	ND	ND	ND	ND	ND	ND	ND	0.0514002	0.0887587	0.113836	0.138026	0.0978245
Tpbg	1025	1.49969e-07	3.24694e-06	0.0217898	0.0152854	0.000243915	0.00062721	0.138201	820	3.41904e-05	0.000893674	0.0622422	0.0338455	0.00119655	0.00306096	0.637576	0.147556	0.163807	0.262828	0.232532	0.0745792	2474	5.83489e-05	0.000423525	0.0432027	0.0508012	0.00793593	0.0116328	0.0473743	0.168374	0.163185	0.227074	0.212949	0.165416
Tssk6	1026	1.53331e-07	3.3165e-06	0.00112877	0.000807827	0.0568956	0.279137	0.000499103	197	1.53331e-07	1.67302e-05	0.00112877	0.000807827	0.0568956	0.279137	0.000499103	0.260706	0.271556	0.15026	0.106757	0.287695	NA	ND	ND	ND	ND	ND	ND	ND	ND	ND	ND	ND	ND
Slc48a1	1027	1.54059e-07	3.32899e-06	0.000110343	0.00792144	0.00802016	0.00731165	0.141802	4625	0.0148771	0.0690362	0.0235016	0.25118	0.0416993	0.231348	0.286758	0.176139	0.108866	0.159863	0.111369	0.10474	795	5.24785e-08	1.18485e-06	0.000128405	0.00289464	0.0178297	0.00285064	0.109013	0.217947	0.16808	0.142235	0.168304	0.116514
Stap2	1028	1.55977e-07	3.36694e-06	0.0123642	0.00374584	0.018886	0.00756137	0.00111504	6066	0.0344638	0.122002	0.371406	0.0574885	0.800629	0.345679	0.00991491	0.0956707	0.149629	0.060268	0.0980889	0.19928	676	2.15338e-08	5.71647e-07	0.00349141	0.00494396	0.00281384	0.00199742	0.00753301	0.200433	0.192756	0.205259	0.213034	0.183615
Bsn	1029	1.56159e-07	3.36694e-06	0.0218246	0.00503511	0.00254949	0.0123003	0.00214297	13006	0.363304	0.599972	0.31269	0.529342	0.0811213	0.784455	0.402598	0.10144	0.0824349	0.140123	0.0617805	0.0929525	369	4.71024e-10	2.2879e-08	0.00861498	0.000786838	0.00219168	0.00164104	0.000373654	0.11906	0.134106	0.127612	0.129432	0.138936
B230110C06Rik	1030	1.5627e-07	3.36694e-06	0.0484114	0.0160229	0.00184679	0.00421044	0.00122538	53	1.14329e-09	4.6368e-07	0.0124883	0.007903	0.000380727	0.00194854	0.000341404	0.190201	0.202873	0.298469	0.244184	0.302362	11417	0.253309	0.398496	0.596308	0.231206	0.337849	0.169389	0.245317	0.0819479	0.111799	0.101271	0.119823	0.11022
Foxk1	1031	1.56454e-07	3.36764e-06	0.0511409	0.0147801	0.00305475	0.000313605	0.0102212	9209	0.130277	0.303831	0.497633	0.162242	0.0871519	0.0976102	0.785696	0.0869064	0.123169	0.140084	0.137053	0.0628241	491	2.82104e-09	1.03048e-07	0.0160339	0.0101579	0.00254347	0.000133528	0.00126922	0.119472	0.123033	0.134075	0.160378	0.13986
Cers1	1032	1.57154e-07	3.37924e-06	0.0151344	0.00243915	0.000923393	0.0115395	0.018915	523	6.84464e-06	0.00028046	0.0185349	0.00797654	0.00347175	0.0299293	0.0441593	0.179352	0.202247	0.226019	0.166726	0.156596	3201	0.00027291	0.0015313	0.0916528	0.0215509	0.0170883	0.0396827	0.0510868	0.11961	0.140573	0.143882	0.13185	0.128208
Padi2	1033	1.57442e-07	3.37924e-06	0.00954754	0.0338171	0.0018584	0.000505253	0.0245948	2321	0.00146251	0.0135212	0.0342763	0.226815	0.0237222	0.0333915	0.101578	0.167595	0.114343	0.17784	0.16832	0.137579	1294	1.07772e-06	1.49566e-05	0.026809	0.0209658	0.00547695	0.000767398	0.0308539	0.119517	0.121729	0.133838	0.15249	0.118248
Inpp5j	1034	1.5745e-07	3.37924e-06	0.28239	0.00644052	0.000917586	0.00267145	0.00167256	1084	9.03942e-05	0.00178916	0.477804	0.047857	0.00331315	0.0191232	0.0115037	0.0871933	0.156393	0.237556	0.182612	0.197759	2168	2.68044e-05	0.000221995	0.172122	0.0118855	0.0177237	0.0099728	0.0100524	0.113308	0.161223	0.154224	0.164311	0.164171
Ttc22	1035	1.58263e-07	3.39339e-06	0.00265403	0.302809	0.00659733	0.00027876	0.00507576	119	1.93687e-08	3.49857e-06	0.000626986	0.163582	0.00668695	0.000937183	0.00100559	0.299846	0.124066	0.218517	0.284988	0.282431	7861	0.0411957	0.0940987	0.299981	0.556535	0.0876194	0.0127642	0.415726	0.0997669	0.0873418	0.11854	0.144358	0.0937122
Ptpn14	1036	1.59313e-07	3.41261e-06	0.00598754	0.0106452	0.00543002	0.00065044	0.0335848	18186	0.807686	0.954025	0.601536	0.64304	0.91124	0.169325	0.797665	0.0784276	0.0750584	0.0488315	0.121969	0.0616969	271	6.28121e-11	4.15022e-09	0.000855101	0.00166423	0.000495534	0.000224104	0.00590449	0.123316	0.120356	0.125729	0.129235	0.114628
Frmd3	1037	1.60209e-07	3.4238e-06	0.00909455	0.00241011	0.000220685	0.0203727	0.0772282	3213	0.0045529	0.0304116	0.654525	0.0167323	0.0035241	0.112969	0.682126	0.0738203	0.18208	0.225644	0.132017	0.0715662	1032	2.65067e-07	4.61161e-06	0.00132637	0.0102194	0.00230916	0.0218376	0.020153	0.13722	0.12161	0.132865	0.115975	0.116571
Tnnt2	1038	1.60253e-07	3.4238e-06	0.0129972	0.00825246	0.00444274	0.00544744	0.00293279	1490	0.000305661	0.0044036	0.00893717	0.0816004	0.0363878	0.0398855	0.0748576	0.19943	0.138006	0.159642	0.157159	0.140306	1672	5.03031e-06	5.40251e-05	0.154565	0.00939935	0.00989252	0.0113481	0.00285937	0.111698	0.152969	0.152225	0.150234	0.170615
Bicd1	1039	1.60298e-07	3.4238e-06	0.0123235	0.00897259	0.00284568	0.00347289	0.00696901	15608	0.585006	0.805142	0.317818	0.200197	0.445091	0.70858	0.728976	0.101074	0.114861	0.0894307	0.0676314	0.0658676	310	1.47694e-10	8.53491e-09	0.00406658	0.00425812	0.000460583	0.000358925	0.000855223	0.129691	0.129329	0.147785	0.150006	0.142423
Grin2c	1040	1.61247e-07	3.44076e-06	0.00712581	0.0364421	0.00608046	0.000929201	0.00522675	2666	0.00231216	0.0186142	0.0235638	0.468848	0.0545559	0.0573629	0.0336883	0.178007	0.0895697	0.154759	0.153378	0.168057	1188	6.4035e-07	9.67904e-06	0.0271806	0.0111236	0.00972269	0.00103965	0.0128198	0.133201	0.14467	0.146403	0.176246	0.142845
Sik1	1041	1.63129e-07	3.47708e-06	0.010349	0.00526741	0.0139032	0.000836281	0.0122654	4346	0.0122228	0.0603768	0.133307	0.0594163	0.0843114	0.126869	0.144297	0.127589	0.148867	0.139743	0.128922	0.125445	863	8.50916e-08	1.76998e-06	0.00765912	0.00734338	0.017877	0.000405149	0.00889259	0.161755	0.162431	0.148297	0.211986	0.159367
Cx3cr1	1042	1.63262e-07	3.47708e-06	0.00458212	0.0278702	0.0196119	0.00109181	0.00284568	15287	0.55519	0.78012	0.603498	0.778847	0.747603	0.0766567	0.465395	0.0776934	0.0630918	0.0658637	0.142176	0.0888673	332	2.19477e-10	1.18452e-08	0.000615338	0.00471028	0.00314556	0.00094911	0.000442836	0.123754	0.114792	0.11659	0.121858	0.125193
Gse1	1043	1.63876e-07	3.48681e-06	0.00184679	0.00712581	0.0104884	0.00786338	0.00720131	2018	0.000916529	0.00974804	0.0212599	0.0303177	0.0555145	ND	0.0531551	0.176124	0.166638	0.150668	0.157678	0.151811	1515	2.80252e-06	3.32168e-05	0.00601868	0.0211216	0.0188427	0.00786338	0.012194	0.145541	0.118718	0.120585	0.138527	0.128606
Gdf1	1044	1.6418e-07	3.48993e-06	0.0152389	0.0024798	0.000935008	0.0116557	0.0190196	531	7.10515e-06	0.000287078	0.0186676	0.00804425	0.00351531	0.0302324	0.0444881	0.179178	0.202017	0.225643	0.166482	0.156426	3199	0.00027161	0.00152495	0.0916458	0.0215493	0.0170112	0.0397179	0.0509652	0.119606	0.140566	0.143937	0.13183	0.128236
Coq8a	1045	1.6449e-07	3.49317e-06	0.0133224	0.0129333	0.00561005	0.000859511	0.00944881	8562	0.103508	0.259675	0.224345	0.268865	0.177367	0.0672847	0.498099	0.111572	0.106198	0.118275	0.144507	0.0849627	527	4.72215e-09	1.60732e-07	0.00631974	0.00510785	0.00266759	0.000807993	0.00182252	0.137848	0.139963	0.14647	0.15876	0.150337
Gm3055	1046	1.65132e-07	3.50346e-06	0.0306403	0.000617914	0.00305555	0.0259846	0.00524628	NA	ND	ND	ND	ND	ND	ND	ND	ND	ND	ND	ND	ND	963	1.65132e-07	3.07715e-06	0.0306403	0.000617914	0.00305555	0.0259846	0.00524628	0.160167	0.234568	0.19908	0.164032	0.187692
Ldlr	1047	1.65952e-07	3.51749e-06	0.60042	0.0108542	0.00166095	0.00225331	0.00032522	414	3.23573e-06	0.000167768	0.665509	0.0139516	0.00329095	0.0120239	0.000743661	0.0716422	0.189272	0.233463	0.193606	0.284942	3832	0.000790541	0.00370472	0.404515	0.0785447	0.0347916	0.0131934	0.018856	0.0933873	0.115766	0.125212	0.136108	0.132114
Them7	1048	1.66689e-07	3.52463e-06	0.0311282	0.010982	0.00601657	0.00275856	0.00140542	6106	0.0351378	0.123574	0.372381	0.0847676	0.198013	0.168159	0.0574604	0.0973644	0.139725	0.116786	0.121368	0.149856	682	2.33375e-08	6.14087e-07	0.0114993	0.0131628	0.00262217	0.00118521	0.00170554	0.113741	0.113039	0.121148	0.124995	0.123239
Nags	1049	1.66743e-07	3.52463e-06	0.0403099	0.00893775	0.00531387	0.000412333	0.0101051	1515	0.000328707	0.00465759	0.225551	0.116425	0.0338986	0.00121886	0.0802409	0.112023	0.130624	0.163765	0.26297	0.140673	1693	5.42916e-06	5.75991e-05	0.0261418	0.00726674	0.0129691	0.0169655	0.0122414	0.184517	0.230468	0.208903	0.199357	0.210991
Hcar2	1050	1.66765e-07	3.52463e-06	0.0188495	0.00817533	0.000670912	0.00642455	0.0120114	199	1.66765e-07	1.80132e-05	0.0188495	0.00817533	0.000670912	0.00642455	0.0120114	0.178987	0.201628	0.27749	0.208361	0.191077	NA	ND	ND	ND	ND	ND	ND	ND	ND	ND	ND	ND	ND
Gata5	1051	1.70263e-07	3.59511e-06	0.00555778	0.00969272	0.00609207	0.000714323	0.0348741	391	2.81979e-06	0.000155016	0.00263663	0.0175598	0.0115336	0.00601487	0.072042	0.243983	0.184395	0.196854	0.216931	0.14448	3727	0.000688459	0.00331686	0.17659	0.0533567	0.0460622	0.00768391	0.068682	0.115524	0.140661	0.143632	0.179799	0.135526
Ccdc33	1052	1.70434e-07	3.59531e-06	0.000656248	0.0249548	0.0551945	0.00196874	0.00459954	10955	0.222417	0.436109	0.0570412	0.492193	0.531091	0.456639	0.218341	0.151393	0.084163	0.0808272	0.0872711	0.112379	454	1.72166e-09	6.80038e-08	0.000722071	0.00648351	0.0166255	0.000299481	0.00171151	0.137592	0.122408	0.11606	0.144037	0.131503
B4galt2	1053	1.70988e-07	3.60359e-06	0.000365873	0.0221266	0.0112027	0.000766591	0.118183	1226	0.000145315	0.00254259	0.00182425	0.0572121	0.175637	0.00524345	0.316939	0.246598	0.149857	0.119876	0.214775	0.102382	2032	1.78066e-05	0.000157335	0.00985887	0.0479744	0.00653303	0.00921222	0.0769791	0.153455	0.130123	0.159595	0.154463	0.123013
Cd209f	1054	1.71344e-07	3.60766e-06	0.00094375	0.00828021	0.00511977	0.0281939	0.007302	200	1.71344e-07	1.84152e-05	0.00094375	0.00828021	0.00511977	0.0281939	0.007302	0.337021	0.223988	0.245051	0.177795	0.229313	NA	ND	ND	ND	ND	ND	ND	ND	0.180722	0.134242	0.0941203	0.0660629	0.124914
Dnm1	1055	1.72331e-07	3.625e-06	0.00793305	0.0121086	0.000935008	0.0106626	0.00865899	1046	8.22039e-05	0.00168604	0.03597	0.106025	0.00616128	0.05711	0.0110144	0.162514	0.132868	0.213669	0.149815	0.196183	2132	2.46518e-05	0.000207509	0.020278	0.0119258	0.00977694	0.0188158	0.0736482	0.121648	0.126371	0.128143	0.122314	0.109988
Shfl	1056	1.73307e-07	3.63896e-06	0.00252626	0.010982	0.0020094	0.0022417	0.0667979	39	1.31074e-10	7.22419e-08	0.000319971	0.00174274	0.000334987	0.000662763	0.0172794	0.311233	0.251244	0.309491	0.284376	0.182212	14677	0.671626	0.821939	0.550958	0.640459	0.412861	0.238175	0.657397	0.0828577	0.0753254	0.0950331	0.114319	0.073893
Arhgef16	1057	1.73323e-07	3.63896e-06	0.00477377	0.00831054	0.0481674	0.000267145	0.0163539	7615	0.0711734	0.200744	0.793259	0.21651	0.129204	0.0618889	0.137654	0.0609436	0.112641	0.127388	0.147617	0.125619	572	8.23439e-09	2.5827e-07	0.000498648	0.00357386	0.0572562	0.000173782	0.0135628	0.177005	0.152898	0.12051	0.190852	0.137363
Cirbp	1058	1.75749e-07	3.68642e-06	0.00668444	0.00368777	0.00261918	0.00828731	0.0158603	4194	0.0109322	0.0559628	0.128936	0.129669	0.0449105	0.142172	0.0972908	0.130865	0.130704	0.160116	0.128084	0.138773	881	9.45476e-08	1.92654e-06	0.004599	0.00214361	0.0041235	0.00542533	0.0185822	0.21091	0.232028	0.213859	0.206486	0.174876
Guca2a	1059	1.77574e-07	3.72118e-06	0.00314106	0.00555477	0.00281123	0.0067825	0.0258208	203	1.77574e-07	1.88027e-05	0.00314106	0.00555477	0.00281123	0.0067825	0.0258208	0.229901	0.213107	0.233253	0.207383	0.170766	NA	ND	ND	ND	ND	ND	ND	ND	ND	ND	ND	ND	ND
Pkn1	1060	1.78307e-07	3.733e-06	0.0103257	0.0182239	0.00266564	0.00112666	0.0152737	1707	0.00052971	0.0066576	0.0474297	0.211608	0.0237446	0.00660366	0.103086	0.154732	0.114654	0.172895	0.207891	0.134384	1587	3.78178e-06	4.27998e-05	0.0214032	0.0101175	0.0080031	0.0114312	0.0166553	0.12754	0.135292	0.137715	0.134032	0.130141
Nfkbiz	1061	1.7923e-07	3.74879e-06	0.0955973	0.014269	0.00034845	0.00297925	0.00613272	18896	0.866699	0.985329	0.784138	0.728345	0.443877	0.423126	0.6428	0.0613675	0.0664351	0.0901138	0.0919106	0.0736671	267	5.06421e-11	3.39604e-09	0.0233208	0.00215678	3.42853e-05	0.00051136	0.000830349	0.128389	0.154303	0.204854	0.170735	0.165094
H1f0	1062	1.79409e-07	3.749e-06	0.00230483	0.00825072	0.0149018	0.00607137	0.00505355	204	1.79409e-07	1.89039e-05	0.00230483	0.00825072	0.0149018	0.00607137	0.00505355	0.238267	0.201373	0.18526	0.209956	0.215172	NA	ND	ND	ND	ND	ND	ND	ND	0.040013	0.0545633	0.104789	0.040013	0.0851886
Ano8	1063	1.81537e-07	3.78991e-06	0.110883	0.00432659	0.0315812	0.00141122	0.000412333	1443	0.000271368	0.00403594	0.236898	0.196463	0.0398192	0.00257709	0.0142225	0.111192	0.11662	0.159409	0.236461	0.186995	1847	1.00488e-05	9.76728e-05	0.0941045	0.00177161	0.1092	0.0386933	0.00153959	0.124691	0.195571	0.121952	0.140539	0.198214
Tmem184a	1064	1.82139e-07	3.79778e-06	0.00254949	0.0055694	0.00965207	0.0160229	0.00403041	6795	0.0493819	0.156059	0.1037	0.153953	0.0972543	0.587063	0.113815	0.134608	0.123433	0.136403	0.078311	0.131998	627	1.35215e-08	3.86957e-07	0.00171738	0.00303328	0.00958647	0.00311246	0.00274319	0.162241	0.155367	0.141788	0.155059	0.156572
Rorb	1065	1.82341e-07	3.79778e-06	0.052465	0.00534871	0.00257272	0.00468666	0.00261918	4153	0.0106119	0.0548589	0.234353	0.0688437	0.351166	0.0698376	0.0251367	0.110382	0.144955	0.0976262	0.144561	0.172917	897	1.06754e-07	2.13651e-06	0.0351241	0.00645792	0.000515684	0.00548316	0.00736693	0.108229	0.117416	0.130104	0.118261	0.116731
Skor1	1066	1.82428e-07	3.79778e-06	0.0398685	0.054457	5.8075e-05	0.201822	0.00034845	1161	0.000117434	0.00217046	0.0258376	0.0128416	0.0265728	0.115858	0.0227363	0.177825	0.198746	0.176999	0.134224	0.1816	1977	1.50532e-05	0.000136703	0.224874	0.676063	3.9986e-05	0.43662	0.000671167	0.106928	0.0800896	0.262868	0.092732	0.206032
Col18a1	1067	1.82636e-07	3.79855e-06	0.00271791	0.0465878	0.0264358	0.00196874	0.00134734	5409	0.023851	0.0946698	0.220477	0.626855	0.128126	0.053571	0.0349809	0.114386	0.0763779	0.129705	0.152994	0.164262	787	4.74495e-08	1.08219e-06	0.000879116	0.011324	0.026749	0.00255328	0.00269323	0.130397	0.116019	0.110954	0.124451	0.124153
Wnt3	1068	1.83983e-07	3.82298e-06	0.00950108	0.00236946	0.0151982	0.000197455	0.132568	4678	0.0152936	0.0701979	0.205457	0.069904	0.0663484	0.0467344	0.382015	0.115734	0.144759	0.146118	0.155219	0.0964846	844	7.36317e-08	1.56605e-06	0.00445364	0.00239973	0.0257097	0.000149333	0.07454	0.13644	0.142238	0.120409	0.170532	0.110501
Tspan4	1069	1.85727e-07	3.85561e-06	0.000964046	0.00583073	0.0201753	0.00922232	0.00865899	2307	0.00144161	0.0134083	0.0198259	0.0611989	0.048842	0.414548	0.0249742	0.177809	0.148093	0.153996	0.0932925	0.171651	1332	1.26434e-06	1.70462e-05	0.00315835	0.00806343	0.0498662	0.00213892	0.0324824	0.166195	0.152871	0.127575	0.171883	0.133552
Nlrc3	1070	1.87245e-07	3.88349e-06	0.00328124	0.00285729	0.00142284	0.0447062	0.0153318	210	2.01208e-07	2.05951e-05	0.00691099	0.00248724	0.00186406	0.0686246	0.00452587	0.213415	0.247274	0.25743	0.146214	0.227059	5722	0.00737846	0.0231504	0.0346904	0.0832456	0.0547452	0.0976696	0.381395	0.125898	0.11555	0.120572	0.113587	0.0945167
Pde2a	1071	1.87422e-07	3.88354e-06	0.0159648	0.015779	0.0041001	0.000412333	0.0214936	4830	0.0169988	0.0755719	0.261756	0.181534	0.0721075	0.0393709	0.147596	0.106937	0.117772	0.143437	0.160014	0.123659	830	6.9229e-08	1.49721e-06	0.00695234	0.00987299	0.00443538	0.000522414	0.0178933	0.119683	0.117576	0.122367	0.135184	0.11396
Tbx20	1072	1.90583e-07	3.94536e-06	0.0109646	0.00162029	0.00418721	0.0158429	0.00792144	157	6.4155e-08	8.78352e-06	0.00829107	0.000818662	0.00372153	0.0220661	0.00467119	0.205436	0.283135	0.230571	0.176686	0.223271	6661	0.0172031	0.0463667	0.133937	0.135646	0.0877858	0.0816575	0.155634	0.105039	0.104907	0.109318	0.110032	0.10346
Ccdc82	1073	1.91788e-07	3.96659e-06	0.0218943	0.00128927	0.0140832	0.0164933	0.00143445	311	1.17736e-06	8.13738e-05	0.0157598	0.00489442	0.0554744	0.00458633	0.00412832	0.187049	0.225109	0.150605	0.227383	0.231101	4465	0.00188262	0.00757263	0.171572	0.0180364	0.0277652	0.411634	0.0248888	0.107432	0.136042	0.13218	0.0937457	0.133559
Clcf1	1074	1.9335e-07	3.99518e-06	0.0186305	0.00351935	0.00235785	0.00914101	0.00671928	1993	0.000869823	0.00936511	0.00937382	0.08941	0.0460394	0.0410189	0.19723	0.197849	0.138323	0.155605	0.158603	0.116896	1432	2.08271e-06	2.61056e-05	0.235858	0.00290897	0.00361456	0.0213173	0.00303811	0.109646	0.205642	0.200731	0.162196	0.204655
Cbx8	1075	1.97521e-07	4.07668e-06	0.00432078	0.0042569	0.00502349	0.00337416	0.0312328	10192	0.179916	0.379184	0.645317	0.446566	0.0353522	0.527744	0.182761	0.0741979	0.0906369	0.168652	0.0837559	0.12063	470	2.16902e-09	8.27636e-08	0.000538622	0.000749004	0.0117482	0.00046626	0.0235116	0.337395	0.321471	0.209741	0.344552	0.18643
1700042G15Rik	1076	1.97661e-07	4.07668e-06	0.0179206	0.0129338	0.0097918	0.00151648	0.00283154	209	1.97661e-07	2.03289e-05	0.0179206	0.0129338	0.0097918	0.00151648	0.00283154	0.179856	0.189453	0.19789	0.261951	0.238866	NA	ND	ND	ND	ND	ND	ND	ND	0.0487662	0.0610949	0.0456576	0.0370979	0.049841
Nav1	1077	1.97892e-07	4.07765e-06	0.0185317	0.0525695	0.010982	8.71126e-05	0.0104709	4340	0.0121811	0.0602607	0.177943	0.544215	0.498475	0.00123515	0.204018	0.119601	0.0826269	0.0863411	0.258203	0.115739	831	6.98461e-08	1.50874e-06	0.0123562	0.0151796	0.00224247	0.00133836	0.00510828	0.113797	0.112255	0.128581	0.133964	0.120948
Lgals9	1078	1.99596e-07	4.10893e-06	0.00101631	0.0550842	0.00632437	0.0150763	0.00184679	251	4.98533e-07	4.25644e-05	0.00310909	0.0187362	0.00974385	0.00655855	0.0078164	0.232538	0.17994	0.198349	0.209873	0.204726	5083	0.00392718	0.0138772	0.0212494	0.470153	0.0572829	0.25742	0.0164212	0.136055	0.091142	0.123299	0.101997	0.139336
Cyp3a41a	1079	2.0134e-07	4.14101e-06	0.00957567	0.00369995	0.00266966	0.022147	0.00475446	NA	ND	ND	ND	ND	ND	ND	ND	0.110519	0.0569347	0.113279	0.0688134	0.00105665	993	2.0134e-07	3.64033e-06	0.00957567	0.00369995	0.00266966	0.022147	0.00475446	0.169498	0.180794	0.194018	0.149539	0.176319
Sectm1a	1080	2.02167e-07	4.15416e-06	0.0356058	0.00184679	0.0307333	0.000354258	0.0139787	661	1.52155e-05	0.000494044	0.00636869	0.0163431	0.0281272	0.00336906	0.183014	0.21601	0.187105	0.171313	0.236886	0.118528	2961	0.000171205	0.00103812	0.796079	0.00782428	0.150088	0.0048312	0.00831737	0.0710841	0.17282	0.117211	0.181945	0.171673
Chrne	1081	2.04738e-07	4.20309e-06	0.0447759	0.00206747	0.00690512	0.00227073	0.00699804	5435	0.0241514	0.0954117	0.4091	0.0855237	0.0515778	0.0558572	0.335556	0.0929807	0.138962	0.152498	0.150366	0.0997488	784	4.63013e-08	1.06004e-06	0.016413	0.0016981	0.0119822	0.0028539	0.00186725	0.200745	0.291183	0.211923	0.26826	0.286879
Sftpb	1082	2.05176e-07	4.2082e-06	0.00468085	0.0300132	0.00203263	0.00304894	0.0116963	410	3.14108e-06	0.000164677	0.0118182	0.0171858	0.00446194	0.00634584	0.045836	0.191487	0.181415	0.218722	0.208679	0.15569	3712	0.000672274	0.00325225	0.0323089	0.23705	0.0316412	0.0348511	0.0262821	0.152521	0.109275	0.152955	0.150949	0.156806
Gm9748	1083	2.08603e-07	4.27453e-06	0.060825	0.0496416	0.000886915	0.00378041	0.0010257	213	2.08603e-07	2.10513e-05	0.060825	0.0496416	0.000886915	0.00378041	0.0010257	0.152924	0.158798	0.288076	0.237509	0.282749	NA	ND	ND	ND	ND	ND	ND	ND	0.254403	0.131784	0.220407	0.169245	0.156809
Tmem132d	1084	2.0986e-07	4.29633e-06	0.00324639	0.0132876	0.00245077	0.00787498	0.0125616	1978	0.000852238	0.00924728	0.0158465	0.0883558	0.024308	0.107553	0.0829983	0.185495	0.139729	0.173952	0.134455	0.141397	1460	2.31083e-06	2.84259e-05	0.0149401	0.0159912	0.00708161	0.00671641	0.0160182	0.109328	0.108759	0.116333	0.11689	0.108745
Grin2a	1085	2.11575e-07	4.32743e-06	0.0387999	0.00331028	0.00272372	0.0095185	0.0031709	2389	0.0016531	0.0148489	0.425452	0.0195804	0.0308095	0.116957	0.0245867	0.093347	0.183211	0.170534	0.133619	0.176818	1302	1.12912e-06	1.55737e-05	0.0132379	0.0123431	0.00637132	0.00783158	0.00945214	0.119674	0.120507	0.129195	0.126313	0.123826
Gm16835	1086	2.13218e-07	4.35635e-06	0.227648	0.00225912	0.000952431	0.00561586	0.00387361	273	7.26978e-07	5.72395e-05	0.513896	0.00347841	0.00106839	0.00642702	0.00371241	0.0839777	0.234675	0.276028	0.214839	0.232521	4898	0.00321335	0.0117834	0.116806	0.0456691	0.0582839	0.0737011	0.0799172	0.116849	0.131347	0.127658	0.124069	0.122819
Spns2	1087	2.13381e-07	4.35635e-06	0.00367034	0.00901325	0.025042	0.00126023	0.0102154	788	2.96127e-05	0.000806749	0.0126563	0.011307	0.147064	0.00392798	0.0497634	0.190564	0.193643	0.125479	0.223551	0.154232	2649	8.71505e-05	0.000590822	0.0217492	0.0758839	0.0218212	0.0220655	0.0200251	0.12467	0.112222	0.124638	0.124529	0.125473
4930543E12Rik	1088	2.15523e-07	4.39604e-06	0.00375746	0.0227015	0.0113595	0.00352516	0.00315928	2739	0.00249055	0.0195168	0.00763693	0.150359	0.0733934	0.365028	0.0419162	0.205404	0.123592	0.143064	0.0969449	0.158054	1216	7.11603e-07	1.05086e-05	0.0375899	0.0188515	0.0159106	0.000716482	0.00549899	0.119858	0.126715	0.128384	0.159485	0.138827
9330158H04Rik	1089	2.18706e-07	4.45686e-06	0.00669025	0.004797	0.00173644	0.0229687	0.00857768	3565	0.00624301	0.037581	0.043274	0.0776065	0.194422	0.155667	0.0456673	0.158617	0.143171	0.118037	0.124325	0.157195	1038	2.71271e-07	4.69229e-06	0.0137749	0.00513811	0.000617481	0.0184669	0.0175406	0.116384	0.122666	0.136367	0.114499	0.114831
Zbtb17	1090	2.19185e-07	4.46252e-06	0.0242057	0.00743941	0.0105639	0.00124861	0.00463439	7418	0.0653082	0.189089	0.137826	0.358692	0.349199	0.0406477	0.23347	0.126341	0.0973225	0.0982284	0.16041	0.110987	629	1.36788e-08	3.90215e-07	0.0222359	0.00189138	0.00302165	0.00210707	0.0016138	0.131116	0.159569	0.15405	0.158289	0.161459
Wbscr25	1091	2.21411e-07	4.50372e-06	0.00327543	0.0041001	0.0269933	0.00387361	0.00793305	92	8.22632e-09	1.92201e-06	0.000618786	0.00450884	0.00788921	0.00304547	0.00358363	0.298306	0.226438	0.208532	0.239554	0.234056	9014	0.0825492	0.164448	0.386847	0.0710453	0.445412	0.0974151	0.203558	0.0955409	0.12665	0.0922495	0.121424	0.108516
Mknk2	1092	2.24524e-07	4.56101e-06	0.0696842	0.00163191	0.00591204	0.00349031	0.00482604	10261	0.184343	0.385904	0.762029	0.410246	0.159619	0.256111	0.080551	0.0649863	0.0943818	0.123625	0.109899	0.142182	489	2.72412e-09	9.9914e-08	0.0157659	0.000272079	0.00315058	0.000999482	0.00499339	0.148741	0.216059	0.173959	0.192972	0.166613
Wdr17	1093	2.24639e-07	4.56101e-06	0.0099018	0.0391948	0.000360065	0.014118	0.00574362	9572	0.148316	0.332816	0.158304	0.419823	0.165913	0.150469	0.412143	0.121412	0.091528	0.120111	0.122813	0.0921963	516	3.93873e-09	1.36918e-07	0.00602374	0.0135833	0.000103833	0.0102933	0.00117727	0.118272	0.113904	0.138422	0.115161	0.126713
4930512M02Rik	1094	2.25722e-07	4.57882e-06	0.00367615	0.0305939	0.00109181	0.0139322	0.00666121	2454	0.00178037	0.0155624	0.0225629	0.0718891	0.0257745	0.186092	0.104889	0.18802	0.148887	0.18327	0.118746	0.136889	1334	1.30278e-06	1.75383e-05	0.0122254	0.0582824	0.00280397	0.00813623	0.00562613	0.144515	0.12567	0.16422	0.149886	0.154795
Gja3	1095	2.26125e-07	4.58279e-06	0.0104535	0.00351935	0.00416398	0.00765429	0.00973918	168	8.12729e-08	1.03911e-05	0.00970825	0.00463324	0.00531976	0.00648241	0.0022132	0.196979	0.217903	0.213916	0.208277	0.239916	6488	0.0151645	0.041961	0.106747	0.0561426	0.0611859	0.107719	0.425319	0.114142	0.122456	0.121366	0.114021	0.0930141
Acss3	1096	2.28707e-07	4.6309e-06	0.0211045	0.00674832	0.00182356	0.0126836	0.00351354	7558	0.0694094	0.197244	0.250189	0.0836472	0.209511	0.455878	0.0906974	0.106856	0.13712	0.112021	0.0871486	0.134958	619	1.20149e-08	3.48278e-07	0.0103004	0.00719782	0.000598446	0.0029547	0.00283729	0.116265	0.118277	0.131869	0.123191	0.123413
Kcnmb2	1097	2.30077e-07	4.6544e-06	0.0200824	0.00507576	0.0036355	0.00609207	0.00516287	17655	0.762113	0.927297	0.62084	0.271915	0.382164	0.923896	0.617171	0.0751602	0.105765	0.0946889	0.0462804	0.0754477	293	1.05671e-10	6.45961e-09	0.00389718	0.00153673	0.000710183	0.000574608	0.000686332	0.115176	0.120445	0.124816	0.125438	0.124437
Arid3a	1098	2.31349e-07	4.67586e-06	0.0011615	0.0146233	0.0189557	0.0178755	0.00203843	4339	0.0121745	0.0602417	0.0355138	0.262888	0.18835	0.168933	0.0409156	0.163212	0.108869	0.118652	0.121719	0.159495	952	1.53246e-07	2.88723e-06	0.00224061	0.00617411	0.0120055	0.0124023	0.00350675	0.150943	0.140346	0.133477	0.133142	0.146231
Spaca1	1099	2.32142e-07	4.68763e-06	0.000993083	0.00342062	0.00633018	0.0132179	0.0414424	40	1.88349e-10	1.01214e-07	0.000367776	0.000334878	0.00176789	0.00215367	0.00687293	0.339179	0.343967	0.267292	0.259291	0.216253	14728	0.679289	0.82846	0.173455	0.747658	0.316452	0.6496	0.890135	0.109137	0.0783762	0.0990366	0.0830322	0.0697117
Zp1	1100	2.36429e-07	4.76985e-06	0.00360065	0.0355477	0.00670186	0.000220685	0.0635806	937	5.25651e-05	0.00120329	0.0454828	0.0261522	0.0351446	0.00564573	0.0356769	0.157702	0.173401	0.164971	0.21987	0.164545	2411	5.07012e-05	0.000377622	0.00587117	0.1933	0.0170087	0.00139893	0.298021	0.202168	0.116652	0.175562	0.240942	0.104974
Snrpn	1101	2.37107e-07	4.77917e-06	0.00947785	0.0310353	0.00276437	0.00540679	0.00274695	8844	0.114172	0.277303	0.245946	0.315057	0.118901	0.19026	0.243094	0.108335	0.0999385	0.13143	0.116639	0.10872	547	5.85832e-09	1.91964e-07	0.00370277	0.0135574	0.00168869	0.00235732	0.000813093	0.131792	0.12133	0.138367	0.135544	0.144734
Ptp4a3	1102	2.37495e-07	4.78265e-06	0.0341307	0.0084325	0.0123235	0.000673671	0.00506414	1885	0.000728854	0.00829692	0.338125	0.0508235	0.0165745	0.0140671	0.0616382	0.100698	0.15326	0.182687	0.187091	0.148241	1609	4.00285e-06	4.46828e-05	0.0142367	0.0155169	0.0779999	0.00302765	0.00677524	0.127636	0.126823	0.111223	0.142367	0.13466
Dlx4os	1103	2.38012e-07	4.78873e-06	0.00653925	0.0285439	0.0266623	0.00101631	0.0023985	302	1.08629e-06	7.73174e-05	0.0134189	0.0550323	0.00817816	0.00213297	0.00571215	0.188084	0.150977	0.201622	0.240623	0.211686	4629	0.00231785	0.00899164	0.0431867	0.0691473	0.423216	0.030983	0.0298454	0.133789	0.126348	0.0934562	0.138973	0.139555
Gm12298	1104	2.40532e-07	4.83417e-06	0.00434982	0.00101631	0.0154712	0.00956496	0.0187757	1923	0.000768875	0.00858098	0.0177633	0.0108655	0.0614763	0.28524	0.0783174	0.179353	0.193708	0.145377	0.103259	0.138959	1579	3.60858e-06	4.10465e-05	0.019715	0.00602692	0.0284635	0.00323289	0.0285126	0.126537	0.138258	0.122878	0.144468	0.122861
A730013G03Rik	1105	2.40706e-07	4.83417e-06	0.00759773	0.00309607	0.0577129	0.00410936	0.00220359	219	2.40706e-07	2.36255e-05	0.00759773	0.00309607	0.0577129	0.00410936	0.00220359	0.205863	0.232043	0.151013	0.223613	0.242397	NA	ND	ND	ND	ND	ND	ND	ND	0.085925	0.153982	0.096524	0.15589	0.125401
Olfm1	1106	2.42426e-07	4.86429e-06	0.0102038	0.0489108	0.000708516	0.00894356	0.00392007	10839	0.215177	0.426427	0.0715916	0.39446	0.367097	0.492845	0.272422	0.144983	0.0942639	0.0967736	0.0858644	0.106518	483	2.57029e-09	9.54407e-08	0.0138942	0.0191425	0.000125083	0.00171959	0.00110306	0.12881	0.125719	0.17691	0.149173	0.153645
Igbp1b	1107	2.45345e-07	4.91698e-06	0.00834359	0.00394548	0.0153101	0.00431684	0.00577903	220	2.45345e-07	2.39349e-05	0.00834359	0.00394548	0.0153101	0.00431684	0.00577903	0.204298	0.227813	0.18642	0.224894	0.215609	NA	ND	ND	ND	ND	ND	ND	ND	ND	ND	ND	ND	ND
Cadm4	1108	2.45494e-07	4.91698e-06	0.0179452	0.0149892	0.0182878	0.00034845	0.00734069	1333	0.000196258	0.00315646	0.0409312	0.0815935	0.0275163	0.025242	0.0192926	0.160104	0.141852	0.170641	0.172944	0.180162	1969	1.46666e-05	0.000133733	0.0513845	0.0205121	0.0780612	0.000609199	0.0344208	0.123012	0.134185	0.117772	0.177921	0.127924
Tmem132b	1109	2.46709e-07	4.93426e-06	0.0335151	0.0461	0.00598173	0.00351935	0.000389103	6217	0.0370599	0.128009	0.739466	0.631004	0.181996	0.0965119	0.00801207	0.0667824	0.0757827	0.119165	0.136315	0.202191	742	3.37083e-08	8.12991e-07	0.00635917	0.0110694	0.00281961	0.0026931	0.00230071	0.11444	0.111193	0.119458	0.119752	0.12077
Atp1a3	1110	2.46802e-07	4.93426e-06	0.00183517	0.0623726	0.00864737	0.00225912	0.00566232	855	4.0531e-05	0.00101658	0.00388746	0.118237	0.0403592	0.00617224	0.0531177	0.223093	0.130742	0.158932	0.209723	0.15177	2571	7.54184e-05	0.000526785	0.0325421	0.0874243	0.0200834	0.0257351	0.00901624	0.125129	0.113889	0.130444	0.127721	0.139192
Parp10	1111	2.49896e-07	4.99163e-06	0.00960561	0.00205586	0.00450082	0.0114872	0.0125849	57	1.43642e-09	5.41682e-07	0.00381412	0.00148605	0.00141999	0.00198701	0.00202824	0.226187	0.256304	0.257817	0.24677	0.246105	11618	0.278109	0.429951	0.24294	0.0967397	0.255891	0.59489	0.657505	0.105324	0.121895	0.104304	0.0843964	0.0811582
Gm12185	1112	2.51579e-07	5.02073e-06	0.00493057	0.0108194	0.00292698	0.00237527	0.0349206	2528	0.001933	0.0164088	0.0300703	0.0434763	0.0285768	0.131985	ND	0.170399	0.159352	0.171952	0.12723	0.0927686	1372	1.56485e-06	2.04832e-05	0.013643	0.0250762	0.00746802	0.00127691	0.0349206	0.128079	0.121055	0.132202	0.150164	0.117987
Pcsk2	1113	2.53819e-07	5.06087e-06	0.00742199	0.0276263	0.00466343	0.00265403	0.00515706	16804	0.689334	0.881191	0.173784	0.848658	0.718401	0.459465	0.513462	0.122305	0.0566494	0.068904	0.0903643	0.0857968	320	1.74179e-10	9.75183e-09	0.00389085	0.00426217	0.000527904	0.000408842	0.000824205	0.114653	0.114339	0.123544	0.124697	0.121605
Spata2l	1114	2.5522e-07	5.08423e-06	0.0116731	0.00567393	0.0102735	0.00476215	0.00406525	13342	0.389185	0.626584	0.887876	0.390078	0.229791	0.595616	0.105088	0.0519751	0.096192	0.113157	0.0789069	0.13507	398	7.09727e-10	3.19625e-08	0.00135376	0.00123244	0.00438248	0.000659043	0.00301308	0.239907	0.242542	0.208374	0.260589	0.218158
Cacng2	1115	2.56358e-07	5.10233e-06	0.001237	0.0341249	0.00699804	0.0056507	0.00793305	4268	0.0115571	0.0581371	0.00785834	0.38814	0.278304	0.611964	0.0216822	0.209557	0.0967298	0.10796	0.0777342	0.180341	964	1.65227e-07	3.07715e-06	0.0107541	0.0123884	0.00225283	0.00078071	0.0336791	0.115437	0.114658	0.123775	0.129276	0.108966
Smpd5	1116	2.56927e-07	5.10907e-06	0.00221397	0.000641433	0.0201707	0.103547	0.00447623	224	2.56927e-07	2.46547e-05	0.00221397	0.000641433	0.0201707	0.103547	0.00447623	0.240567	0.280847	0.177347	0.13424	0.219384	NA	ND	ND	ND	ND	ND	ND	ND	0.0286209	0.0453761	0.0729061	0.0696215	0.105635
1700012A03Rik	1117	2.57767e-07	5.12118e-06	0.0116963	0.0185085	0.0135779	0.00168998	0.00268307	756	2.55845e-05	0.000726471	0.0146818	0.0684587	0.0308461	0.00939717	0.0117759	0.186123	0.14325	0.165043	0.19935	0.192602	2816	0.000124443	0.000793645	0.0820466	0.0320562	0.0470954	0.0123805	0.0163038	0.143707	0.170059	0.159188	0.197982	0.189715
Bin2	1118	2.58451e-07	5.1278e-06	0.00400137	0.0315986	0.0192809	0.0140948	0.000389103	1437	0.000269124	0.00401622	0.0467362	0.18526	0.0316866	0.0505656	0.00484411	0.155111	0.117206	0.165753	0.152967	0.220343	1905	1.1941e-05	0.000112508	0.0066109	0.0234783	0.0725529	0.0305477	0.0038954	0.142482	0.128653	0.116014	0.125758	0.148292
Carhsp1	1119	2.58562e-07	5.1278e-06	0.0143794	0.00196874	0.00383876	0.010982	0.0112085	774	2.75513e-05	0.000763327	0.00977044	0.00462872	0.0217962	0.145081	0.0262993	0.199716	0.222552	0.176495	0.124142	0.171214	2763	0.000111271	0.000723244	0.162218	0.0296234	0.0134508	0.00768401	0.0436659	0.111934	0.138973	0.151061	0.159709	0.133011
Sdc1	1120	2.60539e-07	5.1624e-06	0.0243857	0.00702127	0.0146291	0.000360065	0.0149659	3723	0.00729313	0.0420509	0.0429091	0.0426205	0.489917	0.0384382	0.168181	0.158856	0.159035	0.0875518	0.161766	0.122168	1053	2.88013e-07	4.91097e-06	0.0722954	0.0147615	0.00331658	0.000432285	0.00993053	0.118507	0.137745	0.155705	0.181674	0.142473
Cyp2b9	1121	2.61336e-07	5.17075e-06	0.00507709	0.011194	0.00782343	0.00705465	0.00431864	NA	ND	ND	ND	ND	ND	ND	ND	0.075022	0.0862215	0.0940169	0.0917329	0.107583	1023	2.61336e-07	4.58377e-06	0.00507709	0.011194	0.00782343	0.00705465	0.00431864	0.154814	0.144569	0.149189	0.150529	0.156937
Hsd3b4	1122	2.61427e-07	5.17075e-06	0.0126585	0.00166469	0.00649642	0.00219919	0.0450137	NA	ND	ND	ND	ND	ND	ND	ND	0.0697237	0.0540748	0.0934727	0.117465	0.0777485	1024	2.61427e-07	4.58377e-06	0.0126585	0.00166469	0.00649642	0.00219919	0.0450137	0.182763	0.23594	0.199512	0.228208	0.152153
Gm16063	1123	2.62249e-07	5.1824e-06	0.000923393	0.0135024	0.0102793	0.0196294	0.00540679	239	3.60595e-07	3.24309e-05	0.00172929	0.00906442	0.00332547	0.0297043	0.0128006	0.253431	0.201247	0.231986	0.16749	0.191183	5534	0.00619255	0.0200875	0.0341434	0.159221	0.303695	0.0792734	0.0350592	0.153754	0.119565	0.103545	0.135363	0.153179
Peg3	1124	2.62981e-07	5.19223e-06	0.00621984	0.00351935	0.00756137	0.00383295	0.021511	665	1.55747e-05	0.000502671	0.0400734	0.00327644	0.0272566	0.0159791	0.0324864	0.163275	0.236252	0.173961	0.188995	0.169081	2999	0.000184087	0.00110244	0.013656	0.0797613	0.0253475	0.0183083	0.0815552	0.139562	0.117766	0.132037	0.135998	0.11748
Or4k50-ps1	1125	2.64049e-07	5.20869e-06	0.00276582	0.0211115	0.00488175	0.00609574	0.00789169	NA	ND	ND	ND	ND	ND	ND	ND	0.0591051	0.0086056	0.0641181	0.0972033	0.0406926	1029	2.64049e-07	4.60527e-06	0.00276582	0.0211115	0.00488175	0.00609574	0.00789169	0.162345	0.136135	0.154889	0.152012	0.148687
Zfp710	1126	2.64532e-07	5.21176e-06	0.00297344	0.0151576	0.044288	0.000412333	0.0166966	1376	0.000224279	0.00349758	0.0219132	0.0723941	0.0507795	0.00754491	0.0874092	0.175977	0.143216	0.152847	0.206795	0.138091	1980	1.52415e-05	0.000138204	0.00984578	0.0235049	0.130416	0.002724	0.0220023	0.120929	0.114704	0.101841	0.130231	0.115178
Hnf1a	1127	2.64674e-07	5.21176e-06	0.0130204	0.00645214	0.0144955	0.0156803	0.000720131	739	2.38946e-05	0.000694074	0.00689323	0.0567544	0.0588246	0.135991	0.00100721	0.207741	0.150073	0.149125	0.126709	0.267663	2912	0.000155464	0.000958818	0.200623	0.0100472	0.0272774	0.013071	0.0462042	0.104726	0.141629	0.129872	0.138535	0.123587
Itpripl2	1128	2.65851e-07	5.23029e-06	0.103739	0.0194609	0.00342643	0.000935008	0.00213716	504	6.38389e-06	0.000271245	0.120532	0.107017	0.00629753	0.00188926	0.00406046	0.13018	0.133363	0.209491	0.245484	0.22224	3591	0.000556636	0.00278426	0.16963	0.0217106	0.0398129	0.03208	0.0368094	0.123444	0.182022	0.164462	0.17065	0.166702
Sptbn5	1129	2.66229e-07	5.23308e-06	0.00497703	0.0119751	0.0142923	0.00261338	0.00621984	5589	0.0262079	0.100662	0.113212	0.182405	0.152448	0.0836249	0.145593	0.131386	0.118162	0.123208	0.139565	0.124486	799	5.41534e-08	1.21656e-06	0.00365465	0.00681259	0.0103349	0.00220911	0.0037582	0.137601	0.131894	0.128124	0.142304	0.137342
Gdf7	1130	2.66831e-07	5.24027e-06	0.115935	0.00106277	0.00189325	0.0010047	0.0592365	426	3.42787e-06	0.000172963	0.17817	0.00301608	0.0120947	0.00424482	0.010619	0.1209	0.234478	0.194042	0.224183	0.197686	4118	0.00119313	0.00520333	0.133412	0.0233645	0.0110238	0.0152349	0.908952	0.132507	0.188324	0.214686	0.203083	0.0457792
Srl	1131	2.68858e-07	5.27541e-06	0.00787498	0.017678	0.00327543	0.00875772	0.00350773	7822	0.0766726	0.210536	0.376225	0.220195	0.199557	0.434113	0.0298484	0.0969807	0.1137	0.116523	0.0918673	0.166835	614	1.14953e-08	3.35924e-07	0.00192142	0.00940882	0.00120026	0.00189476	0.00859656	0.143974	0.129252	0.148509	0.144107	0.130072
Bicc1	1132	2.69124e-07	5.27597e-06	0.00624307	0.0988611	0.00103374	0.025402	0.000865318	582	9.54738e-06	0.000352008	0.012138	0.172492	0.00303219	0.126196	0.00127147	0.190721	0.120551	0.230056	0.129073	0.256777	3452	0.000441849	0.00229905	0.0452942	0.11099	0.0226322	0.0258918	0.0434338	0.102983	0.0982235	0.106542	0.105854	0.103199
Igf2r	1133	2.69795e-07	5.28023e-06	0.0524302	0.0245657	0.000842088	0.000174225	0.0744348	408	3.11691e-06	0.000164211	0.299006	0.0324574	0.0017845	0.000307684	0.0490086	0.104467	0.164609	0.246085	0.304477	0.153893	3993	0.000998826	0.00449222	0.0275048	0.0964385	0.0291228	0.0181894	0.267051	0.112866	0.103851	0.112469	0.115719	0.0954624
C3	1134	2.69817e-07	5.28023e-06	0.00234042	0.0191241	0.0175909	0.00413494	0.00432078	1431	0.000262793	0.0039419	0.0572631	0.0357391	0.113519	0.00598569	0.0468628	0.149361	0.162013	0.131133	0.213721	0.154715	1900	1.18458e-05	0.000111931	0.00287297	0.0637417	0.0181363	0.0538397	0.00742062	0.154458	0.118763	0.133329	0.120766	0.143512
Acot11	1135	2.70635e-07	5.28624e-06	0.00602819	0.0280038	0.0284393	0.000191648	0.0153434	552	8.01176e-06	0.000311215	0.0423246	0.0664914	0.0319278	0.000721088	0.012688	0.157794	0.145707	0.165383	0.28112	0.190829	3375	0.000376165	0.00200161	0.0123743	0.0555573	0.118458	0.00933714	0.136422	0.123084	0.110683	0.104124	0.125408	0.102843
Cyp2f2	1136	2.70754e-07	5.28624e-06	0.0022475	0.0360936	0.0105639	0.00392007	0.00420463	10918	0.220282	0.433406	0.31587	0.448002	0.669951	0.333614	0.046107	0.101167	0.0891143	0.0710469	0.0994075	0.154592	478	2.3959e-09	8.98939e-08	0.000500857	0.0114877	0.00157194	0.000903715	0.00712352	0.209527	0.156072	0.189095	0.198821	0.163797
Src	1137	2.70855e-07	5.28624e-06	0.00058075	0.0250245	0.00877514	0.006034	0.0183633	3866	0.00826162	0.045865	0.0156583	0.458576	0.111343	0.14645	0.0591463	0.184169	0.0895315	0.132304	0.1249	0.148987	1010	2.41823e-07	4.29876e-06	0.00181792	0.00698685	0.00740992	0.00358351	0.0366493	0.140852	0.128987	0.128483	0.134788	0.114904
Ubxn10	1138	2.71077e-07	5.28624e-06	0.024949	0.00295602	0.0373248	0.000836281	0.00614434	1409	0.00024428	0.00372133	0.0843927	0.026433	0.141955	0.00756383	0.02476	0.139841	0.170071	0.126011	0.203793	0.171787	1967	1.45315e-05	0.000132636	0.0377928	0.00812404	0.0378296	0.0067941	0.0216157	0.122663	0.139141	0.122653	0.141051	0.128696
H2bc27	1139	2.71489e-07	5.28963e-06	0.126862	0.00497872	0.0038349	0.00877876	0.000666392	226	2.71489e-07	2.57349e-05	0.126862	0.00497872	0.0038349	0.00877876	0.000666392	0.129043	0.215599	0.223142	0.199657	0.277715	NA	ND	ND	ND	ND	ND	ND	ND	ND	ND	ND	ND	ND
Tmem200b	1140	2.75093e-07	5.35515e-06	0.00582324	0.0356826	0.0122895	0.0030411	0.00185328	228	2.75093e-07	2.59348e-05	0.00582324	0.0356826	0.0122895	0.0030411	0.00185328	0.22346	0.168381	0.200106	0.244752	0.261679	NA	ND	ND	ND	ND	ND	ND	ND	ND	ND	ND	ND	ND
Lrrc32	1141	2.78007e-07	5.40713e-06	0.0444913	0.00474473	0.00205586	0.00614434	0.00546486	897	4.74908e-05	0.00113437	0.0239715	0.0227609	0.0152334	0.0243944	0.0365691	0.173028	0.174427	0.185378	0.172557	0.161724	2542	7.08861e-05	0.000500773	0.278087	0.0171031	0.00946002	0.0219538	0.0124131	0.102	0.146228	0.155135	0.142492	0.151037
Adap1	1142	2.79739e-07	5.43606e-06	0.00184679	0.0295312	0.000644633	0.0130204	0.032069	5259	0.0219455	0.0895827	0.0473931	0.224445	0.0276972	0.435514	0.227869	0.159015	0.114693	0.174017	0.0923933	0.114229	876	9.13371e-08	1.87173e-06	0.00270568	0.0178328	0.00132104	0.00317657	0.0194383	0.139117	0.122287	0.145825	0.137646	0.121531
Pla2g6	1143	2.79989e-07	5.43615e-06	0.0110575	0.00742199	0.0491954	0.000365873	0.00994826	5337	0.0229223	0.0922167	0.222238	0.121497	0.183811	0.0364938	0.172462	0.11362	0.130397	0.11905	0.161918	0.120835	849	7.50103e-08	1.58598e-06	0.00508285	0.00556527	0.0413403	0.000480662	0.00556073	0.135931	0.135085	0.116516	0.158957	0.135093
Irx1	1144	2.80381e-07	5.439e-06	0.00361808	0.00264822	0.0439338	0.000505253	0.069208	6215	0.0370271	0.127937	0.356543	0.0445871	0.383753	0.0450869	0.238402	0.0988353	0.156437	0.0963252	0.156147	0.111415	771	4.09252e-08	9.52729e-07	0.000756795	0.00419514	0.0170561	0.00057035	0.0499038	0.276289	0.221477	0.181902	0.286176	0.153673
Cacna1e	1145	2.82259e-07	5.47065e-06	0.0118008	0.0107613	0.00234623	0.00930943	0.00534871	648	1.41046e-05	0.000467148	0.0333415	0.0197075	0.00789668	0.0197282	0.0160632	0.164212	0.178539	0.204411	0.17851	0.184204	3097	0.000223642	0.00129669	0.0365862	0.0551447	0.0208792	0.0453722	0.0276944	0.111734	0.106736	0.119932	0.109022	0.11558
Gabrg1	1146	2.85462e-07	5.52791e-06	0.0573317	0.0138799	0.00065044	0.0320632	0.000905971	2870	0.00299183	0.0223763	0.280651	0.15208	0.032348	0.188257	0.00638365	0.105682	0.123963	0.167455	0.117781	0.216036	1322	1.22762e-06	1.66763e-05	0.0330761	0.00989078	0.00122136	0.0235129	0.00906599	0.119637	0.131088	0.151289	0.122894	0.131911
Myo16	1147	2.87108e-07	5.55492e-06	0.00668444	0.0293686	0.00458793	0.00284568	0.00590623	598	1.04646e-05	0.000375521	0.0109392	0.0496732	0.0173568	0.00850694	0.0142058	0.19398	0.153554	0.181385	0.200981	0.186813	3256	0.000305532	0.0016854	0.0542205	0.0799239	0.0214225	0.0242206	0.0352183	0.105736	0.101798	0.117738	0.11589	0.110785
Crybg2	1148	2.87781e-07	5.5631e-06	0.00383876	0.0104884	0.0349902	0.00275276	0.00391426	262	6.25591e-07	5.13247e-05	0.0021752	0.0492107	0.0219172	0.00798233	0.00203487	0.241114	0.153799	0.175127	0.20277	0.243183	5060	0.0038644	0.0137174	0.134959	0.0212467	0.226541	0.0248355	0.146623	0.106602	0.125878	0.100465	0.124321	0.105657
Hnf4g	1149	2.9018e-07	5.6046e-06	0.06239	0.0189557	0.00488411	0.000365873	0.00725357	4977	0.0186615	0.0805155	0.0467475	0.707758	0.456892	0.00634709	0.238623	0.163601	0.0644599	0.0868767	0.241304	0.110687	903	1.09317e-07	2.17328e-06	0.221194	0.00319448	0.000892497	0.00281376	0.00273786	0.0989192	0.137728	0.149758	0.138893	0.139145
Car2	1150	2.90751e-07	5.60876e-06	0.0125268	0.0236191	0.00441951	0.000412333	0.0284974	557	8.16177e-06	0.000314067	0.0111827	0.0494175	0.0174292	0.00203564	0.0428889	0.194292	0.152208	0.181301	0.249176	0.156079	3487	0.000469888	0.00242042	0.118412	0.0601619	0.0203842	0.010794	0.0884649	0.118966	0.130595	0.148513	0.15901	0.124046
Gjb5	1151	2.90901e-07	5.60876e-06	0.00353248	0.006199	0.0166593	0.00180256	0.0233801	230	2.90901e-07	2.71866e-05	0.00353248	0.006199	0.0166593	0.00180256	0.0233801	0.225548	0.209372	0.18228	0.245781	0.173296	NA	ND	ND	ND	ND	ND	ND	ND	0.156027	0.087664	0.115219	0.149851	0.133874
Car10	1152	2.91789e-07	5.62098e-06	0.0828905	0.00832796	0.00058075	0.00218362	0.0176258	1044	8.21419e-05	0.00168604	0.314304	0.029102	0.00237304	0.00648375	0.104924	0.103977	0.172627	0.247751	0.216239	0.136855	2374	4.5912e-05	0.000347277	0.0480615	0.0266802	0.0119925	0.0234716	0.0196913	0.108123	0.115044	0.12683	0.116725	0.119147
Ggt1	1153	2.922e-07	5.62402e-06	0.0112549	0.0146349	0.0181949	0.000801436	0.00643471	1575	0.000375767	0.00512183	0.0293481	0.044269	0.10867	0.0152422	0.0481381	0.171884	0.160513	0.135683	0.190316	0.158204	1849	1.01041e-05	9.81046e-05	0.0393239	0.0367219	0.0196765	0.00325619	0.0118012	0.124827	0.12563	0.132872	0.153716	0.138761
Tnfsfm13	1154	2.93544e-07	5.64499e-06	0.154671	0.00114408	0.00502349	0.00446597	0.00391426	7163	0.058407	0.175123	0.518413	0.0221204	0.458842	0.0719423	0.360041	0.0838167	0.178244	0.088717	0.144905	0.0974726	705	2.5665e-08	6.5333e-07	0.0676642	0.00350845	0.000905501	0.00502735	0.000828993	0.126032	0.171661	0.193931	0.165978	0.195439
Osbpl7	1155	2.94589e-07	5.66019e-06	0.00748587	0.014995	0.00188744	0.0561179	0.0013125	245	4.21973e-07	3.70125e-05	0.0192732	0.0236142	0.00335115	0.0265872	0.00058881	0.181682	0.175814	0.235914	0.172419	0.298698	5613	0.00668513	0.0213819	0.0353166	0.070904	0.0394904	0.339214	0.15251	0.129775	0.120646	0.12833	0.0973938	0.110046
A530021J07Rik	1156	2.95341e-07	5.66974e-06	0.0340552	0.0234565	0.000714323	0.000644633	0.0425516	9941	0.166683	0.360151	0.456169	0.421267	0.11922	0.094354	0.393241	0.0888427	0.0918021	0.12989	0.136243	0.0942572	554	6.44755e-09	2.08784e-07	0.0105082	0.00700324	0.000386777	0.000397701	0.0160277	0.11986	0.122689	0.143835	0.143619	0.11692
Zfp703	1157	2.95842e-07	5.67444e-06	0.000592365	0.0579531	0.00608046	0.0211742	0.00354839	5447	0.0243676	0.0960539	0.0294337	0.235736	0.258242	0.435039	0.0439849	0.173997	0.112739	0.109827	0.0916614	0.162296	842	7.31686e-08	1.55989e-06	0.00104297	0.039847	0.00205214	0.00595539	0.00597761	0.319796	0.172038	0.28727	0.241326	0.241176
Cacna1b	1158	2.97113e-07	5.69389e-06	0.044921	0.0106916	0.00103374	0.00267726	0.0118589	1433	0.000266439	0.00398861	0.356592	0.0346194	0.00313477	0.0242385	0.0707217	0.0978568	0.165528	0.239376	0.175723	0.14549	1972	1.48796e-05	0.00013547	0.0189131	0.031138	0.02183	0.00788449	0.0173256	0.111748	0.108958	0.110956	0.116435	0.112228
Lamc3	1159	2.99509e-07	5.73487e-06	0.00733488	0.0124281	0.0021662	0.0129565	0.00621984	3831	0.00795732	0.0445888	0.0878942	0.14616	0.0606263	0.0748246	0.1126	0.138772	0.125215	0.14846	0.142983	0.13223	1052	2.87574e-07	4.90814e-06	0.00754896	0.00895415	0.00249865	0.0184078	0.00487837	0.127716	0.126278	0.13723	0.120257	0.131425
Lrrc71	1160	3.02377e-07	5.78478e-06	0.0120912	0.110035	0.00276437	0.0042569	0.00102793	1041	8.15656e-05	0.00167987	0.0265705	0.10364	0.00841173	0.0270755	0.0233359	0.170395	0.133665	0.202807	0.169881	0.173955	2435	5.31961e-05	0.000392161	0.0473296	0.212716	0.0237358	0.0123598	0.00289381	0.134879	0.108287	0.146359	0.157189	0.181868
Kcnma1	1161	3.03686e-07	5.80482e-06	0.0172657	0.00960561	0.00188744	0.00597592	0.00864737	3851	0.0080988	0.0451462	0.185629	0.103308	0.0368483	0.133393	0.0713982	0.115948	0.132206	0.16028	0.125201	0.142238	1051	2.86039e-07	4.88659e-06	0.010777	0.00896711	0.00358842	0.00382832	0.0113523	0.111419	0.113068	0.12272	0.121948	0.110967
Prrt1	1162	3.04444e-07	5.8143e-06	0.0482778	0.000667863	0.0336603	0.00103374	0.0144607	190	1.32614e-07	1.50028e-05	0.0132071	0.00172537	0.0417276	0.00119859	0.0053475	0.190476	0.250046	0.159594	0.261652	0.215948	6913	0.0205491	0.0533682	0.561687	0.0242652	0.113221	0.0573428	0.299129	0.078158	0.192297	0.139474	0.162298	0.105704
Dnah9	1163	3.0638e-07	5.84625e-06	0.0131482	0.0140832	0.00134734	0.00555197	0.0118008	9740	0.156813	0.345819	0.143699	0.457165	0.135464	0.178541	0.477207	0.124846	0.0884177	0.126514	0.118632	0.0867596	538	5.43619e-09	1.8126e-07	0.00970866	0.00336989	0.000686654	0.00259446	0.00255792	0.110286	0.115277	0.123008	0.116522	0.11659
Sez6l	1164	3.1056e-07	5.92091e-06	0.0515823	0.00548809	0.00343804	0.0014693	0.011615	9948	0.166967	0.360455	0.869238	0.18911	0.0999871	0.291959	0.177714	0.0538209	0.11744	0.13497	0.104546	0.119202	533	5.05463e-09	1.70116e-07	0.00926895	0.00241541	0.00252381	0.00036051	0.00673143	0.112932	0.119166	0.118967	0.127698	0.114442
Slc45a3	1165	3.17191e-07	6.03932e-06	0.00374584	0.0571749	0.0051861	0.00857188	0.00178871	727	2.26329e-05	0.000668261	0.0052174	0.0474842	0.0113172	0.0600703	0.0174996	0.214225	0.154697	0.192623	0.148592	0.180878	2963	0.000171719	0.00104086	0.0544478	0.194804	0.0377956	0.0133293	0.00705717	0.11324	0.100651	0.116607	0.12605	0.131816
Fgf1	1166	3.17376e-07	6.03932e-06	0.00369938	0.00648117	0.000801436	0.0137231	0.0646259	1557	0.000358416	0.00494029	0.0277089	0.0371192	0.0100631	0.0943709	0.0997331	0.171447	0.163159	0.20125	0.137125	0.135582	1897	1.17983e-05	0.000111658	0.0100857	0.0154693	0.00493669	0.015725	0.109018	0.119251	0.116392	0.124025	0.116283	0.102739
Gm5591	1167	3.17587e-07	6.03932e-06	0.00344966	0.00365292	0.0164759	0.00303732	0.0270455	5452	0.0244231	0.0961844	0.138816	0.10736	0.0689156	0.279137	0.120011	0.126091	0.134088	0.148046	0.103756	0.13062	834	7.1075e-08	1.52977e-06	0.00181936	0.00254921	0.0272863	0.000789803	0.0293622	0.258774	0.247024	0.1737	0.289587	0.17163
Lmo3	1168	3.21865e-07	6.11241e-06	0.0266564	0.00792144	0.000644633	0.00465762	0.0273301	6021	0.0334585	0.119323	0.354479	0.1127	0.039055	0.120653	0.29716	0.0972601	0.131238	0.160365	0.129346	0.103004	803	5.68142e-08	1.26998e-06	0.00975957	0.00645313	0.00095046	0.00313794	0.0120279	0.113857	0.115897	0.124992	0.119374	0.11281
Farp1	1169	3.21981e-07	6.11241e-06	0.00213716	0.00800274	0.0102212	0.00616176	0.0160926	3957	0.00904593	0.0490768	0.0148357	0.0853049	0.172029	0.179211	0.202264	0.194366	0.143141	0.122473	0.121233	0.117526	1034	2.66345e-07	4.62112e-06	0.0100929	0.00868375	0.00579325	0.00300554	0.00907794	0.114809	0.115947	0.119131	0.124715	0.115609
Mtss2	1170	3.23164e-07	6.12963e-06	0.000191648	0.0771237	0.0228003	0.000592365	0.0872113	242	3.92051e-07	3.48228e-05	0.000293486	0.0532843	0.00631011	0.00153682	0.144303	0.308486	0.151718	0.209443	0.252017	0.125303	5713	0.00733736	0.0230577	0.0227602	0.257611	0.451201	0.0197453	0.111843	0.135426	0.102048	0.0919977	0.137247	0.114448
Ubqln3	1171	3.24037e-07	6.14093e-06	0.00126195	0.00418071	0.00612551	0.0287822	0.0187768	234	3.24037e-07	2.97657e-05	0.00126195	0.00418071	0.00612551	0.0287822	0.0187768	0.264742	0.223732	0.211681	0.166792	0.178658	NA	ND	ND	ND	ND	ND	ND	ND	0.186888	0.230901	0.18167	0.186072	0.175241
Tbx1	1172	3.27504e-07	6.19927e-06	0.00555197	0.0024798	0.00384457	0.0651602	0.00512803	1362	0.000211961	0.00334025	0.00248114	0.0317041	0.0204602	0.104733	0.293085	0.238087	0.166506	0.178158	0.134945	0.105609	2034	1.7944e-05	0.000158352	0.186984	0.00545532	0.0143616	0.104999	0.00143811	0.111597	0.174707	0.157647	0.122586	0.199163
Aldh3a1	1173	3.27674e-07	6.19927e-06	0.00396072	0.00434401	0.0502059	0.0014693	0.0139438	3480	0.00584492	0.0360507	0.0250922	0.153437	0.168447	0.0440824	0.147884	0.172136	0.122599	0.119965	0.156671	0.123633	1152	5.32349e-07	8.29782e-06	0.0121895	0.00227647	0.0463277	0.0023875	0.0102488	0.156041	0.184075	0.134343	0.183254	0.158872
Gm10863	1174	3.29086e-07	6.22067e-06	0.00257853	0.0161681	0.0041814	0.00642891	0.0158719	3798	0.00775761	0.0438376	0.027357	0.0963587	0.1033	0.082038	0.283222	0.170796	0.13741	0.135542	0.141707	0.106801	1073	3.28349e-07	5.49075e-06	0.00662798	0.0191629	0.00315798	0.00691994	0.00639169	0.127171	0.11867	0.133246	0.126823	0.127465
Kif5c	1175	3.30607e-07	6.24411e-06	0.0660662	0.0072768	0.011917	0.00103374	0.0030199	2337	0.00150185	0.01379	0.269795	0.0293146	0.103844	0.104435	0.00755885	0.107855	0.167661	0.134596	0.134446	0.204186	1491	2.57209e-06	3.09823e-05	0.0415339	0.0223606	0.0118601	0.000650968	0.028883	0.106595	0.109984	0.113293	0.1274	0.108605
Zeb1	1176	3.36423e-07	6.34854e-06	0.0167314	0.00150995	0.00257853	0.00732326	0.0382715	856	4.05968e-05	0.00101705	0.0434954	0.000893208	0.00988193	0.0699494	0.226936	0.15708	0.268048	0.1964	0.144739	0.112861	2777	0.000114158	0.000738266	0.0443202	0.119264	0.0183592	0.00946749	0.0243861	0.107726	0.101205	0.113021	0.116823	0.111351
Zfp316	1177	3.3862e-07	6.38458e-06	0.00396072	0.00809566	0.0171089	0.00909455	0.00368777	5090	0.0198431	0.0836948	0.0844733	0.0365272	0.333185	0.0411053	0.594188	0.139816	0.161623	0.101078	0.158552	0.0787453	887	9.98347e-08	2.02053e-06	0.00361221	0.0205735	0.00594553	0.021136	0.000467728	0.15641	0.134921	0.150186	0.13459	0.183243
Runx3	1178	3.39866e-07	6.40264e-06	0.0109471	0.0432949	0.0188337	0.00104535	0.00198036	4593	0.0145124	0.0678432	0.0360783	0.616893	0.0519289	0.0473184	0.287834	0.16806	0.0765	0.157495	0.160185	0.106277	986	1.96866e-07	3.58468e-06	0.0306756	0.0104211	0.0431804	0.00147282	0.000477082	0.115735	0.123812	0.112346	0.140141	0.150307
Spon1	1179	3.41079e-07	6.42004e-06	0.00065044	0.173459	0.00670186	0.00202101	0.0121435	1170	0.000121493	0.00222823	0.00127434	0.450351	0.0447651	0.0150917	0.0625467	0.269561	0.0891958	0.157718	0.188844	0.148404	2375	4.59568e-05	0.00034747	0.0311355	0.0910311	0.0133447	0.00926201	0.0203135	0.10478	0.099303	0.108958	0.110757	0.106891
Psg16	1180	3.43392e-07	6.4581e-06	0.0304546	0.028207	0.00498284	0.00365292	0.00119635	721	2.19064e-05	0.000652186	0.06908	0.0575038	0.0122685	0.00663446	0.0087548	0.142284	0.147153	0.190099	0.208837	0.200236	3083	0.000219189	0.00127691	0.0602945	0.0649831	0.0337346	0.0413261	0.00944282	0.1144	0.113642	0.120165	0.118169	0.13247
Tpst1	1181	3.45699e-07	6.49176e-06	0.00401299	0.00324639	0.0228351	0.00188163	0.0336835	1623	0.000436627	0.0057712	0.0216474	0.0217624	0.0628764	0.0176969	0.240328	0.17453	0.174383	0.145579	0.180191	0.108877	1839	9.6648e-06	9.43486e-05	0.0143267	0.0108538	0.0453543	0.00744976	0.0196805	0.121463	0.123716	0.112094	0.12679	0.118891
Speg	1182	3.45767e-07	6.49176e-06	0.116086	0.0211625	0.000644633	0.00306055	0.00389103	3210	0.00454265	0.0303715	0.278172	0.233442	0.0218578	0.115988	0.0180082	0.105162	0.110523	0.176957	0.130596	0.182507	1237	7.9285e-07	1.15098e-05	0.0855755	0.0110939	0.00168182	0.00191666	0.0165109	0.106824	0.123641	0.139496	0.138356	0.120405
Lhfpl2	1183	3.49793e-07	6.55779e-06	0.0148149	0.022115	0.0382715	0.000319413	0.00477377	8954	0.118198	0.283504	0.209398	0.313628	0.431001	0.0474488	0.337434	0.114761	0.102562	0.0917122	0.154801	0.100196	597	9.8707e-09	2.96649e-07	0.00788846	0.00874862	0.0128401	0.000284997	0.00117372	0.116007	0.115474	0.113471	0.132372	0.125512
5730522E02Rik	1184	3.49875e-07	6.55779e-06	0.0033277	0.00825246	0.00377488	0.0163075	0.011313	679	1.65234e-05	0.000522309	0.00531291	0.017791	0.00938521	0.0716792	0.0314236	0.234075	0.18906	0.211938	0.144602	0.170185	3133	0.000239836	0.0013747	0.0456799	0.043032	0.0306979	0.0259735	0.036954	0.109102	0.109815	0.114133	0.116468	0.1117
Slc26a9	1185	3.50419e-07	6.56138e-06	0.00869383	0.00915263	0.00842088	0.00103374	0.0276611	4172	0.0108202	0.0556747	0.176433	0.126006	0.109688	0.019992	0.209867	0.118591	0.128084	0.131928	0.178942	0.113558	1028	2.63631e-07	4.60444e-06	0.00462408	0.00695203	0.00718389	0.00343202	0.0172686	0.14971	0.144963	0.144583	0.153209	0.134454
E430016F16Rik	1186	3.50658e-07	6.56138e-06	0.0114059	0.00630114	0.00477958	0.00777044	0.00718388	17431	0.743877	0.916732	0.555997	0.519248	0.56802	0.27858	0.729335	0.0808154	0.0837521	0.0798622	0.105827	0.066937	327	2.04953e-10	1.12299e-08	0.00211064	0.00107009	0.000698167	0.00254192	0.00088471	0.118076	0.121051	0.122918	0.117258	0.121883
Atcayos	1187	3.51092e-07	6.56397e-06	0.00710839	0.0129856	0.0108775	0.00662636	0.00288633	390	2.80654e-06	0.000154684	0.0102158	0.0170274	0.0148018	0.0163585	0.0054626	0.195867	0.181897	0.18569	0.182979	0.21358	4161	0.00126842	0.00547457	0.0623435	0.0810779	0.0743304	0.0359111	0.0382836	0.124253	0.120516	0.121759	0.131942	0.131058
Dhx58	1188	3.54566e-07	6.62333e-06	0.00576685	0.0108716	0.0183285	0.00518029	0.00326382	138	3.7188e-08	5.79243e-06	0.0019107	0.00621038	0.00800412	0.00976416	0.00148664	0.246818	0.211609	0.20439	0.198812	0.254714	7957	0.043857	0.0989701	0.255912	0.176949	0.269889	0.0436961	0.160585	0.106675	0.115041	0.105412	0.143688	0.117152
Hip1r	1189	3.57424e-07	6.67049e-06	0.00598754	0.00947785	0.0282419	0.000644633	0.0189847	7701	0.0735959	0.205261	0.0853591	0.209412	0.432603	0.14705	0.17584	0.139275	0.114651	0.0914493	0.124602	0.119629	675	2.14453e-08	5.7014e-07	0.0060213	0.00434569	0.00865676	0.000249278	0.0128811	0.137535	0.140736	0.133989	0.170237	0.130115
Afap1	1190	3.57691e-07	6.67049e-06	0.000656248	0.0106626	0.0955741	0.00137057	0.0214181	2112	0.00106441	0.0108159	0.0251712	0.0366982	0.11564	0.0544636	0.0702082	0.171296	0.161442	0.131472	0.151189	0.14459	1685	5.28058e-06	5.62886e-05	0.00162674	0.0292218	0.158047	0.00176002	0.0374113	0.126595	0.110276	0.0991668	0.126164	0.108777
Gpha2	1191	3.58515e-07	6.68023e-06	0.00933887	0.0173871	0.0128231	0.00359359	0.00263083	237	3.58515e-07	3.24309e-05	0.00933887	0.0173871	0.0128231	0.00359359	0.00263083	0.19957	0.18201	0.19053	0.228037	0.237794	NA	ND	ND	ND	ND	ND	ND	ND	ND	ND	ND	ND	ND
Gpr3	1192	3.60122e-07	6.70455e-06	0.00259579	0.00496494	0.0478119	0.00990076	0.00324374	238	3.60122e-07	3.24309e-05	0.00259579	0.00496494	0.0478119	0.00990076	0.00324374	0.237862	0.218494	0.156198	0.198779	0.231106	NA	ND	ND	ND	ND	ND	ND	ND	0.264801	0.194334	0.220948	0.277243	0.303112
Ethe1	1193	3.63197e-07	6.75484e-06	0.00102793	0.0527321	0.0801842	0.00169579	0.0027121	883	4.43613e-05	0.00107745	0.0134774	0.205115	0.162799	0.00578151	0.00261669	0.187962	0.115779	0.12226	0.21134	0.234443	2839	0.000131398	0.000831217	0.00498518	0.0404884	0.0889015	0.0201803	0.0739939	0.152605	0.126695	0.116659	0.135317	0.119048
Pard6g	1194	3.63432e-07	6.75484e-06	0.0231836	0.0232242	0.00214297	0.00254949	0.00680059	3215	0.00455683	0.030419	0.145105	0.162097	0.038932	0.0293095	0.110945	0.125152	0.122107	0.159938	0.167411	0.132399	1222	7.36766e-07	1.08268e-05	0.0200315	0.0179881	0.00385935	0.00607412	0.00548112	0.115867	0.116638	0.127706	0.124418	0.12516
Ksr1	1195	3.6446e-07	6.76387e-06	0.0222544	0.0513035	0.0148556	0.00149834	0.000789821	14807	0.511776	0.742431	0.688539	0.238053	0.658333	0.429338	0.215289	0.0706114	0.110797	0.0730594	0.0916174	0.113748	415	9.035e-10	3.8986e-08	0.00401674	0.0336323	0.00251722	0.000247653	0.000226957	0.118893	0.107893	0.121176	0.13223	0.132642
Kif21b	1196	3.64527e-07	6.76387e-06	0.000336835	0.0262848	0.0493115	0.00400718	0.0114756	2961	0.00332658	0.0241163	0.00964519	0.2229	0.264466	0.0200192	0.16878	0.197069	0.113385	0.10832	0.177395	0.121266	1290	1.05746e-06	1.47209e-05	0.00149983	0.0152358	0.0288043	0.0154717	0.00699696	0.144737	0.12375	0.118142	0.123615	0.13063
Gm29536	1197	3.65895e-07	6.78358e-06	0.00735811	0.00684124	0.00364131	0.0269468	0.00408268	4759	0.0161653	0.0729373	0.139207	0.049379	0.0872877	0.762177	0.040395	0.124021	0.152258	0.136789	0.0626485	0.157752	944	1.44177e-07	2.74195e-06	0.00479288	0.012374	0.00312179	0.00459878	0.00789645	0.120516	0.113986	0.125804	0.12221	0.117565
Lsp1	1198	3.68789e-07	6.83152e-06	0.00156222	0.0164759	0.0700617	0.00583654	0.0019339	7842	0.0772665	0.211626	0.30363	0.288662	0.298348	0.149123	0.0556542	0.102444	0.104021	0.102994	0.123087	0.149576	679	2.2355e-08	5.90828e-07	0.000357428	0.00652413	0.0405549	0.00331567	0.0024341	0.180022	0.145116	0.124165	0.156231	0.15656
Hrk	1199	3.75064e-07	6.94198e-06	0.0167024	0.0125268	0.00493057	0.00117892	0.0170741	612	1.15964e-05	0.00040663	0.0710114	0.0201491	0.013877	0.00460594	0.0141353	0.143068	0.177299	0.187905	0.221298	0.187373	3457	0.000446392	0.00231933	0.0271015	0.0657101	0.0295705	0.0176177	0.13977	0.129362	0.118867	0.128345	0.134364	0.109381
Adgrb3	1200	3.75905e-07	6.95174e-06	0.0443984	0.00542421	0.00446016	0.00260757	0.00743361	2605	0.00213977	0.0176291	0.220348	0.045605	0.0765727	0.0202954	0.0670951	0.112346	0.155732	0.141742	0.177916	0.145309	1395	1.72703e-06	2.22336e-05	0.0301636	0.00987518	0.00472234	0.00902122	0.0101058	0.107853	0.121477	0.134282	0.122849	0.121134
Igsf5	1201	3.76839e-07	6.96321e-06	0.00220685	0.0444623	0.00729423	0.00360646	0.00808985	11073	0.229738	0.445687	0.087197	0.42858	0.493117	0.234639	0.366875	0.138793	0.0920782	0.0866656	0.111582	0.0975653	503	3.37741e-09	1.20434e-07	0.00177826	0.0155378	0.00133367	0.00114519	0.00204501	0.124057	0.112829	0.125497	0.126257	0.123355
Gdpd5	1202	3.7777e-07	6.9746e-06	0.00383295	0.00699804	0.00689932	0.00181775	0.0622564	6080	0.0347472	0.122714	0.534361	0.107134	0.0624808	0.0340525	0.487234	0.0836634	0.13383	0.148007	0.163832	0.0875316	811	6.11491e-08	1.35341e-06	0.000547746	0.00585056	0.0098771	0.00367607	0.0211572	0.140316	0.123492	0.119903	0.126697	0.114682
Sptb	1203	3.79467e-07	7.00011e-06	0.00593527	0.00601657	0.00530806	0.00914682	0.0121435	8642	0.10656	0.264859	0.0401801	0.160641	0.205943	0.646909	0.438746	0.161403	0.123861	0.11672	0.0748504	0.0920547	611	1.11113e-08	3.26295e-07	0.0125846	0.0032287	0.00213295	0.00135323	0.00289768	0.113472	0.120388	0.122434	0.124657	0.120924
Gm16223	1204	3.8187e-07	7.03333e-06	0.0175737	0.0214399	0.0014341	0.0085135	0.00461118	NA	ND	ND	ND	ND	ND	ND	ND	0.117904	0.199808	0.18701	0.222466	0.155323	1096	3.8187e-07	6.25612e-06	0.0175737	0.0214399	0.0014341	0.0085135	0.00461118	0.11854	0.117004	0.137847	0.124148	0.128955
4930553J12Rik	1205	3.8195e-07	7.03333e-06	0.0088216	0.00423367	0.0011615	0.183488	0.00266564	284	8.64017e-07	6.53945e-05	0.00484362	0.00322545	0.00396992	0.298014	0.00302877	0.241577	0.259425	0.250168	0.103807	0.276385	5304	0.00490351	0.0165962	0.171448	0.103259	0.0200687	0.148587	0.0625172	0.113896	0.123761	0.153561	0.116744	0.133081
[truncated: 22,228 more rows]

## Sheet: Legend
Dataset EV8. Ranked genes by epigenetic discordance between samples using Jensen Shannon distance (JSD). Young vs Old comparison in purified epidermis.
