# Supplementary material for: Convergence of aging- and rejuvenation-related epigenetic alterations on PRC2 targets
Source: Mol Syst Biol. 2026 Feb 10;22(5):787–810. doi: 10.1038/s44320-026-00195-9 (PMC13144388; doi:10.1038/s44320-026-00195-9)
Supplement: Supplementary file 11 — Dataset EV9 [file 44320_2026_195_MOESM11_ESM.xlsx]

## Sheet: Dataset EV9
Chromosome	Start	End	# CpGs	Area	Beta	Stat	pvalue	qvalue	Mean Difference	Distance to closest gene	Closest gene
chr14	82555948	83817518	5186	333.175	-0.187659	-34.4391	0.00505051	0.00720574	-0.0759385	228912	Gm32455
chr3	76885079	78327195	5868	387.588	-0.191422	-33.9382	0.00505051	0.00720574	-0.0754024	-174860	Fstl5
chr4	18043548	19127006	4918	314.177	-0.190047	-31.7043	0.00505051	0.00720574	-0.0732596	0	Cnbd1,Mmp16
chr15	69585065	70780394	4765	324.983	-0.189532	-31.2287	0.00505051	0.00720574	-0.0768101	0	Gm19782
chr18	27004955	28059099	4753	312.433	-0.190577	-30.3975	0.00505051	0.00720574	-0.0764719	802750	4930474G06Rik
chr5	56253564	57201554	3946	250.743	-0.18355	-29.3726	0.00505051	0.00720574	-0.074182	368527	4932441J04Rik
chr17	39839864	39862212	687	49.7669	0.195338	29.308	0.00505051	0.00720574	0.0667742	0	Rn45s
chrX	45567293	46504569	3676	261.904	-0.21068	-29.2968	0.00505051	0.00720574	-0.0795495	0	4930515L19Rik,Actrt1
chr1	26804072	27707852	3745	238.818	-0.187221	-27.3248	0.00505051	0.00720574	-0.0723488	-115611	Spata31e2
chr3	73901439	74616223	3104	195.701	-0.191278	-26.691	0.00505051	0.00720574	-0.0742705	0	Gm20356
chr4	67925956	68930593	4360	275.957	-0.184014	-26.638	0.00505051	0.00720574	-0.0727669	0	Brinp1,Gm12911
chr6	74175802	74971084	3120	196.6	-0.179471	-26.4437	0.00505051	0.00720574	-0.073706	-566128	Gm31747
chr3	70726274	71398054	2880	176.772	-0.179878	-26.1417	0.00505051	0.00720574	-0.0716515	-697366	Otol1
chr18	25857428	26676791	3762	247.107	-0.185274	-25.9728	0.00505051	0.00720574	-0.0752216	-102270	Celf4
chr10	35747980	36474434	3031	196.577	-0.189045	-25.8561	0.00505051	0.00720574	-0.0758171	31379	Hs3st5
chr2	86649565	87376229	2871	192.732	-0.194288	-25.4313	0.00505051	0.00720574	-0.0775728	0	Or10ag52,Or10ag53,Or10ag54,Or10ag56,Or12e1,Or12e8,Or12e9,Or5aq1,Or5aq1b,Or5aq6,Or5aq7,Or5as1,Or5be3,Or5j1,Or5t15,Or5t16,Or5t17,Or5t5,Or5t7,Or5t9,Or8h10,Or8h6,Or8h7,Or8h8,Or8h9,Or8i2,Or8k38,Or8k39,Or8k3b,Or8k40
chr11	13540675	14135802	2837	203.815	-0.210368	-25.3597	0.00505051	0.00720574	-0.0783264	0	4930554G24Rik
chr4	79706265	80378167	3010	190.47	-0.188038	-25.2141	0.00505051	0.00720574	-0.0744805	454955	Tyrp1
chr10	49052539	49760861	2838	184.143	-0.191033	-25.1252	0.00505051	0.00720574	-0.0785919	0	Grik2
chr17	92478804	93128035	2562	182.662	-0.204273	-24.4774	0.00505051	0.00720574	-0.0816822	69981	Adcyap1
chr18	48450865	49058163	2667	167.755	-0.18165	-24.4127	0.00505051	0.00720574	-0.0715728	-342685	G630055G22Rik
chrX	115892612	116644926	2905	190.456	-0.194839	-24.2888	0.00505051	0.00720574	-0.0738503	0	Cpxcr1
chr12	6019338	6674788	3000	211.419	-0.198965	-24.0767	0.00505051	0.00720574	-0.0786091	-602507	2810032G03Rik
chr10	48419074	48973849	2294	156.213	-0.20147	-23.8911	0.00505051	0.00720574	-0.0786132	120983	Grik2
chrX	63582175	64422237	3080	218.648	-0.206319	-23.7142	0.00505051	0.00720574	-0.0786704	0	Gm6760,Magea9,Slitrk4
chr13	87576347	88158183	2403	155.484	-0.192958	-23.6858	0.00505051	0.00720574	-0.0754959	662288	Edil3
chr12	63760595	64381269	2663	180.283	-0.191801	-23.6466	0.00505051	0.00720574	-0.0765836	90060	Fscb
chr12	47950005	48517690	2473	161.1	-0.188376	-23.5375	0.00505051	0.00720574	-0.0747086	863969	Foxg1
chrX	39542370	40259364	2609	177.492	-0.198278	-23.4863	0.00505051	0.00720574	-0.0731224	0	Cypt14-ps
chr11	14172462	14880569	2974	199.952	-0.199028	-23.464	0.00505051	0.00720574	-0.0787254	0	1700046C09Rik,4930554G24Rik,Pom121l12
chr14	81111993	81666764	2346	150.2	-0.183034	-23.4546	0.00505051	0.00720574	-0.0730416	-1088654	Olfm4
chr17	93959891	94518683	2242	158.526	-0.20455	-23.1536	0.00505051	0.00720574	-0.0794721	203906	Mettl4
chr16	67802451	68414670	2506	159.821	-0.182838	-23.1064	0.00505051	0.00720574	-0.072934	-180542	Cadm2
chr14	107606572	108277264	2848	187.73	-0.189994	-23.0627	0.00505051	0.00720574	-0.0759107	631535	Slitrk1
chr1	148602792	149287072	2942	181.26	-0.1724	-22.9752	0.00505051	0.00720574	-0.0706998	542545	Pla2g4a
chr3	158651642	159292790	2634	181.358	-0.190473	-22.8524	0.00505051	0.00720574	-0.0721129	0	Gm20752
chr8	59409502	59942690	2304	150.723	-0.187857	-22.7708	0.00505051	0.00720574	-0.0715167	0	4930470O06Rik
chr1	98616591	99242301	2574	167.67	-0.190948	-22.7378	0.00505051	0.00720574	-0.0764623	-99400	Slco6d1
chr1	109352697	109952891	2346	140.508	-0.173937	-22.6744	0.00505051	0.00720574	-0.0679432	28539	Cdh7
chr3	111833627	112530313	2920	178.241	-0.177837	-22.6579	0.00505051	0.00720574	-0.0702086	0	Gm6602
chr7	93363491	93994282	2503	160.06	-0.177727	-22.4798	0.00505051	0.00720574	-0.0727945	-178314	Gm15501
chr2	89260335	89769219	2328	145.14	-0.183537	-22.3392	0.00505051	0.00720574	-0.0726247	0	Or4a15,Or4a2,Or4a39,Or4a68,Or4a69,Or4a70,Or4a71,Or4a72,Or4a73,Or4a74,Or4a75,Or4a76,Or4a77,Or4a78,Or4a79,Or4a80,Or4c1,Or4c123,Or4c124,Or4c125,Or4c15b
chr18	28617993	29194745	2572	174.775	-0.189976	-22.2564	0.00505051	0.00720574	-0.0753424	0	4930474G06Rik,Gm33948
chr4	17280767	17990132	3066	195.459	-0.18115	-22.2429	0.00505051	0.00720574	-0.0684597	0	Mmp16
chrX	127202841	127789089	2317	159.997	-0.202152	-22.2345	0.00505051	0.00720574	-0.0765844	0	4921511C20Rik,Cldn34c4
chr6	44420119	45011867	2352	150.334	-0.184106	-22.211	0.00505051	0.00720574	-0.0716108	46489	Cntnap2
chr10	47818997	48351171	2112	135.632	-0.187655	-22.0653	0.00505051	0.00720574	-0.0739529	743661	Grik2
chrX	117336156	117896600	2169	147.38	-0.200431	-22.0171	0.00505051	0.00720574	-0.0760828	-320852	H2ab1
chr4	36306204	36894080	2386	141.928	-0.168005	-21.6033	0.00505051	0.00720574	-0.0700955	0	Lingo2,Mir873a,Mir873b,Mir876
chr4	76621852	77243827	2854	176.459	-0.172815	-21.3709	0.00505051	0.00720574	-0.0719014	0	Ptprd
chrX	22709564	23547746	3663	248.666	-0.200243	-21.3342	0.00505051	0.00720574	-0.0755851	0	Klhl13
chr11	41283607	41879304	2714	162.638	-0.174684	-21.2921	0.00505051	0.00720574	-0.0703358	30898	Gabrg2
chr5	54808484	55397060	2633	165.222	-0.180967	-21.2172	0.00505051	0.00720574	-0.0702434	-449741	Gm10440
chr11	12832954	13419894	2599	179.29	-0.204512	-21.1284	0.00505051	0.00720574	-0.0788333	-366993	Cobl
chr2	42685966	43271488	2351	155.96	-0.18922	-21.0951	0.00505051	0.00720574	-0.075734	-31341	Lrp1b
chr4	92293320	92844247	2275	144.709	-0.181413	-21.0709	0.00505051	0.00720574	-0.0707954	-145085	Izumo3
chr5	68700881	69288751	2553	158.632	-0.178658	-20.9307	0.00505051	0.00720574	-0.0716612	0	Kctd8
chr9	10293101	10872028	2641	169.544	-0.177662	-20.9118	0.00505051	0.00720574	-0.0741292	0	Cntn5
chr19	19361318	19870615	2130	145.683	-0.188699	-20.8366	0.00505051	0.00720574	-0.0775298	-249121	Rorb
chr4	37607720	38074058	2010	127.106	-0.183316	-20.6565	0.00505051	0.00720574	-0.0724673	-275005	Gm12374
chr8	58422149	58877403	1915	124.226	-0.184145	-20.6276	0.00505051	0.00720574	-0.0740847	0	Galntl6,Gm15881
chr15	20354461	21088124	3303	202.611	-0.174787	-20.5668	0.00505051	0.00720574	-0.0713036	0	Acot10
chr14	38487411	39105658	2361	151.008	-0.17976	-20.5421	0.00505051	0.00720574	-0.0728021	0	Nrg3,Nrg3os
chr4	30243622	30613267	1586	103.594	-0.190975	-20.5049	0.00505051	0.00720574	-0.0763659	-1154611	Gm11917
chr4	29731065	30194669	1905	120.174	-0.18118	-20.4407	0.00505051	0.00720574	-0.0733562	-642054	Gm11917
chr14	93957757	94574491	2805	175.177	-0.183032	-20.3808	0.00505051	0.00720574	-0.0754479	-66077	Pcdh9
chr6	111036255	111500801	2050	130.779	-0.177879	-20.3462	0.00505051	0.00720574	-0.0715267	0	Grm7
chr1	139723661	140220444	2235	148.479	-0.191649	-20.3459	0.00505051	0.00720574	-0.0735615	0	Cfh,Cfhr2,Cfhr4
chr15	23976047	24455891	2327	145.448	-0.175241	-20.2634	0.00505051	0.00720574	-0.0693191	-501429	Cdh18
chr6	60235256	60655211	1970	122.44	-0.186273	-20.2523	0.00505051	0.00720574	-0.0726982	0	A530053G22Rik
chr6	45069550	45573282	1977	122.632	-0.173099	-20.1908	0.00505051	0.00720574	-0.0709964	0	Cntnap2
chr7	53912923	54496923	2592	162.06	-0.180749	-20.1305	0.00505051	0.00720574	-0.0715558	-20033	Mir6238
chr15	45593066	46020076	1877	122.751	-0.195086	-20.1101	0.00505051	0.00720574	-0.0756646	303482	1700022A22Rik
chrX	81100572	81629858	2216	144.426	-0.189549	-20.1021	0.00505051	0.00720574	-0.0717837	0	Srsf8
chr5	84660172	85022436	1603	108.985	-0.189899	-20.099	0.00505051	0.00720574	-0.0764991	-241789	Epha5
chr12	62575927	62959995	1543	104.08	-0.199301	-20.0461	0.00505051	0.00720574	-0.0820082	0	Spanxn4
chr11	27441849	27845875	1804	126.245	-0.200091	-19.9983	0.00505051	0.00720574	-0.0781743	539809	Ccdc85a
chr1	145583490	146083210	2116	125.197	-0.175582	-19.9875	0.00505051	0.00720574	-0.0701799	410549	Brinp3
chr11	38877482	39362926	1944	125.468	-0.176007	-19.9511	0.00505051	0.00720574	-0.0727169	-356468	Gm12130
chr3	11751351	12204497	2068	130.355	-0.185474	-19.9077	0.00505051	0.00720574	-0.0711216	0	Gm10745
chrX	137237418	137946115	2881	187.904	-0.189242	-19.9042	0.00505051	0.00720574	-0.0746743	0	Il1rapl2
chr13	25733907	26479374	3398	207.912	-0.183621	-19.8984	0.00505051	0.00720574	-0.0718335	0	1700092E19Rik,Gm11351
chr4	74711955	75198933	2219	142.572	-0.19179	-19.8919	0.00505051	0.00720574	-0.0738033	78420	Dmac1
chrX	86897458	87546153	2170	144.087	-0.188616	-19.8566	0.00505051	0.00720574	-0.074549	0	Il1rapl1
chr12	60269735	60691386	1826	116	-0.182462	-19.7952	0.00505051	0.00720574	-0.0723369	808248	Gm20063
chr8	52388418	52831385	1714	114.26	-0.192032	-19.7369	0.00505051	0.00720574	-0.0786527	0	1190028D05Rik
chrX	62924920	63415401	1694	120.886	-0.211436	-19.732	0.00505051	0.00720574	-0.0807063	-396908	Tslrn1
chr3	73213034	73679440	2191	128.387	-0.17109	-19.707	0.00505051	0.00720574	-0.0682804	0	4930509J09Rik,Bche,Gm20754
chr15	28669049	29116576	1966	123.842	-0.177062	-19.687	0.00505051	0.00720574	-0.0722801	-196797	Dnah5
chr11	92396064	93054221	2991	175.796	-0.166323	-19.634	0.00505051	0.00720574	-0.0660878	42806	Car10
chr3	12369709	12800248	2130	128.735	-0.182312	-19.6054	0.00505051	0.00720574	-0.0669896	-524349	Gm10745
chr8	75906399	76410703	2217	141.493	-0.183184	-19.5608	0.00505051	0.00720574	-0.0740762	0	Iqcm
chr6	75584749	76083316	1975	123.922	-0.180176	-19.541	0.00505051	0.00720574	-0.0717778	798320	Ctnna2
chr3	112598394	113056339	1902	120.975	-0.182008	-19.5251	0.00505051	0.00720574	-0.073272	91316	Amy2b
chrX	66970663	67498706	2006	142.552	-0.208684	-19.442	0.00505051	0.00720574	-0.0776092	-130537	Mir465
chr5	39991805	40451566	2021	121.905	-0.176361	-19.3216	0.00505051	0.00720574	-0.0709566	-235329	Hs3st1
chr1	141442027	141920010	1942	122.01	-0.180237	-19.2975	0.00505051	0.00720574	-0.0708092	-784622	4930590L20Rik
chr8	65309500	65915129	3057	181.108	-0.167451	-19.2879	0.00505051	0.00720574	-0.0648362	0	Marchf1
chr1	110349989	110684413	1336	90.8758	-0.199479	-19.2142	0.00505051	0.00720574	-0.0787692	203912	Cdh19
chr17	57779912	58171269	1538	109.215	-0.19531	-19.2062	0.00505051	0.00720574	-0.0809337	0	Cntnap5c
chr3	71533240	71953059	1632	106.609	-0.189529	-19.1772	0.00505051	0.00720574	-0.0770895	935497	Sis
chr15	19673630	19980579	1552	101.827	-0.191922	-19.1769	0.00505051	0.00720574	-0.0746672	-470101	Gm35496
chr13	27472561	27872892	1562	98.4037	-0.183565	-19.0717	0.00505051	0.00720574	-0.074098	0	Prl2a1,Prl2c1,Prl7a1,Prl7a2,Prl7b1,Prl7c1,Prl7d1,Prl8a1,Prl8a8,Prl8a9
chr15	18136489	18495741	1696	110.084	-0.186782	-19.0437	0.00505051	0.00720574	-0.0753778	0	4921515E04Rik
chr12	45958862	46371591	1953	129.197	-0.190315	-19.0237	0.00505051	0.00720574	-0.0724227	322925	Nova1
chr4	38141080	38501992	1458	92.4358	-0.18848	-18.9715	0.00505051	0.00720574	-0.074294	69674	Gm12381
chr6	9750848	10127857	1620	105.441	-0.188882	-18.9502	0.00505051	0.00720574	-0.0731888	-501616	Nxph1
chrX	46547088	46977982	1611	111.623	-0.199937	-18.9368	0.00505051	0.00720574	-0.0774601	-216543	Actrt1
chr6	80662140	81009985	1580	98.5288	-0.180813	-18.8781	0.00505051	0.00720574	-0.0753081	0	Lrrtm4
chr6	69333780	69691157	1709	110.952	-0.187746	-18.861	0.00505051	0.00720574	-0.0722452	-5605	Rprl1
chr15	21443632	21849452	1851	117.499	-0.185842	-18.8174	0.00505051	0.00720574	-0.075437	0	Cdh12
chr6	20338715	20780636	1844	115.835	-0.177997	-18.7814	0.00505051	0.00720574	-0.0715157	433866	Kcnd2
chr7	107937857	108353882	1881	114.634	-0.180573	-18.7437	0.00505051	0.00720574	-0.0689211	0	Or10ab4,Or5p1,Or5p4,Or5p54,Or5p55,Or5p56,Or5p57,Or5p58,Or5p59,Or5p6,Or5p60,Or5p61,Or5p62,Or5p63,Or5p64,Or5p66,Or5p67,Or5p68
chr12	48566190	48961927	1642	107.493	-0.187459	-18.7436	0.00505051	0.00720574	-0.0770906	419732	Foxg1
chr12	46854947	47264297	1750	118.045	-0.188881	-18.6805	0.00505051	0.00720574	-0.0787038	-35017	Nova1
chr5	69867750	70233443	1581	101.7	-0.189278	-18.6793	0.00505051	0.00720574	-0.0750296	-274409	Gnpda2
chr15	45136201	45584206	1773	116.191	-0.190003	-18.6715	0.00505051	0.00720574	-0.0782991	-20280	Kcnv1
chr16	82252747	82562735	1411	91.5076	-0.189717	-18.6597	0.00505051	0.00720574	-0.0768011	-625719	Ncam2
chr12	7242893	7732512	2240	138.549	-0.175617	-18.5923	0.00505051	0.00720574	-0.0713918	0	1700101O22Rik
chr11	15326413	15778887	1755	120.078	-0.192515	-18.5903	0.00505051	0.00720574	-0.0772281	477836	Vstm2a
chr1	28485343	28865417	1507	98.4929	-0.190024	-18.5792	0.00505051	0.00720574	-0.0771616	0	Spata31e5
chr12	63311450	63703383	1717	112.788	-0.19342	-18.557	0.00505051	0.00720574	-0.0767265	-623005	Spanxn4
chr4	49861036	50274733	1833	113.362	-0.17753	-18.5071	0.00505051	0.00720574	-0.0731068	-14291	Grin3a
chr8	51882764	52289222	1906	121.173	-0.184796	-18.5046	0.00505051	0.00720574	-0.0695829	66388	1190028D05Rik
chrX	116743891	117087171	1373	93.9692	-0.203931	-18.4745	0.00505051	0.00720574	-0.0784933	0	H2ab1
chrX	146368747	146826185	1612	106.113	-0.196101	-18.4353	0.00505051	0.00720574	-0.0782514	135327	Htr2c
chrX	109759808	110224399	1834	118.195	-0.183911	-18.4253	0.00505051	0.00720574	-0.0707221	147353	Gm7134
chr2	39818669	40203136	1634	112.611	-0.191263	-18.4048	0.00505051	0.00720574	-0.0740197	392109	Lrp1b
chr2	122963164	123515090	2385	144.947	-0.174445	-18.3715	0.00505051	0.00720574	-0.0691004	-153395	Sqor
chrX	89897083	90320002	1911	118.774	-0.183931	-18.3071	0.00505051	0.00720574	-0.069237	0	Ppp4r3c1
chr14	107039022	107437037	1717	104.963	-0.180932	-18.2799	0.00505051	0.00720574	-0.0730669	-551501	1700128A07Rik
chrX	61273133	61804443	2198	139.693	-0.187062	-18.2641	0.00505051	0.00720574	-0.0716666	0	Gm4988,Ldoc1
chr2	88759017	89088746	1283	89.4048	-0.199178	-18.2295	0.00505051	0.00720574	-0.0796956	0	Or4a67,Or4c104,Or4c105,Or4c106,Or4c107,Or4c108,Or4c109,Or4c11,Or4c110,Or4c111,Or4c112,Or4c113,Or4c114,Or4c11b,Or4c11c,Or4c15,Or4c29,Or4p8
chr2	82495811	82880838	1744	108.56	-0.179899	-18.1355	0.00505051	0.00720574	-0.0698523	61795	Fsip2
chr5	60025666	60475269	1891	115.995	-0.181476	-18.1312	0.00505051	0.00720574	-0.0717154	-38661	4933402J10Rik
chr14	109348131	109794663	1823	113.113	-0.184845	-18.0775	0.00505051	0.00720574	-0.0752589	-432972	Slitrk1
chr12	92323164	92697624	1666	112.784	-0.187749	-18.073	0.00505051	0.00720574	-0.0765803	-473006	Sel1l
chr1	122905724	123285170	1530	97.0082	-0.181184	-18.0486	0.00505051	0.00720574	-0.0743743	36300	Dpp10
chr17	58177430	58539097	1556	104.593	-0.193105	-17.9993	0.00505051	0.00720574	-0.0773806	0	Cntnap5c
chrX	44824342	45207232	1491	99.724	-0.198598	-17.9982	0.00505051	0.00720574	-0.0763383	0	Prr32
chr1	145157376	145507710	1427	88.4033	-0.177556	-17.9801	0.00505051	0.00720574	-0.0717349	-380940	Rgs18
chr8	74197328	74554519	1538	100.201	-0.193623	-17.9746	0.00505051	0.00720574	-0.0743479	317653	Isx
chr6	9378232	9714576	1502	93.8134	-0.174502	-17.9732	0.00505051	0.00720574	-0.0690137	-129000	Nxph1
chr5	40969696	41371015	1856	116.243	-0.173054	-17.9668	0.00505051	0.00720574	-0.071883	253873	Rab28
chr2	87973957	88358777	1583	95.578	-0.173368	-17.9335	0.00505051	0.00720574	-0.06639	0	Or5d14,Or5d18,Or5d35,Or5d36,Or5d37,Or5d38,Or5d39,Or5d40,Or5d41,Or5d43,Or5d46,Or5d47,Or9m1b,Or9m2
chr12	38404647	38723335	1483	94.8432	-0.179128	-17.9282	0.00505051	0.00720574	-0.0710043	0	4930428E07Rik,Dgkb
chr16	68699732	69069816	1588	101.365	-0.177323	-17.9242	0.00505051	0.00720574	-0.0717806	726318	4930428D20Rik
chr1	115929541	116356648	1628	100.433	-0.178658	-17.9108	0.00505051	0.00720574	-0.0720117	0	Cntnap5a
chr13	86820905	87164024	1327	88.7206	-0.197825	-17.8932	0.00505051	0.00720574	-0.0753998	-773000	Cox7c
chr6	105125427	105473981	1707	108.644	-0.176209	-17.7753	0.00505051	0.00720574	-0.0702565	7284	Gm19757
chrX	115161250	115536626	1408	97.7806	-0.200285	-17.7539	0.00505051	0.00720574	-0.0784816	-178932	Gm7429
chr13	117630087	118032755	1993	123.821	-0.177668	-17.6876	0.00505051	0.00720574	-0.0735018	0	4933413L06Rik,Hcn1
chr3	45701964	46049888	1487	83.1622	-0.163897	-17.5978	0.00505051	0.00720574	-0.0661185	-261653	1700027H10Rik
chrX	158048565	158589814	2328	149.95	-0.192805	-17.5319	0.00505051	0.00720574	-0.071951	-4270	Cnksr2
chr1	110939863	111248417	1236	76.4711	-0.188213	-17.5229	0.00505051	0.00720574	-0.0725824	0	Cdh19
chr1	113157094	113568030	1485	106.063	-0.206958	-17.516	0.00505051	0.00720574	-0.0818912	-1291175	Dsel
chr16	61613627	61965113	1510	89.9391	-0.178913	-17.514	0.00505051	0.00720574	-0.0731609	767330	Nsun3
chr1	97200627	97499310	1314	81.6624	-0.177701	-17.5058	0.00505051	0.00720574	-0.0710209	-71325	Slco6c1
chr4	30767208	31227980	2210	138.868	-0.181623	-17.4866	0.00505051	0.00720574	-0.0677603	735116	Map3k7
chrX	64721709	65089850	1521	101.183	-0.200971	-17.4527	0.00505051	0.00720574	-0.0736405	0	Ctag2
chr6	26288328	26682682	1640	108.84	-0.185026	-17.4472	0.00505051	0.00720574	-0.0732116	-310901	Gm20756
chr12	114014739	114501517	2108	128.894	-0.167823	-17.4423	0.00505051	0.00720574	-0.0654291	0	Mir7094-1
chr12	59926004	60235974	1383	88.7445	-0.185991	-17.36	0.00505051	0.00720574	-0.074056	-705278	Fbxo33
chr8	29664319	29970120	1421	94.4424	-0.188229	-17.3476	0.00505051	0.00720574	-0.0758786	-443682	Unc5d
chr10	129511043	129870218	1381	93.4165	-0.183236	-17.3468	0.00505051	0.00720574	-0.0741074	0	Or10p1,Or6c1,Or6c2,Or6c209,Or6c210,Or6c211,Or6c212,Or6c213,Or6c214,Or6c215,Or6c216,Or6c3b,Or6c65,Or6c66,Or6c66b,Or6c69b,Or6c6c,Or6c76,Or6c76b,Or6c88
chr1	4007593	4316672	1308	95.817	-0.205339	-17.3435	0.00505051	0.00720574	-0.0802228	0	Rp1
chr1	18552890	18841816	1298	87.7124	-0.196681	-17.3268	0.00505051	0.00720574	-0.0781704	221483	Gm15825
chr1	144524484	144833269	1431	85.1693	-0.17069	-17.325	0.00505051	0.00720574	-0.066237	0	Rgs18,Rgs21
chr2	100153464	100451140	1157	75.4538	-0.191172	-17.2996	0.00505051	0.00720574	-0.0762894	1109640	Iftap
chr8	51453161	51717707	1120	77.5653	-0.195658	-17.2825	0.00505051	0.00720574	-0.0765067	637903	1190028D05Rik
chr3	76100894	76512790	1679	101.593	-0.175296	-17.2656	0.00505051	0.00720574	-0.0716383	0	Fstl5
chr7	50467267	50791004	1606	106.072	-0.187759	-17.2627	0.00505051	0.00720574	-0.0765824	0	4933405O20Rik,Nell1,Nell1os
chr5	60777052	61083205	1354	85.5827	-0.186988	-17.2523	0.00505051	0.00720574	-0.0739767	724610	G6pd2
chr12	49425384	49699096	1335	83.0559	-0.182636	-17.1859	0.00505051	0.00720574	-0.0730832	0	1810007C17Rik
chr6	141812971	142147444	1615	101.186	-0.181422	-17.1806	0.00505051	0.00720574	-0.0731358	0	Slco1a1,Slco1a4,Slco1a6,Slco1a8
chr1	96050011	96369757	1399	88.6722	-0.186914	-17.1463	0.00505051	0.00720574	-0.0760824	-27252	1700063A18Rik
chr10	54187669	54514036	1532	96.0902	-0.186072	-17.1433	0.00505051	0.00720574	-0.0773385	-106388	Gm16998
chr14	83910982	84219217	1264	78.0729	-0.182304	-17.1105	0.00505051	0.00720574	-0.0742149	0	Gm32455
chr1	101450215	101876377	1810	113.616	-0.188314	-17.0971	0.00505051	0.00720574	-0.0723765	-274813	Gm20268
chrX	120987891	121297525	1265	85.9623	-0.210041	-17.0922	0.00505051	0.00720574	-0.0774791	-77072	Pcdh11x
chr3	11176303	11529440	1613	101.496	-0.179797	-17.021	0.00505051	0.00720574	-0.0719616	293788	Gm10745
chr5	85108208	85438440	1241	83.7907	-0.196214	-17.0179	0.00505051	0.00720574	-0.0796916	573583	Cenpc1
chr1	27764513	28165324	1516	99.1951	-0.190765	-17.0081	0.00505051	0.00720574	-0.0791567	0	Gm5524
chr12	60809492	61158120	1257	86.7809	-0.189112	-16.9968	0.00505051	0.00720574	-0.0766964	341514	Gm20063
chr1	116692849	117012026	1175	79.7456	-0.192089	-16.889	0.00505051	0.00720574	-0.0758511	-105326	Cntnap5a
chrX	92090254	92558613	1868	113.218	-0.175848	-16.8817	0.00505051	0.00720574	-0.0665214	0	Gm5941,Mageb18
chr4	38558842	38842025	1058	68.8319	-0.191803	-16.8751	0.00505051	0.00720574	-0.0791969	0	Gm12381
chr6	63700366	64043768	1522	91.5048	-0.172638	-16.8668	0.00505051	0.00720574	-0.0695494	0	Grid2
chr8	30163832	30457403	1388	92.702	-0.200171	-16.8427	0.00505051	0.00720574	-0.082764	109989	4933433F19Rik
chr4	89923956	90226821	1284	77.9838	-0.178039	-16.8034	0.00505051	0.00720574	-0.0695601	0	Zfp352
chr6	70338221	70669076	1498	92.2239	-0.179344	-16.7873	0.00505051	0.00720574	-0.0690019	96643	Rpia
chr10	49997374	50392971	1810	112.058	-0.175595	-16.7744	0.00505051	0.00720574	-0.0663209	198697	Ascc3
chr14	35539880	35883805	1527	95.8748	-0.181661	-16.7741	0.00505051	0.00720574	-0.0744089	0	4930596D02Rik,Grid1
chr6	19804975	20114352	1295	80.7711	-0.182583	-16.7511	0.00505051	0.00720574	-0.0704501	-249314	Mir6370
chr1	32186799	32466609	1275	72.5967	-0.170705	-16.744	0.00505051	0.00720574	-0.0679213	0	Khdrbs2
chr4	26530744	26901382	1528	97.992	-0.182241	-16.7214	0.00505051	0.00720574	-0.0719782	0	4930548K13Rik
chr12	62198752	62518101	1396	88.5361	-0.182206	-16.7177	0.00505051	0.00720574	-0.0738419	168720	Spanxn4
chr14	38142958	38449789	1191	75.6466	-0.179208	-16.7128	0.00505051	0.00720574	-0.0723061	0	Nrg3
chrX	40402188	40762650	1297	86.951	-0.197212	-16.7099	0.00505051	0.00720574	-0.078224	-537583	Cypt14-ps
chr9	17777788	18060671	1260	80.2135	-0.181153	-16.7092	0.00505051	0.00720574	-0.0707697	230453	Chordc1
chr4	75538983	75907124	1712	106.713	-0.183333	-16.6871	0.00505051	0.00720574	-0.0731319	34113	Ptprd
chrX	88167159	88547963	1591	104.74	-0.191745	-16.6715	0.00505051	0.00720574	-0.0729348	-50513	Il1rapl1
chr12	96545199	96823116	1181	79.2816	-0.183833	-16.6675	0.00505051	0.00720574	-0.0755338	-497078	1700019M22Rik
chr15	22713912	23011785	1544	91.1784	-0.175117	-16.6631	0.00505051	0.00720574	-0.068794	0	Cdh18,Hnrnpa1l2-ps2
chr4	110478195	110858782	1712	105.704	-0.182223	-16.6038	0.00505051	0.00720574	-0.0708625	0	Agbl4
chr1	114808064	115078988	1059	74.9762	-0.199047	-16.581	0.00505051	0.00720574	-0.0785452	604767	Cntnap5a
chr11	14937593	15189380	969	74.7334	-0.212364	-16.569	0.00505051	0.00720574	-0.0860657	-337079	Pom121l12
chr18	17955213	18234597	1156	79.7818	-0.19607	-16.5614	0.00505051	0.00720574	-0.0766336	-373222	4930545E07Rik
chr15	13715781	14113039	1766	105.372	-0.165277	-16.5414	0.00505051	0.00720574	-0.0660624	-541105	Cdh6
chr1	112648467	112915070	1158	75.8949	-0.198003	-16.5408	0.00505051	0.00720574	-0.0742662	-782548	Dsel
chr4	36983305	37272869	1192	72.5687	-0.177922	-16.5007	0.00505051	0.00720574	-0.0688464	0	Gm12371,Gm12374
chr6	46127771	46507410	1551	99.386	-0.176456	-16.4945	0.00505051	0.00720574	-0.0721551	0	Cntnap2
chr7	59583040	59807019	1386	94.6861	-0.188515	-16.487	0.00505051	0.00720574	-0.0807257	0	Gm26504,Ipw,Snhg14,Snord116l1,Snord116l2
chr8	97778558	98028156	1161	72.6664	-0.177144	-16.4795	0.00505051	0.00720574	-0.0722057	982729	Gm15679
chr2	95294488	95636794	1404	91.6586	-0.182073	-16.4649	0.00505051	0.00720574	-0.0726226	680374	Lrrc4c
chr18	16968580	17250570	1211	75.7689	-0.179279	-16.4591	0.00505051	0.00720574	-0.0707852	0	1700001G01Rik,4921533I20Rik
chr10	113081649	113344611	1310	85.9898	-0.183681	-16.4588	0.00505051	0.00720574	-0.0745876	-151653	Atxn7l3b
chr5	10684837	11008765	1243	78.7124	-0.186927	-16.4486	0.00505051	0.00720574	-0.0724114	0	Gm6455
chr1	147705966	148056929	1328	79.674	-0.183843	-16.4403	0.00505051	0.00720574	-0.0709561	-803294	Brinp3
chrX	66117480	66495764	1519	90.3182	-0.185236	-16.404	0.00505051	0.00720574	-0.0680641	152553	Slitrk2
chr4	50355431	50687575	1392	88.191	-0.17502	-16.3921	0.00505051	0.00720574	-0.068923	-508686	Grin3a
chrX	50026673	50363518	1478	90.4993	-0.184139	-16.3698	0.00505051	0.00720574	-0.0712061	-15437	Or5bh3
chrX	65176943	65493893	1116	80.6673	-0.211181	-16.336	0.00505051	0.00720574	-0.0827221	-127729	Ctag2
chr6	10994405	11254399	1190	73.0452	-0.183265	-16.3299	0.00505051	0.00720574	-0.0723209	-13766	AA545190
chr3	46092242	46419877	1320	77.6804	-0.181906	-16.3278	0.00505051	0.00720574	-0.0700816	22319	Pabpc4l
chr14	36224073	36535430	1268	80.8703	-0.186864	-16.2944	0.00505051	0.00720574	-0.0738389	-123759	4930474N05Rik
chr3	16497767	16773518	1161	75.791	-0.193215	-16.2851	0.00505051	0.00720574	-0.0760148	-280530	Ythdf3
chrX	26418515	26761079	1610	101.485	-0.18619	-16.2612	0.00505051	0.00720574	-0.0691835	0	Gm14525,Slx
chr4	68985781	69373672	1771	117.067	-0.190644	-16.2545	0.00505051	0.00720574	-0.0746091	-30383	Brinp1
chr2	95715520	95998180	1208	73.6374	-0.176965	-16.2541	0.00505051	0.00720574	-0.0699919	318988	Lrrc4c
chrX	87720541	88108313	1425	88.7206	-0.179071	-16.2179	0.00505051	0.00720574	-0.0701299	0	Il1rapl1
chr14	97015970	97301378	1437	85.0515	-0.169323	-16.2088	0.00505051	0.00720574	-0.0688655	485474	Dach1
chr5	48788607	49166523	1538	104.777	-0.190376	-16.2001	0.00505051	0.00720574	-0.079207	0	Kcnip4
chr1	113735846	114046278	1240	82.9031	-0.193959	-16.1621	0.00505051	0.00720574	-0.0778174	1637477	Cntnap5a
chr5	6973525	7310523	1421	84.9991	-0.164232	-16.1462	0.00505051	0.00720574	-0.0662324	0	Tex47,Zfp804b
chr6	73795501	74141807	1343	90.9852	-0.192353	-16.1375	0.00505051	0.00720574	-0.0794983	-185827	Gm31747
chr10	103817126	104148511	1417	88.6405	-0.177429	-16.1293	0.00505051	0.00720574	-0.0713798	0	Alyreffm15
chr4	110895022	111258691	1471	96.0963	-0.176834	-16.1274	0.00505051	0.00720574	-0.0700051	0	Agbl4
chrX	80554216	80873831	1422	91.2817	-0.187801	-16.1082	0.00505051	0.00720574	-0.0663173	195866	Tmem47
chr14	82196917	82490834	1215	78.6413	-0.187975	-16.1069	0.00505051	0.00720574	-0.0714723	1555596	Gm32455
chr16	47821743	48076675	1370	84.8877	-0.175589	-16.0857	0.00505051	0.00720574	-0.0653821	45396	6430553K19Rik
chr1	48995649	49287070	1084	68.9112	-0.185239	-16.0751	0.00505051	0.00720574	-0.0755859	0	C230029F24Rik
chr8	101020122	101344350	1361	84.9901	-0.172615	-16.0628	0.00505051	0.00720574	-0.0679721	-1286484	A330008L17Rik
chr13	105479443	105786995	1359	81.1984	-0.165363	-16.0039	0.00505051	0.00720574	-0.0679488	-31121	Htr1a
chr8	99036116	99317327	1251	77.8502	-0.180298	-16.0012	0.00505051	0.00720574	-0.072194	0	Cdh8
chr12	47584814	47906002	1227	86.4486	-0.187898	-15.9996	0.00505051	0.00720574	-0.0744883	-764884	Nova1
chr1	49360405	49692117	1251	75.0656	-0.176729	-15.9934	0.00505051	0.00720574	-0.068008	-19762	C230029F24Rik
chr5	55965022	56227622	1204	77.373	-0.180881	-15.9498	0.00505051	0.00720574	-0.0700322	1342459	4932441J04Rik
chr14	96467547	96829364	1558	105.453	-0.182445	-15.9493	0.00505051	0.00720574	-0.0725946	0	Klhl1
chr13	86430006	86680490	1108	79.188	-0.196716	-15.9368	0.00505051	0.00720574	-0.077704	-382101	Cox7c
chr6	123640808	123913716	1403	83.6977	-0.170665	-15.9243	0.00505051	0.00720574	-0.063282	0	Vmn2r22,Vmn2r23,Vmn2r24,Vmn2r25
chr16	81473854	81730290	1227	76.5054	-0.179158	-15.9222	0.00505051	0.00720574	-0.0725888	0	Ncam2
chrX	118200020	118555306	1297	87.4882	-0.188805	-15.9183	0.00505051	0.00720574	-0.0722063	0	Tgif2lx2
chr6	69724285	70040015	1441	91.4446	-0.179705	-15.9143	0.00505051	0.00720574	-0.0690494	-396110	Rprl1
chr1	111339040	111664450	1309	85.4033	-0.194689	-15.91	0.00505051	0.00720574	-0.0746096	194251	Dsel
chrX	77993970	78325833	1600	100.966	-0.179391	-15.9044	0.00505051	0.00720574	-0.0683325	0	Gm14743,Gm5938,Obp1a,Obp1b
chr3	15284361	15610068	1378	82.9911	-0.166603	-15.9015	0.00505051	0.00720574	-0.0696697	0	Sirpb1a,Sirpb1b,Sirpd
chr1	99344576	99615464	1051	66.7715	-0.197804	-15.8696	0.00505051	0.00720574	-0.0784643	156300	Cntnap5b
chr12	61650793	61946194	1172	71.2389	-0.172191	-15.8676	0.00505051	0.00720574	-0.0679262	0	Lrfn5
chr5	46488732	46912315	1747	120.224	-0.193075	-15.8531	0.00505051	0.00720574	-0.0806034	-555322	4930405L22Rik
chr8	73781355	74043823	1011	62.5702	-0.185248	-15.8351	0.00505051	0.00720574	-0.0765718	-426814	Large1
chr5	57257604	57534036	1227	77.0614	-0.176207	-15.825	0.00505051	0.00720574	-0.0708625	36045	4932441J04Rik
chr6	46605223	46919569	1312	80.5597	-0.178577	-15.8079	0.00505051	0.00720574	-0.0729128	0	Cntnap2
chr5	83864257	84170505	1310	84.6922	-0.181414	-15.7966	0.00505051	0.00720574	-0.0747144	0	Epha5
chrX	114785392	115121205	1547	99.0995	-0.183605	-15.7952	0.00505051	0.00720574	-0.0680526	0	4930555B12Rik,Gm7429,Ube2dnl1,Ube2dnl2
chr10	114028249	114332554	1459	91.874	-0.179725	-15.7734	0.00505051	0.00720574	-0.0728211	66268	Trhde
chr8	63060324	63424949	1378	87.3686	-0.181627	-15.7511	0.00505051	0.00720574	-0.0719621	0	Spock3
chrX	156216907	156580007	1355	89.1855	-0.19735	-15.751	0.00505051	0.00720574	-0.0753308	582067	Phex
chr2	100792164	101101957	1360	83.5564	-0.175278	-15.7447	0.00505051	0.00720574	-0.071175	458823	Iftap
chr16	47407534	47650543	968	64.1432	-0.184339	-15.7401	0.00505051	0.00720574	-0.0728544	471528	6430553K19Rik
chrX	144718687	145026831	1329	84.6335	-0.185605	-15.7208	0.00505051	0.00720574	-0.0708012	0	Rtl4
chr14	81786520	82056811	1058	62.3403	-0.175583	-15.7193	0.00505051	0.00720574	-0.0693348	-1763181	Olfm4
chr6	102598710	102880130	1336	82.9331	-0.183463	-15.6633	0.00505051	0.00720574	-0.0734185	0	Mir6373
chr13	78829307	79212533	1674	103.599	-0.172762	-15.6243	0.00505051	0.00720574	-0.0701246	-592543	A830082K12Rik
chr1	115475280	115798081	1301	79.8392	-0.177617	-15.6126	0.00505051	0.00720574	-0.0667984	0	Cntnap5a
chr15	19079781	19368896	1493	87.8301	-0.175773	-15.6034	0.00505051	0.00720574	-0.0700227	0	Gm35496
chr2	55019038	55310473	1303	80.7911	-0.173104	-15.5745	0.00505051	0.00720574	-0.0697813	0	Galnt13
chr16	80518121	80759232	1078	66.0456	-0.178511	-15.5712	0.00505051	0.00720574	-0.0717796	440464	Ncam2
chr9	11181028	11489189	1364	91.9813	-0.187219	-15.5492	0.00505051	0.00720574	-0.0702207	-275252	Cntn5
chr2	53723531	54043425	1456	82.8674	-0.16617	-15.5413	0.00505051	0.00720574	-0.0652943	40667	Rprm
chr6	79666325	79905194	1027	59.6032	-0.178366	-15.5266	0.00505051	0.00720574	-0.06876	0	Mtrnr2l7
chrX	67705936	68073855	1257	86.569	-0.211707	-15.5246	0.00505051	0.00720574	-0.0848884	0	4933436I01Rik,Gm1140,Mir201,Mir509,Mir547
chr3	114610637	114826399	902	60.8094	-0.191813	-15.521	0.00505051	0.00720574	-0.076645	76678	Olfm3
chr6	104476281	104720789	1084	69.3511	-0.179693	-15.5007	0.00505051	0.00720574	-0.073334	0	Cntn6
chr14	88528779	88769769	1102	68.4249	-0.1786	-15.4883	0.00505051	0.00720574	-0.0739775	-56382	Pcdh20
chr7	57822934	58097661	1335	86.1619	-0.181898	-15.4477	0.00505051	0.00720574	-0.0710163	0	Gabrb3
chr1	114223991	114551561	1261	81.5525	-0.193442	-15.4104	0.00505051	0.00720574	-0.0765899	1132194	Cntnap5a
chr7	62860433	63184526	1548	94.4561	-0.179952	-15.4102	0.00505051	0.00720574	-0.07075	0	Chrna7
chr19	35259724	35507920	1125	70.9714	-0.180569	-15.394	0.00505051	0.00720574	-0.0706354	-283779	Kif20b
chrX	86499917	86891190	1535	97.4239	-0.191108	-15.3922	0.00505051	0.00720574	-0.0784667	0	Il1rapl1
chr3	150649950	150993686	1697	99.3941	-0.168122	-15.3835	0.00505051	0.00720574	-0.0682459	29976	Mir3963
chr6	64381455	64582320	1071	62.9639	-0.178008	-15.377	0.00505051	0.00720574	-0.0717514	0	Grid2
chr10	46833139	47068413	988	66.4255	-0.196272	-15.376	0.00505051	0.00720574	-0.0762913	-980656	D030045P18Rik
chr3	47501786	47756294	1079	63.3493	-0.173986	-15.3282	0.00505051	0.00720574	-0.0695983	269718	Gm7977
chr15	23044665	23338338	1374	86.845	-0.18027	-15.3205	0.00505051	0.00720574	-0.0742861	0	Cdh18
chr18	87981614	88217498	947	67.7616	-0.190101	-15.3124	0.00505051	0.00720574	-0.0763155	451001	Socs6
chr12	6960076	7195473	1196	75.0766	-0.178895	-15.3091	0.00505051	0.00720574	-0.0673724	176530	1700101O22Rik
chrX	131165199	131507693	1383	83.5981	-0.186491	-15.2999	0.00505051	0.00720574	-0.0721418	-699165	Diaph2
chr9	39642154	39877236	1004	65.2831	-0.181363	-15.2934	0.00505051	0.00720574	-0.0747909	0	Or10d1b,Or10d4,Or10d4c,Or8g2b,Or8g37,Or8g4,Or8g50,Or8g52,Or8g53,Or8g54,Or8g55
chr16	61992283	62259773	1039	68.0603	-0.181868	-15.2802	0.00505051	0.00720574	-0.0758644	472670	Nsun3
chr13	88851156	89091084	992	62.9916	-0.179301	-15.2611	0.00505051	0.00720574	-0.0742007	0	Edil3
chr1	142638000	142958562	1241	73.0247	-0.170462	-15.2499	0.00505051	0.00720574	-0.0681456	640237	Cdc73
chr16	46763486	47098872	1541	91.9303	-0.166327	-15.2398	0.00505051	0.00720574	-0.0669928	-263960	Nectin3
chr3	4824643	5035380	952	63.512	-0.19167	-15.2381	0.00505051	0.00720574	-0.0777871	-9532	1110015O18Rik
chr3	141173055	141444690	1363	85.7528	-0.179239	-15.2172	0.00505051	0.00720574	-0.0727593	0	Pdha2
chr1	102028407	102362720	1427	93.7442	-0.197542	-15.2105	0.00505051	0.00720574	-0.0730163	-853005	Gm20268
chr3	13248761	13442560	822	57.8806	-0.20574	-15.2016	0.00505051	0.00720574	-0.0836508	28094	Ralyl
chr15	14153041	14398933	986	61.9995	-0.191215	-15.199	0.00505051	0.00720574	-0.0762162	-978365	Cdh6
chr11	39742110	40039262	1496	90.2599	-0.172819	-15.1873	0.00505051	0.00720574	-0.0711121	640051	Mat2b
chr13	88193826	88464992	943	66.2042	-0.199781	-15.1575	0.00505051	0.00720574	-0.0813619	355479	Edil3
chr10	104196527	104529251	1391	86.3556	-0.169324	-15.1506	0.00505051	0.00720574	-0.0700039	0	Alyreffm15,Mir6411
chr16	80797438	81002955	1004	60.4707	-0.176006	-15.1073	0.00505051	0.00720574	-0.0674556	196741	Ncam2
chr3	74878575	75121126	998	63.1651	-0.183186	-15.1016	0.00505051	0.00720574	-0.0775146	0	Zbbx
chr1	3677483	3966620	1269	87.347	-0.199712	-15.0867	0.00505051	0.00720574	-0.0780531	-4984	Xkr4
chr6	65959511	66223142	1350	84.624	-0.184346	-15.0843	0.00505051	0.00720574	-0.0724784	-5297	4930544G11Rik
chr1	141160651	141399453	1172	68.0017	-0.175199	-15.0794	0.00505051	0.00720574	-0.0657987	-503246	4930590L20Rik
chr6	131708008	131963732	1237	76.3547	-0.180508	-15.0666	0.00505051	0.00720574	-0.0718809	-16944	Tas2r114
chrX	89536284	89830215	1184	72.2238	-0.185627	-15.0639	0.00505051	0.00720574	-0.0707427	0	Ppp4r3c2
chr9	37990551	38273728	1054	69.6908	-0.188471	-15.0586	0.00505051	0.00720574	-0.0736924	0	Or8b101,Or8b35,Or8b36,Or8b37,Or8b38,Or8b39,Or8b41,Or8c13,Or8c15,Or8c16,Or8c17,Or8c8
chr1	29178969	29414445	1003	60.9091	-0.180195	-15.0496	0.00505051	0.00720574	-0.0724144	6042	Mir6342
chr12	6700422	6939938	1092	70.7954	-0.189391	-15.0452	0.00505051	0.00720574	-0.0726248	432065	1700101O22Rik
chr4	66986925	67339999	1503	94.116	-0.17833	-15.0372	0.00505051	0.00720574	-0.0721279	-56441	Tlr4
chr6	75303428	75536951	926	60.2075	-0.191142	-15.032	0.00505051	0.00720574	-0.0757297	1344685	Ctnna2
chr12	49732069	50013469	1220	72.9511	-0.174893	-15.0196	0.00505051	0.00720574	-0.0701124	-250206	1810007C17Rik
chr12	93741826	93918248	686	45.4622	-0.198916	-15.0081	0.00505051	0.00720574	-0.0835788	8089	Mir8099-1
chr7	91637758	91908275	1224	67.772	-0.159602	-14.9943	0.00505051	0.00720574	-0.0616225	0	Dlg2
chr8	100307024	100583230	1227	76.9823	-0.176147	-14.9812	0.00505051	0.00720574	-0.0691815	-573386	A330008L17Rik
chr18	30982002	31276779	1421	83.9494	-0.16741	-14.9718	0.00505051	0.00720574	-0.0692804	0	Rit2
chrX	128735748	129049355	1271	83.7928	-0.195297	-14.9648	0.00505051	0.00720574	-0.0737641	13941	4930558G05Rik
chr14	37383638	37600538	1010	65.4821	-0.182833	-14.9553	0.00505051	0.00720574	-0.0727695	-247365	Ghitm
chrX	118960774	119250464	1041	63.6902	-0.188196	-14.9544	0.00505051	0.00720574	-0.0674708	-479036	Tgif2lx2
chr6	11351496	11570757	1047	64.9215	-0.174006	-14.9448	0.00505051	0.00720574	-0.06843	329534	Ndufa4
chr17	39142025	39438533	1343	82.9687	-0.179365	-14.9297	0.00505051	0.00720574	-0.0685719	0	Esp18
chr12	62996811	63274899	1145	67.311	-0.171645	-14.929	0.00505051	0.00720574	-0.0653059	-308366	Spanxn4
chr4	67591076	67844265	1009	65.1227	-0.187267	-14.9106	0.00505051	0.00720574	-0.0752321	468391	Gm12911
chr3	43570802	43836591	1012	64.4871	-0.187379	-14.9066	0.00505051	0.00720574	-0.0790917	1443742	2610316D01Rik
chr3	42825836	43175139	1561	96.129	-0.171085	-14.9055	0.00505051	0.00720574	-0.0652975	-1022316	D3Ertd751e
chr18	19001207	19218319	799	54.1268	-0.196221	-14.8964	0.00505051	0.00720574	-0.0797805	742610	Dsc3
chr17	41343054	41705054	1520	101.157	-0.193587	-14.8953	0.00505051	0.00720574	-0.0762798	-380866	Mmut
chr11	48043596	48353813	1512	95.0201	-0.175238	-14.8901	0.00505051	0.00720574	-0.0695093	-405126	Sgcd
chr8	98445185	98737724	1339	81.4364	-0.170623	-14.8799	0.00505051	0.00720574	-0.0667361	273161	Gm15679
chr6	138717503	138986620	1389	84.722	-0.170707	-14.864	0.00505051	0.00720574	-0.0675147	-57958	Igbp1b
chr5	63249184	63491116	1075	64.6931	-0.170744	-14.852	0.00505051	0.00720574	-0.0707293	156985	Nwd2
chr3	56368639	56652931	1427	88.9206	-0.18081	-14.8517	0.00505051	0.00720574	-0.0700068	-183937	Nbea
chr1	50417350	50606711	663	45.5955	-0.195304	-14.8243	0.00505051	0.00720574	-0.0808794	302250	Tmeff2
chr6	44165608	44414091	931	64.0408	-0.187632	-14.8229	0.00505051	0.00720574	-0.0785552	-498329	Tpk1
chrY	38613244	39145476	1588	105.877	-0.180497	-14.8024	0.00505051	0.00720574	-0.0716199	-652899	Gm20823
chr8	100641768	100971774	1422	88.5667	-0.165294	-14.7796	0.00505051	0.00720574	-0.0683628	-908130	A330008L17Rik
chr18	86743678	87003815	1066	65.8969	-0.177699	-14.766	0.00505051	0.00720574	-0.0745489	-25195	Cbln2
chr2	40608738	40847179	915	64.0061	-0.204211	-14.7581	0.00505051	0.00720574	-0.0821292	0	Lrp1b
chr2	134082657	134347078	1172	75.0887	-0.169741	-14.7562	0.00505051	0.00720574	-0.067836	150282	Hao1
chr14	112022357	112244961	929	55.8649	-0.171542	-14.7558	0.00505051	0.00720574	-0.0704423	-339016	Slitrk5
chr17	58601317	58824700	1025	70.092	-0.199439	-14.7484	0.00505051	0.00720574	-0.0771733	54107	Pdzph1
chr3	48040034	48278752	1036	62.4695	-0.169175	-14.7481	0.00505051	0.00720574	-0.0700024	-12273	Gm7977
chrX	131540194	131792558	999	63.5487	-0.19694	-14.7303	0.00505051	0.00720574	-0.0775888	-1074160	Diaph2
chr1	115145096	115373395	744	57.5672	-0.21605	-14.7209	0.00505051	0.00720574	-0.09007	310360	Cntnap5a
chr12	67959734	68221255	1166	72.345	-0.178854	-14.6903	0.00505051	0.00720574	-0.0727666	-736184	Mdga2
chr18	22727481	22936183	1105	65.7377	-0.168532	-14.6869	0.00505051	0.00720574	-0.0673039	0	Nol4
chrX	108224110	108451117	1053	68.6773	-0.197213	-14.6868	0.00505051	0.00720574	-0.0762143	-274644	Wmp
chr18	85579462	85819512	1146	69.2191	-0.183627	-14.6746	0.00505051	0.00720574	-0.0727237	574439	Neto1
chr2	107603596	107916801	1307	79.7868	-0.168814	-14.6717	0.00505051	0.00720574	-0.0685814	-304894	Kcna4
chrX	127958934	128226695	1027	74.408	-0.212617	-14.6717	0.00505051	0.00720574	-0.0814062	-221379	Cldn34c4
chr9	18742643	18981785	1140	76.086	-0.192236	-14.6319	0.00505051	0.00720574	-0.0723929	0	Or1m1,Or7g16,Or7g17,Or7g18,Or7g19
chr3	140386938	140620277	968	62.7043	-0.188306	-14.6289	0.00505051	0.00720574	-0.0766199	-358368	Mir7j
chr7	52353312	52604949	1048	68.5542	-0.194065	-14.6282	0.00505051	0.00720574	-0.0770048	-336583	Ccdc179
chr14	95576076	95766718	831	51.672	-0.179069	-14.604	0.00505051	0.00720574	-0.0755127	113535	Ccdc202
chr6	121673542	121869347	994	59.2124	-0.176921	-14.5732	0.00505051	0.00720574	-0.0698744	0	A2m,Mug1
chr18	72077798	72316545	1165	70.3552	-0.170914	-14.5622	0.00505051	0.00720574	-0.0700983	0	Dcc
chr3	44105213	44369747	1194	72.7393	-0.179789	-14.5534	0.00505051	0.00720574	-0.0683365	910586	2610316D01Rik
chr8	17655593	17939476	1280	76.6916	-0.177813	-14.5385	0.00505051	0.00720574	-0.0748315	-119006	Csmd1
chr6	78551488	78914085	1575	90.0372	-0.158913	-14.5208	0.00505051	0.00720574	-0.0650561	-81615	Reg3g
chr12	45694340	45922258	954	61.4216	-0.187575	-14.468	0.00505051	0.00720574	-0.075623	-618630	Stxbp6
chrX	119409303	119669306	1056	67.6251	-0.193325	-14.4651	0.00505051	0.00720574	-0.0696286	256889	Pabpc5
chr2	40895940	41194759	1342	84.1812	-0.176073	-14.4632	0.00505051	0.00720574	-0.0699742	0	Lrp1b
chr6	109924625	110180663	1036	64.0398	-0.1731	-14.4583	0.00505051	0.00720574	-0.0694418	463917	Grm7
chr18	87035073	87287603	1159	74.8722	-0.176039	-14.4582	0.00505051	0.00720574	-0.071297	-316590	Cbln2
chrX	121740361	121949513	881	55.4157	-0.201551	-14.427	0.00505051	0.00720574	-0.0762318	445051	Nap1l3
chr4	23092525	23255052	778	52.777	-0.191443	-14.4228	0.00505051	0.00720574	-0.0745002	-599199	Gm30731
chrX	120385545	120674193	1011	61.586	-0.171591	-14.4121	0.00505051	0.00720574	-0.0673494	0	Pcdh11x
chr6	68321451	68575862	1063	72.8616	-0.190993	-14.4071	0.00505051	0.00720574	-0.0765167	750981	Rprl1
chrY	89401202	89797569	1392	92.653	-0.185831	-14.3994	0.00505051	0.00720574	-0.0712925	954857	G530011O06Rik
chr3	70162803	70408559	1157	72.6235	-0.184798	-14.3935	0.00505051	0.00720574	-0.0749827	-133895	Otol1
chr6	132545657	132807267	1142	71.8519	-0.174872	-14.3877	0.00505051	0.00720574	-0.0678609	0	A630073D07Rik,Prh1,Prp2,Tas2r102,Tas2r115,Tas2r117,Tas2r120,Tas2r121,Tas2r122,Tas2r124,Tas2r136
chr8	101683917	101950548	1148	68.1395	-0.178324	-14.3717	0.00505051	0.00720574	-0.0712354	681546	Cdh11
chr7	87459743	87804027	1387	90.0949	-0.174662	-14.3643	0.00505051	0.00720574	-0.071177	0	Grm5,Tyr
chr3	12843270	13057925	967	58.2154	-0.190836	-14.3412	0.00505051	0.00720574	-0.0722056	412729	Ralyl
chr9	9967771	10189686	989	63.1564	-0.18867	-14.3398	0.00505051	0.00720574	-0.0774397	0	Cntn5
chrX	65818245	66069016	1071	69.7007	-0.199854	-14.3324	0.00505051	0.00720574	-0.072841	579301	Slitrk2
chr18	45702874	45888116	963	57.0442	-0.174924	-14.3248	0.00505051	0.00720574	-0.0691811	0	A330093E20Rik
chrX	79940427	80208255	1087	67.3926	-0.193609	-14.3209	0.00505051	0.00720574	-0.0734383	-267991	Mageb16
chrX	155855930	156131994	934	63.1975	-0.196981	-14.317	0.00505051	0.00720574	-0.079855	-231115	Ptchd1
chr18	18509802	18810654	1184	79.5289	-0.195534	-14.3034	0.00505051	0.00720574	-0.0763766	-927811	4930545E07Rik
chr9	11572088	11793158	1022	64.2636	-0.18204	-14.2776	0.00505051	0.00720574	-0.0704982	-666312	Cntn5
chr8	30482428	30700612	1240	74.5699	-0.180348	-14.2467	0.00505051	0.00720574	-0.0718546	0	4933433F19Rik
chr12	67701090	67937985	1095	66.7899	-0.178274	-14.2373	0.00505051	0.00720574	-0.072515	-477540	Mdga2
chr15	15081851	15307712	1049	64.3187	-0.177167	-14.2331	0.00505051	0.00720574	-0.0707806	1420043	Cdh9
chr8	53722410	54054360	1454	93.9969	-0.182683	-14.2058	0.00505051	0.00720574	-0.0762832	22245	Vegfc
chrY	5221057	5482837	1164	81.4495	-0.200504	-14.198	0.00505051	0.00720574	-0.081635	-1437590	Rbmyf9
chr4	50722737	50986646	924	55.5943	-0.169892	-14.1962	0.00505051	0.00720574	-0.0704467	229031	Cylc2
chr2	111575166	111802385	948	66.472	-0.194597	-14.1937	0.00505051	0.00720574	-0.0764641	0	Or4k47,Or4k48,Or4k49,Or4k50-ps1,Or4k51,Or4k52
chrX	138110934	138365484	1042	70.8446	-0.192633	-14.19	0.00505051	0.00720574	-0.0735231	0	Il1rapl2,Tex13a
chr1	103330406	103557682	992	63.2557	-0.190081	-14.1742	0.00505051	0.00720574	-0.0715294	1209846	Cdh20
chr5	50685412	51010100	1483	87.3021	-0.159457	-14.1648	0.00505051	0.00720574	-0.0619438	-432344	Mir8117
chrX	109351453	109694823	1261	76.1184	-0.172168	-14.1596	0.00505051	0.00720574	-0.064533	-150814	Gm6377
chr6	77687249	77931066	1252	72.9786	-0.164447	-14.1582	0.00505051	0.00720574	-0.0666993	0	Ctnna2
chr2	96356806	96535829	794	54.1175	-0.18908	-14.1492	0.00505051	0.00720574	-0.0780827	0	Lrrc4c
chr9	3544760	3790119	1143	66.2326	-0.171092	-14.1419	0.00505051	0.00720574	-0.0666848	0	Gucy1a2
chr4	51516458	51818648	1140	73.1683	-0.181347	-14.1387	0.00505051	0.00720574	-0.07569	149445	C630028M04Rik
chr8	52975330	53230005	1056	64.2899	-0.179893	-14.1348	0.00505051	0.00720574	-0.0732104	280721	Aga
chr7	61602917	61809765	730	52.7051	-0.196841	-14.1264	0.00505051	0.00720574	-0.0815427	0	A230057D06Rik,B230209E15Rik,Mir344b,Mir344d-1,Mir344d-2,Mir344d-3,Mir344e,Mir344h-1
chr16	39327815	39511124	955	59.1391	-0.170192	-14.1243	0.00505051	0.00720574	-0.0699022	-137908	Gm36742
chr10	124624424	124821832	1043	61.0244	-0.17272	-14.1162	0.00505051	0.00720574	-0.0671913	-99736	4930503E24Rik
chr17	19606354	19834936	898	56.8159	-0.185403	-14.088	0.00505051	0.00720574	-0.0765683	0	Vmn2r101,Vmn2r102,Vmn2r103
chr1	116402458	116627188	863	53.0156	-0.180781	-14.0872	0.00505051	0.00720574	-0.0738102	0	Cntnap5a
chrX	38891574	39119038	1078	65.2027	-0.184439	-14.0713	0.00505051	0.00720574	-0.0713455	0	6030498E09Rik
chr1	15303029	15580009	1387	82.2862	-0.166214	-14.069	0.00505051	0.00720574	-0.0687975	0	Kcnb2
chrX	62623811	62826654	896	62.4076	-0.196751	-14.0461	0.00505051	0.00720574	-0.0764535	-95799	Tslrn1
chr10	129985176	130253507	1219	75.0456	-0.174647	-14.0149	0.00505051	0.00720574	-0.0695825	0	Gm10310,Or6c33,Or6c69c,Or6c74,Or9k2,Or9k2b,Or9k7,Or9r3,Or9r7
chr17	91842509	92041594	840	53.952	-0.188807	-13.991	0.00505051	0.00720574	-0.0767611	-748437	Nrxn1
chr15	71241384	71553429	1399	87.9079	-0.178844	-13.9892	0.00505051	0.00720574	-0.071424	0	Fam135b
chr8	54806214	55116684	1444	83.8025	-0.158441	-13.9878	0.00505051	0.00720574	-0.0632068	0	Gpm6a,Wdr17
chr18	87535770	87732175	781	52.5447	-0.187139	-13.971	0.00505051	0.00720574	-0.0753624	-817287	Cbln2
chr4	91775753	91963140	834	54.8852	-0.190024	-13.9681	0.00505051	0.00720574	-0.0713868	181188	Izumo3
chr19	51906142	52062133	734	47.6974	-0.178258	-13.9662	0.00505051	0.00720574	-0.070676	201163	Ins1
chr3	13907471	14080146	721	51.1079	-0.203207	-13.9635	0.00505051	0.00720574	-0.0800232	0	Ralyl
chrX	43461602	43659145	826	54.7389	-0.201291	-13.9603	0.00505051	0.00720574	-0.0760268	0	Tex13c1
chrX	22236420	22483959	1101	69.886	-0.199737	-13.959	0.00505051	0.00720574	-0.076944	0	Ppp1r2-ps7
chr2	97703551	97925165	971	60.6713	-0.187808	-13.9437	0.00505051	0.00720574	-0.0727197	-71685	Lrrc4c
chr9	26179917	26445388	1007	63.135	-0.177664	-13.9417	0.00505051	0.00720574	-0.070618	287339	B3gat1
chr4	28010851	28261797	932	52.5149	-0.161248	-13.9399	0.00505051	0.00720574	-0.06556	550333	Epha7
chr3	15760810	15948485	827	55.5961	-0.187805	-13.9378	0.00505051	0.00720574	-0.0749019	0	Gm5150,Sirpb1c
chr18	88260117	88500342	983	58.5831	-0.16881	-13.9147	0.00505051	0.00720574	-0.0691008	168157	Socs6
chr5	51062838	51355755	1332	80.0585	-0.168653	-13.9136	0.00505051	0.00720574	-0.0682593	98494	Ppargc1a
chr6	124001566	124195454	805	48.2274	-0.18076	-13.9128	0.00505051	0.00720574	-0.0701204	0	Vmn2r26,Vmn2r27
chr2	99625973	99834295	882	55.3608	-0.184046	-13.9125	0.00505051	0.00720574	-0.0744825	1726485	Iftap
chr1	122534717	122855574	1499	94.512	-0.186145	-13.9109	0.00505051	0.00720574	-0.0724487	-282337	Gm28590
chr16	83434551	83764875	1400	90.3559	-0.18722	-13.9039	0.00505051	0.00720574	-0.0729978	605267	4930553E22Rik
chr17	89523453	89734227	952	54.954	-0.160616	-13.8786	0.00505051	0.00720574	-0.0633045	-138260	Gm4719
chr3	46696035	46910343	904	55.8943	-0.175604	-13.8742	0.00505051	0.00720574	-0.0663803	0	Mir6379
chr10	35520177	35703885	736	46.686	-0.179938	-13.8733	0.00505051	0.00720574	-0.0689181	801928	Hs3st5
chr6	45828984	46066024	911	59.836	-0.177572	-13.8337	0.00505051	0.00720574	-0.0733579	0	Cntnap2
chr2	54459203	54653063	850	56.4668	-0.18971	-13.8268	0.00505051	0.00720574	-0.0740369	0	Galnt13
chr14	80842007	81067996	1067	66.8047	-0.189469	-13.8194	0.00505051	0.00720574	-0.0736858	-818668	Olfm4
chr1	26557088	26737507	774	49.53	-0.189438	-13.8181	0.00505051	0.00720574	-0.0757442	0	Spata31e2
chr4	143658407	143850399	1108	64.8952	-0.175987	-13.8169	0.00505051	0.00720574	-0.0682568	0	Pramel23,Pramel24,Pramel25,Pramel26,Pramel27
chrX	115592539	115841138	899	60.7745	-0.211178	-13.8162	0.00505051	0.00720574	-0.0808467	606805	Cpxcr1
chr4	77298347	77525058	1104	64.3279	-0.176139	-13.8152	0.00505051	0.00720574	-0.0727627	0	Ptprd
chr7	55140940	55375852	911	62.6183	-0.197262	-13.8097	0.00505051	0.00720574	-0.0841346	0	Luzp2
chr1	122190587	122482469	1287	86.2566	-0.185537	-13.8097	0.00505051	0.00720574	-0.0757276	0	Gm28590
chr15	18642885	18803524	773	50.9779	-0.188655	-13.8056	0.00505051	0.00720574	-0.0747398	14422	Cdh10
chr2	14407041	14576913	698	52.33	-0.2083	-13.8036	0.00505051	0.00720574	-0.0864274	0	Slc39a12
chr14	39818873	40044614	991	58.9511	-0.168833	-13.7954	0.00505051	0.00720574	-0.0695163	-133380	1700109I08Rik
chr3	140723015	141022257	1377	77.805	-0.158377	-13.7826	0.00505051	0.00720574	-0.0621559	187746	Pdha2
chr2	85593418	85900608	1244	72.3986	-0.165551	-13.7743	0.00505051	0.00720574	-0.0636324	0	Or2ah1,Or5ap2,Or5ar1,Or5g23,Or5g25,Or5g26,Or5g9,Or5m10,Or5m10b,Or8k16,Or9g10,Or9g19,Or9g20,Or9g3,Or9g4,Or9g4b,Or9g8
chr9	5662794	5870533	885	56.8559	-0.177639	-13.7592	0.00505051	0.00720574	-0.0726673	-289562	Casp12
chr1	173485055	173687676	973	56.4914	-0.1753	-13.7591	0.00505051	0.00720574	-0.0718409	0	Ifi208,Ifi209,Ifi213,Ifi214
chr1	101247718	101411307	814	50.9397	-0.186294	-13.7378	0.00505051	0.00720574	-0.0658053	-72316	Gm20268
chr7	40965509	41165543	868	57.8033	-0.188479	-13.7332	0.00505051	0.00720574	-0.0752039	0	1700110I07Rik,4930433I11Rik,Gm4884,Gm5592
chr11	37545846	37800470	1178	70.4439	-0.167108	-13.731	0.00505051	0.00720574	-0.0665124	0	Gm12128
chr9	12487627	12657864	675	47.8325	-0.195065	-13.7288	0.00505051	0.00720574	-0.0783761	433391	4930568E12Rik
chr17	91246529	91462096	907	62.4071	-0.198816	-13.7098	0.00505051	0.00720574	-0.0809347	-152457	Nrxn1
chr8	97548393	97739838	902	52.3143	-0.174054	-13.7094	0.00505051	0.00720574	-0.0704902	1271047	Gm15679
chr1	12208631	12474654	1280	84.9628	-0.201608	-13.6851	0.00505051	0.00720574	-0.0790471	0	Mir6341
chr3	5603121	5837250	956	58.5064	-0.184158	-13.6836	0.00505051	0.00720574	-0.0710784	-25881	Pex2
chr2	149461423	149721309	1231	71.7729	-0.165125	-13.6717	0.00505051	0.00720574	-0.0653275	-50930	Cst5
chr8	75570823	75847609	1365	83.9599	-0.180097	-13.6501	0.00505051	0.00720574	-0.0702477	0	Iqcm
chr2	21633174	21805431	710	49.1859	-0.196259	-13.6407	0.00505051	0.00720574	-0.0779471	0	Gpr158
chrX	156626561	156804851	780	50.7914	-0.199971	-13.6378	0.00505051	0.00720574	-0.0763958	357223	Phex
chr10	47074550	47319150	962	58.3412	-0.179542	-13.6364	0.00505051	0.00720574	-0.070901	-1222067	D030045P18Rik
chr15	69289410	69561525	1133	78.2783	-0.195641	-13.6272	0.00505051	0.00720574	-0.0788735	-14490	4930504C09Rik
chr4	35786468	36064548	1410	76.4223	-0.155822	-13.6251	0.00505051	0.00720574	-0.0628682	0	Lingo2
chr2	64124050	64366537	1222	73.2706	-0.166233	-13.5858	0.00505051	0.00720574	-0.0661313	-25011	Fign
chr8	99715518	99917699	794	50.4841	-0.173602	-13.5807	0.00505051	0.00720574	-0.0699587	0	A330008L17Rik
chr7	85548950	85760206	890	54.5952	-0.180648	-13.5785	0.00505051	0.00720574	-0.0710081	0	Vmn2r70,Vmn2r71,Vmn2r72
chr2	55800359	56015683	926	54.1601	-0.175118	-13.5761	0.00505051	0.00720574	-0.0678654	-202014	Kcnj3
chr15	21203243	21413919	975	61.15	-0.173286	-13.5548	0.00505051	0.00720574	-0.0719063	0	Cdh12
chr16	39579084	39799807	986	64.8461	-0.189286	-13.5484	0.00505051	0.00720574	-0.0771847	183553	Lsamp
chr3	98670433	98806260	634	45.8747	-0.202399	-13.5415	0.00505051	0.00720574	-0.0813653	0	Hsd3b2,Hsd3b3,Hsd3b6,Zfp697
chr8	51175631	51369822	831	51.0399	-0.172736	-13.5374	0.00505051	0.00720574	-0.070938	-759343	Gm2516
chr7	106718273	106904056	706	49.2471	-0.211725	-13.5312	0.00505051	0.00720574	-0.0856994	0	Or13n4,Or2ag1,Or2ag15,Or2ag16,Or2ag17,Or2ag18,Or2ag19,Or2ag2,Or2ag20,Or2ag2b,Or2d3
chr14	112649967	112834966	773	47.3978	-0.180546	-13.528	0.00505051	0.00720574	-0.0744883	-966626	Slitrk5
chr6	63282440	63500446	882	54.3909	-0.172131	-13.5268	0.00505051	0.00720574	-0.0741447	0	Grid2
chrY	37980790	38447865	1348	87.5274	-0.182928	-13.5195	0.00505051	0.00720574	-0.0705735	-20445	Gm20823
chr18	28167179	28417066	1039	77.74	-0.216864	-13.5042	0.00505051	0.00720574	-0.0878849	444783	4930474G06Rik
chr4	92950935	93184458	1092	67.1603	-0.177109	-13.4916	0.00505051	0.00720574	-0.0630953	149679	Tusc1
chr12	97156722	97373360	1033	63.1334	-0.177344	-13.4831	0.00505051	0.00720574	-0.0722411	828933	Galc
chrY	10395028	10684671	1334	86.5385	-0.178268	-13.4736	0.00505051	0.00720574	-0.0706313	512490	Gm20822
chr12	96324801	96480134	577	40.9508	-0.202067	-13.4708	0.00505051	0.00720574	-0.0812706	-276680	1700019M22Rik
chrX	128280148	128497334	847	64.2462	-0.214215	-13.4651	0.00505051	0.00720574	-0.084139	-542593	Cldn34c4
chr12	50133803	50308530	836	54.4119	-0.18128	-13.4618	0.00505051	0.00720574	-0.0718498	32700	Prkd1
chr14	116293161	116441666	749	50.7476	-0.188384	-13.4571	0.00505051	0.00720574	-0.0780085	0	Gpc5
chr7	51124706	51368910	1284	82.1749	-0.175351	-13.4516	0.00505051	0.00720574	-0.069176	141118	Ano5
chr17	52623902	52794095	814	51.3585	-0.183149	-13.4482	0.00505051	0.00720574	-0.0766898	0	Kcnh8
chr7	86907742	87088772	754	48.4362	-0.196148	-13.4393	0.00505051	0.00720574	-0.0805771	0	Vmn2r78,Vmn2r79
chr8	99444234	99602552	633	41.9576	-0.188472	-13.4329	0.00505051	0.00720574	-0.0706064	0	A330008L17Rik
chr10	46052961	46346820	1383	83.5632	-0.165575	-13.4305	0.00505051	0.00720574	-0.0691802	-200478	D030045P18Rik
chrX	117944604	118117920	707	46.596	-0.19687	-13.4255	0.00505051	0.00720574	-0.0705953	308306	Tgif2lx2
chr12	66958231	67184734	1068	63.9791	-0.165142	-13.4248	0.00505051	0.00720574	-0.0684233	0	Mdga2
chr2	82152399	82323900	731	46.0031	-0.181308	-13.4239	0.00505051	0.00720574	-0.0744339	0	Zfp804a
chr9	39193162	39375297	708	46.1666	-0.18873	-13.4187	0.00505051	0.00720574	-0.0741639	0	Or8g18,Or8g27,Or8g28,Or8g29-ps1,Or8g30
chr1	94794359	95000046	904	52.6651	-0.176835	-13.4093	0.00505051	0.00720574	-0.0704752	0	4930440C22Rik
chr15	47388790	47515366	492	36.0823	-0.214692	-13.4063	0.00505051	0.00720574	-0.0907056	65270	Csmd3
chr14	91610710	91808345	900	59.2164	-0.185136	-13.401	0.00505051	0.00720574	-0.0710237	1205064	Pcdh9
chr15	22392893	22545100	681	45.4724	-0.196607	-13.3983	0.00505051	0.00720574	-0.0761043	2921	Cdh18
chrX	68124506	68409823	1221	80.0654	-0.195121	-13.3904	0.00505051	0.00720574	-0.0743128	-113326	Mir509
chr7	85106233	85345503	1066	61.1586	-0.165717	-13.3883	0.00505051	0.00720574	-0.0662135	0	Vmn2r67,Vmn2r68
chr16	60133388	60367919	1096	61.541	-0.151323	-13.3801	0.00505051	0.00720574	-0.0629138	0	Epha6
chr6	75080205	75236782	580	41.7479	-0.202128	-13.3618	0.00505051	0.00720574	-0.0817809	-1470531	Gm31747
chr17	41975134	42284568	1423	85.427	-0.188185	-13.3595	0.00505051	0.00720574	-0.0730005	30378	Ptchd4
chr4	69397933	69659665	1233	83.3083	-0.189157	-13.3512	0.00505051	0.00720574	-0.0744323	-442535	Brinp1
chr16	71792373	71983502	912	56.1622	-0.171656	-13.342	0.00505051	0.00720574	-0.0702748	242880	8030451O07Rik
chr4	90612318	90842140	959	60.4772	-0.17952	-13.3412	0.00505051	0.00720574	-0.0710809	-249991	Gm12633
chr5	9987247	10148170	606	41.4611	-0.206702	-13.3346	0.00505051	0.00720574	-0.0802477	-261076	Grm3
chrX	120680585	120958937	951	63.3244	-0.195371	-13.3306	0.00505051	0.00720574	-0.0772436	0	Pcdh11x
chrX	146051040	146310618	1013	64.0464	-0.176245	-13.3298	0.00505051	0.00720574	-0.07095	-544858	Amot
chr6	19370255	19569160	957	58.2709	-0.179411	-13.3226	0.00505051	0.00720574	-0.068919	0	Mir6370
chr16	71013385	71221890	963	64.8214	-0.191601	-13.3161	0.00505051	0.00720574	-0.0766532	0	4931420L22Rik
chr6	76138608	76330411	806	50.5464	-0.180187	-13.314	0.00505051	0.00720574	-0.0741545	551225	Ctnna2
chr1	144879187	145089919	873	57.5079	-0.183728	-13.3124	0.00505051	0.00720574	-0.0753251	-102751	Rgs18
chr15	24599489	24773078	976	57.676	-0.167709	-13.3083	0.00505051	0.00720574	-0.0649231	590198	Basp1
chr1	102389914	102608576	928	57.0021	-0.186949	-13.3025	0.00505051	0.00720574	-0.0701785	-1214512	Gm20268
chr2	98883230	99062592	762	46.0953	-0.185055	-13.2938	0.00505051	0.00720574	-0.0698115	-1251364	Lrrc4c
chr7	47430098	47674722	971	62.106	-0.174582	-13.286	0.00505051	0.00720574	-0.0660262	0	Mrgpra2a,Mrgpra2b,Mrgpra3
chr8	27626476	27859897	1337	75.3839	-0.166724	-13.2844	0.00505051	0.00720574	-0.0656956	-5359	Poteg
chr14	115588489	115801807	1054	59.9342	-0.164107	-13.2763	0.00505051	0.00720574	-0.0686045	0	Gpc5
chr6	10725074	10880562	685	44.898	-0.189173	-13.2691	0.00505051	0.00720574	-0.0761528	90997	AA545190
chr18	72529357	72714720	884	54.214	-0.174077	-13.2635	0.00505051	0.00720574	-0.0678921	-177287	Dcc
chrX	15511478	15735815	954	56.4571	-0.177506	-13.2628	0.00505051	0.00720574	-0.0636221	-399011	Ppp1r2-ps9
chrX	45254999	45513362	885	57.1233	-0.189489	-13.2623	0.00505051	0.00720574	-0.0755978	-162008	Prr32
chr14	39567712	39723609	726	47.2145	-0.190777	-13.2475	0.00505051	0.00720574	-0.0725563	0	1700109I08Rik
chr8	63489632	63681958	837	53.9578	-0.184157	-13.2474	0.00505051	0.00720574	-0.0751503	-132329	Spock3
chr11	10728388	11029705	1255	79.8976	-0.183897	-13.2445	0.00505051	0.00720574	-0.0726976	83517	Vwc2
chr15	16215467	16438554	1006	58.4236	-0.173406	-13.2441	0.00505051	0.00720574	-0.0693196	289201	Cdh9
chr10	33499448	33736634	1309	81.604	-0.177135	-13.2383	0.00505051	0.00720574	-0.067024	0	Clvs2,Gm15939
chr1	123363165	123613427	921	57.2071	-0.170708	-13.2287	0.00505051	0.00720574	-0.0703372	0	Dpp10
chr5	70768401	71029689	1248	76.5588	-0.175921	-13.228	0.00505051	0.00720574	-0.0714128	0	Gabra2,Gabrg1
chr2	96992265	97164843	745	45.6028	-0.176347	-13.2266	0.00505051	0.00720574	-0.0679896	0	Lrrc4c
chr15	47993380	48226465	872	57.7184	-0.190211	-13.2175	0.00505051	0.00720574	-0.0785439	0	Csmd3
chr15	29702675	29913412	1049	63.5302	-0.17845	-13.2124	0.00505051	0.00720574	-0.0707004	0	Mir3964
chr2	99274386	99422635	657	44.9603	-0.188402	-13.2074	0.00505051	0.00720574	-0.073383	-1642520	Lrrc4c
chr1	142018932	142211936	749	49.682	-0.184641	-13.2049	0.00505051	0.00720574	-0.0749864	-1361527	4930590L20Rik
chr3	6618554	6793286	839	48.1526	-0.181307	-13.1971	0.00505051	0.00720574	-0.0706124	0	1700008P02Rik
chr2	40246976	40528027	1216	81.731	-0.201786	-13.195	0.00505051	0.00720574	-0.0823392	67218	Lrp1b
chr3	62897326	63138015	1126	75.4387	-0.183882	-13.1928	0.00505051	0.00720574	-0.0736872	102521	Mme
chr3	33365973	33598694	1255	71.2908	-0.166979	-13.1865	0.00505051	0.00720574	-0.0671919	200137	Ttc14
chr5	78037349	78249114	1104	61.7548	-0.162463	-13.1834	0.00505051	0.00720574	-0.0642812	-568298	1700017L05Rik
chr4	80601037	80764616	726	43.5126	-0.176737	-13.178	0.00505051	0.00720574	-0.0728994	68506	Tyrp1
chr16	40320221	40560234	1240	75.8342	-0.172988	-13.1772	0.00505051	0.00720574	-0.0691046	0	Lsamp
chr6	132046905	132243961	800	58.9876	-0.20107	-13.1553	0.00505051	0.00720574	-0.0810479	0	Prb1a
chr7	108566232	108762647	812	50.7661	-0.186706	-13.1487	0.00505051	0.00720574	-0.074423	0	Or10a3m,Or10ab5,Or56b1b,Or5e1,Or5p78,Or5p79,Or5p80,Or5p81
chr1	17657164	17899382	1033	64.0483	-0.180281	-13.1418	0.00505051	0.00720574	-0.0700926	0	Crispld1,Gm16070
chr18	87325807	87484461	735	46.7374	-0.18884	-13.1413	0.00505051	0.00720574	-0.072164	-607324	Cbln2
chr10	6140860	6319755	877	60.2718	-0.190253	-13.1367	0.00505051	0.00720574	-0.0777436	-217459	Rgs17
chr5	54572203	54731316	699	47.7525	-0.193563	-13.1226	0.00505051	0.00720574	-0.0770247	-213460	Gm10440
chr1	129346013	129527544	816	52.0307	-0.186011	-13.1149	0.00505051	0.00720574	-0.0777021	0	Thsd7b
chr2	86174831	86326778	595	40.5648	-0.200067	-13.1146	0.00505051	0.00720574	-0.0863373	0	Or5j3,Or8j3,Or8k1,Or8k17,Or8k18,Or8k20,Or8k21,Or8k3,Or8u8
chr2	56159612	56417993	1189	68.9111	-0.154797	-13.1111	0.00505051	0.00720574	-0.0615805	366817	Mir195b
chr17	92330708	92423342	357	28.7892	-0.241247	-13.1003	0.00505051	0.00720574	-0.0947452	774674	Adcyap1
chr1	140318770	140618600	1285	78.3867	-0.181086	-13.0895	0.00505051	0.00720574	-0.0732996	0	4930590L20Rik,Kcnt2
chr17	38616512	38836857	884	54.341	-0.168259	-13.0838	0.00505051	0.00720574	-0.0662322	0	Esp31
chr4	60575460	60786076	872	54.0012	-0.177939	-13.0743	0.00505051	0.00720574	-0.0635192	0	Mup10,Mup11,Mup12,Mup2
chr1	8434528	8653288	950	59.6957	-0.181205	-13.0626	0.00505051	0.00720574	-0.0717306	0	Sntg1
chrX	39261190	39504931	928	65.0349	-0.193517	-13.0598	0.00505051	0.00720574	-0.0734486	0	Cypt15-ps
chr17	20153844	20374423	734	50.5525	-0.186166	-13.0428	0.00505051	0.00720574	-0.0765327	0	Fpr-rs6,Vmn2r105,Vmn2r106,Vmn2r107
chr5	13680506	13841505	826	50.9291	-0.179533	-13.033	0.00505051	0.00720574	-0.0716812	0	Speer3
chr16	71626619	71787319	780	44.532	-0.172498	-13.024	0.00505051	0.00720574	-0.065905	-359243	4930567J20Rik
chr15	18852582	19011347	905	53.1642	-0.171679	-13.0209	0.00505051	0.00720574	-0.0677415	0	Cdh10
chr9	33576657	33834623	1234	74.8945	-0.174293	-13.0168	0.00505051	0.00720574	-0.0672637	206745	7630403G23Rik
chrX	91356269	91586841	793	49.7377	-0.199201	-13.0148	0.00505051	0.00720574	-0.077884	0	1700084M14Rik,Mageb6b1
chrX	138531200	138730371	781	54.599	-0.204595	-13.0141	0.00505051	0.00720574	-0.0802779	0	Il1rapl2
chr14	91013397	91191381	873	49.7717	-0.16326	-13.0126	0.00505051	0.00720574	-0.0626324	-743437	4930474H20Rik
chr2	98690025	98848538	641	40.9592	-0.191335	-13.0114	0.00505051	0.00720574	-0.0729837	-1058159	Lrrc4c
chr18	18314828	18455844	563	38.5252	-0.194366	-12.9994	0.00505051	0.00720574	-0.0795993	-732837	4930545E07Rik
chr3	4591209	4734686	712	46.0496	-0.197428	-12.9857	0.00505051	0.00720574	-0.0717562	63021	1110015O18Rik
chr3	16828507	16981909	743	51.9621	-0.194026	-12.9824	0.00505051	0.00720574	-0.0795745	-611270	Ythdf3
chr3	43324754	43516607	704	48.0616	-0.202285	-12.9735	0.00505051	0.00720574	-0.0800495	-1521234	D3Ertd751e
chrX	83202191	83497395	1041	70.8248	-0.204769	-12.9718	0.00505051	0.00720574	-0.0791373	0	Dmd,Tsga8
chr7	86381100	86564879	718	47.6673	-0.195879	-12.9651	0.00505051	0.00720574	-0.0755983	0	Or14a257,Or14a258,Or14c43,Or14c44,Or14c45,Or6aa1
chr15	40683351	40879570	1059	60.1645	-0.165559	-12.9604	0.00505051	0.00720574	-0.0665425	0	Zfpm2
chr6	110367434	110505820	581	40.2073	-0.19883	-12.9597	0.00505051	0.00720574	-0.0825438	138760	Grm7
chr10	73307833	73521247	1008	61.3952	-0.173642	-12.959	0.00505051	0.00720574	-0.0724039	0	Pcdh15
chr14	115868809	116069679	982	58.6704	-0.165681	-12.9581	0.00505051	0.00720574	-0.0675665	0	Gpc5
chr15	47180608	47341712	710	43.5647	-0.185543	-12.9385	0.00505051	0.00720574	-0.0726365	238924	Csmd3
chr9	81284417	81476629	863	49.3105	-0.17065	-12.9383	0.00505051	0.00720574	-0.0701488	151661	Htr1b
chr1	94277054	94527860	1187	77.5089	-0.197073	-12.9363	0.00505051	0.00720574	-0.0770539	-223500	Pdcd1
chr12	10645835	10816195	856	54.7452	-0.18119	-12.9317	0.00505051	0.00720574	-0.0718568	-114332	Gm38407
chr18	16355969	16590174	1183	70.1774	-0.176254	-12.9216	0.00505051	0.00720574	-0.0677745	0	Cdh2
chr10	65291389	65516478	825	47.3516	-0.163494	-12.9088	0.00505051	0.00720574	-0.0637478	-170021	Gm28881
chr4	23868533	24073915	906	54.4877	-0.172018	-12.907	0.00505051	0.00720574	-0.0685127	421535	Mms22l
chr1	96894367	97103077	944	53.2487	-0.167352	-12.9029	0.00505051	0.00720574	-0.0661348	0	Panct2,Slco6b1,Slco6c1
chrY	2035599	2262238	1057	72.4792	-0.194656	-12.9006	0.00505051	0.00720574	-0.0726537	0	Zfy2
chrY	9671603	9898769	1091	70.9857	-0.185573	-12.8846	0.00505051	0.00720574	-0.0731671	-835433	Gm20815
chr19	51584347	51775588	940	56.7591	-0.168417	-12.8834	0.00505051	0.00720574	-0.0673995	487708	Ins1
chr3	4320188	4479655	713	44.5961	-0.183117	-12.8822	0.00505051	0.00720574	-0.0671564	318052	1110015O18Rik
chr13	83896992	84111753	1159	68.0143	-0.163122	-12.8751	0.00505051	0.00720574	-0.0633222	0	2810049E08Rik,Gm17750
chr15	23343952	23557690	1032	59.5265	-0.168099	-12.867	0.00505051	0.00720574	-0.0656838	0	Cdh18
chr15	48882799	49153976	1236	73.3131	-0.17343	-12.8648	0.00505051	0.00720574	-0.0682267	-89735	Csmd3
chrX	44496045	44778373	1129	72.31	-0.181846	-12.8572	0.00505051	0.00720574	-0.0708165	8196	Dcaf12l1
chr15	46235538	46360946	511	39.6638	-0.229533	-12.8347	0.00505051	0.00720574	-0.0947027	0	1700022A22Rik
chr7	12065006	12272559	836	48.4756	-0.170153	-12.8166	0.00505051	0.00720574	-0.0691325	0	Gm4224,Vmn1r78,Vmn1r79,Vmn1r80,Vmn1r81
chr2	41751231	42032252	1255	76.7609	-0.180382	-12.8064	0.00505051	0.00720574	-0.0722878	0	Lrp1b
chr5	59453661	59609124	629	38.5903	-0.173885	-12.7905	0.00505051	0.00720574	-0.0708952	353906	4933402J10Rik
chr10	102159752	102373901	1050	63.9844	-0.165368	-12.7864	0.00505051	0.00720574	-0.06797	0	Mgat4c
chrX	90569446	90838962	1153	67.6833	-0.164987	-12.7843	0.00505051	0.00720574	-0.0595419	52179	Mageb11
chr16	71291010	71482417	965	61.0837	-0.173675	-12.7808	0.00505051	0.00720574	-0.0653883	-23634	4930567J20Rik
chr3	43909025	44099870	829	52.1912	-0.181543	-12.7696	0.00505051	0.00720574	-0.0653627	1180463	2610316D01Rik
chr16	61063139	61226149	702	41.3591	-0.178746	-12.7599	0.00505051	0.00720574	-0.0695647	-456607	Epha6
chr8	96647725	96911551	1384	82.9265	-0.166337	-12.7565	0.00505051	0.00720574	-0.0670598	-758177	Got2
chr8	96938480	97087612	685	42.0502	-0.185985	-12.7494	0.00505051	0.00720574	-0.0770909	-1048932	Got2
chrX	25950727	26102036	665	47.2376	-0.209863	-12.7419	0.00505051	0.00720574	-0.0806179	0	Gm5168
chrX	49525318	49766566	1003	62.3433	-0.179009	-12.7356	0.00505051	0.00720574	-0.0677623	0	Or11q2,Or5o1
chr3	48321818	48458082	644	40.5684	-0.192921	-12.7257	0.00505051	0.00720574	-0.0760551	-294057	Gm7977
chr15	46913412	47126361	833	54.249	-0.190953	-12.7213	0.00505051	0.00720574	-0.0739339	-273354	4930548G14Rik
chr3	13487055	13765747	1256	72.2304	-0.163707	-12.7208	0.00505051	0.00720574	-0.0665945	0	Ralyl
chr16	82893788	83050625	786	45.6024	-0.177376	-12.7135	0.00505051	0.00720574	-0.0645971	-1266760	Ncam2
chr2	41591470	41745256	671	43.8079	-0.185415	-12.7083	0.00505051	0.00720574	-0.0721015	0	Lrp1b
chr8	16909956	17066987	849	50.0432	-0.169999	-12.7055	0.00505051	0.00720574	-0.0665505	0	Csmd1
chr16	69532638	69738898	844	51.0434	-0.176817	-12.7016	0.00505051	0.00720574	-0.0705408	57236	4930428D20Rik
chr6	80248512	80389880	596	40.2291	-0.193224	-12.6989	0.00505051	0.00720574	-0.0770506	0	Lrrtm4
chr1	117751380	117934482	1017	60.2346	-0.170609	-12.6893	0.00505051	0.00720574	-0.0679956	360295	Tsn
chrX	165870451	166107982	1043	64.3524	-0.171097	-12.6859	0.00505051	0.00720574	-0.0680592	61471	Gemin8
chrX	47162411	47435975	1084	73.1631	-0.193965	-12.682	0.00505051	0.00720574	-0.0767121	373392	Smarca1
chr12	39243487	39413742	733	42.2861	-0.171422	-12.6813	0.00505051	0.00720574	-0.0707117	-372803	Etv1
chr3	64278672	64443364	713	48.3115	-0.200228	-12.6744	0.00505051	0.00720574	-0.0789217	0	Vmn2r3,Vmn2r4
chr15	22129141	22253414	563	40.5587	-0.206987	-12.6729	0.00505051	0.00720574	-0.0853866	294607	Cdh18
chr14	95049038	95261899	1011	58.436	-0.172916	-12.6673	0.00505051	0.00720574	-0.0666485	618354	Ccdc202
chr4	66422037	66583386	841	53.1804	-0.202254	-12.6651	0.00505051	0.00720574	-0.0794325	-16425	Astn2
chr8	37937355	38124199	784	50.9277	-0.178425	-12.6637	0.00505051	0.00720574	-0.0737932	0	Sgcz
chr4	73405402	73606714	948	54.3669	-0.171977	-12.6627	0.00505051	0.00720574	-0.0706534	0	Msantd5f6
chr3	72205926	72419594	829	51.6149	-0.179742	-12.6617	0.00505051	0.00720574	-0.0713521	468962	Sis
chr15	26728074	26859628	864	49.1838	-0.183779	-12.6496	0.00505051	0.00720574	-0.0718984	0	Fbxl7
chr7	54529366	54825463	1263	81.9091	-0.178157	-12.647	0.00505051	0.00720574	-0.0702416	9034	Luzp2
chr14	94833024	95015150	799	51.2418	-0.191991	-12.6203	0.00505051	0.00720574	-0.075186	865103	Ccdc202
chr7	87124898	87376746	1075	72.3692	-0.189276	-12.619	0.00505051	0.00720574	-0.0717411	0	Nox4
chr4	66114446	66313868	1059	63.7133	-0.187216	-12.6097	0.00505051	0.00720574	-0.0747649	0	Astn2
chr6	68835712	69007153	807	45.678	-0.176419	-12.6077	0.00505051	0.00720574	-0.0682036	319690	Rprl1
chr6	45585627	45791125	763	42.6067	-0.168934	-12.591	0.00505051	0.00720574	-0.0669506	0	Cntnap2
chr6	19151137	19308973	657	43.2889	-0.190431	-12.5898	0.00505051	0.00720574	-0.0774885	0	4930524B17Rik
chr6	105918748	106101611	792	47.8343	-0.159439	-12.5871	0.00505051	0.00720574	-0.0659228	0	Cntn4
chr9	9703753	9861143	743	49.0666	-0.183357	-12.5851	0.00505051	0.00720574	-0.0743937	0	Cntn5
chr6	107318297	107509977	899	53.7587	-0.167052	-12.5843	0.00505051	0.00720574	-0.0693468	18790	Lrrn1
chr3	47816129	47950443	593	38.9523	-0.195866	-12.5773	0.00505051	0.00720574	-0.079578	75569	Gm7977
chr12	101463981	101671034	888	52.6462	-0.17693	-12.5722	0.00505051	0.00720574	-0.0689995	0	Catsperb,Tc2n
chr5	47311633	47605669	1239	79.1231	-0.190259	-12.5697	0.00505051	0.00720574	-0.0787484	376468	Slit2
chrX	81842753	82023535	750	50.747	-0.193071	-12.5619	0.00505051	0.00720574	-0.0747919	-383631	Srsf8
chr1	108698357	108835991	608	35.7383	-0.178896	-12.5601	0.00505051	0.00720574	-0.0705591	-669820	D830032E09Rik
chr7	39956749	40118878	1001	59.045	-0.165734	-12.5518	0.00505051	0.00720574	-0.0655028	-416129	Zfp619
chr4	23669499	23839543	745	44.0704	-0.173144	-12.546	0.00505051	0.00720574	-0.0708823	655907	Mms22l
chr4	27140344	27317889	781	46.8835	-0.177014	-12.54	0.00505051	0.00720574	-0.0718764	-433894	4930548K13Rik
chr3	22994392	23164095	743	43.7143	-0.169073	-12.5339	0.00505051	0.00720574	-0.0676277	634006	Naaladl2
chr8	67188956	67345457	748	46.8319	-0.190267	-12.5319	0.00505051	0.00720574	-0.0752047	144300	Nat1
chr10	47467493	47592342	548	40.293	-0.211387	-12.5316	0.00505051	0.00720574	-0.0820174	1502490	Grik2
chr17	55149476	55295866	680	41.4994	-0.175499	-12.5311	0.00505051	0.00720574	-0.0692536	148515	St6gal2
chr9	19229842	19381964	637	39.1785	-0.184114	-12.5147	0.00505051	0.00720574	-0.0742263	0	Or7g25,Or7g27,Or7g28,Or7g29
chr5	27449261	27613426	792	53.016	-0.184704	-12.5127	0.00505051	0.00720574	-0.0764618	0	Dpp6,Speer4b
chrX	80241657	80381192	601	42.7594	-0.208718	-12.5101	0.00505051	0.00720574	-0.0761145	-569221	Mageb16
chr7	42547316	42632878	511	29.369	-0.182653	-12.5055	0.00505051	0.00720574	-0.0672458	0	Zfp976,Zfp977
chrY	6277848	6523181	1064	67.1028	-0.17106	-12.4984	0.00505051	0.00720574	-0.0698823	643912	Gm20826
chr10	65049029	65243455	795	47.9201	-0.166529	-12.4884	0.00505051	0.00720574	-0.068678	0	Gm28881
chr10	113422867	113557496	658	38.1872	-0.170865	-12.4869	0.00505051	0.00720574	-0.0670393	-492871	Atxn7l3b
chr2	149236798	149407588	801	46.4952	-0.175491	-12.4722	0.00505051	0.00720574	-0.0674739	0	Cst5
chr6	103862086	103995842	637	40.6524	-0.18591	-12.4686	0.00505051	0.00720574	-0.0786655	0	Gm21054
chr1	11794017	11936122	694	45.2025	-0.197756	-12.4509	0.00505051	0.00720574	-0.078088	0	A830018L16Rik
chrY	8724820	8988847	1032	70.3746	-0.18924	-12.448	0.00505051	0.00720574	-0.0776741	0	Gm20815
chr8	39683733	39824273	639	41.9315	-0.189696	-12.4437	0.00505051	0.00720574	-0.0761634	-40059	Msr1
chr15	14490672	14648202	674	43.8955	-0.189669	-12.4314	0.00505051	0.00720574	-0.0763643	-1315996	Cdh6
chr3	56693578	56892488	824	52.8377	-0.178024	-12.4249	0.00505051	0.00720574	-0.0727611	393122	Tm4sf1
chr4	39081759	39282610	844	56.7219	-0.195138	-12.4228	0.00505051	0.00720574	-0.0771314	166684	1700009N14Rik
chr18	17686426	17843528	648	43.3797	-0.182085	-12.4186	0.00505051	0.00720574	-0.0751508	-104435	4930545E07Rik
chr1	56563891	56714437	845	51.0962	-0.172977	-12.4094	0.00505051	0.00720574	-0.0697581	0	Hsfy2
chr1	31306675	31456018	733	42.2808	-0.167961	-12.4071	0.00505051	0.00720574	-0.0669725	-82187	Dnaaf6rt
chr7	77552346	77751227	797	50.6704	-0.173244	-12.4001	0.00505051	0.00720574	-0.0721151	424731	Ntrk3
chrX	138937770	139162243	1148	70.0658	-0.176149	-12.3994	0.00505051	0.00720574	-0.0688926	0	4930513O06Rik,Nrk,Serpina7
chr16	61400323	61580060	656	44.6251	-0.194781	-12.397	0.00505051	0.00720574	-0.0789703	-793791	Epha6
chr17	52821268	52969076	704	46.1069	-0.183256	-12.3931	0.00505051	0.00720574	-0.0741364	0	Kcnh8
chr8	50998657	51120234	604	35.1373	-0.180972	-12.3731	0.00505051	0.00720574	-0.0680309	-582369	Gm2516
chr4	14061348	14303203	1286	78.9429	-0.174065	-12.3719	0.00505051	0.00720574	-0.0689523	-167499	Runx1t1
chr1	26033688	26207085	654	41.4125	-0.188396	-12.3701	0.00505051	0.00720574	-0.0777389	-202980	Adgrb3
chr12	66670857	66834927	748	40.8186	-0.157329	-12.3616	0.00505051	0.00720574	-0.0662981	0	Mdga2
chr10	55090883	55235644	617	35.4041	-0.166947	-12.3595	0.00505051	0.00720574	-0.0703268	778648	Tbc1d32
chr6	27160298	27495887	1409	89.0061	-0.187699	-12.3555	0.00505051	0.00720574	-0.0758734	0	Grm8
chr6	69158681	69297929	633	37.8691	-0.173944	-12.348	0.00505051	0.00720574	-0.0712541	28914	Rprl1
chr12	45212272	45419199	920	61.2657	-0.185056	-12.3459	0.00505051	0.00720574	-0.0727577	-136562	Stxbp6
chr11	38595830	38749753	732	45.0801	-0.172359	-12.3426	0.00505051	0.00720574	-0.0711556	-74816	Gm12130
chr19	18095240	18226967	700	44.6307	-0.18986	-12.3257	0.00505051	0.00720574	-0.0743709	-256607	Pcsk5
chrX	90845586	91004723	621	44.4774	-0.201356	-12.3128	0.00505051	0.00720574	-0.0762164	0	Mageb11
chr10	73640523	73770335	648	42.3927	-0.185852	-12.3024	0.00505051	0.00720574	-0.0681542	0	Pcdh15
chr6	80460463	80628307	756	46.8195	-0.176782	-12.2977	0.00505051	0.00720574	-0.0725103	0	Lrrtm4
chrY	41219687	41517332	883	59.2742	-0.201964	-12.2952	0.00505051	0.00720574	-0.077324	1413418	Gm20871
chr12	64431002	64605078	759	48.9864	-0.182212	-12.2633	0.00505051	0.00720574	-0.0759505	0	Fscb
chr5	40485333	40676858	823	53.538	-0.19096	-12.2594	0.00505051	0.00720574	-0.0717552	-728857	Hs3st1
chr13	10483059	10669534	897	52.7509	-0.167486	-12.2585	0.00505051	0.00720574	-0.0728112	-121211	Chrm3
chr5	18654650	18812529	796	45.6381	-0.164403	-12.2584	0.00505051	0.00720574	-0.0623749	-293294	Gnai1
chrX	40955601	41173762	865	58.954	-0.193154	-12.257	0.00505051	0.00720574	-0.0728731	226091	Gria3
chr6	104843532	105021654	824	51.7611	-0.184121	-12.2507	0.00505051	0.00720574	-0.0769643	0	Cntn6
chr1	110731773	110897471	658	38.4381	-0.185206	-12.2431	0.00505051	0.00720574	-0.073996	0	Cdh19
chr10	72126009	72276661	731	46.679	-0.183167	-12.2409	0.00505051	0.00720574	-0.0735479	-144374	1700049L16Rik
chr5	61122132	61266544	628	39.6604	-0.189806	-12.2127	0.00505051	0.00720574	-0.0768737	541271	G6pd2
chrX	110530548	110701851	590	41.1211	-0.20961	-12.2123	0.00505051	0.00720574	-0.0831373	111428	Pou3f4
chr15	17865992	18034305	751	47.7818	-0.191237	-12.21	0.00505051	0.00720574	-0.0730191	43783	4921515E04Rik
chrX	82458352	82636688	729	53.0969	-0.222791	-12.2017	0.00505051	0.00720574	-0.0832414	311181	Dmd
chr4	39414662	39595345	851	48.5179	-0.179995	-12.1982	0.00505051	0.00720574	-0.0734596	0	1700009N14Rik
chr7	76858252	77137364	1179	67.6972	-0.157273	-12.1792	0.00505051	0.00720574	-0.0643696	0	Agbl1
chr14	111436741	111606141	839	50.0858	-0.164004	-12.1787	0.00505051	0.00720574	-0.0636945	67955	Slitrk5
chr14	42053557	42283008	1078	62.4841	-0.156946	-12.1776	0.00505051	0.00720574	-0.0563648	0	1700091H14Rik,Gm17026
chr4	91430374	91576592	747	44.4964	-0.176079	-12.1662	0.00505051	0.00720574	-0.0702008	-29389	Elavl2
chrX	122466509	122666105	659	44.6883	-0.198089	-12.1636	0.00505051	0.00720574	-0.0783759	-68107	Nap1l3
chr15	15510110	15749948	1065	59.0997	-0.164263	-12.1466	0.00505051	0.00720574	-0.0666286	977807	Cdh9
chr7	11616900	11792389	767	51.0849	-0.19157	-12.1339	0.00505051	0.00720574	-0.0774086	0	Vmn1r72,Vmn1r73
chr6	111578549	111756087	842	49.9337	-0.183054	-12.1297	0.00505051	0.00720574	-0.0712628	-11119	Grm7
chr2	53400805	53571828	817	47.3663	-0.16909	-12.1252	0.00505051	0.00720574	-0.0680844	-181385	Arl6ip6
chr11	10244184	10423393	838	56.4704	-0.188823	-12.1198	0.00505051	0.00720574	-0.0753876	-559725	Abca13
chr6	81071543	81217582	609	39.7145	-0.178404	-12.1185	0.00505051	0.00720574	-0.0740509	-261200	Lrrtm4
chr17	90121869	90296892	880	51.7286	-0.177116	-12.0945	0.00505051	0.00720574	-0.0721139	0	Nrxn1
chrX	86264247	86456092	1005	60.1262	-0.184836	-12.0818	0.00505051	0.00720574	-0.0674492	0	Mageb4
chr1	104031371	104205027	734	42.0798	-0.16322	-12.0807	0.00505051	0.00720574	-0.0647637	562501	Cdh20
chr6	110825764	110993133	640	42.4142	-0.187692	-12.0806	0.00505051	0.00720574	-0.0795525	0	Grm7
chr17	39498494	39676655	677	46.7617	-0.193922	-12.0614	0.00505051	0.00720574	-0.0774818	0	Esp15,Esp16
chr5	9485347	9699087	1086	66.9311	-0.175432	-12.052	0.00505051	0.00720574	-0.0703692	0	Grm3
chr13	26527985	26672853	646	44.106	-0.214793	-12.05	0.00505051	0.00720574	-0.0841718	95319	Hdgfl1
chr14	108362232	108509003	597	41.0887	-0.186342	-12.0488	0.00505051	0.00720574	-0.0769971	399796	Slitrk1
chr13	79379035	79542884	673	45.8472	-0.189774	-12.0483	0.00505051	0.00720574	-0.0770281	-1142271	A830082K12Rik
chr9	33987415	34139227	710	47.7581	-0.184911	-12.0426	0.00505051	0.00720574	-0.0753956	0	7630403G23Rik
chr18	29768923	29905632	664	43.9994	-0.192255	-12.0407	0.00505051	0.00720574	-0.0789903	-271353	4930578E11Rik
chr2	62780392	63106112	1517	89.5313	-0.163881	-12.0403	0.00505051	0.00720574	-0.0662039	0	Kcnh7
chr3	74659714	74812289	641	41.2361	-0.185184	-12.0317	0.00505051	0.00720574	-0.0746937	225600	Zbbx
chr10	55351224	55536644	672	44.2403	-0.194072	-12.0254	0.00505051	0.00720574	-0.079386	477648	Tbc1d32
chr5	6105454	6202843	488	34.884	-0.198139	-12.0253	0.00505051	0.00720574	-0.0753159	-355127	Steap1
chr15	17425248	17557901	555	37.7493	-0.186916	-12.0242	0.00505051	0.00720574	-0.0777882	520187	4921515E04Rik
chr4	28582655	28709225	633	37.3937	-0.176891	-12.0051	0.00505051	0.00720574	-0.067837	102905	Epha7
chr12	44616484	44765491	886	52.0903	-0.170622	-12.0018	0.00505051	0.00720574	-0.0635841	-14320	Nrcam
chrY	6817219	7055568	1100	74.0059	-0.175811	-12.0006	0.00505051	0.00720574	-0.0671467	111525	Gm20826
chr4	35555628	35695240	738	43.2915	-0.164688	-12.0001	0.00505051	0.00720574	-0.0610371	11406	Lingo2
chr8	16112326	16245783	773	44.6704	-0.171128	-11.9953	0.00505051	0.00720574	-0.0671572	0	Csmd1,Mir3106
chr14	111014217	111126246	537	34.9585	-0.197779	-11.9921	0.00505051	0.00720574	-0.0753091	-258067	Slitrk6
chr4	78543604	78711219	757	45.5469	-0.178444	-11.9912	0.00505051	0.00720574	-0.0647652	-330642	Ptprd
chr14	37722068	37851753	545	37.1061	-0.193059	-11.9896	0.00505051	0.00720574	-0.0715291	517198	Nrg3
chr10	35330118	35465988	484	32.841	-0.196195	-11.9814	0.00505051	0.00720574	-0.0749489	-718640	Frk
chr8	17073095	17238501	720	48.0784	-0.18913	-11.9775	0.00505051	0.00720574	-0.0761376	0	Csmd1
chr3	124344996	124515609	880	53.9655	-0.17635	-11.9774	0.00505051	0.00720574	-0.0719329	0	1700006A11Rik
chr14	15057955	15269078	929	53.8292	-0.165855	-11.9764	0.00505051	0.00720574	-0.0668041	-45696	Nek10
chr7	103496413	103613600	555	31.39	-0.190863	-11.975	0.00505051	0.00720574	-0.0760021	0	Or51aa2,Or51aa5,Or51ab3,Or51ac3,Or51ag1,Or51ah3,Or51v14,Or52z12,Or52z13,Or52z14
chr18	29502003	29736058	1158	69.2056	-0.172979	-11.9746	0.00505051	0.00720574	-0.0722597	-4433	4930578E11Rik
chr2	63527956	63687590	846	50.4604	-0.164782	-11.9667	0.00505051	0.00720574	-0.0633956	283916	Fign
chr9	19072606	19211723	647	43.8136	-0.189431	-11.9631	0.00505051	0.00720574	-0.0739652	0	Or7g21,Or7g22
chr4	77740386	77937653	728	47.2706	-0.182739	-11.9618	0.00505051	0.00720574	-0.0762267	0	Ptprd
chr3	4042304	4145515	512	37.5415	-0.207833	-11.949	0.00505051	0.00720574	-0.0831688	-384052	Hnf4g
chr3	155222891	155443205	960	58.3876	-0.176314	-11.9486	0.00505051	0.00720574	-0.0720113	-28411	Lrriq3
chr12	38216816	38331975	477	34.273	-0.195835	-11.9453	0.00505051	0.00720574	-0.0812729	0	Dgkb
chrX	90422651	90547776	437	34.3221	-0.229021	-11.934	0.00505051	0.00720574	-0.0862172	343365	Mageb11
chrX	49806072	49978486	683	46.9483	-0.209276	-11.9331	0.00505051	0.00720574	-0.077656	0	Or11n2
chr5	105093527	105273121	908	49.5732	-0.165321	-11.9306	0.00505051	0.00720574	-0.0636461	0	Gbp10,Gbp4,Gbp6,Gbp8,Gbp9
chr15	49347427	49513675	700	41.5557	-0.167356	-11.9305	0.00505051	0.00720574	-0.0653236	-554363	Csmd3
chr3	20370342	20482536	534	33.7333	-0.187674	-11.9244	0.00505051	0.00720574	-0.0731433	-2164	Agtr1b
chr2	87549599	87703727	674	40.3827	-0.183515	-11.922	0.00505051	0.00720574	-0.0703037	0	Or10ag59,Or10ag60,Or5w1,Or5w11,Or5w12,Or5w13,Or5w1b,Or8w1
chr13	9921298	10057110	749	43.6292	-0.16985	-11.9219	0.00505051	0.00720574	-0.0693207	0	Chrm3
chr11	40137724	40345356	1065	60.8864	-0.165325	-11.9201	0.00505051	0.00720574	-0.0661537	333957	Mat2b
chr11	56670656	56912091	1280	74.6887	-0.163477	-11.9162	0.00505051	0.00720574	-0.064527	98295	Gria1
chr10	32267846	32382688	437	26.8625	-0.180779	-11.8944	0.00505051	0.00720574	-0.0727881	0	Nkain2
chr7	60043964	60209067	682	44.4385	-0.17104	-11.8903	0.00505051	0.00720574	-0.0626962	0	Snrpn
chr10	46592095	46784259	831	48.4747	-0.174429	-11.8851	0.00505051	0.00720574	-0.0710012	-739612	D030045P18Rik
chr1	21698760	21803461	473	30.744	-0.195458	-11.8776	0.00505051	0.00720574	-0.0789796	0	Kcnq5
chr5	26540138	26694342	690	44.0306	-0.178561	-11.8775	0.00505051	0.00720574	-0.0716654	-45823	4930584F24Rik
chr15	16861657	16998638	646	40.4014	-0.183442	-11.8743	0.00505051	0.00720574	-0.0728662	-4363	Cdh9
chrX	84182274	84346941	621	41.0364	-0.18705	-11.8453	0.00505051	0.00720574	-0.0737211	0	Dmd
chr1	28916917	29110176	720	43.1812	-0.186299	-11.8433	0.00505051	0.00720574	-0.0730913	-135664	Spata31e5
chr10	72884237	73003251	646	37.1319	-0.164091	-11.8422	0.00505051	0.00720574	-0.0664081	0	A330049N07Rik
chr3	76601991	76800054	855	52.3509	-0.173301	-11.8395	0.00505051	0.00720574	-0.0702981	0	Fstl5
chr7	78113320	78326127	1094	66.4089	-0.168716	-11.8234	0.00505051	0.00720574	-0.0694523	0	Ntrk3
chr2	7818576	7955761	600	40.0906	-0.184242	-11.8213	0.00505051	0.00720574	-0.0781995	-308012	Celf2
chr5	59139393	59228745	443	29.9092	-0.212373	-11.8166	0.00505051	0.00720574	-0.074795	-685393	4930459L07Rik
chr14	37892710	38008337	486	35.6336	-0.202749	-11.8029	0.00505051	0.00720574	-0.082366	360614	Nrg3
chr8	37480591	37613819	667	38.7363	-0.171878	-11.8024	0.00505051	0.00720574	-0.0646639	0	Sgcz
chr4	51331521	51476597	599	34.7894	-0.1807	-11.8013	0.00505051	0.00720574	-0.0736008	-80699	Cylc2
chrY	6565589	6735132	750	54.0304	-0.215911	-11.7927	0.00505051	0.00720574	-0.0859576	431961	Gm20826
chr7	103650009	103799917	687	42.997	-0.174674	-11.7814	0.00505051	0.00720574	-0.0706397	0	Or51b6b,Or51l4,Or51v8,Or52a20,Or52a24,Or52a5,Or52a5b,Or52ae9,Or52z1
chr12	5819625	5968446	755	50.7716	-0.193144	-11.7762	0.00505051	0.00720574	-0.078358	-402794	2810032G03Rik
chr10	46392674	46526323	505	33.342	-0.191333	-11.7739	0.00505051	0.00720574	-0.0783998	-540191	D030045P18Rik
chr5	6648153	6861335	1047	59.8479	-0.166029	-11.7688	0.00505051	0.00720574	-0.0668419	0	Zfp804b
chr16	63308852	63440030	701	39.717	-0.168219	-11.7682	0.00505051	0.00720574	-0.0676499	103503	Epha3
chrX	91642296	91804019	512	37.6078	-0.219642	-11.7673	0.00505051	0.00720574	-0.0849918	0	Mageb5
chr15	44001971	44138516	634	40.0201	-0.172294	-11.764	0.00505051	0.00720574	-0.0686117	56618	Trhr
chr10	65723126	65918131	885	51.2964	-0.165676	-11.7432	0.00505051	0.00720574	-0.0663187	0	Gm30853
chr2	36926819	37108266	769	45.0233	-0.166343	-11.7403	0.00505051	0.00720574	-0.0684646	0	Or12k5,Or12k7,Or12k8,Or1ak2,Or1b1,Or1l8,Or1q1
chr5	55509591	55642139	497	31.4696	-0.193527	-11.7362	0.00505051	0.00720574	-0.0803035	-1150848	Gm10440
chr12	95900445	96024546	606	35.7096	-0.170438	-11.7346	0.00505051	0.00720574	-0.0647031	22220	1700019M22Rik
chr18	22020844	22239813	1057	68.0308	-0.176711	-11.7193	0.00505051	0.00720574	-0.0720769	0	Ccdc178
chr3	78547310	78739458	1027	59.523	-0.164989	-11.7099	0.00505051	0.00720574	-0.0627857	323057	Rapgef2
chr5	68509781	68640552	628	40.6345	-0.189834	-11.7069	0.00505051	0.00720574	-0.0753675	-343183	Grxcr1
chr4	73657131	73768676	529	31.6236	-0.194464	-11.7052	0.00505051	0.00720574	-0.0743316	0	Gm38423,Msantd5f1,Msantd5f3,Msantd5f5,Rasef
chr4	16757754	16921710	769	45.9807	-0.170406	-11.6975	0.00505051	0.00720574	-0.068124	-491329	A530072M11Rik
chr8	96474206	96610274	745	46.9735	-0.175621	-11.6972	0.00505051	0.00720574	-0.0707699	-584658	Got2
chr2	55497948	55713564	893	57.6342	-0.180493	-11.6957	0.00505051	0.00720574	-0.0716914	0	Kcnj3
chr4	39763705	39857704	527	31.276	-0.184282	-11.6909	0.00505051	0.00720574	-0.070521	284376	Aco1
chr2	87733056	87857861	582	33.4433	-0.178809	-11.6788	0.00505051	0.00720574	-0.0681017	0	Or12e10,Or12e13,Or5i1,Or5w15,Or5w16,Or5w17,Or5w18,Or5w8
chr1	100375406	100512062	476	35.884	-0.211699	-11.6769	0.00505051	0.00720574	-0.0865692	0	Cntnap5b
chr1	149308812	149494165	804	45.9457	-0.170438	-11.6732	0.00505051	0.00720574	-0.0650567	335452	Pla2g4a
chr11	92191110	92360989	679	43.7859	-0.194349	-11.6715	0.00505051	0.00720574	-0.0789674	-612551	Kif2b
chr8	59139477	59366298	855	55.2691	-0.189538	-11.6711	0.00505051	0.00720574	-0.0741176	-224979	BC030500
chr3	42266793	42409931	603	37.2017	-0.175131	-11.6642	0.00505051	0.00720574	-0.0697524	-463273	D3Ertd751e
chr12	15192169	15368226	806	47.6229	-0.16317	-11.6493	0.00505051	0.00720574	-0.0684153	-139570	4930448C13Rik
chr15	33152588	33385414	923	59.6617	-0.185425	-11.6467	0.00505051	0.00720574	-0.0742435	0	Cpq
chr12	92922216	93049725	520	38.6837	-0.209366	-11.6461	0.00505051	0.00720574	-0.0857268	366732	4930559C10Rik
chr7	106260472	106367921	539	33.4173	-0.188267	-11.6421	0.00505051	0.00720574	-0.0755832	0	Gvin-ps5
chr3	10905498	11005077	421	30.877	-0.219688	-11.6343	0.00505051	0.00720574	-0.0907946	-464395	Snx16
chr7	62092837	62200818	603	34.159	-0.168832	-11.6319	0.00505051	0.00720574	-0.0611867	-6526	Mir344i
chr1	100894455	101065582	687	45.7093	-0.190323	-11.6295	0.00505051	0.00720574	-0.0728172	89226	Gm20268
chr3	6390868	6603319	923	51.9419	-0.161577	-11.6214	0.00505051	0.00720574	-0.0658466	12058	1700008P02Rik
chr12	96150768	96289231	629	39.9244	-0.187618	-11.6172	0.00505051	0.00720574	-0.0738757	-102647	1700019M22Rik
chr12	94071006	94265851	934	59.047	-0.187374	-11.6153	0.00505051	0.00720574	-0.0746158	-143342	Mir8099-1
chr3	63359469	63528855	780	55.7158	-0.192959	-11.6082	0.00505051	0.00720574	-0.0791534	0	Gm34240,Mme,Strit1
chr10	101061965	101217482	601	38.2735	-0.183185	-11.6076	0.00505051	0.00720574	-0.0771306	-319329	Gm35722
chrY	4866900	5076715	947	57.3675	-0.176473	-11.5991	0.00505051	0.00720574	-0.0683762	-1083433	Rbmyf9
chr17	53031562	53168119	710	46.512	-0.180745	-11.5975	0.00505051	0.00720574	-0.0681064	-52168	Kcnh8
chr17	19449653	19591133	528	34.8882	-0.187159	-11.5934	0.00505051	0.00720574	-0.079883	0	Vmn2r100,Vmn2r101
chr15	21949104	22107251	792	47.2053	-0.190312	-11.5885	0.00505051	0.00720574	-0.0735815	-359371	Cdh12
chr1	108399195	108650086	1062	62.4539	-0.167764	-11.5838	0.00505051	0.00720574	-0.0639512	-370658	D830032E09Rik
chr17	91694647	91817283	496	34.5826	-0.195905	-11.5834	0.00505051	0.00720574	-0.0802373	-600575	Nrxn1
chrX	16247619	16381025	567	36.5011	-0.19514	-11.577	0.00505051	0.00720574	-0.0724585	140843	Cypt1
chr3	3496089	3668055	673	51.226	-0.205701	-11.5754	0.00505051	0.00720574	-0.0854732	0	Hnf4g
chr15	69120496	69254660	636	41.6519	-0.203779	-11.5712	0.00505051	0.00720574	-0.0790067	14872	4930504C09Rik
chr14	116464437	116642074	1055	58.4631	-0.153039	-11.5692	0.00505051	0.00720574	-0.0553119	0	Gpc5
chr15	71019375	71209720	749	47.4453	-0.175263	-11.5667	0.00505051	0.00720574	-0.0705507	221888	Fam135b
chr3	151019032	151182504	790	49.8565	-0.180788	-11.5664	0.00505051	0.00720574	-0.0751416	0	Mir3963
chr15	20025370	20152107	551	34.5989	-0.187741	-11.5578	0.00505051	0.00720574	-0.076396	513106	Acot10
chr7	52144756	52310495	765	52.9055	-0.19284	-11.5578	0.00505051	0.00720574	-0.0773288	-128027	Ccdc179
chr7	106415543	106537493	508	36.5206	-0.20391	-11.5564	0.00505051	0.00720574	-0.0765404	-83854	Gvin-ps5
chr4	66622263	66737870	604	39.2584	-0.200277	-11.5537	0.00505051	0.00720574	-0.0724674	88713	Tlr4
chr7	103155883	103267808	529	34.6476	-0.200602	-11.5513	0.00505051	0.00720574	-0.0780664	0	Or52e2,Or52e3,Or52j3,Or52s1,Or52s1b,Usp17ld
chr10	55657599	55793290	722	41.3434	-0.17907	-11.5391	0.00505051	0.00720574	-0.0696839	221002	Tbc1d32
chr8	18123476	18241905	610	38.3769	-0.183666	-11.5302	0.00505051	0.00720574	-0.0742834	352225	Mcph1
chr5	44952991	45078592	618	43.2723	-0.202349	-11.5277	0.00505051	0.00720574	-0.0808259	0	4930431F12Rik,D5Ertd615e
chr3	113863986	114008569	719	40.3466	-0.172815	-11.5236	0.00505051	0.00720574	-0.067981	20970	Col11a1
chr4	79430517	79555209	552	32.0423	-0.189919	-11.5235	0.00505051	0.00720574	-0.0700195	-1217555	Ptprd
chr12	57978057	58182373	1029	58.7717	-0.166165	-11.5175	0.00505051	0.00720574	-0.0635364	28398	Sstr1
chr6	64175656	64324096	698	44.0125	-0.187941	-11.5118	0.00505051	0.00720574	-0.0761641	0	Grid2
chr8	74599656	74766539	787	49.0448	-0.179874	-11.5063	0.00505051	0.00720574	-0.0709959	105633	Isx
chr7	103316175	103446219	566	35.4904	-0.190491	-11.5042	0.00505051	0.00720574	-0.0739235	0	Or52ab2,Or52ab4,Or52ab7,Or52ad1,Or52e19b,Or52s19,Or52s6,Usp17lc
chrX	82811592	83061331	1046	67.5276	-0.189348	-11.5021	0.00505051	0.00720574	-0.0669859	0	Dmd
chr1	29735244	29908081	691	42.4473	-0.173436	-11.4986	0.00505051	0.00720574	-0.0663839	-313432	Mir6342
chrX	56007313	56140714	729	45.2147	-0.186118	-11.4983	0.00505051	0.00720574	-0.0687438	0	3830403N18Rik
chrX	158634249	158840619	929	59.2029	-0.184239	-11.4943	0.00505051	0.00720574	-0.0719516	368687	Rps6ka3
chr14	88854200	88980767	646	35.4592	-0.165161	-11.4921	0.00505051	0.00720574	-0.0621703	-381803	Pcdh20
chr15	17594931	17679871	342	24.6298	-0.202761	-11.4888	0.00505051	0.00720574	-0.0835464	398217	4921515E04Rik
chr1	50020880	50139867	456	27.7763	-0.183733	-11.4878	0.00505051	0.00720574	-0.0732204	-680237	C230029F24Rik
chr9	81668666	81833904	661	39.778	-0.174962	-11.4777	0.00505051	0.00720574	-0.0704743	-23310	D430036J16Rik
chr1	109159070	109307095	590	34.7028	-0.173731	-11.4763	0.00505051	0.00720574	-0.0722042	674335	Cdh7
chr14	124425127	124647577	722	47.1117	-0.178115	-11.4751	0.00505051	0.00720574	-0.0712263	0	Fgf14
chr3	124601985	124728418	543	37.5687	-0.19053	-11.4741	0.00505051	0.00720574	-0.0826754	-19883	1700003H04Rik
chr8	98041178	98175885	607	36.2297	-0.172828	-11.4699	0.00505051	0.00720574	-0.0697247	835000	Gm15679
chr4	76040491	76125620	433	30.6339	-0.224378	-11.4583	0.00505051	0.00720574	-0.0860873	0	Ptprd
chr12	93212446	93357025	647	41.4379	-0.192981	-11.4573	0.00505051	0.00720574	-0.0708024	59432	4930559C10Rik
chr2	97482523	97667187	738	42.3133	-0.163076	-11.4526	0.00505051	0.00720574	-0.0657812	0	Lrrc4c
chr1	103584559	103755223	720	43.4484	-0.176169	-11.4505	0.00505051	0.00720574	-0.0671179	1012305	Cdh20
chr1	174312420	174430696	692	41.2712	-0.175352	-11.4435	0.00505051	0.00720574	-0.0632164	0	Mptx1,Or10x1,Or10x4,Or6p1
chr18	30547109	30704178	797	48.322	-0.174527	-11.4386	0.00505051	0.00720574	-0.0713031	-198783	Pik3c3
chr6	23979767	24091096	587	36.8286	-0.182252	-11.435	0.00505051	0.00720574	-0.0716089	0	Slc13a1
chr3	75173029	75332323	708	41.3325	-0.171279	-11.4317	0.00505051	0.00720574	-0.0687414	0	Serpini2,Wdr49
chr18	26856580	26971596	459	35.0645	-0.203667	-11.4297	0.00505051	0.00720574	-0.0869319	-1101422	Celf4
chr10	38320158	38509696	742	41.0712	-0.166569	-11.4277	0.00505051	0.00720574	-0.0651702	-138055	4930591E09Rik
chrX	64556629	64677940	486	34.5675	-0.207915	-11.4265	0.00505051	0.00720574	-0.0786941	-278632	Slitrk4
chrY	9941432	10154264	795	55.5802	-0.194359	-11.4264	0.00505051	0.00720574	-0.0791431	1042897	Gm20822
chr15	15344851	15477798	531	36.7071	-0.200856	-11.4192	0.00505051	0.00720574	-0.0806425	1249957	Cdh9
chr1	129900155	130146720	1075	65.8924	-0.181394	-11.4174	0.00505051	0.00720574	-0.0735681	0	Thsd7b
chr3	62752682	62873225	497	32.7062	-0.189303	-11.4096	0.00505051	0.00720574	-0.0785326	-146541	Gpr149
chr1	18132676	18370013	1066	61.9352	-0.172755	-11.4075	0.00505051	0.00720574	-0.0682305	0	Crisp4,Defb18,Defb41,Defb44-ps
chr9	18553218	18688142	443	29.7648	-0.20241	-11.4037	0.00505051	0.00720574	-0.0846631	66410	Or1m1
chr7	77789176	77964527	754	43.1885	-0.167034	-11.4033	0.00505051	0.00720574	-0.0682506	211431	Ntrk3
chr6	20175310	20301650	553	30.6283	-0.174716	-11.3996	0.00505051	0.00720574	-0.0690434	-619649	Mir6370
chr12	49216450	49341994	653	35.8927	-0.172668	-11.3994	0.00505051	0.00720574	-0.0635102	39665	Foxg1
chr10	54915037	55071339	692	39.852	-0.166721	-11.3968	0.00505051	0.00720574	-0.0700093	-833756	Gm16998
chr16	40072287	40213424	586	37.252	-0.180606	-11.3897	0.00505051	0.00720574	-0.0781059	0	Lsamp
chr12	62010343	62130429	593	40.4081	-0.196073	-11.3896	0.00505051	0.00720574	-0.071509	-152215	Lrfn5
chr8	16358330	16469321	627	37.1941	-0.172568	-11.3886	0.00505051	0.00720574	-0.0695067	0	Csmd1
chr10	32505589	32629512	531	34.7411	-0.19615	-11.3874	0.00505051	0.00720574	-0.076175	0	Nkain2
chr17	41738964	41884809	709	44.8305	-0.189481	-11.3822	0.00505051	0.00720574	-0.0742234	430137	Ptchd4
chr18	19254906	19364497	532	30.3855	-0.178818	-11.3809	0.00505051	0.00720574	-0.0700553	596432	Dsc3
chr13	85625932	85837782	889	51.1225	-0.165515	-11.3727	0.00505051	0.00720574	-0.0669018	206926	Cox7c
chr6	67973333	68114722	663	43.173	-0.185569	-11.3717	0.00505051	0.00720574	-0.0767835	-405886	4930515G16Rik
chr6	26967910	27109575	561	35.6236	-0.194735	-11.3692	0.00505051	0.00720574	-0.0803542	165543	Grm8
chr18	85409654	85546279	681	42.3658	-0.177852	-11.367	0.00505051	0.00720574	-0.0713111	-427981	Fbxo15
chr17	93234767	93477856	913	54.5993	-0.170597	-11.3669	0.00505051	0.00720574	-0.069948	-28030	Adcyap1
chr17	82004933	82163581	735	43.8795	-0.178313	-11.3586	0.00505051	0.00720574	-0.0684083	-265555	Slc8a1
chrX	145844573	146008713	605	39.0935	-0.189805	-11.3582	0.00505051	0.00720574	-0.0730654	-338391	Amot
chr3	155999985	156226241	1027	66.862	-0.181703	-11.358	0.00505051	0.00720574	-0.0725715	0	9330178D15Rik
chr9	4519494	4763505	948	57.2166	-0.169523	-11.3532	0.00505051	0.00720574	-0.0726008	0	Gria4
chr13	105813225	105960308	529	34.4075	-0.185299	-11.3517	0.00505051	0.00720574	-0.0747881	-364903	Htr1a
chr18	86509209	86689686	803	48.3147	-0.172205	-11.3474	0.00505051	0.00720574	-0.0694689	-2291	Neto1
chr2	81877664	82025699	703	38.0104	-0.162534	-11.3463	0.00505051	0.00720574	-0.063595	26522	Zfp804a
chr9	12701435	12838517	617	40.7274	-0.198313	-11.342	0.00505051	0.00720574	-0.0700501	252738	4930568E12Rik
chr6	106158103	106262576	422	28.2056	-0.189211	-11.34	0.00505051	0.00720574	-0.0786299	0	Cntn4
chrX	66782535	66933111	574	38.1512	-0.199979	-11.3398	0.00505051	0.00720574	-0.0800972	0	Mir463,Mir465,Mir465b-1,Mir465b-2,Mir465c-1,Mir465d,Mir470,Mir471,Mir741,Mir871,Mir878,Mir880,Mir881,Mir883b
chr3	156339442	156543847	902	52.6697	-0.168743	-11.3388	0.00505051	0.00720574	-0.0674561	2905	4930570G19Rik
chr5	58828100	58962875	625	36.3514	-0.166772	-11.3273	0.00505051	0.00720574	-0.0640335	-374100	4930459L07Rik
chr12	90419347	90532531	555	36.785	-0.185284	-11.3273	0.00505051	0.00720574	-0.0710209	-84212	Nrxn3
chr5	12767658	12994668	1112	66.827	-0.175362	-11.3243	0.00505051	0.00720574	-0.0688016	129924	Sema3a
chr9	10944440	11065221	481	31.672	-0.189285	-11.3216	0.00505051	0.00720574	-0.0739413	-38664	Cntn5
chr18	23184213	23286808	531	33.9936	-0.184546	-11.3216	0.00505051	0.00720574	-0.071484	0	Gm7788
chr14	40246107	40430429	750	46.825	-0.174252	-11.3169	0.00505051	0.00720574	-0.0718853	383359	Sh2d4b
chr9	81023532	81106968	362	25.4226	-0.195455	-11.3108	0.00505051	0.00720574	-0.0771327	521322	Htr1b
chr10	15660961	15850227	795	45.1156	-0.166305	-11.3098	0.00505051	0.00720574	-0.0643399	0	C330004P14Rik
chr7	54861734	54984777	622	37.3036	-0.185048	-11.3014	0.00505051	0.00720574	-0.0686549	0	Luzp2
chr14	12926191	13106695	801	53.1263	-0.187316	-11.2912	0.00505051	0.00720574	-0.0759295	50692	Gm5087
chr18	59431518	59610648	760	46.3123	-0.177224	-11.2807	0.00505051	0.00720574	-0.0709996	0	Chsy3,Mir6355
chrX	42963971	43153285	787	56.6593	-0.187459	-11.2751	0.00505051	0.00720574	-0.0752391	0	Tenm1
chr5	48461839	48589047	632	37.1164	-0.165835	-11.2719	0.00505051	0.00720574	-0.0670839	0	Kcnip4
chr1	29444116	29589701	609	35.1297	-0.176863	-11.2567	0.00505051	0.00720574	-0.0712657	-22304	Mir6342
chr4	22535351	22680726	740	43.3516	-0.171709	-11.2462	0.00505051	0.00720574	-0.0647078	-42025	Gm30731
chr6	21348913	21556998	941	57.7065	-0.173907	-11.2437	0.00505051	0.00720574	-0.0695043	0	Kcnd2
chr13	13057976	13211014	634	40.7401	-0.186272	-11.2436	0.00505051	0.00720574	-0.0763713	0	Prl2c5
chr16	60433088	60581277	627	38.3944	-0.181052	-11.228	0.00505051	0.00720574	-0.0729138	0	Epha6
chr6	107742370	107872819	676	38.7946	-0.172787	-11.2255	0.00505051	0.00720574	-0.0712441	-171956	Lrrn1
chr3	125095528	125212319	567	35.9192	-0.184864	-11.2222	0.00505051	0.00720574	-0.0738562	190756	Ndst4
chr6	102012641	102158298	696	45.539	-0.185579	-11.2179	0.00505051	0.00720574	-0.0717106	5005	Cntn3
chr15	23577675	23725210	614	37.6179	-0.173666	-11.2164	0.00505051	0.00720574	-0.0688478	-103057	Cdh18
chr14	112432926	112545733	436	29.3082	-0.188371	-11.2161	0.00505051	0.00720574	-0.0765425	-749585	Slitrk5
chrX	60923494	61046048	734	41.6274	-0.17795	-11.2131	0.00505051	0.00720574	-0.0643491	0	Gm14664
chr3	11573998	11690772	451	33.1922	-0.203748	-11.2107	0.00505051	0.00720574	-0.0808944	132456	Gm10745
chrX	131880638	132077791	828	51.5141	-0.182445	-11.2064	0.00505051	0.00720574	-0.0733834	-1414604	Diaph2
chr1	117123497	117257479	570	35.2239	-0.177748	-11.2063	0.00505051	0.00720574	-0.0716874	-535974	Cntnap5a
chr18	59634634	59731247	490	29.1134	-0.168614	-11.1987	0.00505051	0.00720574	-0.0664079	-54699	Mir6355
chr3	111410503	111556446	561	36.9754	-0.18092	-11.1975	0.00505051	0.00720574	-0.0739981	324456	Gm6602
chr17	69622873	69731944	681	41.2846	-0.17966	-11.1959	0.00505051	0.00720574	-0.070752	-133440	Akain1
chr4	29383296	29532211	649	35.0246	-0.16739	-11.189	0.00505051	0.00720574	-0.0675204	-294285	Gm11917
chrX	127821629	127953142	502	35.1515	-0.202792	-11.1787	0.00505051	0.00720574	-0.0750212	-84074	Cldn34c4
chrX	24307039	24474448	828	49.7202	-0.171968	-11.1749	0.00505051	0.00720574	-0.0682667	0	Gm5934
chr3	5895936	6049229	622	41.4837	-0.195231	-11.1744	0.00505051	0.00720574	-0.0750338	-318696	Pex2
chr14	90710834	90856565	544	36.1267	-0.181579	-11.1736	0.00505051	0.00720574	-0.0743323	-440874	4930474H20Rik
chr2	86397819	86561722	667	41.1002	-0.17878	-11.1676	0.00505051	0.00720574	-0.0729677	0	Or8j3c,Or8k25,Or8k27,Or8k28,Or8k30,Or8k31-ps1,Or8k32,Or8k33,Or8k41
chr13	27130018	27250495	521	36.5115	-0.200544	-11.1659	0.00505051	0.00720574	-0.0734282	0	Prl3b1,Prl3c1,Prl3d3
chr4	27561692	27775403	804	44.0389	-0.15086	-11.1593	0.00505051	0.00720574	-0.0619014	-855242	4930548K13Rik
chr6	130006780	130191302	727	39.405	-0.160612	-11.1588	0.00505051	0.00720574	-0.0682537	0	Klra14-ps,Klra18,Klra6,Klra8,Klra9
chr6	107115741	107224763	497	29.5493	-0.179962	-11.1542	0.00505051	0.00720574	-0.0721082	304004	Lrrn1
chr7	60786778	60935452	501	35.9748	-0.19919	-11.1514	0.00505051	0.00720574	-0.0804143	594418	B230209E15Rik
chr4	7352775	7624399	1311	76.8188	-0.173594	-11.1514	0.00505051	0.00720574	-0.0668571	0	8430436N08Rik
chr4	51910035	52014679	535	31.7935	-0.18296	-11.1478	0.00505051	0.00720574	-0.0689651	0	C630028M04Rik
chr3	139672649	139822173	855	50.4162	-0.167201	-11.1412	0.00505051	0.00720574	-0.0657813	0	Gm32693,Stpg2
chr14	39289268	39444920	643	37.662	-0.167927	-11.1385	0.00505051	0.00720574	-0.0711948	0	Nrg3
chr13	80063271	80268844	787	42.9774	-0.161619	-11.1334	0.00505051	0.00720574	-0.0646711	613539	Arrdc3
chr6	58348611	58499259	642	36.5948	-0.169213	-11.1287	0.00505051	0.00720574	-0.067623	0	Vmn1r30,Vmn1r31
chr6	62422255	62552537	462	27.9343	-0.184792	-11.1268	0.00505051	0.00720574	-0.0767182	-39190	Ccser1
chr3	13085705	13209117	492	30.9912	-0.187266	-11.1236	0.00505051	0.00720574	-0.0784922	261537	Ralyl
chr2	89926861	90125018	753	43.5199	-0.175178	-11.1172	0.00505051	0.00720574	-0.0707058	0	Or4c10,Or4c12,Or4c126,Or4c127,Or4c3,Or4c35,Or4c3d,Or4c52,Or4x11,Or4x6
chr4	71078959	71263428	706	41.255	-0.180295	-11.1135	0.00505051	0.00720574	-0.0731929	-542963	Megf9
chr1	25853919	25983038	641	38.7323	-0.178229	-11.1123	0.00505051	0.00720574	-0.0702801	-23211	Adgrb3
chr4	90311228	90391613	369	22.9229	-0.185152	-11.1105	0.00505051	0.00720574	-0.0781341	0	Gm12633
chr11	27981542	28124353	584	36.6127	-0.193857	-11.1099	0.00505051	0.00720574	-0.0779375	261331	Ccdc85a
chr5	46976485	47139786	753	46.6075	-0.178676	-11.1077	0.00505051	0.00720574	-0.0740026	842351	Slit2
chr18	22535273	22647546	519	30.1688	-0.176132	-11.0994	0.00505051	0.00720574	-0.0744139	-4846	Asxl3
chr3	111628861	111787659	700	38.7127	-0.17268	-11.0989	0.00505051	0.00720574	-0.0627138	93243	Gm6602
chr7	47913974	48083069	633	41.9901	-0.19476	-11.0931	0.00505051	0.00720574	-0.082351	0	Mrgpra4,Mrgprx1
chr4	51096012	51297720	796	47.5534	-0.183844	-11.0846	0.00505051	0.00720574	-0.0710591	0	Cylc2
chr5	84487099	84603172	417	32.2603	-0.209023	-11.0777	0.00505051	0.00720574	-0.087804	-68716	Epha5
chr15	19511330	19625211	622	41.3419	-0.193784	-11.0746	0.00505051	0.00720574	-0.0760243	-307801	Gm35496
chr15	13517995	13674815	765	50.1988	-0.17911	-11.0733	0.00505051	0.00720574	-0.0742256	-343319	Cdh6
chr4	28447678	28575083	520	29.6492	-0.169159	-11.0715	0.00505051	0.00720574	-0.06684	237047	Epha7
chr14	36610828	36708979	416	27.5983	-0.209413	-11.0677	0.00505051	0.00720574	-0.0846336	165956	Ccser2
chr9	12158302	12266683	524	31.7232	-0.187416	-11.0648	0.00505051	0.00720574	-0.0698322	824572	4930568E12Rik
chr3	49321073	49415549	514	29.1745	-0.170844	-11.0462	0.00505051	0.00720574	-0.0612908	327746	Pcdh18
chr8	16491792	16634905	736	42.3176	-0.163805	-11.0437	0.00505051	0.00720574	-0.0680949	0	Csmd1
chrX	126775677	126875663	492	31.6495	-0.177087	-11.0431	0.00505051	0.00720574	-0.0742353	163308	Gm382
chr11	42015250	42145932	570	37.3198	-0.192014	-11.0315	0.00505051	0.00720574	-0.0775674	0	Gabra1
chr14	113534486	113660476	676	38.406	-0.172119	-11.0312	0.00505051	0.00720574	-0.0654241	1170488	4930524C18Rik
chrX	62234092	62399310	678	46.4807	-0.207382	-11.025	0.00505051	0.00720574	-0.0820427	0	Magec2
chr7	86134739	86313297	606	38.7926	-0.174652	-11.0148	0.00505051	0.00720574	-0.0759838	0	Or13g1,Or14c46,Vmn2r75,Vmn2r76
chr4	7717590	7837652	645	41.2017	-0.18389	-11.0042	0.00505051	0.00720574	-0.0663005	-143589	8430436N08Rik
chr13	20697621	20867260	996	58.4777	-0.173526	-11.0023	0.00505051	0.00720574	-0.0692599	0	Aoah
chr8	63737768	63857537	563	33.1529	-0.179121	-10.9954	0.00505051	0.00720574	-0.0664243	67129	Sgo2b
chr8	58951018	59092132	551	41.2718	-0.206569	-10.9815	0.00505051	0.00720574	-0.0805808	-36520	BC030500
chr13	28016292	28157741	645	38.5037	-0.178168	-10.9808	0.00505051	0.00720574	-0.0708396	0	Prl4a1,Prl5a1
chr3	25950489	26072436	561	33.6991	-0.171551	-10.973	0.00505051	0.00720574	-0.0659152	0	Nlgn1
chr15	60404409	60560028	725	42.2115	-0.183598	-10.9728	0.00505051	0.00720574	-0.069429	258965	Lratd2
chr16	41075067	41191511	498	32.5008	-0.188273	-10.9721	0.00505051	0.00720574	-0.0780301	0	Lsamp
chr2	39535939	39668633	558	39.6549	-0.20517	-10.972	0.00505051	0.00720574	-0.0798003	-308487	Ppp6c
chr1	96470380	96566623	438	25.8383	-0.186467	-10.958	0.00505051	0.00720574	-0.0752762	45433	4930533P14Rik
chr10	35046622	35253905	848	50.0855	-0.181079	-10.9543	0.00505051	0.00720574	-0.0728225	-435144	Frk
chr6	105728776	105863609	545	37.7562	-0.191418	-10.9468	0.00505051	0.00720574	-0.081164	0	Cntn4
chr8	76633244	76741934	480	28.6992	-0.185143	-10.9462	0.00505051	0.00720574	-0.0781889	7152	Gm10649
chr17	60571798	60712399	605	34.1654	-0.170414	-10.9424	0.00505051	0.00720574	-0.0682835	-1546617	Nudt12os
chr6	78352916	78471075	549	35.7055	-0.185279	-10.934	0.00505051	0.00720574	-0.0733093	0	Reg1,Reg2,Reg3a,Reg3b,Reg3d,Reg3g
chr3	155514206	155750147	944	59.2185	-0.185195	-10.9249	0.00505051	0.00720574	-0.0753449	225206	9330178D15Rik
chrX	31567697	31736539	612	41.4058	-0.18752	-10.922	0.00505051	0.00720574	-0.0715496	-182810	Btbd35f20
chr1	11445158	11589582	698	48.0505	-0.189932	-10.9192	0.00505051	0.00720574	-0.0769683	0	A830018L16Rik
chr3	44925806	45085705	637	40.7469	-0.192354	-10.9185	0.00505051	0.00720574	-0.0764069	194628	2610316D01Rik
chrY	5672383	5827157	548	41.8227	-0.217358	-10.9166	0.00505051	0.00720574	-0.0867508	1339936	Gm20826
chr7	55422436	55497405	391	25.5649	-0.196873	-10.9149	0.00505051	0.00720574	-0.0779553	-153351	Luzp2
chr3	12257416	12335617	283	20.9787	-0.23063	-10.9145	0.00505051	0.00720574	-0.095477	-412056	Gm10745
chr7	38396535	38557367	733	45.9255	-0.175684	-10.9132	0.00505051	0.00720574	-0.0722367	0	Gm28453,Gm5591
chr12	67266515	67439472	752	41.5286	-0.150072	-10.9106	0.00505051	0.00720574	-0.0661815	-42965	Mdga2
chr17	18583314	18738455	666	41.7081	-0.173099	-10.9075	0.00505051	0.00720574	-0.0684802	0	Vmn2r96
chr16	83794637	83952237	709	41.5471	-0.164365	-10.9003	0.00505051	0.00720574	-0.0642372	417905	4930553E22Rik
chr3	44788159	44858221	288	20.7721	-0.205788	-10.8991	0.00505051	0.00720574	-0.0755598	422112	2610316D01Rik
chrX	165477619	165624210	526	36.8137	-0.212261	-10.8977	0.00505051	0.00720574	-0.0840987	-149225	Glra2
chrY	2434237	2557112	624	43.4789	-0.188898	-10.8958	0.00505051	0.00720574	-0.0754283	40986	H2al2b
chr1	99919034	100081140	575	34.1151	-0.169016	-10.8948	0.00505051	0.00720574	-0.0715424	0	Cntnap5b
chr6	132312931	132454850	642	38.5892	-0.177637	-10.8919	0.00505051	0.00720574	-0.0713227	0	Prb1b,Prb1c
chr12	47405231	47525993	468	32.2266	-0.195899	-10.8891	0.00505051	0.00720574	-0.0792431	-585301	Nova1
chr14	109193694	109330723	583	36.2752	-0.169718	-10.888	0.00505051	0.00720574	-0.069703	-278535	Slitrk1
chr15	49571306	49714686	526	30.9185	-0.183647	-10.8834	0.00505051	0.00720574	-0.076337	-778242	Csmd3
chrX	33549975	33790222	847	55.2597	-0.186994	-10.8751	0.00505051	0.00720574	-0.0656745	0	Btbd35f10,Btbd35f13,Btbd35f14
chr1	80951256	81046072	410	28.9915	-0.195223	-10.8718	0.00505051	0.00720574	-0.0742396	29877	Nyap2
chr14	124238648	124397945	558	33.6	-0.170807	-10.8704	0.00505051	0.00720574	-0.0668601	0	Fgf14
chr2	81033409	81112042	378	26.3325	-0.214233	-10.8693	0.00505051	0.00720574	-0.0840074	-374303	Nup35
chr15	14900353	15030673	539	31.9017	-0.179266	-10.8674	0.00505051	0.00720574	-0.0741934	1697082	Cdh9
chr5	78618915	78716276	403	23.9568	-0.186175	-10.8605	0.00505051	0.00720574	-0.0742087	-1149864	1700017L05Rik
chrX	108059154	108197201	535	36.3871	-0.197445	-10.8593	0.00505051	0.00720574	-0.0739904	-109688	Wmp
chr8	42199261	42327380	511	34.2347	-0.183243	-10.853	0.00505051	0.00720574	-0.0728877	-152859	2810404M03Rik
chrY	75948842	76358519	813	53.8644	-0.192083	-10.8467	0.00505051	0.00720574	-0.075398	-207093	Gm20736
chr18	29201789	29343164	658	43.2107	-0.191356	-10.8449	0.00505051	0.00720574	-0.0757709	53551	4930578E11Rik
chr9	16706108	16828602	472	30.1288	-0.191226	-10.842	0.00505051	0.00720574	-0.080935	-203822	Fat3
chr8	21185254	21342407	692	40.642	-0.175899	-10.8412	0.00505051	0.00720574	-0.0718374	0	Defa23,Defa27,Defa29,Defa3,Defa40,Defa41,Defa5
chr2	112848629	112951009	505	31.0508	-0.17383	-10.8386	0.00505051	0.00720574	-0.0683816	0	Ryr3
chr13	7831990	7935021	406	25.1947	-0.187296	-10.8374	0.00505051	0.00720574	-0.0743522	266844	Adarb2
chr15	46728633	46836586	384	29.1707	-0.211478	-10.831	0.00505051	0.00720574	-0.0876625	-88575	4930548G14Rik
chr1	112955024	113119042	656	40.3168	-0.177797	-10.8305	0.00505051	0.00720574	-0.0673246	-1089105	Dsel
chr10	74013087	74107749	392	28.2728	-0.20278	-10.8287	0.00505051	0.00720574	-0.0843922	0	Pcdh15
chr11	16049234	16182586	569	33.3062	-0.162181	-10.8274	0.00505051	0.00720574	-0.0657717	74137	Vstm2a
chrX	24493913	24652102	717	42.2262	-0.179027	-10.8257	0.00505051	0.00720574	-0.0659314	0	Gm4297,Gm5934
chr10	106051340	106165727	598	37.9122	-0.181534	-10.8207	0.00505051	0.00720574	-0.0704488	-203307	Ccdc59
chr5	59899714	59997376	488	28.0493	-0.175551	-10.816	0.00505051	0.00720574	-0.0644837	0	4933402J10Rik
chr14	89051846	89198262	629	39.1028	-0.173988	-10.8148	0.00505051	0.00720574	-0.0722334	-579449	Pcdh20
chr9	35913322	36017378	490	32.8024	-0.191314	-10.8124	0.00505051	0.00720574	-0.0783811	-62068	Gm3428
chr6	106302552	106421485	616	40.0484	-0.185436	-10.8114	0.00505051	0.00720574	-0.070103	0	Cntn4
chr4	70873139	71040297	645	39.015	-0.170052	-10.806	0.00505051	0.00720574	-0.0708673	-337143	Megf9
chr8	42829515	42933594	551	30.9578	-0.176395	-10.8001	0.00505051	0.00720574	-0.0663252	196212	Triml1
chr8	97129330	97220969	412	25.3327	-0.190781	-10.7986	0.00505051	0.00720574	-0.0747792	-1239782	Got2
chrY	41687586	41933743	953	57.5868	-0.169498	-10.7967	0.00505051	0.00720574	-0.0633431	997007	Gm20871
chr7	77325022	77462887	601	33.7485	-0.166559	-10.7962	0.00505051	0.00720574	-0.0690313	-200124	Agbl1
chr10	49830669	49961493	588	37.5093	-0.192687	-10.7957	0.00505051	0.00720574	-0.0733672	-40902	Grik2
chr1	31489017	31590461	472	28.9827	-0.190019	-10.7948	0.00505051	0.00720574	-0.0721951	-264529	Dnaaf6rt
chr8	54173948	54301594	618	40.1871	-0.198338	-10.7854	0.00505051	0.00720574	-0.0774499	0	Vegfc
chr8	113116156	113247066	670	41.4569	-0.172945	-10.7834	0.00505051	0.00720574	-0.0742522	-22622	Gm10280
chr9	26558447	26693670	638	45.4253	-0.197825	-10.7796	0.00505051	0.00720574	-0.0811506	39057	B3gat1
chr4	37309644	37466037	592	35.9835	-0.179036	-10.7793	0.00505051	0.00720574	-0.0688426	0	Gm12374
chr11	28165638	28285101	552	34.6746	-0.179728	-10.7774	0.00505051	0.00720574	-0.0682254	100583	Ccdc85a
chr13	26747268	26825915	414	27.1194	-0.199076	-10.7755	0.00505051	0.00720574	-0.0758573	0	Hdgfl1
chr9	82369366	82531899	677	40.2381	-0.167512	-10.7577	0.00505051	0.00720574	-0.0637629	-163159	Mei4
chr2	98045870	98167339	531	31.8285	-0.179521	-10.7517	0.00505051	0.00720574	-0.0737742	-414004	Lrrc4c
chr11	10453464	10605961	599	42.2264	-0.193528	-10.7424	0.00505051	0.00720574	-0.0777558	507261	Vwc2
chrY	87370718	87645213	801	50.1382	-0.177337	-10.738	0.00505051	0.00720574	-0.0686063	-1840199	Gm20854
chr5	70676089	70762577	332	23.9918	-0.209949	-10.7355	0.00505051	0.00720574	-0.0854267	0	Gabrg1
chr12	59525998	59641122	597	38.9702	-0.174875	-10.7334	0.00505051	0.00720574	-0.0733878	-305272	Fbxo33
chr13	27003985	27107856	473	27.4876	-0.17842	-10.7329	0.00505051	0.00720574	-0.0702599	0	Prl,Prl3d1
chr6	133441561	133544471	436	28.9814	-0.199038	-10.7319	0.00505051	0.00720574	-0.0793924	0	Gm5885
chr12	38880023	38965240	478	26.4262	-0.178392	-10.7292	0.00505051	0.00720574	-0.0748605	-9339	Etv1
chrX	35493801	35608248	579	37.8121	-0.187582	-10.7247	0.00505051	0.00720574	-0.0707283	-66508	Gm10230
chr14	94668346	94788303	483	36.7372	-0.201981	-10.7234	0.00505051	0.00720574	-0.0867723	-776666	Pcdh9
chr2	99096040	99212825	525	30.5346	-0.170764	-10.7206	0.00505051	0.00720574	-0.0681971	-1464174	Lrrc4c
chr5	55669464	55781075	558	36.2459	-0.1868	-10.7175	0.00505051	0.00720574	-0.0740812	-1310721	Gm10440
chr10	12051123	12167481	605	34.2062	-0.16973	-10.716	0.00505051	0.00720574	-0.0683422	214706	Utrn
chr16	81936153	82069302	659	40.2391	-0.17331	-10.7112	0.00505051	0.00720574	-0.0712361	-309125	Ncam2
chr4	12991608	13077621	493	27.7287	-0.163839	-10.7007	0.00505051	0.00720574	-0.0648658	-7855	Triqk
chr14	80290463	80399240	558	37.3616	-0.179675	-10.6992	0.00505051	0.00720574	-0.0732311	-267124	Olfm4
chr2	148994685	149152222	649	38.8962	-0.165999	-10.6955	0.00505051	0.00720574	-0.0676549	-117992	Cst3
chr1	25257668	25417427	936	54.2666	-0.161439	-10.6947	0.00505051	0.00720574	-0.0653638	0	Adgrb3,Gm20172
chr17	19128632	19272484	678	38.3043	-0.164172	-10.6942	0.00505051	0.00720574	-0.0662899	-46021	Vmn2r98
chr11	28381528	28551541	553	34.4332	-0.180722	-10.6915	0.00505051	0.00720574	-0.0747834	0	Ccdc85a
chr5	38971346	39052480	423	25.2832	-0.203023	-10.6836	0.00505051	0.00720574	-0.0748587	-93533	Clnk
chr18	87832046	87940669	494	34.1841	-0.194238	-10.6818	0.00505051	0.00720574	-0.0771011	727830	Socs6
chr16	40772817	40855009	389	29.6041	-0.20465	-10.6689	0.00505051	0.00720574	-0.0847129	0	Lsamp
chr5	93644970	93781275	637	36.4637	-0.160534	-10.663	0.00505051	0.00720574	-0.065826	0	Pramel34
chr3	17085571	17153627	296	21.6719	-0.222354	-10.6582	0.00505051	0.00720574	-0.0872009	635293	Mir124-2hg
chr18	30106860	30206200	541	32.2264	-0.172407	-10.6563	0.00505051	0.00720574	-0.0715323	65546	Pik3c3
chr2	78078186	78197870	676	37.4907	-0.171404	-10.6542	0.00505051	0.00720574	-0.0651288	0	4930440I19Rik
chr3	125267748	125379661	472	30.1523	-0.186344	-10.6532	0.00505051	0.00720574	-0.0757289	23414	Ndst4
chrX	88601774	88758472	638	39.6921	-0.19192	-10.6521	0.00505051	0.00720574	-0.0726236	881	Mir1906-1
chr10	101930481	102032564	432	25.0007	-0.167817	-10.652	0.00505051	0.00720574	-0.0712551	0	Mgat4c
chr1	124234766	124421861	728	44.6967	-0.174079	-10.646	0.00505051	0.00720574	-0.0710936	0	Dpp10
chr14	115430442	115563456	744	43.5333	-0.161534	-10.645	0.00505051	0.00720574	-0.0648663	0	Gpc5
chr8	98848041	98968944	528	33.9999	-0.194442	-10.6391	0.00505051	0.00720574	-0.0786984	41941	Gm15679
chrX	85999151	86197548	930	61.4961	-0.185441	-10.6383	0.00505051	0.00720574	-0.0673642	0	Nr0b1,Samt3
chr7	10523747	10651212	527	34.1222	-0.17776	-10.636	0.00505051	0.00720574	-0.0740663	0	Vmn1r68,Vmn1r69,Vmn1r70
chr13	22983845	23156048	770	49.8414	-0.182437	-10.6333	0.00505051	0.00720574	-0.073238	0	Vmn1r213,Vmn1r214,Vmn1r215,Vmn1r216,Vmn1r217,Vmn1r218
chr17	38060489	38205630	583	36.0718	-0.175499	-10.6273	0.00505051	0.00720574	-0.0732895	0	Or10al7,Or2g7,Or2h15,Or2n1,Or2n1b,Or2y3
chr15	65385588	65508310	604	33.9712	-0.161717	-10.6255	0.00505051	0.00720574	-0.0604597	277723	Efr3a
chr12	92751189	92872128	564	40.5781	-0.207224	-10.6133	0.00505051	0.00720574	-0.0820172	544329	4930559C10Rik
chrX	44212614	44380698	765	46.3613	-0.179017	-10.6027	0.00505051	0.00720574	-0.0670703	0	Dcaf12l2
chr14	91842197	91950003	456	25.631	-0.169513	-10.5943	0.00505051	0.00720574	-0.0667397	1063406	Pcdh9
chr6	13321609	13425439	629	36.6946	-0.174508	-10.5941	0.00505051	0.00720574	-0.0656663	0	1700016P04Rik
chr9	91949789	92111613	773	45.1489	-0.15995	-10.5909	0.00505051	0.00720574	-0.0662542	80322	Plscr5
chrX	122786052	122965518	652	39.7932	-0.188347	-10.5857	0.00505051	0.00720574	-0.0759692	136976	Cldn34c1
chr12	46478858	46613508	667	37.971	-0.167242	-10.5772	0.00505051	0.00720574	-0.0664224	81008	Nova1
chrY	5968032	6145014	721	47.7143	-0.180668	-10.5771	0.00505051	0.00720574	-0.0684638	1022079	Gm20826
chr17	92098586	92193849	430	27.9641	-0.18171	-10.5679	0.00505051	0.00720574	-0.0691169	1004167	Adcyap1
chr7	41175429	41309137	611	38.1714	-0.182495	-10.5672	0.00505051	0.00720574	-0.0745154	0	Gm5592
chr15	29300755	29393872	479	28.0052	-0.181554	-10.5656	0.00505051	0.00720574	-0.073506	319332	Mir3964
chrX	65581088	65707449	433	30.229	-0.215974	-10.5619	0.00505051	0.00720574	-0.0831049	-531874	Ctag2
chr8	58234140	58374588	594	35.5015	-0.167954	-10.5595	0.00505051	0.00720574	-0.0675066	0	Galntl6
chr11	15888706	15976930	349	22.8121	-0.187425	-10.5571	0.00505051	0.00720574	-0.075866	279793	Vstm2a
chr5	10218585	10334718	457	30.1587	-0.185847	-10.5446	0.00505051	0.00720574	-0.077425	-492414	Grm3
chr4	13911361	14023068	632	37.3288	-0.173684	-10.543	0.00505051	0.00720574	-0.0692102	-17512	Runx1t1
chr14	113377476	113502174	620	35.3233	-0.171936	-10.5267	0.00505051	0.00720574	-0.068454	1328790	4930524C18Rik
chr3	4172449	4274406	439	30.4208	-0.209602	-10.5262	0.00505051	0.00720574	-0.0818393	-514197	Hnf4g
chr12	115588392	115691234	528	33.7126	-0.182173	-10.525	0.00505051	0.00720574	-0.0688493	4360	Mir6388
chr7	41920414	42081475	681	40.9686	-0.171642	-10.5243	0.00505051	0.00720574	-0.0708404	0	Vmn2r59
chr2	111887851	112007284	686	38.7165	-0.162867	-10.5218	0.00505051	0.00720574	-0.0622196	0	Or4f14,Or4f14b,Or4f15,Or4f57
chr12	45459798	45636749	878	52.4459	-0.169814	-10.5176	0.00505051	0.00720574	-0.0673396	-384088	Stxbp6
chr4	72685510	72835627	552	30.5597	-0.164358	-10.5173	0.00505051	0.00720574	-0.0626606	14955	Aldoart1
chr1	98465808	98587649	476	32.2222	-0.203142	-10.5132	0.00505051	0.00720574	-0.0788858	0	Slco6d1
chr14	111171358	111297274	555	34.1004	-0.170161	-10.5074	0.00505051	0.00720574	-0.0707676	376822	Slitrk5
chr2	96225967	96308550	344	24.2367	-0.205435	-10.5055	0.00505051	0.00720574	-0.086698	8618	Lrrc4c
chr8	21394171	21572638	667	40.6602	-0.16816	-10.5039	0.00505051	0.00720574	-0.0663571	0	Defa20,Defa32,Defa37,Defa42
chr6	23528503	23638798	697	41.8901	-0.168742	-10.5019	0.00505051	0.00720574	-0.0698416	0	Cadps2
chr3	3712135	3853855	570	39.9498	-0.192555	-10.4979	0.00505051	0.00720574	-0.0777856	-53883	Hnf4g
chrX	126882368	126990584	419	28.5023	-0.216651	-10.4978	0.00505051	0.00720574	-0.0844236	48387	Gm382
chr8	28971067	29129089	933	52.1997	-0.167652	-10.4967	0.00505051	0.00720574	-0.066879	0	Unc5d
chr16	19394606	19531336	535	30.4694	-0.168459	-10.4882	0.00505051	0.00720574	-0.0682294	0	Or2l13,Or2l13b,Or2l5,Or2m13
chr1	50182197	50286844	392	25.6307	-0.197677	-10.4827	0.00505051	0.00720574	-0.078704	622117	Tmeff2
chrX	78914987	79051657	566	36.1008	-0.185981	-10.4826	0.00505051	0.00720574	-0.0656118	-175386	Fam47c
chr12	115117243	115243409	526	36.3107	-0.185427	-10.4826	0.00505051	0.00720574	-0.074903	452185	Mir6388
chr2	98466309	98627670	604	37.5324	-0.178941	-10.4798	0.00505051	0.00720574	-0.0727838	-834443	Lrrc4c
chr5	47790934	47942023	743	44.2199	-0.166392	-10.474	0.00505051	0.00720574	-0.0697989	40114	Slit2
chr2	99935125	100113843	676	36.6466	-0.1673	-10.4724	0.00505051	0.00720574	-0.0638983	1446937	Iftap
chr1	124561688	124662857	497	28.6527	-0.176262	-10.4686	0.00505051	0.00720574	-0.0672126	0	Dpp10
chr9	16861174	17080230	1034	56.9648	-0.164206	-10.4683	0.00505051	0.00720574	-0.0654659	-358888	Fat3
chrX	91160741	91295053	535	33.573	-0.186638	-10.4667	0.00505051	0.00720574	-0.0721927	-4750	Gm14773
chr16	66402615	66488724	469	29.7042	-0.174827	-10.4652	0.00505051	0.00720574	-0.0674528	166696	Cadm2
chr1	103034353	103139802	421	25.5245	-0.213941	-10.4646	0.00505051	0.00720574	-0.080945	1627726	Cdh20
chr10	51266859	51367873	401	29.541	-0.197936	-10.4436	0.00505051	0.00720574	-0.0788568	111738	Lilrb4a
chrX	121596343	121730273	404	30.773	-0.219048	-10.4414	0.00505051	0.00720574	-0.0904009	664291	Nap1l3
chr10	27828259	27918121	463	27.7035	-0.169389	-10.4377	0.00505051	0.00720574	-0.0651974	155698	Ptprk
chr10	113842667	113950298	474	33.1767	-0.184284	-10.4371	0.00505051	0.00720574	-0.0804203	448524	Trhde
chr7	123668566	123754283	589	33.1366	-0.17076	-10.4335	0.00505051	0.00720574	-0.0687278	-167116	Zkscan2
chr13	61250735	61384954	575	33.908	-0.160324	-10.4323	0.00505051	0.00720574	-0.0674028	0	Cts7,Cts8,Cts8-ps
chr14	110896943	110988740	450	28.0277	-0.181601	-10.4316	0.00505051	0.00720574	-0.0746176	-140793	Slitrk6
chr14	95808567	95898359	432	28.3056	-0.184945	-10.4278	0.00505051	0.00720574	-0.0745944	0	Ccdc202
chr4	73075550	73170892	313	21.9606	-0.207079	-10.4241	0.00505051	0.00720574	-0.0867316	-221915	Aldoart1
chr9	17125510	17302012	729	46.0174	-0.172372	-10.4206	0.00505051	0.00720574	-0.0698638	-623224	Fat3
chr1	22010581	22128448	697	39.6868	-0.162629	-10.4203	0.00505051	0.00720574	-0.0654298	-47638	Kcnq5
chr7	23504742	23683064	829	48.0195	-0.169993	-10.4154	0.00505051	0.00720574	-0.0628228	0	Vmn1r167,Vmn1r168,Vmn1r169,Vmn1r170,Vmn1r171,Vmn1r172
chr15	28486033	28632549	795	45.9317	-0.162436	-10.4073	0.00505051	0.00720574	-0.0655293	-13781	Dnah5
chr7	42197416	42364133	830	45.8	-0.152472	-10.4065	0.00505051	0.00720574	-0.0617603	0	Vmn2r61
chr19	48885344	48983882	508	30.9296	-0.172405	-10.4054	0.00505051	0.00720574	-0.0691258	-79639	Sorcs3
chr8	17972478	18095533	696	38.9378	-0.161873	-10.4028	0.00505051	0.00720574	-0.0614488	-435891	Csmd1
chr5	19256466	19395047	679	37.866	-0.169065	-10.3896	0.00505051	0.00720574	-0.0667893	0	Magi2
chrX	25769629	25901340	598	40.9174	-0.189484	-10.3883	0.00505051	0.00720574	-0.0736058	126845	Gm5168
chr1	95517142	95640335	608	36.9895	-0.168944	-10.3814	0.00505051	0.00720574	-0.0659029	0	St8sia4
chr18	51791983	51920299	640	36.8189	-0.157098	-10.3708	0.00505051	0.00720574	-0.0627603	-371739	Prr16
chr9	5949979	6138637	907	54.9129	-0.170939	-10.3693	0.00505051	0.00720574	-0.0667092	28946	Pdgfd
chr5	19705613	19865184	828	46.4528	-0.16453	-10.3692	0.00505051	0.00720574	-0.0651448	0	Magi2
chr10	54726754	54872212	557	33.9185	-0.169811	-10.3689	0.00505051	0.00720574	-0.069703	-645473	Gm16998
chr3	114331163	114482733	572	35.7936	-0.177001	-10.3675	0.00505051	0.00720574	-0.0719013	-110245	Col11a1
chr3	73751671	73870319	473	30.9787	-0.181641	-10.3594	0.00505051	0.00720574	-0.0701213	-42255	Bche
chr6	62199723	62354105	587	33.7458	-0.164707	-10.3587	0.00505051	0.00720574	-0.0654495	0	Ccser1
chr7	69864654	69917082	304	18.2056	-0.198076	-10.3584	0.00505051	0.00720574	-0.0770671	261785	Gm29683
chr6	102385811	102499776	587	32.493	-0.172605	-10.3571	0.00505051	0.00720574	-0.0714502	0	Cntn3
chr7	56848385	56973356	654	36.6303	-0.165439	-10.3529	0.00505051	0.00720574	-0.0581254	0	Gabrg3
chr19	35723803	35884944	822	47.9144	-0.163072	-10.3451	0.00505051	0.00720574	-0.0668337	0	A830019P07Rik
chr10	103686069	103785695	454	28.1102	-0.177207	-10.3445	0.00505051	0.00720574	-0.068786	-266492	Slc6a15
chr5	94408667	94560818	657	38.8001	-0.162639	-10.334	0.00505051	0.00720574	-0.0700796	0	Pramel42
chr10	112615803	112709666	554	32.2275	-0.171905	-10.3334	0.00505051	0.00720574	-0.0605517	16221	1700010J16Rik
chr13	118750031	118838263	432	30.9006	-0.197179	-10.3293	0.00505051	0.00720574	-0.0791999	0	Fgf10
chr3	150119921	150275020	763	43.9133	-0.178806	-10.3268	0.00505051	0.00720574	-0.0695145	748642	Mir3963
chr13	16971102	17169645	849	50.0278	-0.17273	-10.3251	0.00505051	0.00720574	-0.0736702	0	Sugct
chr19	39494297	39585437	417	23.7021	-0.168964	-10.3249	0.00505051	0.00720574	-0.0679588	0	Cyp2c39
chr19	50897491	51049192	649	36.9554	-0.167536	-10.321	0.00505051	0.00720574	-0.068466	-217844	Sorcs1
chr17	38374523	38509696	592	38.2781	-0.17944	-10.3151	0.00505051	0.00720574	-0.0726643	0	Esp36
chr2	123773940	123878117	430	25.4939	-0.181195	-10.3114	0.00505051	0.00720574	-0.0747917	210851	Sema6d
chr5	40773754	40936017	775	45.3793	-0.164672	-10.3042	0.00505051	0.00720574	-0.0631456	688871	Rab28
chrY	86822277	87010125	542	43.3941	-0.210845	-10.3037	0.00505051	0.00720574	-0.0772941	-1291758	Gm20854
chr14	97454279	97585724	637	40.0362	-0.180218	-10.301	0.00505051	0.00720574	-0.0701927	201128	Dach1
chr1	28324320	28440540	548	35.0384	-0.189093	-10.2976	0.00505051	0.00720574	-0.0742986	335576	Spata31e5
chr6	59689585	59834617	588	36.736	-0.178809	-10.2974	0.00505051	0.00720574	-0.0661223	196349	Gm5570
chr3	125449590	125571943	562	32.4891	-0.162072	-10.286	0.00505051	0.00720574	-0.0675491	0	Ndst4
chr17	40431679	40562132	645	36.7873	-0.164087	-10.285	0.00505051	0.00720574	-0.0604492	0	Esp6,Esp8,Gm44501
chr11	47713251	47832613	567	34.3519	-0.168846	-10.2814	0.00505051	0.00720574	-0.0692007	-74781	Sgcd
chr9	82062304	82245943	818	47.3446	-0.166059	-10.2805	0.00505051	0.00720574	-0.0668989	0	Mei4
chr10	51043278	51145046	436	30.7382	-0.188242	-10.2801	0.00505051	0.00720574	-0.0737069	-53926	Sim1
chr1	114683401	114765166	314	18.7518	-0.177811	-10.2781	0.00505051	0.00720574	-0.0729484	918589	Cntnap5a
chr13	106423327	106522563	499	32.0896	-0.174436	-10.2771	0.00505051	0.00720574	-0.0711532	271875	Ipo11
chr7	94058674	94225384	648	36.1487	-0.158355	-10.2762	0.00505051	0.00720574	-0.0684667	-873497	Gm15501
chr4	69814715	69969482	898	51.1948	-0.171164	-10.2744	0.00505051	0.00720574	-0.0680427	247373	Cdk5rap2
chr15	46414176	46546835	538	31.64	-0.176646	-10.2676	0.00505051	0.00720574	-0.0678817	0	4930523O13Rik
chr1	124064457	124195581	519	32.3566	-0.175248	-10.2625	0.00505051	0.00720574	-0.0669522	0	Dpp10
chrX	55844269	55970960	600	38.7005	-0.185143	-10.2585	0.00505051	0.00720574	-0.0721818	164611	3830403N18Rik
chr1	25669683	25772476	533	31.7396	-0.174191	-10.2512	0.00505051	0.00720574	-0.0715581	0	Adgrb3
chr5	69374373	69478611	491	31.2328	-0.181919	-10.251	0.00505051	0.00720574	-0.0715836	-31693	Kctd8
chr8	17350771	17495187	685	40.8772	-0.168412	-10.2381	0.00505051	0.00720574	-0.0700404	0	Csmd1
chr16	69165491	69263788	419	23.7173	-0.166638	-10.2353	0.00505051	0.00720574	-0.0631362	532346	4930428D20Rik
chr9	73689932	73861475	920	52.3634	-0.16513	-10.2337	0.00505051	0.00720574	-0.0661989	0	Unc13c
chr12	114702466	114842655	557	34.7009	-0.169341	-10.2312	0.00505051	0.00720574	-0.0710639	-187771	Mir7094-2
chr2	7195960	7286873	482	31.7079	-0.19013	-10.2261	0.00505051	0.00720574	-0.074614	0	Celf2
chr16	69307811	69399758	426	26.7343	-0.177665	-10.2248	0.00505051	0.00720574	-0.0690912	396376	4930428D20Rik
chrX	26208320	26363165	576	40.9002	-0.204522	-10.2232	0.00505051	0.00720574	-0.0786393	0	Gm2012,Gm2030
chr1	83567819	83718639	720	40.4144	-0.169372	-10.2231	0.00505051	0.00720574	-0.066314	-158618	Sphkap
chr6	80114386	80202207	373	22.7247	-0.17763	-10.222	0.00505051	0.00720574	-0.073982	0	Lrrtm4
chr12	88746945	88903788	851	47.1256	-0.159451	-10.2196	0.00505051	0.00720574	-0.0623088	0	Nrxn3
chr12	59793106	59909782	525	31.6873	-0.187266	-10.2116	0.00505051	0.00720574	-0.0753465	-572380	Fbxo33
chr15	29143583	29252010	430	24.5495	-0.169437	-10.2064	0.00505051	0.00720574	-0.0697591	461194	Mir3964
chr14	93606841	93739861	742	42.413	-0.16979	-10.2029	0.00505051	0.00720574	-0.0669491	0	Pcdh9
chr9	12918233	13051531	598	40.7062	-0.198283	-10.2016	0.00505051	0.00720574	-0.0809545	39724	4930568E12Rik
chr13	82338587	82426767	390	22.2093	-0.181036	-10.1975	0.00505051	0.00720574	-0.0747743	271366	Mir3961
chr10	107136801	107230180	557	32.1304	-0.167216	-10.1965	0.00505051	0.00720574	-0.0713145	-12132	Acss3
chr16	47128714	47259611	580	34.3439	-0.179912	-10.1884	0.00505051	0.00720574	-0.0713357	-629188	Nectin3
chr16	83072573	83172227	506	29.5473	-0.184017	-10.1855	0.00505051	0.00720574	-0.0738435	1197915	4930553E22Rik
chr7	93109798	93208719	493	28.2287	-0.186277	-10.1842	0.00505051	0.00720574	-0.0653625	0	Gm15501
chr7	76431851	76515169	358	21.8727	-0.182089	-10.184	0.00505051	0.00720574	-0.0736699	0	Agbl1
chr2	81307756	81421735	523	29.9142	-0.169597	-10.1811	0.00505051	0.00720574	-0.0636761	630486	Zfp804a
chr3	22755668	22822733	277	20.6175	-0.211069	-10.1748	0.00505051	0.00720574	-0.0833325	-503805	Rprl2
chr18	49353858	49476585	718	43.6121	-0.174668	-10.174	0.00505051	0.00720574	-0.0693108	45703	1700044K03Rik
chr5	71103434	71245242	640	37.3263	-0.172003	-10.1721	0.00505051	0.00720574	-0.0687878	-6584	Gabra2
chr15	66327778	66443825	625	37.8672	-0.172896	-10.1598	0.00505051	0.00720574	-0.0685023	0	Dnaaf11
chr1	140672091	140766330	471	28.4548	-0.175922	-10.1533	0.00505051	0.00720574	-0.0690723	-14686	4930590L20Rik
chr2	108330748	108440231	468	31.7486	-0.176915	-10.1457	0.00505051	0.00720574	-0.0691259	652065	Mettl15
chr16	75109431	75268395	751	43.439	-0.161582	-10.1345	0.00505051	0.00720574	-0.0644316	272118	Lipi
chr2	98235771	98316663	313	17.7076	-0.189705	-10.1336	0.00505051	0.00720574	-0.0761584	-603905	Lrrc4c
chr3	31684966	31767987	434	25.2031	-0.167908	-10.1287	0.00505051	0.00720574	-0.0619178	133519	Kcnmb2
chr8	74049928	74191461	523	32.2864	-0.175941	-10.1281	0.00505051	0.00720574	-0.069298	680711	Isx
chr17	59796773	59905323	510	27.4563	-0.160878	-10.1274	0.00505051	0.00720574	-0.0673543	-771592	Nudt12os
chr12	44799076	44932423	701	41.616	-0.184092	-10.1182	0.00505051	0.00720574	-0.0741912	0	Stxbp6
chr2	94900955	95041255	571	33.1198	-0.162501	-10.1132	0.00505051	0.00720574	-0.0701874	-461818	Api5
chr14	95431011	95550459	500	30.3067	-0.184661	-10.1083	0.00505051	0.00720574	-0.0758874	329794	Ccdc202
chr5	49548884	49625791	437	26.8621	-0.185192	-10.0977	0.00505051	0.00720574	-0.0723771	-22976	Kcnip4
chr4	122485665	122658249	558	33.5857	-0.165787	-10.0974	0.00505051	0.00720574	-0.0714582	30025	9530002B09Rik
chr8	42057094	42123490	346	23.9765	-0.200467	-10.0947	0.00505051	0.00720574	-0.0793813	-10692	2810404M03Rik
chr12	5639842	5787343	808	50.9902	-0.183733	-10.0905	0.00505051	0.00720574	-0.073719	-223011	2810032G03Rik
chr1	45188134	45281121	415	22.7787	-0.170229	-10.0895	0.00505051	0.00720574	-0.0625897	29416	Col3a1
chr14	89348943	89438908	415	24.8133	-0.177748	-10.0895	0.00505051	0.00720574	-0.0688192	686982	4930474H20Rik
chr14	114651362	114741048	485	29.751	-0.193011	-10.0829	0.00505051	0.00720574	-0.0729779	89916	4930524C18Rik
chr8	30052369	30149922	444	32.0708	-0.196399	-10.0799	0.00505051	0.00720574	-0.0769173	417470	4933433F19Rik
chr2	41438609	41568367	589	35.1398	-0.17291	-10.0782	0.00505051	0.00720574	-0.0704492	0	Lrp1b
chr18	86050978	86171627	508	32.2419	-0.174934	-10.0771	0.00505051	0.00720574	-0.0741012	222324	Neto1
chr2	54723665	54823766	401	25.0134	-0.184686	-10.0735	0.00505051	0.00720574	-0.0720738	0	Galnt13
chr2	94547699	94652229	625	35.8531	-0.168318	-10.0706	0.00505051	0.00720574	-0.0633149	-108562	Api5
chr7	61417636	61503164	382	26.7658	-0.187641	-10.07	0.00505051	0.00720574	-0.0766748	26706	B230209E15Rik
chr4	7896535	8049362	813	49.5416	-0.174843	-10.07	0.00505051	0.00720574	-0.0692686	93999	Car8
chr4	17012872	17124449	452	31.8647	-0.191603	-10.0651	0.00505051	0.00720574	-0.0746784	727443	Mmp16
chr2	123955024	124051262	338	25.8355	-0.200068	-10.0581	0.00505051	0.00720574	-0.0816328	37706	Sema6d
chr4	75348641	75459582	504	35.5147	-0.208856	-10.0534	0.00505051	0.00720574	-0.0780125	-69335	Dmac1
chr1	109012811	109107271	434	25.0647	-0.177372	-10.053	0.00505051	0.00720574	-0.0693495	874159	Cdh7
chrY	9100962	9281394	572	42.0477	-0.214848	-10.0503	0.00505051	0.00720574	-0.0831104	-264792	Gm20815
chrX	62100408	62188733	393	28.0774	-0.205643	-10.0485	0.00505051	0.00720574	-0.0764772	93765	Magec2
chr4	77593301	77706443	428	26.727	-0.181259	-10.0482	0.00505051	0.00720574	-0.0735607	0	Ptprd
chr6	139038544	139125441	474	28.2262	-0.175523	-10.0468	0.00505051	0.00720574	-0.072222	190155	4922502N22Rik
chr10	47346129	47438732	389	24.9987	-0.184262	-10.0401	0.00505051	0.00720574	-0.0722797	-1493646	D030045P18Rik
chr13	87198157	87285540	398	26.4267	-0.193654	-10.0319	0.00505051	0.00720574	-0.0754945	-1150252	Cox7c
chr15	29539791	29646187	484	29.8408	-0.181137	-10.0301	0.00505051	0.00720574	-0.0741822	67017	Mir3964
chr13	78262741	78396857	695	40.9319	-0.152333	-10.0288	0.00505051	0.00720574	-0.0595371	-25977	A830082K12Rik
chrX	43877848	43997354	425	30.6396	-0.195766	-10.0282	0.00505051	0.00720574	-0.076887	-284116	Tex13c1
chr8	75322517	75442081	584	34.4739	-0.175505	-10.0251	0.00505051	0.00720574	-0.0665975	5612	Iqcm
chr4	25434591	25547626	567	31.3738	-0.16081	-10.0249	0.00505051	0.00720574	-0.0618044	61705	Fut9
chr18	29379839	29481523	450	31.1991	-0.202857	-10.0245	0.00505051	0.00720574	-0.0827565	0	4930527G23Rik,4930578E11Rik
chr1	7720328	7866942	738	40.7417	-0.175914	-10.0241	0.00505051	0.00720574	-0.0628025	494532	Sntg1
chr18	85173641	85290705	663	37.5105	-0.157642	-10.0187	0.00505051	0.00720574	-0.0623948	-191968	Fbxo15
chr11	93119766	93236331	568	33.114	-0.168219	-10.0184	0.00505051	0.00720574	-0.0690484	0	Car10
chr10	123969022	124077237	501	30.3102	-0.172339	-10.0163	0.00505051	0.00720574	-0.0710312	-227618	Tafa2
chr12	27609759	27805832	984	54.72	-0.168264	-10.0162	0.00505051	0.00720574	-0.0693081	-266184	Sox11
chr3	56968759	57143534	889	51.4847	-0.164455	-10.0109	0.00505051	0.00720574	-0.0635379	142076	Tm4sf1
chr8	66249349	66353349	509	31.3432	-0.17749	-9.99738	0.00505051	0.00720574	-0.071939	0	Marchf1
chr4	96808926	96913464	452	25.1993	-0.172552	-9.99548	0.00505051	0.00720574	-0.0694325	-22739	Gm12695
chr3	115432908	115533975	541	32.6025	-0.167938	-9.99512	0.00505051	0.00720574	-0.0665753	176457	S1pr1
chr13	7354305	7478819	598	33.81	-0.172577	-9.98821	0.00505051	0.00720574	-0.0728598	-704527	Pfkp
chr13	22555439	22630474	412	22.2585	-0.170412	-9.98514	0.00505051	0.00720574	-0.0620822	0	Vmn1r204,Vmn1r205,Vmn1r206
chr2	46858460	46994862	534	32.5772	-0.180853	-9.98301	0.00505051	0.00720574	-0.0769553	-1159813	1700019E08Rik
chrX	44408943	44489092	325	23.071	-0.199739	-9.98024	0.00505051	0.00720574	-0.0817835	-39600	Dcaf12l2
chr3	141636118	141760142	602	32.2605	-0.157616	-9.97255	0.00505051	0.00720574	-0.0633173	0	Unc5c
chr1	124930478	125050459	560	31.2275	-0.157354	-9.96624	0.00505051	0.00720574	-0.0611146	-83438	Dpp10
chrY	43351797	43576109	747	44.7133	-0.170441	-9.96525	0.00505051	0.00720574	-0.0723265	375052	Gm20871
chr12	26631661	26756993	673	41.4383	-0.175317	-9.9641	0.00505051	0.00720574	-0.0702042	57377	4933409F18Rik
chr3	139439838	139510674	400	23.7943	-0.167978	-9.96363	0.00505051	0.00720574	-0.0666078	0	Stpg2
chr12	37951806	38047765	469	29.8887	-0.168354	-9.95589	0.00505051	0.00720574	-0.0697269	0	Dgkb
chr2	108088718	108199885	462	30.6543	-0.184855	-9.94698	0.00505051	0.00720574	-0.0753714	-790016	Kcna4
chr18	28461633	28559329	498	31.6937	-0.187702	-9.94671	0.00505051	0.00720574	-0.0748422	302520	4930474G06Rik
chrX	157026569	157218148	857	49.9337	-0.175539	-9.94642	0.00505051	0.00720574	-0.06846	0	Phex
chr1	96661310	96733611	350	21.9596	-0.198633	-9.94044	0.00505051	0.00720574	-0.07468	0	4930533P14Rik
chr14	13754464	13874038	580	33.599	-0.180216	-9.9304	0.00505051	0.00720574	-0.070822	-71116	Sntn
chrX	107081765	107223440	604	37.1381	-0.176072	-9.92972	0.00505051	0.00720574	-0.0691601	0	P2ry10,P2ry10b
chr5	70298587	70396042	451	28.7757	-0.176366	-9.92932	0.00505051	0.00720574	-0.0694373	355004	Gabrg1
chr6	66274880	66415224	635	36.6236	-0.16857	-9.92593	0.00505051	0.00720574	-0.068863	0	Gm31520
chr2	111050304	111170778	523	29.1998	-0.159558	-9.925	0.00505051	0.00720574	-0.061156	0	Potefam1
chr5	68372120	68455179	424	24.7005	-0.181596	-9.92252	0.00505051	0.00720574	-0.066256	-205522	Grxcr1
chr1	102904725	103009085	494	29.5658	-0.173637	-9.9222	0.00505051	0.00720574	-0.0651756	-1729323	Gm20268
chr15	44989009	45080240	390	24.4178	-0.175461	-9.9215	0.00505051	0.00720574	-0.0656226	26043	Kcnv1
chr4	26947854	27068132	480	29.1367	-0.172857	-9.91851	0.00505051	0.00720574	-0.0711252	-241404	4930548K13Rik
chr10	79152613	79284137	565	30.3309	-0.154889	-9.91585	0.00505051	0.00720574	-0.0605179	0	Vmn2r80,Vmn2r81
chr1	121896284	122026956	557	31.85	-0.172076	-9.91487	0.00505051	0.00720574	-0.0690167	177188	Gm28590
chr1	142329855	142466820	486	30.0599	-0.172039	-9.91483	0.00505051	0.00720574	-0.0711303	1131979	Cdc73
chr5	11164859	11294448	470	31.4742	-0.185855	-9.91224	0.00505051	0.00720574	-0.0740234	0	Speer1e
chr9	37753579	37918745	667	41.8048	-0.177674	-9.90723	0.00505051	0.00720574	-0.0701303	0	Or8b12b,Or8b12c,Or8b4,Or8b8,Or8b9
chr15	46053638	46175450	459	28.7993	-0.19405	-9.90589	0.00505051	0.00720574	-0.0757355	148108	1700022A22Rik
chr8	29300573	29398962	488	26.283	-0.160899	-9.90395	0.00505051	0.00720574	-0.0667808	-79936	Unc5d
chr12	42669789	42850726	731	42.4447	-0.167862	-9.90227	0.00505051	0.00720574	-0.0642248	116157	Gm33340
chr16	79402230	79467183	318	22.3258	-0.192867	-9.90039	0.00505051	0.00720574	-0.0748874	-310132	Tmprss15
chr7	9874646	10060824	804	46.71	-0.157391	-9.89949	0.00505051	0.00720574	-0.0667128	0	Gm45351,Vmn2r48,Vmn2r49,Vmn2r50
chr4	74064938	74184448	480	28.0215	-0.171363	-9.89824	0.00505051	0.00720574	-0.0698726	0	Frmd3
chr14	89699008	89853897	578	34.5655	-0.161639	-9.89549	0.00505051	0.00720574	-0.0665949	271993	4930474H20Rik
chr4	30648340	30731578	374	21.0472	-0.175815	-9.88209	0.00505051	0.00720574	-0.067018	1231518	Map3k7
chr17	68365395	68457952	534	31.1182	-0.172523	-9.87989	0.00505051	0.00720574	-0.0697515	0	L3mbtl4
chr13	118495196	118606359	572	34.795	-0.172632	-9.8743	0.00505051	0.00720574	-0.0704266	0	1700003P14Rik,Gm10732
chr19	51275309	51391837	484	32.7757	-0.182747	-9.87067	0.00505051	0.00720574	-0.0764401	-595662	Sorcs1
chrX	161546632	161689221	706	43.2955	-0.175812	-9.86813	0.00505051	0.00720574	-0.0727397	26847	Rai2
chr19	19876661	19994100	503	31.9563	-0.195304	-9.86774	0.00505051	0.00720574	-0.0778347	329755	1500015L24Rik
chr15	42824827	42913522	423	27.3447	-0.174422	-9.86663	0.00505051	0.00720574	-0.0700685	107271	Rspo2
chr4	94208153	94291471	386	24.7946	-0.19248	-9.86464	0.00505051	0.00720574	-0.0763087	208609	Caap1
chrX	67557108	67679565	459	32.8154	-0.214628	-9.86346	0.00505051	0.00720574	-0.0840551	3280	Gm1140
chr15	46574669	46685303	414	25.7482	-0.191343	-9.86204	0.00505051	0.00720574	-0.0754121	0	4930548G14Rik
chr8	56736284	56820157	486	27.987	-0.174033	-9.86139	0.00505051	0.00720574	-0.0644953	-142145	Fbxo8
chr13	16238186	16335900	392	23.4388	-0.182454	-9.85942	0.00505051	0.00720574	-0.0696625	-206365	Inhba
chr3	128731319	128840293	566	34.1827	-0.172598	-9.85802	0.00505051	0.00720574	-0.0726272	358584	Pitx2
chrX	82685055	82763879	300	24.0825	-0.237706	-9.85101	0.00505051	0.00720574	-0.0956319	183990	Dmd
chr3	133910034	133978530	415	26.6219	-0.188621	-9.8458	0.00505051	0.00720574	-0.0702501	256953	Cxxc4
chr3	49180390	49259430	329	18.6094	-0.186359	-9.84226	0.00505051	0.00720574	-0.0753087	483865	Pcdh18
chr8	66028238	66167401	655	36.581	-0.169276	-9.8419	0.00505051	0.00720574	-0.0682964	0	Marchf1
chr9	38432792	38499324	264	18.008	-0.181667	-9.84159	0.00505051	0.00720574	-0.0740664	0	Or8b1,Or8b1b,Or8b1c,Or8b43,Or8b44
chr10	38606034	38740842	594	30.7494	-0.159383	-9.8408	0.00505051	0.00720574	-0.0638873	79662	Rfpl4b
chr15	20224765	20314639	411	25.2047	-0.194495	-9.84005	0.00505051	0.00720574	-0.0770245	350574	Acot10
chr6	96207046	96331812	673	37.4382	-0.165551	-9.83413	0.00505051	0.00720574	-0.0676271	0	Tafa1
chr3	62638487	62718701	368	22.5396	-0.178491	-9.81508	0.00505051	0.00720574	-0.0700884	-32346	Gpr149
chr2	7409578	7511553	573	33.2311	-0.163826	-9.81318	0.00505051	0.00720574	-0.0618804	0	Celf2
chr4	78244625	78316357	308	20.7176	-0.187669	-9.80668	0.00505051	0.00720574	-0.0768268	-31663	Ptprd
chr3	157033417	157186024	788	44.5628	-0.166051	-9.80532	0.00505051	0.00720574	-0.0687215	0	Negr1
chr12	14800989	14894143	370	23.1406	-0.182953	-9.80144	0.00505051	0.00720574	-0.0771092	102244	4930448C13Rik
chr9	112823933	112990294	974	53.8898	-0.150887	-9.79691	0.00505051	0.00720574	-0.0593207	-474808	2900079G21Rik
chr1	104417152	104545913	476	29.042	-0.168358	-9.79122	0.00505051	0.00720574	-0.0667388	221615	Cdh20
chr13	79577066	79646070	258	16.2935	-0.210311	-9.78887	0.00505051	0.00720574	-0.0846218	1236313	Arrdc3
chr7	32450311	32556767	490	33.1021	-0.189538	-9.78378	0.00505051	0.00720574	-0.0706905	-7389	Scgb1b29
chr16	6520600	6684948	734	47.7449	-0.186669	-9.78136	0.00505051	0.00720574	-0.0758041	0	Rbfox1
chr3	45424696	45543443	476	27.363	-0.168083	-9.77515	0.00505051	0.00720574	-0.0676035	0	1700027H10Rik,Pcdh10
chr10	124851929	124924486	373	21.2914	-0.176682	-9.77466	0.00505051	0.00720574	-0.0741794	294783	Slc16a7
chr7	57273959	57364185	456	29.5004	-0.187356	-9.76623	0.00505051	0.00720574	-0.0763784	0	Gabrg3
chrX	42706942	42853243	586	37.885	-0.179766	-9.75684	0.00505051	0.00720574	-0.0677445	0	Tenm1
chr13	26903273	26992320	420	25.7404	-0.177358	-9.75334	0.00505051	0.00720574	-0.0709944	64249	Prl
chr5	61661820	61776509	483	31.1916	-0.18719	-9.74957	0.00505051	0.00720574	-0.0778609	31306	G6pd2
chr6	130744237	130892503	648	35.2722	-0.155672	-9.74919	0.00505051	0.00720574	-0.0608128	326719	Klra2
chr2	36786814	36911860	485	27.0121	-0.171518	-9.74701	0.00505051	0.00720574	-0.0665892	0	Or1j1,Or1j19,Or1j20,Or1j21,Or1j4,Or1n1,Or1n1b,Or1n2
chr16	41628095	41715912	495	26.862	-0.166743	-9.747	0.00505051	0.00720574	-0.0700119	0	Lsamp
chrY	84610860	84861659	598	40.7048	-0.186423	-9.74366	0.00505051	0.00720574	-0.0705304	666857	Gm20854
chr12	113730539	113847526	470	29.677	-0.177409	-9.74352	0.00505051	0.00720574	-0.0737838	-183874	Adam6a
chr5	83577409	83719111	663	39.1756	-0.172328	-9.74303	0.00505051	0.00720574	-0.0660148	-221213	Tecrl
chr6	20829033	20981300	668	39.3424	-0.172256	-9.74174	0.00505051	0.00720574	-0.0668738	233202	Kcnd2
chr4	147503607	147621467	568	33.8291	-0.16348	-9.74146	0.00505051	0.00720574	-0.0640963	0	Zfp979,Zfp982,Zfp985
chr6	10608848	10662782	235	19.3082	-0.228886	-9.74026	0.00505051	0.00720574	-0.088078	308777	AA545190
chr16	70672018	70770582	575	32.7519	-0.163729	-9.73939	0.00505051	0.00720574	-0.0682709	-46994	D16Ertd519e
chr17	54526734	54627940	488	30.2352	-0.177922	-9.73896	0.00505051	0.00720574	-0.0683573	-155659	1700025K24Rik
chr19	51812698	51899877	439	28.0716	-0.180659	-9.73521	0.00505051	0.00720574	-0.0747701	363419	Ins1
chr1	32788379	32885513	537	31.7053	-0.163663	-9.7342	0.00505051	0.00720574	-0.06268	-129611	Khdrbs2
chr2	82971631	83101377	618	37.1746	-0.173331	-9.73156	0.00505051	0.00720574	-0.0709523	0	Fsip2
chr2	83187498	83298421	586	34.1666	-0.1734	-9.73025	0.00505051	0.00720574	-0.0689598	-178361	Fsip2
chrX	25451301	25549857	557	33.981	-0.179624	-9.72976	0.00505051	0.00720574	-0.0688064	0	Gm1993
chrX	83621523	83790590	554	38.8867	-0.190321	-9.72894	0.00505051	0.00720574	-0.0814006	0	Dmd
chr13	82225066	82328748	517	28.9901	-0.170648	-9.7286	0.00505051	0.00720574	-0.0667755	369385	Mir3961
chr17	70062310	70150291	539	30.9364	-0.163588	-9.72843	0.00505051	0.00720574	-0.0647363	0	Dlgap1
chr6	10366977	10466925	528	32.3321	-0.179447	-9.72836	0.00505051	0.00720574	-0.0632673	504634	AA545190
chr3	155894991	155980222	330	22.8861	-0.216497	-9.72695	0.00505051	0.00720574	-0.0917588	0	9330178D15Rik
chr1	5458615	5537669	319	24.2004	-0.205	-9.72411	0.00505051	0.00720574	-0.0840139	49823	Oprk1
chr13	19884200	19999911	659	35.3285	-0.159209	-9.72381	0.00505051	0.00720574	-0.0604263	-58942	Gpr141
chr6	104264273	104399727	562	31.9742	-0.169002	-9.72182	0.00505051	0.00720574	-0.0706939	92062	Cntn6
chr9	27808407	27930056	665	39.9685	-0.167031	-9.71945	0.00505051	0.00720574	-0.0675869	0	Opcml
chr1	79125849	79236052	519	27.9528	-0.159813	-9.7106	0.00505051	0.00720574	-0.0599852	0	Gm29536
chr12	93438031	93522505	457	26.3823	-0.165658	-9.70921	0.00505051	0.00720574	-0.0611712	0	4930559C10Rik
chr1	44849784	44959387	457	25.8111	-0.180929	-9.70812	0.00505051	0.00720574	-0.0680243	-52746	Gulp1
chr1	101118499	101211580	391	25.9615	-0.205959	-9.70502	0.00505051	0.00720574	-0.0814344	0	Gm20268
chr3	47058903	47189053	512	29.4114	-0.163514	-9.70008	0.00505051	0.00720574	-0.0662087	-157120	Mir6379
chr11	9619384	9698363	338	22.3036	-0.186481	-9.6951	0.00505051	0.00720574	-0.0770338	0	Abca13
chr9	90553054	90658487	531	31.1538	-0.161412	-9.69146	0.00505051	0.00720574	-0.0653291	-281249	Tbc1d2b
chr16	84304479	84370507	352	21.8338	-0.175551	-9.69137	0.00505051	0.00720574	-0.0722774	0	4930553E22Rik
chr6	79946045	80009541	303	17.526	-0.183154	-9.69136	0.00505051	0.00720574	-0.0674488	8335	Lrrtm4
chr17	37736122	37832437	383	23.623	-0.180559	-9.68928	0.00505051	0.00720574	-0.070845	0	Or10al5,Or10al6,Or2b4,Or2g1
chr5	82758962	82843648	417	22.6692	-0.157707	-9.68757	0.00505051	0.00720574	-0.0643224	0	Mir1187
chr6	60070752	60194099	536	31.642	-0.166958	-9.68405	0.00505051	0.00720574	-0.0674898	0	Gm5570
chr13	22441674	22520231	329	19.7148	-0.180193	-9.67918	0.00505051	0.00720574	-0.0736994	0	Vmn1r-ps103,Vmn1r201,Vmn1r202
chr16	84086359	84242043	675	41.8396	-0.170557	-9.67741	0.00505051	0.00720574	-0.0714329	128099	4930553E22Rik
chrX	126040572	126147442	543	33.6421	-0.179445	-9.67727	0.00505051	0.00720574	-0.0594838	891529	Gm382
chr4	73909311	73989619	363	23.6413	-0.192004	-9.67625	0.00505051	0.00720574	-0.0704874	0	2310002L09Rik,Msantd5f9
chr13	84965678	85053841	393	24.7342	-0.180006	-9.67355	0.00505051	0.00720574	-0.0758328	134566	Ccnh
chr6	65877916	65921443	269	15.8581	-0.215437	-9.67341	0.00505051	0.00720574	-0.0789919	0	Prdm5
chr9	34280289	34385884	569	33.4348	-0.180703	-9.67	0.00505051	0.00720574	-0.0713856	99240	Kirrel3
chr3	134511934	134599853	434	27.4943	-0.180545	-9.66583	0.00505051	0.00720574	-0.0729566	-87298	4930539C22Rik
chr16	83189861	83311011	503	32.1572	-0.171785	-9.6575	0.00505051	0.00720574	-0.0732603	1059131	4930553E22Rik
chr8	102287861	102424646	598	34.9117	-0.160603	-9.64903	0.00505051	0.00720574	-0.0668067	207448	Cdh11
chr4	76499048	76579658	425	26.7556	-0.187291	-9.64901	0.00505051	0.00720574	-0.0732273	0	Ptprd
chrY	28985677	29178946	701	46.3271	-0.171904	-9.64878	0.00505051	0.00720574	-0.0641195	1319210	Gm20871
chr11	56462630	56581102	587	35.2919	-0.177087	-9.64459	0.00505051	0.00720574	-0.0674637	-420619	Nmur2
chr17	40205002	40349032	527	35.8	-0.181552	-9.64325	0.00505051	0.00720574	-0.0702029	0	Crisp1,Crisp3,Pgk2
chr14	42428369	42530032	390	22.7377	-0.174519	-9.64268	0.00505051	0.00720574	-0.0730305	-167320	Gm17026
chr7	61053719	61183345	462	28.4975	-0.171708	-9.64182	0.00505051	0.00720574	-0.0726065	346525	B230209E15Rik
chr14	91303008	91364517	247	17.7762	-0.19558	-9.63883	0.00505051	0.00720574	-0.0818566	-1033048	4930474H20Rik
chr9	38840519	38940609	434	25.9463	-0.172373	-9.63824	0.00505051	0.00720574	-0.0672276	0	Or8d1,Or8d2,Or8d23,Or8d2b
chr2	47018322	47118220	453	24.6974	-0.163896	-9.63617	0.00505051	0.00720574	-0.0665499	-1319675	1700019E08Rik
chrX	119296111	119396516	481	26.9652	-0.185799	-9.6347	0.00505051	0.00720574	-0.0645589	529679	Pabpc5
chr7	61845026	61992355	597	35.8384	-0.173654	-9.63325	0.00505051	0.00720574	-0.0700769	0	A230057D06Rik,A330076H08Rik,Mir344,Mir344-2,Mir344g
chr5	79334291	79486065	524	28.5619	-0.152366	-9.63101	0.00505051	0.00720574	-0.0622316	1533072	Adgrl3
chr13	82127161	82184904	272	17.5576	-0.193406	-9.62722	0.00505051	0.00720574	-0.0738932	-329806	Cetn3
chr15	15800424	15902400	407	27.4101	-0.193315	-9.62626	0.00505051	0.00720574	-0.0800695	825355	Cdh9
chr4	24329914	24425774	467	25.7387	-0.163348	-9.62013	0.00505051	0.00720574	-0.0672099	69676	Mms22l
chr3	5055695	5188103	645	38.8864	-0.178857	-9.6192	0.00505051	0.00720574	-0.0674548	0	2700069I18Rik,Gm17308
chr12	89610523	89695320	420	26.6755	-0.171435	-9.61816	0.00505051	0.00720574	-0.0727558	0	Nrxn3
chr18	17288970	17429288	705	40.81	-0.173485	-9.61153	0.00505051	0.00720574	-0.0666	-52516	4921533I20Rik
chr8	75479088	75543812	342	18.8375	-0.177239	-9.60965	0.00505051	0.00720574	-0.0735603	0	Iqcm
chr13	14362326	14491526	596	32.3657	-0.158398	-9.59769	0.00505051	0.00720574	-0.0631687	0	Hecw1
chrX	120168010	120273517	372	28.3319	-0.21545	-9.59564	0.00505051	0.00720574	-0.0881734	15741	Pcdh11x
chr4	21417764	21553022	765	42.2394	-0.149394	-9.59335	0.00505051	0.00720574	-0.0561393	124457	Prdm13
chrX	80458907	80518486	302	20.7418	-0.203768	-9.59107	0.00505051	0.00720574	-0.0722232	551211	Tmem47
chr5	79139014	79252283	461	25.0488	-0.156055	-9.58195	0.00505051	0.00720574	-0.0591796	-1669963	1700017L05Rik
chr5	60655152	60734274	364	20.6232	-0.173094	-9.58027	0.00505051	0.00720574	-0.0631769	-668147	4933402J10Rik
chr1	146531090	146647326	472	27.1375	-0.166331	-9.57729	0.00505051	0.00720574	-0.0672944	0	Brinp3
chr12	42173858	42332322	634	39.1318	-0.17212	-9.57671	0.00505051	0.00720574	-0.0656387	-218070	Immp2l
chr14	89460981	89583153	563	31.5081	-0.160183	-9.57624	0.00505051	0.00720574	-0.0641108	542737	4930474H20Rik
chr3	64681622	64791219	548	31.1632	-0.166972	-9.57435	0.00505051	0.00720574	-0.0650216	0	Vmn2r-ps11,Vmn2r7
chr10	114352833	114448308	519	30.5694	-0.176175	-9.56326	0.00505051	0.00720574	-0.0730806	0	Trhde
chr6	10221713	10317281	513	28.1339	-0.171122	-9.55859	0.00505051	0.00720574	-0.0649259	654278	AA545190
chr9	6347148	6485533	647	36.0767	-0.17591	-9.55761	0.00505051	0.00720574	-0.0668206	0	Pdgfd
chr13	13239499	13314103	391	22.3312	-0.174445	-9.55612	0.00505051	0.00720574	-0.0716918	43516	Gpr137b
chr9	39402672	39463820	244	15.8206	-0.189377	-9.5467	0.00505051	0.00720574	-0.0730074	0	Or8g33,Or8g34
chr6	3821993	3919901	455	27.8703	-0.17024	-9.54286	0.00505051	0.00720574	-0.0704686	42693	Tfpi2
chrY	20921741	21094507	494	36.6658	-0.199042	-9.54203	0.00505051	0.00720574	-0.0728082	69062	Gm20747
chr7	106939885	107062722	608	35.2062	-0.162177	-9.53646	0.00505051	0.00720574	-0.0625025	0	Or10a5,Or2d4,Or6a2,Or6b6,Or6b9
chr8	28230055	28355599	665	38.0681	-0.165477	-9.53234	0.00505051	0.00720574	-0.0672909	-144134	Gm8096
chrY	1327486	1465092	534	33.2667	-0.167606	-9.52921	0.00505051	0.00720574	-0.063523	0	Usp9y
chrY	42021370	42208223	630	37.4044	-0.173302	-9.5283	0.00505051	0.00720574	-0.0695804	722527	Gm20871
chrY	1920485	2004700	356	28.8693	-0.215219	-9.52483	0.00505051	0.00720574	-0.0847285	101314	Zfy2
chr6	79124701	79206078	415	25.0513	-0.188348	-9.52072	0.00505051	0.00720574	-0.0690431	-88632	Gm20362
chr12	43399968	43524884	501	30.716	-0.168692	-9.5196	0.00505051	0.00720574	-0.0721528	-364750	Gm33340
chr19	17881457	17998390	640	37.2147	-0.176929	-9.51868	0.00505051	0.00720574	-0.0697406	-42824	Pcsk5
chr9	20066322	20167836	416	26.7346	-0.181567	-9.51717	0.00505051	0.00720574	-0.0680972	0	Or7e174,Or7e175
chr1	95029537	95134269	472	27.9412	-0.182571	-9.51463	0.00505051	0.00720574	-0.0719701	178353	Fam174a
chr2	13840449	13947907	569	33.5854	-0.172626	-9.50823	0.00505051	0.00720574	-0.0701082	0	Hacd1
chr4	14331457	14399186	310	22.3577	-0.210317	-9.50036	0.00505051	0.00720574	-0.0859383	103243	Slc26a7
chr16	72057627	72122863	347	21.8131	-0.181574	-9.4971	0.00505051	0.00720574	-0.0765793	103519	8030451O07Rik
chr7	63246312	63316965	367	22.7066	-0.193954	-9.49065	0.00505051	0.00720574	-0.0794263	27724	4930554H23Rik
chr4	19344695	19416896	355	20.0923	-0.165114	-9.49039	0.00505051	0.00720574	-0.0681186	0	Cngb3
chr3	4512091	4585374	348	23.8869	-0.18976	-9.48934	0.00505051	0.00720574	-0.0704567	212333	1110015O18Rik
chr4	73820548	73901666	349	21.3397	-0.186144	-9.48596	0.00505051	0.00720574	-0.0692173	0	Msantd5f7
chr9	19419009	19531204	533	29.7844	-0.166918	-9.48436	0.00505051	0.00720574	-0.0622075	0	Or7g30,Or7g31,Or7g32
chr8	102148363	102209924	273	19.6583	-0.197289	-9.47607	0.00505051	0.00720574	-0.0832043	422170	Cdh11
chr14	89252921	89314148	281	20.3118	-0.210258	-9.47448	0.00505051	0.00720574	-0.0828259	-780524	Pcdh20
chr16	79237531	79338261	423	28.904	-0.192702	-9.47343	0.00505051	0.00720574	-0.0809426	-145433	Tmprss15
chr11	12673548	12774157	443	28.6556	-0.19405	-9.47305	0.00505051	0.00720574	-0.0777601	-207587	Cobl
chr14	92124896	92228437	399	23.5681	-0.165437	-9.4725	0.00505051	0.00720574	-0.067321	784972	Pcdh9
chrX	119995141	120106554	463	28.8537	-0.190495	-9.47155	0.00505051	0.00720574	-0.0693275	-64776	Pabpc5
chr17	91574372	91648388	337	21.1446	-0.184644	-9.46929	0.00505051	0.00720574	-0.0722029	-480300	Nrxn1
chr14	91391534	91462485	382	22.4481	-0.192593	-9.46928	0.00505051	0.00720574	-0.0739988	-1121574	4930474H20Rik
chr15	33421645	33571575	568	33.1564	-0.164368	-9.46398	0.00505051	0.00720574	-0.0647055	0	Cpq
chr13	78470875	78556864	364	23.9242	-0.203867	-9.46165	0.00505051	0.00720574	-0.0820809	-234111	A830082K12Rik
chr4	7193711	7284418	479	27.6315	-0.184061	-9.46076	0.00505051	0.00720574	-0.0672662	-201153	Tox
chr6	139179696	139239616	359	22.0776	-0.182375	-9.45926	0.00505051	0.00720574	-0.0731591	75980	4922502N22Rik
chr2	54111129	54252035	648	37.7631	-0.163581	-9.4585	0.00505051	0.00720574	-0.0635262	-24576	Rprm
chr7	41775329	41910505	707	37.7641	-0.152137	-9.45568	0.00505051	0.00720574	-0.0591975	0	Vmn2r58
chr7	57624134	57784842	725	45.8466	-0.187255	-9.44868	0.00505051	0.00720574	-0.0730966	0	Gabrb3
chr14	100882910	100950692	350	20.8479	-0.196159	-9.44784	0.00505051	0.00720574	-0.0817048	246997	Prr30
chr14	113058975	113138173	374	29.0889	-0.219425	-9.44136	0.00505051	0.00720574	-0.0862959	-1375634	Slitrk5
chrX	88892343	88991820	348	22.1698	-0.209834	-9.44087	0.00505051	0.00720574	-0.0741651	-131030	Mir1906-1
chr8	62684137	62837815	639	38.9236	-0.178358	-9.43888	0.00505051	0.00720574	-0.0695931	112193	Spock3
chr2	36616930	36727046	449	27.3382	-0.172954	-9.4367	0.00505051	0.00720574	-0.0710926	0	Or1j16,Or1j17
chr18	71526588	71610347	484	28.7479	-0.168801	-9.43535	0.00505051	0.00720574	-0.0702362	0	Dcc
chr7	119204705	119291115	509	29.0131	-0.164438	-9.4347	0.00505051	0.00720574	-0.0693554	-19101	Gpr139
chr13	106167778	106279485	494	29.7103	-0.171596	-9.43256	0.00505051	0.00720574	-0.0715341	514953	Ipo11
chrX	117143902	117210814	259	19.8059	-0.235616	-9.42639	0.00505051	0.00720574	-0.0911827	-128598	H2ab1
chr5	47166724	47233191	336	23.2251	-0.194036	-9.42363	0.00505051	0.00720574	-0.0814833	748946	Slit2
chr15	23769233	23878206	514	28.9374	-0.159408	-9.42298	0.00505051	0.00720574	-0.0625154	-294615	Cdh18
chr3	48499020	48581302	287	23.1505	-0.216268	-9.42281	0.00505051	0.00720574	-0.0888716	-471259	Gm7977
chrY	1726498	1832718	582	40.062	-0.182616	-9.4205	0.00505051	0.00720574	-0.072803	-265715	Usp9y
chr10	64310995	64437023	542	36.2309	-0.186936	-9.41216	0.00505051	0.00720574	-0.075926	0	Ctnna3
chr3	56069276	56149504	364	23.2368	-0.200117	-9.40963	0.00505051	0.00720574	-0.0740038	0	Nbea
chr14	84260165	84348119	379	26.7903	-0.199565	-9.4051	0.00505051	0.00720574	-0.0843511	94443	Pcdh17
chr17	18795711	18867142	381	22.4519	-0.181668	-9.4045	0.00505051	0.00720574	-0.0652883	46157	Vmn2r97
chr4	12670833	12768042	441	26.5823	-0.177018	-9.3964	0.00505051	0.00720574	-0.0702057	137795	Triqk
chrX	89307064	89390582	347	23.263	-0.197016	-9.39628	0.00505051	0.00720574	-0.0718387	13265	Dcaf8l
chr5	109270173	109438032	713	38.3634	-0.153494	-9.39547	0.00505051	0.00720574	-0.0610323	0	Vmn2r15,Vmn2r16,Vmn2r17
chr15	44885544	44962453	372	23.6048	-0.182111	-9.39501	0.00505051	0.00720574	-0.0733839	-1042	A930017M01Rik
chr14	88280839	88385547	429	24.1503	-0.164526	-9.39459	0.00505051	0.00720574	-0.0651021	79195	Pcdh20
chrX	16091024	16194911	461	30.6018	-0.18561	-9.3917	0.00505051	0.00720574	-0.0658457	326957	Cypt1
chr9	26024209	26122007	500	28.1163	-0.156119	-9.38937	0.00505051	0.00720574	-0.0590909	-419899	Eepd1
chr10	107039253	107104606	418	24.1479	-0.179422	-9.38729	0.00505051	0.00720574	-0.0679059	0	Acss3
chr1	100566080	100636585	267	19.2972	-0.217327	-9.38562	0.00505051	0.00720574	-0.0818792	-79938	Cntnap5b
chr17	91498707	91549836	256	15.7718	-0.203258	-9.37891	0.00505051	0.00720574	-0.0786549	-404635	Nrxn1
chr12	115781185	115905227	490	27.9339	-0.166013	-9.3772	0.00505051	0.00720574	-0.0703664	-84390	Mir6388
chr4	91992700	92103189	405	22.1521	-0.181845	-9.3762	0.00505051	0.00720574	-0.07334	41139	Izumo3
chrX	118592398	118697223	437	26.0429	-0.191339	-9.3762	0.00505051	0.00720574	-0.0668799	-110660	Tgif2lx2
chr10	31089139	31185676	405	24.5095	-0.175954	-9.36389	0.00505051	0.00720574	-0.06796	126706	Hddc2
chrX	53906369	54087220	1030	58.8511	-0.16227	-9.3587	0.00505051	0.00720574	-0.0558451	-107662	Xlr
chr13	76588394	76659024	304	22.1013	-0.197945	-9.35849	0.00505051	0.00720574	-0.0768064	0	Mctp1
chr1	175108626	175197545	413	24.6239	-0.17024	-9.35848	0.00505051	0.00720574	-0.0686801	0	Rgs7
chr8	18294335	18373025	455	24.8118	-0.175115	-9.35616	0.00505051	0.00720574	-0.0701079	221105	Mcph1
chr17	60209988	60280959	342	19.3411	-0.164013	-9.35268	0.00505051	0.00720574	-0.0651911	-1184807	Nudt12os
chr8	101380798	101532136	566	32.2278	-0.157946	-9.35084	0.00505051	0.00720574	-0.0687979	1099958	Cdh11
chrX	76619532	76779336	596	32.6564	-0.160083	-9.34859	0.00505051	0.00720574	-0.0608531	-15607	Cldn34d
chr3	45126640	45171991	272	16.593	-0.180924	-9.34539	0.00505051	0.00720574	-0.0658251	108342	2610316D01Rik
chr8	38162314	38263208	427	25.2664	-0.171965	-9.34439	0.00505051	0.00720574	-0.0724008	0	Mir383,Sgcz
chr16	81799250	81912877	458	24.169	-0.164488	-9.33987	0.00505051	0.00720574	-0.0720965	-172222	Ncam2
chr1	48572073	48662505	400	21.3913	-0.17311	-9.33961	0.00505051	0.00720574	-0.0682534	581110	C230029F24Rik
chr6	133281843	133385475	375	26.3777	-0.206173	-9.33803	0.00505051	0.00720574	-0.0852031	0	5530400C23Rik
chr15	17176117	17249524	304	18.0513	-0.183034	-9.33656	0.00505051	0.00720574	-0.0756408	-318823	Cdh9
chr3	70603487	70674728	297	19.7853	-0.196567	-9.33397	0.00505051	0.00720574	-0.0816443	-574579	Otol1
chr2	88511880	88573800	275	18.4718	-0.190883	-9.33209	0.00505051	0.00720574	-0.0772377	0	Or4c100,Or4c101
chr8	39830210	39921497	428	25.7816	-0.178609	-9.32936	0.00505051	0.00720574	-0.0708294	-186536	Msr1
chr8	53249150	53315967	357	20.6777	-0.176125	-9.32764	0.00505051	0.00720574	-0.0682413	194759	Aga
chr6	107936403	108007523	410	24.5107	-0.168534	-9.32717	0.00505051	0.00720574	-0.0594588	56521	Setmar
chr9	112612217	112673266	342	20.2455	-0.181049	-9.32139	0.00505051	0.00720574	-0.0621523	-263092	2900079G21Rik
chr2	54921079	55012897	390	25.2254	-0.183163	-9.31293	0.00505051	0.00720574	-0.0782747	0	Galnt13
chr3	10797975	10869291	269	20.2342	-0.215984	-9.31116	0.00505051	0.00720574	-0.0823375	-356872	Snx16
chr14	96193202	96269233	365	26.1736	-0.191332	-9.30786	0.00505051	0.00720574	-0.0761383	0	Klhl1
chr18	48094789	48210437	533	29.5816	-0.169173	-9.3077	0.00505051	0.00720574	-0.066262	0	G630055G22Rik
chr1	24922357	24997846	390	24.8255	-0.18765	-9.30762	0.00505051	0.00720574	-0.0800804	69629	Adgrb3
chr6	109753189	109892925	571	31.4923	-0.15695	-9.30536	0.00505051	0.00720574	-0.0677519	751655	Grm7
chr5	88187439	88262833	340	20.5761	-0.187071	-9.30457	0.00505051	0.00720574	-0.0729382	5085	Smr2l
chr6	101668598	101767884	541	33.4036	-0.17798	-9.29991	0.00505051	0.00720574	-0.0657495	5364	Gm9871
chr2	111452857	111520604	287	17.9602	-0.194926	-9.29798	0.00505051	0.00720574	-0.0769593	0	Or4f4b,Or4g7,Or4k42
chr2	143379665	143465195	473	26.8604	-0.169555	-9.29561	0.00505051	0.00720574	-0.0658964	70280	Pcsk2os1
chr8	29545038	29607553	298	21.2344	-0.19709	-9.29357	0.00505051	0.00720574	-0.0784656	-324401	Unc5d
chr19	13826286	13916376	330	21.6285	-0.177409	-9.29287	0.00505051	0.00720574	-0.0778764	0	Or9i1,Or9i16,Or9i2,Or9q1
chr8	38370660	38486248	473	30.7459	-0.179954	-9.28959	0.00505051	0.00720574	-0.0732067	0	Sgcz
chr4	37503954	37583610	294	16.6229	-0.181063	-9.28	0.00505051	0.00720574	-0.0691417	-171239	Gm12374
chr5	145794412	145925820	717	41.2571	-0.160136	-9.27994	0.00505051	0.00720574	-0.0624957	0	Cyp3a11,Cyp3a44
chr10	6468941	6542691	362	28.7432	-0.214839	-9.26922	0.00505051	0.00720574	-0.0812528	214814	Oprm1
chrX	59142652	59283896	604	35.429	-0.167715	-9.26552	0.00505051	0.00720574	-0.0684532	0	Fgf13
chr12	101171261	101242961	350	18.33	-0.153802	-9.26498	0.00505051	0.00720574	-0.0600041	-21303	Kif4-ps
chr7	93225838	93312530	468	26.5276	-0.173101	-9.2637	0.00505051	0.00720574	-0.0668845	-40661	Gm15501
chr7	39150882	39258007	475	28.1463	-0.173748	-9.26206	0.00505051	0.00720574	-0.0721702	149286	Gm5114
chrX	41297524	41378210	303	21.2734	-0.20662	-9.25887	0.00505051	0.00720574	-0.0809697	21643	Gria3
chr7	59448009	59490853	367	24.6491	-0.192117	-9.2574	0.00505051	0.00720574	-0.0846262	0	Snhg14
chr12	43693208	43864120	776	46.4576	-0.17065	-9.25523	0.00505051	0.00720574	-0.065918	341438	Dnajb9
chr6	19670043	19756013	326	22.5372	-0.198556	-9.25234	0.00505051	0.00720574	-0.0765043	-114382	Mir6370
chr10	6574777	6634876	294	17.547	-0.194771	-9.25121	0.00505051	0.00720574	-0.078736	122629	Oprm1
chr7	102886613	102989956	498	29.7583	-0.164658	-9.25021	0.00505051	0.00720574	-0.0679287	0	Or51a6,Or51a8,Or51g1,Or51g2,Or51h5,Or51s1,Or51t4,Or52r1
chr15	47746102	47826487	312	23.4973	-0.201233	-9.24948	0.00505051	0.00720574	-0.0844883	0	Csmd3
chr9	97781814	97894077	718	43.7754	-0.167738	-9.24646	0.00505051	0.00720574	-0.0694828	0	Clstn2
chr9	6187128	6314031	574	33.9235	-0.174376	-9.24422	0.00505051	0.00720574	-0.0712959	0	Ddi1,Pdgfd
chr1	124741988	124886323	611	37.5298	-0.163463	-9.24081	0.00505051	0.00720574	-0.0658455	0	Dpp10
chr14	97604626	97696043	417	24.0136	-0.170311	-9.23879	0.00505051	0.00720574	-0.0691874	90809	Dach1
chr2	46720820	46812895	435	25.1568	-0.177742	-9.237	0.00505051	0.00720574	-0.0675861	-1022173	1700019E08Rik
chr17	55012876	55127254	535	29.3601	-0.163016	-9.23404	0.00505051	0.00720574	-0.0643019	317127	St6gal2
chr9	91150907	91226662	396	22.9829	-0.177572	-9.23339	0.00505051	0.00720574	-0.0693002	131395	Zic1
chr6	76521854	76592941	314	21.27	-0.194171	-9.23312	0.00505051	0.00720574	-0.0767515	288695	Ctnna2
chrX	66502318	66642501	516	30.7868	-0.186209	-9.22928	0.00505051	0.00720574	-0.0746044	5816	Slitrk2
chrX	43245065	43371251	458	27.7255	-0.180507	-9.22855	0.00505051	0.00720574	-0.0746622	0	Tenm1
chr5	95401467	95538475	528	31.1781	-0.165089	-9.22809	0.00505051	0.00720574	-0.0675875	0	Pramel48,Pramel57
chr1	11657014	11763768	561	34.8659	-0.189134	-9.22676	0.00505051	0.00720574	-0.0715932	0	A830018L16Rik
chr9	33419252	33545576	569	35.8907	-0.186235	-9.22618	0.00505051	0.00720574	-0.0738664	-489285	Gm27162
chr16	70885763	70968544	473	26.8719	-0.16601	-9.21986	0.00505051	0.00720574	-0.0613715	161531	4931420L22Rik
chr17	91110767	91197916	380	25.9137	-0.199416	-9.21945	0.00505051	0.00720574	-0.0827711	-16695	Nrxn1
chr18	17582130	17657739	401	23.7026	-0.168762	-9.21858	0.00505051	0.00720574	-0.0641509	-139	4930545E07Rik
chr10	50438266	50548090	579	31.4398	-0.150173	-9.21733	0.00505051	0.00720574	-0.0579754	43578	Ascc3
chr8	28088904	28179690	523	30.6731	-0.166928	-9.20958	0.00505051	0.00720574	-0.0712026	-2983	Gm8096
chr7	52031796	52138672	516	32.931	-0.181337	-9.20922	0.00505051	0.00720574	-0.0702581	-15067	Ccdc179
chr2	135497177	135604244	678	39.8168	-0.178561	-9.20252	0.00505051	0.00720574	-0.0676191	0	9630028H03Rik
chr2	96097311	96174675	346	21.968	-0.182083	-9.20161	0.00505051	0.00720574	-0.0747274	142493	Lrrc4c
chr5	49719360	49835567	605	33.3342	-0.1584	-9.18939	0.00505051	0.00720574	-0.0622003	124388	Adgra3
chr9	11869741	12003298	559	39.3985	-0.196336	-9.18843	0.00505051	0.00720574	-0.0781157	-963965	Cntn5
chr3	3128976	3241616	550	31.8837	-0.160805	-9.18797	0.00505051	0.00720574	-0.066118	265413	Hnf4g
chr13	87405630	87477346	303	19.1072	-0.190501	-9.18755	0.00505051	0.00720574	-0.0745057	1343125	Edil3
chrX	58876733	58997529	438	28.1066	-0.174198	-9.18648	0.00505051	0.00720574	-0.0680289	0	Magea13
chr11	39629479	39713810	332	21.8744	-0.176162	-9.18422	0.00505051	0.00720574	-0.0764396	965503	Mat2b
chr7	83353840	83428260	477	26.0503	-0.17961	-9.18394	0.00505051	0.00720574	-0.0704952	155666	Tmc3
chr1	100683332	100738708	202	14.449	-0.222382	-9.18346	0.00505051	0.00720574	-0.0815873	-197190	Cntnap5b
chr14	85556798	85661265	431	23.2924	-0.15217	-9.18296	0.00505051	0.00720574	-0.0588112	583704	4930529K09Rik
chrX	72148563	72254554	393	27.2985	-0.192905	-9.17931	0.00505051	0.00720574	-0.0704537	0	Magea4
chr13	86208619	86337997	662	38.0208	-0.163728	-9.17579	0.00505051	0.00720574	-0.0619895	-160714	Cox7c
chr14	41304483	41414043	412	27.0677	-0.176801	-9.16767	0.00505051	0.00720574	-0.0701093	-118333	Sftpd
chr3	140296128	140357571	299	17.2793	-0.171558	-9.1652	0.00505051	0.00720574	-0.0702293	-267558	Mir7j
chr4	67375578	67470847	381	21.7479	-0.172435	-9.16151	0.00505051	0.00720574	-0.0727469	-445094	Tlr4
chr18	70999996	71071410	344	21.9275	-0.173529	-9.16115	0.00505051	0.00720574	-0.0713896	182223	Dcc
chr4	38934957	39032184	382	25.1754	-0.196339	-9.16057	0.00505051	0.00720574	-0.082081	-78473	Gm12381
chr5	85837277	85899388	343	21.6819	-0.179452	-9.16038	0.00505051	0.00720574	-0.0709236	112635	Cenpc1
chrX	108526727	108647475	504	30.794	-0.175853	-9.15284	0.00505051	0.00720574	-0.0691427	89540	Brwd3
chr18	59953417	60045744	439	26.0531	-0.172727	-9.15132	0.00505051	0.00720574	-0.0675407	165335	Iigp1c
chr13	88635716	88733566	360	23.8398	-0.192584	-9.14976	0.00505051	0.00720574	-0.0792268	86905	Edil3
chr4	16632895	16716597	357	20.5983	-0.172111	-9.1495	0.00505051	0.00720574	-0.0664957	-366470	A530072M11Rik
chr15	16468844	16539900	323	17.7556	-0.175698	-9.14941	0.00505051	0.00720574	-0.0661277	187855	Cdh9
chr4	92123523	92220454	450	25.3288	-0.183519	-9.14203	0.00505051	0.00720574	-0.0709174	0	Izumo3
chrX	46983722	47105252	506	34.2736	-0.202055	-9.13822	0.00505051	0.00720574	-0.0790153	-653177	Actrt1
chr7	17915769	18040027	451	25.5592	-0.168206	-9.13528	0.00505051	0.00720574	-0.0700561	0	Ceacam11,Ceacam13
chr9	16530455	16628366	550	34.1517	-0.166592	-9.13352	0.00505051	0.00720574	-0.0591863	-28169	Fat3
chrX	24712935	24782875	339	25.0463	-0.209976	-9.12984	0.00505051	0.00720574	-0.0771331	0	Gm5935
chr4	93390528	93498143	473	26.6075	-0.166461	-9.12943	0.00505051	0.00720574	-0.0666352	-54016	Tusc1
chr14	112339449	112426071	453	26.5602	-0.167396	-9.12739	0.00505051	0.00720574	-0.065393	-656108	Slitrk5
chrX	82069267	82148053	356	21.6879	-0.195786	-9.1263	0.00505051	0.00720574	-0.0709426	-610145	Srsf8
chr14	42969306	43102446	465	28.2325	-0.169898	-9.11851	0.00505051	0.00720574	-0.0747293	0	Gm10377
chr9	93021223	93098470	398	20.6856	-0.150788	-9.11429	0.00505051	0.00720574	-0.0594507	-14483	1700034K08Rik
chr4	10022513	10093143	370	23.5735	-0.185311	-9.11333	0.00505051	0.00720574	-0.0733903	-103877	4930448K20Rik
chr2	96877135	96956908	341	19.4563	-0.176246	-9.11118	0.00505051	0.00720574	-0.0711103	0	Lrrc4c
chr5	5996562	6071429	381	20.5979	-0.157754	-9.11076	0.00505051	0.00720574	-0.0631697	-246235	Steap1
chr17	89861469	90010616	729	43.5474	-0.169746	-9.11042	0.00505051	0.00720574	-0.0666805	23014	Nrxn1
chr8	37646519	37712651	254	19.87	-0.213375	-9.11011	0.00505051	0.00720574	-0.0865364	0	Sgcz
chr3	33651119	33740322	393	23.4909	-0.18181	-9.10646	0.00505051	0.00720574	-0.0681368	58509	Ttc14
chr18	40804369	40863034	249	16.2169	-0.189373	-9.10237	0.00505051	0.00720574	-0.0785012	-272539	Kctd16
chr17	93857771	93927600	283	19.91	-0.207876	-9.09865	0.00505051	0.00720574	-0.0855918	-651034	Adcyap1
chr9	33242922	33357012	578	34.5819	-0.18122	-9.09862	0.00505051	0.00720574	-0.0694441	-312955	Gm27162
chr2	41289086	41392687	419	28.2571	-0.198145	-9.08955	0.00505051	0.00720574	-0.0786082	0	Lrp1b
chr11	15784375	15842230	213	17.1231	-0.233887	-9.08924	0.00505051	0.00720574	-0.0949446	414493	Vstm2a
chrX	154153873	154248946	459	29.1204	-0.197063	-9.088	0.00505051	0.00720574	-0.0776945	0	Gm16445
chr3	6164082	6257191	414	24.1367	-0.16992	-9.08741	0.00505051	0.00720574	-0.0695687	358186	1700008P02Rik
chr14	106728552	106800419	359	24.6149	-0.1973	-9.08595	0.00505051	0.00720574	-0.0783307	-241031	1700128A07Rik
chr9	8653836	8777127	586	33.9676	-0.154841	-9.08354	0.00505051	0.00720574	-0.0624787	0	Gm32014,Trpc6
chr10	6659654	6741133	388	28.6114	-0.204107	-9.07407	0.00505051	0.00720574	-0.0859899	16372	Oprm1
chr3	72525595	72651328	525	30.6552	-0.157633	-9.07336	0.00505051	0.00720574	-0.06339	237228	Sis
chr19	18253100	18313662	339	20.0758	-0.178709	-9.07304	0.00505051	0.00720574	-0.0741117	202418	Ostf1
chrY	44461126	44601128	584	33.3275	-0.177167	-9.06882	0.00505051	0.00720574	-0.0680474	-482677	Gm20871
chr6	58224570	58294107	400	21.3297	-0.181234	-9.06427	0.00505051	0.00720574	-0.0681481	0	Vmn1r28
chr6	59938687	60023782	300	20.4362	-0.189646	-9.06001	0.00505051	0.00720574	-0.0793572	7184	Gm5570
chr18	85104039	85162707	341	18.6842	-0.175444	-9.05923	0.00505051	0.00720574	-0.0694633	-122366	Fbxo15
chr4	78855179	78914296	201	13.631	-0.203443	-9.05847	0.00505051	0.00720574	-0.0730857	-642217	Ptprd
chr18	85926249	86044192	526	30.626	-0.164731	-9.05351	0.00505051	0.00720574	-0.0688559	349759	Neto1
chr6	75009463	75047896	162	10.0534	-0.195456	-9.05272	0.00505051	0.00720574	-0.0740688	-1399789	Gm31747
chrY	2299985	2402003	499	31.6009	-0.177799	-9.04933	0.00505051	0.00720574	-0.069832	-128575	Zfy2
chr14	4744595	4822184	332	21.0839	-0.187089	-9.04918	0.00505051	0.00720574	-0.0736237	32391	Gm3264
chr1	9034650	9155024	542	31.8513	-0.166527	-9.04886	0.00505051	0.00720574	-0.0613651	0	Sntg1
chr12	65527587	65616971	373	22.0021	-0.177939	-9.0488	0.00505051	0.00720574	-0.0724034	-294028	Wdr20rt
chr10	123517831	123585500	390	25.2205	-0.181062	-9.04734	0.00505051	0.00720574	-0.0746652	0	Tafa2
chr11	42448957	42526337	343	19.2397	-0.164267	-9.04593	0.00505051	0.00720574	-0.0671059	0	Gabrb2
chr2	107465953	107569905	448	25.5628	-0.16748	-9.03715	0.00505051	0.00720574	-0.0676659	-167251	Kcna4
chr19	35531144	35629294	432	24.4659	-0.162591	-9.03067	0.00505051	0.00720574	-0.0707942	205922	A830019P07Rik
chr10	112479517	112555351	453	26.0593	-0.168343	-9.03055	0.00505051	0.00720574	-0.0709087	-12293	Kcnc2
chr16	71506943	71592289	376	24.6306	-0.186721	-9.02922	0.00505051	0.00720574	-0.0758346	-239567	4930567J20Rik
chr1	50703559	50777072	320	20.9504	-0.190754	-9.02413	0.00505051	0.00720574	-0.0767908	131889	Tmeff2
chrX	154588452	154688177	513	28.7501	-0.164681	-9.0223	0.00505051	0.00720574	-0.0629925	-8091	Samt2
chr1	117301642	117377342	288	18.433	-0.201792	-9.02214	0.00505051	0.00720574	-0.0829052	-714119	Cntnap5a
chr8	28729697	28808950	497	29.0377	-0.171417	-9.01579	0.00505051	0.00720574	-0.0665901	0	Unc5d
chr1	103222895	103294467	274	18.9924	-0.209893	-9.015	0.00505051	0.00720574	-0.0878843	1473061	Cdh20
chr1	3171277	3230861	264	20.5816	-0.210904	-9.01003	0.00505051	0.00720574	-0.0809204	0	Xkr4
chr16	5945972	6071151	775	42.8362	-0.156547	-9.00813	0.00505051	0.00720574	-0.0662153	0	1700123O21Rik,Rbfox1
chr11	56211163	56294425	493	27.1731	-0.158398	-9.00588	0.00505051	0.00720574	-0.0626763	-169152	Nmur2
chrX	89110473	89176874	327	19.2136	-0.199659	-9.00389	0.00505051	0.00720574	-0.076593	226973	Dcaf8l
chr10	33213066	33317872	417	23.007	-0.162587	-9.00361	0.00505051	0.00720574	-0.0647402	0	D830005E20Rik,Trdn
chrX	78811070	78869540	372	21.0195	-0.170632	-8.99909	0.00505051	0.00720574	-0.0618443	-71469	Fam47c
chrX	59315675	59402043	320	21.0649	-0.201089	-8.99888	0.00505051	0.00720574	-0.0805088	0	Fgf13
chr8	21047688	21135553	463	26.5627	-0.182317	-8.99804	0.00505051	0.00720574	-0.0719902	0	Defa23,Defa25,Defa30,Defa35,Defa38
chr3	159349185	159443797	357	20.071	-0.162395	-8.99428	0.00505051	0.00720574	-0.0633051	-40904	Gm20752
chrX	122086507	122165277	331	19.8746	-0.192474	-8.994	0.00505051	0.00720574	-0.0792353	229287	Nap1l3
chr2	114949048	115060136	498	29.3857	-0.194488	-8.99043	0.00505051	0.00720574	-0.0756401	269127	4930528P14Rik
chr2	81658239	81735411	337	20.2478	-0.173808	-8.98577	0.00505051	0.00720574	-0.0727477	316810	Zfp804a
chr14	36086506	36189895	423	26.2889	-0.179487	-8.98491	0.00505051	0.00720574	-0.0747973	0	4930474N05Rik
chr4	90495830	90574390	312	21.2035	-0.193445	-8.9835	0.00505051	0.00720574	-0.0750101	-133503	Gm12633
chrX	25599451	25685315	405	27.6215	-0.183263	-8.97876	0.00505051	0.00720574	-0.0715443	-27998	Gm1993
chr15	24818015	24895893	405	22.7182	-0.162006	-8.9746	0.00505051	0.00720574	-0.0692968	467383	Basp1
chr8	50623630	50686672	297	18.0276	-0.19101	-8.97249	0.00505051	0.00720574	-0.0773743	-207342	Gm2516
chr14	13536529	13640259	475	29.2201	-0.182804	-8.97209	0.00505051	0.00720574	-0.0731526	0	Synpr
chr2	111287027	111366089	305	18.4498	-0.177572	-8.97023	0.00505051	0.00720574	-0.0712231	0	Or4f54,Or4g16,Or4k36,Or4k37,Or4k38
chr11	38369986	38473513	478	28.0664	-0.173044	-8.96435	0.00505051	0.00720574	-0.0703172	19816	Gm12130
chr6	79390033	79492283	500	30.005	-0.182693	-8.9635	0.00505051	0.00720574	-0.0732104	324632	Mtrnr2l7
chr12	114967367	115068010	374	22.4205	-0.168964	-8.96059	0.00505051	0.00720574	-0.0684785	-452672	Mir7094-2
chr7	59857592	59909670	346	25.5564	-0.226192	-8.95971	0.00505051	0.00720574	-0.0910405	0	Snhg14
chr5	6273389	6324302	266	17.8699	-0.201758	-8.95738	0.00505051	0.00720574	-0.0777178	444707	Zfp804b
chr7	50246304	50362933	643	38.7482	-0.170998	-8.95591	0.00505051	0.00720574	-0.0701968	0	Nell1
chr18	49237395	49341917	569	32.3665	-0.171053	-8.95214	0.00505051	0.00720574	-0.071427	180371	1700044K03Rik
chr9	90966609	91086106	561	35.1053	-0.164884	-8.95007	0.00505051	0.00720574	-0.0683746	271951	Zic1
chr14	89927593	90027722	380	20.1313	-0.158884	-8.94755	0.00505051	0.00720574	-0.0624759	98168	4930474H20Rik
chr2	7638536	7755868	495	29.6121	-0.169993	-8.94229	0.00505051	0.00720574	-0.0694128	-127972	Celf2
chr3	55840077	55881689	217	11.6611	-0.190024	-8.94081	0.00505051	0.00720574	-0.0769002	0	4933417G07Rik,Nbea
chr4	79603773	79680620	270	17.0671	-0.190551	-8.93735	0.00505051	0.00720574	-0.0746536	1152502	Tyrp1
chr4	67501220	67563594	261	16.4944	-0.191103	-8.93457	0.00505051	0.00720574	-0.0739997	-570736	Tlr4
chr1	18873977	18931317	282	22.4734	-0.219638	-8.93383	0.00505051	0.00720574	-0.0869983	131982	Gm15825
chr3	157328414	157457351	679	42.3562	-0.178207	-8.93311	0.00505051	0.00720574	-0.0725615	-11769	Negr1
chr18	30857261	30959205	478	30.2008	-0.172445	-8.93119	0.00505051	0.00720574	-0.067766	14283	Rit2
chrY	8449102	8664520	631	37.7301	-0.17143	-8.93055	0.00505051	0.00720574	-0.066543	168300	Gm20815
chr11	9969927	10084480	527	33.9514	-0.182473	-8.92772	0.00505051	0.00720574	-0.0716681	-285468	Abca13
chr11	56304929	56447928	621	35.2168	-0.163068	-8.92543	0.00505051	0.00720574	-0.0687346	-262918	Nmur2
chr12	28189294	28313180	625	37.5115	-0.174983	-8.92094	0.00505051	0.00720574	-0.0702979	124614	Dcdc2c
chr18	45936245	46022309	417	28.4484	-0.193118	-8.91996	0.00505051	0.00720574	-0.0737138	0	A330093E20Rik
chr4	19194433	19265331	292	22.004	-0.204785	-8.91917	0.00505051	0.00720574	-0.0826323	14518	Cngb3
chr3	10564144	10666309	502	28.8435	-0.172611	-8.91635	0.00505051	0.00720574	-0.0692767	-123041	Snx16
chrX	111067572	111153461	357	24.6753	-0.205745	-8.91508	0.00505051	0.00720574	-0.0775926	0	Cylc1
chr2	89801829	89878208	312	19.5319	-0.194525	-8.91375	0.00505051	0.00720574	-0.0823616	0	Or4a47,Or4c12b,Or4c58
chr3	33174733	33250193	363	23.7672	-0.193164	-8.91338	0.00505051	0.00720574	-0.0759916	-30485	Pex5l
chr7	60533857	60671129	718	38.2302	-0.146457	-8.9107	0.00505051	0.00720574	-0.0571925	-392637	Snrpn
chr15	22569762	22670511	450	27.1781	-0.187625	-8.91062	0.00505051	0.00720574	-0.0731274	0	Cdh18
chr2	81555262	81627070	369	21.2877	-0.164454	-8.91052	0.00505051	0.00720574	-0.0718353	425151	Zfp804a
chr6	121996921	122087631	412	24.3761	-0.166395	-8.90564	0.00505051	0.00720574	-0.0657716	0	Mug2
chr9	39978209	40040097	351	20.1696	-0.168765	-8.90523	0.00505051	0.00720574	-0.068628	0	Or10g6,Or10g7,Or10g9,Or10g9b
chrX	132326173	132414151	327	19.9058	-0.181202	-8.90176	0.00505051	0.00720574	-0.0733887	1168708	Pcdh19
chr7	106588561	106642927	242	16.4905	-0.210033	-8.89935	0.00505051	0.00720574	-0.0805869	34606	Or2ag12
chrX	124004152	124091116	278	21.1301	-0.229478	-8.89825	0.00505051	0.00720574	-0.0851288	33844	Vmn2r121
chr13	82433873	82503212	281	15.3082	-0.167702	-8.894	0.00505051	0.00720574	-0.0688173	194921	Mir3961
chrX	114215684	114271557	289	19.6913	-0.20133	-8.88904	0.00505051	0.00720574	-0.0763149	201775	Klhl4
chr6	141636004	141744523	507	28.6997	-0.166978	-8.88788	0.00505051	0.00720574	-0.0639317	0	Slco1b2
chr7	50137797	50204670	446	26.3877	-0.163218	-8.88729	0.00505051	0.00720574	-0.0614922	0	Nell1
chr2	43445230	43511326	337	19.186	-0.176277	-8.8848	0.00505051	0.00720574	-0.0666511	43002	Kynu
chr6	73553519	73628536	369	22.1402	-0.179991	-8.88402	0.00505051	0.00720574	-0.0718224	0	Gm31747
chrX	55219381	55348387	466	30.4438	-0.174034	-8.88073	0.00505051	0.00720574	-0.0670126	0	Slxl1
chr12	49012984	49109182	423	26.5582	-0.170117	-8.88061	0.00505051	0.00720574	-0.0641603	272477	Foxg1
chr5	95229926	95298541	303	18.7204	-0.184731	-8.8801	0.00505051	0.00720574	-0.069118	6369	Pramel47
chr14	106945657	107011045	300	18.3594	-0.176008	-8.87902	0.00505051	0.00720574	-0.0660455	-458136	1700128A07Rik
chr11	39459772	39573470	458	28.1613	-0.165875	-8.8633	0.00505051	0.00720574	-0.0684865	-938758	Gm12130
chrX	59705275	59783110	306	22.8478	-0.201438	-8.86113	0.00505051	0.00720574	-0.0781813	-136203	Fgf13
chr3	14257311	14321137	350	19.2307	-0.175159	-8.85752	0.00505051	0.00720574	-0.0658016	40979	Gm6300
chr14	104217268	104281381	388	22.9367	-0.177256	-8.85751	0.00505051	0.00720574	-0.0716469	180294	Pou4f1
chr10	106498701	106604083	544	32.0414	-0.163581	-8.85158	0.00505051	0.00720574	-0.0666443	0	4930532I03Rik,Ppfia2
chr11	41902847	41978543	386	24.341	-0.162504	-8.85044	0.00505051	0.00720574	-0.0649223	0	Gabrg2
chr12	90090846	90185847	456	25.882	-0.155954	-8.84307	0.00505051	0.00720574	-0.0652735	0	Nrxn3
chr14	52648005	52721066	424	25.8115	-0.180947	-8.84305	0.00505051	0.00720574	-0.0731488	-151255	Or4e5
chr4	74552941	74632110	342	23.2131	-0.188085	-8.84208	0.00505051	0.00720574	-0.07723	-146881	Kdm4c
chr10	129402327	129492114	346	22.5203	-0.184341	-8.84156	0.00505051	0.00720574	-0.0681785	0	Or6c1b,Or6c3,Or6c5c
chr6	78988099	79094017	441	27.6072	-0.187093	-8.84056	0.00505051	0.00720574	-0.0754691	0	Gm20362
chr2	47199632	47281712	302	17.1008	-0.180796	-8.83725	0.00505051	0.00720574	-0.0767772	-1500985	1700019E08Rik
chr13	22835208	22890717	223	17.0454	-0.217732	-8.83632	0.00505051	0.00720574	-0.0923007	0	Vmn1r211,Vmn1r212
chrX	110902805	111031270	590	32.329	-0.164158	-8.83004	0.00505051	0.00720574	-0.058845	78147	Cylc1
chr14	6918431	7000523	406	25.8366	-0.167259	-8.82905	0.00505051	0.00720574	-0.0675907	5591	Gm10406
chr13	78630355	78731098	496	28.3883	-0.162949	-8.82487	0.00505051	0.00720574	-0.066629	-393591	A830082K12Rik
chr10	65979179	66073006	413	26.2376	-0.174879	-8.8244	0.00505051	0.00720574	-0.0736888	47598	1700023F02Rik
chr5	9857617	9924958	281	17.019	-0.201158	-8.82432	0.00505051	0.00720574	-0.0793661	-131446	Grm3
chr7	53752274	53830628	439	24.1998	-0.167487	-8.82163	0.00505051	0.00720574	-0.0609991	61061	Mir6238
chr3	10706615	10756627	246	14.1804	-0.187351	-8.82088	0.00505051	0.00720574	-0.0753843	-265512	Snx16
chr6	105589903	105659825	386	21.7106	-0.177558	-8.81755	0.00505051	0.00720574	-0.0703353	13238	Gm15631
chr16	79952258	80014963	289	18.6256	-0.19492	-8.81459	0.00505051	0.00720574	-0.0775788	0	1700066C05Rik
chr7	58135061	58203313	375	24.5617	-0.174321	-8.81391	0.00505051	0.00720574	-0.0678144	-306059	Gabrb3
chr12	9951228	10068426	500	28.6501	-0.161241	-8.81337	0.00505051	0.00720574	-0.0656681	300546	Nt5c1b
chr8	15914475	16008928	673	37.5653	-0.15465	-8.81187	0.00505051	0.00720574	-0.062503	0	Csmd1
chr7	69267441	69360710	434	26.3753	-0.174199	-8.81185	0.00505051	0.00720574	-0.0699487	134383	4930402F11Rik
chr2	47138233	47198299	308	17.582	-0.178944	-8.80496	0.00505051	0.00720574	-0.065039	-1439586	1700019E08Rik
chr14	117241707	117297516	415	22.628	-0.166934	-8.79985	0.00505051	0.00720574	-0.0542154	0	Gpc6
chr19	52095041	52244264	731	41.249	-0.165285	-8.79889	0.00505051	0.00720574	-0.0713146	19032	Ins1
chr5	48072303	48177283	637	34.0689	-0.153381	-8.79605	0.00505051	0.00720574	-0.0637773	0	Slit2
chr13	119007052	119095551	426	29.1422	-0.185595	-8.79243	0.00505051	0.00720574	-0.0794568	-214737	Fgf10
chr7	11228190	11287432	385	21.6691	-0.178768	-8.79058	0.00505051	0.00720574	-0.0657818	-61030	Zscan4d
chr4	23294012	23408202	465	27.9145	-0.17511	-8.79054	0.00505051	0.00720574	-0.0751242	-800686	Gm30731
chr5	70438992	70542466	403	26.8805	-0.191601	-8.78793	0.00505051	0.00720574	-0.0794098	208580	Gabrg1
chr8	76485826	76612947	574	33.5048	-0.171121	-8.78667	0.00505051	0.00720574	-0.0711413	136139	Gm10649
chr14	13401185	13499578	446	24.8804	-0.167454	-8.78584	0.00505051	0.00720574	-0.0659389	0	Synpr
chr14	81691515	81768852	292	16.7482	-0.169574	-8.77858	0.00505051	0.00720574	-0.0734586	-1668176	Olfm4
chr10	87188415	87277223	582	32.2657	-0.152115	-8.77821	0.00505051	0.00720574	-0.062633	0	1700113H08Rik
chr11	9761671	9848259	337	25.201	-0.193625	-8.7779	0.00505051	0.00720574	-0.0734012	-77212	Abca13
chr1	56024953	56092281	294	17.514	-0.179301	-8.77365	0.00505051	0.00720574	-0.0731037	-4550	1700003I22Rik
chr5	45148895	45217521	323	19.4126	-0.194609	-8.77223	0.00505051	0.00720574	-0.0797969	0	D5Ertd615e
chr11	27147449	27191259	213	12.4662	-0.205284	-8.77132	0.00505051	0.00720574	-0.077262	-552449	Vrk2
chr14	100773486	100849814	404	24.5322	-0.192039	-8.77084	0.00505051	0.00720574	-0.0715871	347875	Prr30
chr7	88858374	88917427	313	17.7142	-0.165369	-8.77032	0.00505051	0.00720574	-0.0633382	222286	Tmem135
chr12	39095660	39168298	295	18.1377	-0.177213	-8.7675	0.00505051	0.00720574	-0.0790868	-224976	Etv1
chr4	7003288	7071833	288	20.1398	-0.201231	-8.76599	0.00505051	0.00720574	-0.0828956	-10730	Tox
chr8	28456693	28540808	500	28.6551	-0.173059	-8.76529	0.00505051	0.00720574	-0.0686025	105908	Unc5d
chr1	129730291	129817682	382	24.847	-0.193206	-8.76113	0.00505051	0.00720574	-0.0790937	0	Thsd7b
chr6	62065920	62160113	360	19.2352	-0.166416	-8.75912	0.00505051	0.00720574	-0.0682299	0	Ccser1
chr3	140164643	140265309	452	26.5543	-0.172492	-8.75482	0.00505051	0.00720574	-0.0722482	-136073	Mir7j
chr11	9340683	9433065	456	26.4272	-0.17132	-8.74961	0.00505051	0.00720574	-0.0687858	0	Abca13
chr17	18416647	18533414	511	28.5054	-0.168856	-8.74683	0.00505051	0.00720574	-0.0679134	0	Vmn2r95
chr12	61409278	61490360	326	20.7472	-0.185445	-8.74627	0.00505051	0.00720574	-0.0769425	9274	Gm20063
chr3	113114654	113208006	430	23.8346	-0.170458	-8.74575	0.00505051	0.00720574	-0.0696691	0	Amy2b
chr2	96591874	96661252	281	18.3906	-0.19505	-8.7427	0.00505051	0.00720574	-0.0809041	0	Lrrc4c
chr7	48551243	48612408	246	16.0339	-0.176481	-8.74243	0.00505051	0.00720574	-0.0719402	0	Mrgprb2
chr17	68538366	68613648	441	22.8063	-0.155765	-8.74214	0.00505051	0.00720574	-0.0643393	0	L3mbtl4
chr14	91480804	91543559	221	15.5674	-0.215172	-8.74049	0.00505051	0.00720574	-0.0928571	-1210844	4930474H20Rik
chr6	73656795	73728598	342	23.0619	-0.190796	-8.73938	0.00505051	0.00720574	-0.0766727	-47121	Gm31747
chr14	107468541	107570020	539	30.1332	-0.167974	-8.73702	0.00505051	0.00720574	-0.0663122	-981020	1700128A07Rik
chr5	85539539	85635725	510	28.8628	-0.161829	-8.73666	0.00505051	0.00720574	-0.0694848	376298	Cenpc1
chr14	12699704	12798390	473	30.4699	-0.175102	-8.73627	0.00505051	0.00720574	-0.0740635	0	Cadps
chr7	10167403	10240693	350	20.5309	-0.163823	-8.73498	0.00505051	0.00720574	-0.0633872	0	Vmn2r52
chr3	73082710	73187101	477	27.194	-0.170003	-8.73461	0.00505051	0.00720574	-0.0668586	0	Gm20754
chr6	76705179	76814656	556	33.3982	-0.1665	-8.72977	0.00505051	0.00720574	-0.0651157	66980	Ctnna2
chrX	76302087	76431110	561	32.0101	-0.160838	-8.72235	0.00505051	0.00720574	-0.0568433	0	Cldn34b4
chr16	66298974	66378886	415	23.4339	-0.163478	-8.72218	0.00505051	0.00720574	-0.0600262	276534	Cadm2
chr2	67339097	67396928	283	16.2743	-0.175533	-8.71845	0.00505051	0.00720574	-0.0681488	0	Xirp2
chr16	41742390	41839805	536	29.6994	-0.164284	-8.70965	0.00505051	0.00720574	-0.065746	0	Lsamp
chr1	95929908	96003281	299	20.1843	-0.192604	-8.70649	0.00505051	0.00720574	-0.078633	0	1700063A18Rik
chrY	89970631	90067046	376	25.1931	-0.202058	-8.70177	0.00505051	0.00720574	-0.0792311	685380	G530011O06Rik
chr1	137659033	137691802	173	10.0959	-0.22163	-8.69718	0.00505051	0.00720574	-0.0910394	273652	Mir181a-1
chr18	18876164	18949042	354	20.9207	-0.177774	-8.6937	0.00505051	0.00720574	-0.0686203	1011887	Dsc3
chr3	120718294	120802118	610	32.279	-0.151628	-8.69275	0.00505051	0.00720574	-0.057272	0	6530403H02Rik
chr1	102678159	102748529	257	22.0549	-0.242411	-8.69061	0.00505051	0.00720574	-0.0933043	-1502757	Gm20268
chrX	150142990	150228764	497	28.7436	-0.167816	-8.68537	0.00505051	0.00720574	-0.0643866	84186	Gm15104
chrY	10241882	10352606	321	25.4205	-0.214671	-8.67845	0.00505051	0.00720574	-0.0760801	844555	Gm20822
chrX	89024416	89074972	202	14.258	-0.235724	-8.67733	0.00505051	0.00720574	-0.0849853	-263103	Mir1906-1
chr5	59017572	59100884	391	24.9115	-0.18569	-8.67679	0.00505051	0.00720574	-0.0733099	-563572	4930459L07Rik
chr13	7646336	7709733	291	17.5704	-0.177643	-8.67458	0.00505051	0.00720574	-0.0692657	492132	Adarb2
chr3	114515608	114565357	213	14.2885	-0.206258	-8.66948	0.00505051	0.00720574	-0.0854849	-294690	Col11a1
chr7	7386911	7501360	481	29.5783	-0.168314	-8.66606	0.00505051	0.00720574	-0.0704005	0	Vmn2r31,Vmn2r32
chr7	104024350	104097451	419	22.2482	-0.154087	-8.66565	0.00505051	0.00720574	-0.0552698	0	Or51a10,Or51a24,Or51a42,Or51a43,Or51i2
chr1	11161086	11222595	320	20.1032	-0.17348	-8.66275	0.00505051	0.00720574	-0.0718265	0	Prex2
chr14	37235373	37335029	573	35.6285	-0.167063	-8.66236	0.00505051	0.00720574	-0.0670243	-99100	Ghitm
chr5	61913203	62009420	368	22.9153	-0.174978	-8.66188	0.00505051	0.00720574	-0.0730505	-101840	G6pd2
chr15	41196210	41282733	445	25.8535	-0.164778	-8.65854	0.00505051	0.00720574	-0.0679119	-22142	4930555K19Rik
chr9	25897040	25989123	346	21.6447	-0.184053	-8.65433	0.00505051	0.00720574	-0.0781267	-292730	Eepd1
chr8	50535359	50586276	253	13.9654	-0.187654	-8.65008	0.00505051	0.00720574	-0.0781343	-119071	Gm2516
chr12	42905213	42981435	301	17.6498	-0.170815	-8.64507	0.00505051	0.00720574	-0.0669805	0	Gm33340
chr16	54827394	54872090	224	15.7282	-0.201347	-8.64282	0.00505051	0.00720574	-0.0706533	353084	Zpld1
chr1	47868709	47922896	281	15.6744	-0.170281	-8.64023	0.00505051	0.00720574	-0.0651302	-400583	Mir6350
chr8	16797326	16867548	355	20.8265	-0.182577	-8.64018	0.00505051	0.00720574	-0.0761539	0	Csmd1
chr14	53056235	53095953	290	17.2434	-0.185898	-8.62989	0.00505051	0.00720574	-0.0746485	-15768	Gm30214
chr13	20950454	21016883	348	18.7697	-0.166116	-8.62713	0.00505051	0.00720574	-0.0677868	0	Aoah
chr6	109550770	109688699	518	32.8692	-0.167341	-8.62634	0.00505051	0.00720574	-0.0689193	-691214	Edem1
chr8	54339228	54448655	511	30.3926	-0.16477	-8.62588	0.00505051	0.00720574	-0.0671874	71777	Spcs3
chr10	64896756	64938684	224	13.3294	-0.1968	-8.62207	0.00505051	0.00720574	-0.07804	0	Ctnna3
chr14	91210011	91273360	222	15.9011	-0.208898	-8.6198	0.00505051	0.00720574	-0.0874378	-940051	4930474H20Rik
chr4	90997943	91068332	354	22.5141	-0.183075	-8.61545	0.00505051	0.00720574	-0.0744565	182430	Elavl2
chr17	59589391	59677738	408	22.9808	-0.164663	-8.61512	0.00505051	0.00720574	-0.0667033	-564210	Nudt12os
chr14	106628104	106677648	243	15.7792	-0.209345	-8.61391	0.00505051	0.00720574	-0.0865797	-140583	1700128A07Rik
chrX	22116360	22195110	317	17.3213	-0.16693	-8.61334	0.00505051	0.00720574	-0.0674883	265521	Ppp1r2-ps7
chr1	12072662	12165726	406	28.2847	-0.20164	-8.61287	0.00505051	0.00720574	-0.0801342	-96561	A830018L16Rik
chr3	157232938	157303756	365	22.4355	-0.181955	-8.61107	0.00505051	0.00720574	-0.0723613	0	Negr1
chrX	95763782	95822460	280	16.1177	-0.189681	-8.61092	0.00505051	0.00720574	-0.0713143	0	Zc3h12b
chr14	108554380	108624640	275	17.6369	-0.194662	-8.60645	0.00505051	0.00720574	-0.0763444	284159	Slitrk1
chr15	42128998	42179536	259	14.79	-0.177753	-8.60559	0.00505051	0.00720574	-0.0709184	245186	Angpt1
chr16	80327040	80409336	318	18.3696	-0.173226	-8.60427	0.00505051	0.00720574	-0.0710982	-326294	1700066C05Rik
chr14	53385606	53454761	458	26.1342	-0.170763	-8.60331	0.00505051	0.00720574	-0.0623959	-345139	Gm30214
chr7	87842852	87990725	551	33.1449	-0.170643	-8.59832	0.00505051	0.00720574	-0.0699491	0	Grm5
chr1	147490777	147573157	306	19.3969	-0.181095	-8.59777	0.00505051	0.00720574	-0.0660734	-588105	Brinp3
chr7	7641298	7753017	435	29.976	-0.1701	-8.59514	0.00505051	0.00720574	-0.0661753	0	Vmn2r34
chr11	91965268	92056661	354	22.7671	-0.170854	-8.5915	0.00505051	0.00720574	-0.072124	-386709	Kif2b
chr14	112893003	112965123	294	20.0298	-0.192441	-8.59033	0.00505051	0.00720574	-0.0781043	-1209662	Slitrk5
chr3	91687764	91794773	507	30.8886	-0.177714	-8.58899	0.00505051	0.00720574	-0.0627204	218809	Pglyrp3
chrX	34482639	34613704	533	31.1412	-0.18276	-8.58885	0.00505051	0.00720574	-0.0664629	-320074	Btbd35f10
chr13	7522633	7583714	293	17.9247	-0.195422	-8.58571	0.00505051	0.00720574	-0.0836048	618151	Adarb2
chrX	29540928	29624931	378	22.5804	-0.192393	-8.58524	0.00505051	0.00720574	-0.0708818	256358	Gm2101
chr14	96309053	96407054	383	24.1785	-0.185517	-8.58504	0.00505051	0.00720574	-0.077463	0	Klhl1
chr1	129123964	129240857	598	34.4602	-0.163153	-8.58452	0.00505051	0.00720574	-0.0655951	31444	Thsd7b
chr10	73839009	73885848	273	17.2343	-0.186252	-8.58319	0.00505051	0.00720574	-0.0712423	0	Pcdh15
chr8	27928232	28051762	640	36.6927	-0.168277	-8.58179	0.00505051	0.00720574	-0.0684865	30931	Gm8096
chr10	71866869	71956847	390	23.8441	-0.183095	-8.57989	0.00505051	0.00720574	-0.0757905	23244	1700049L16Rik
chr4	93801154	93870490	280	18.0484	-0.187724	-8.57945	0.00505051	0.00720574	-0.0765363	-464642	Tusc1
chr4	121574274	121710771	454	26.8901	-0.163863	-8.5771	0.00505051	0.00720574	-0.0707472	0	Gm12887
chr3	64478849	64561716	298	19.4584	-0.183587	-8.5765	0.00505051	0.00720574	-0.0721548	0	Vmn2r5,Vmn2r6
chr18	45407053	45503769	438	25.6446	-0.165631	-8.57618	0.00505051	0.00720574	-0.0690764	0	Kcnn2
chr6	81587672	81660447	406	22.182	-0.17269	-8.57151	0.00505051	0.00720574	-0.0709955	235016	Mir7232
chr3	113721353	113816827	443	23.4715	-0.158897	-8.56937	0.00505051	0.00720574	-0.0656658	-90203	Rnpc3
chr1	80833738	80919314	373	22.8723	-0.173381	-8.56735	0.00505051	0.00720574	-0.0737533	-74210	Dock10
chr8	16678219	16768197	477	28.8672	-0.159471	-8.56382	0.00505051	0.00720574	-0.0638878	0	Csmd1
chr1	30413405	30493099	339	21.4323	-0.187563	-8.5568	0.00505051	0.00720574	-0.0773847	309239	Phf3
chr5	16197641	16262743	400	23.1356	-0.171131	-8.55553	0.00505051	0.00720574	-0.06824	0	Cacna2d1
chr5	89256369	89343972	550	31.3488	-0.174071	-8.55289	0.00505051	0.00720574	-0.0649422	-16516	Slc4a4
chr7	11859488	11954804	414	24.0004	-0.166245	-8.55201	0.00505051	0.00720574	-0.0658048	0	Vmn1r75,Vmn1r76
chr10	15377177	15452022	328	18.1622	-0.168007	-8.5508	0.00505051	0.00720574	-0.0637966	338754	C330004P14Rik
chr6	107593014	107691097	495	29.1207	-0.166114	-8.54923	0.00505051	0.00720574	-0.0612437	-22600	Lrrn1
chr16	48313740	48366875	389	20.6555	-0.15429	-8.54721	0.00505051	0.00720574	-0.0587877	0	Dppa2
chr12	37672718	37765269	362	21.5344	-0.176619	-8.54596	0.00505051	0.00720574	-0.0716694	51456	Dgkb
chr11	74218317	74280103	326	18.9274	-0.168056	-8.54308	0.00505051	0.00720574	-0.0637878	0	Or1p1c
chr7	5617938	5691861	328	18.4326	-0.181325	-8.54141	0.00505051	0.00720574	-0.0716705	-5448	Vmn1r61
chr7	9177453	9301432	492	29.0626	-0.158901	-8.54015	0.00505051	0.00720574	-0.0630779	0	Vmn2r37
chrX	32535413	32628498	344	23.744	-0.202219	-8.53985	0.00505051	0.00720574	-0.071157	0	Btbd35f2
chr13	17335037	17415212	402	22.4407	-0.163384	-8.53925	0.00505051	0.00720574	-0.0666237	0	Sugct
chr5	108923758	109023976	518	30.1692	-0.166174	-8.53822	0.00505051	0.00720574	-0.0678999	0	Vmn2r10
chr9	38313978	38400099	404	22.619	-0.161968	-8.53708	0.00505051	0.00720574	-0.0623604	0	Olfr899,Olfr900,Or8c20,Or8c9
chr14	6438410	6534926	373	23.0799	-0.178596	-8.53593	0.00505051	0.00720574	-0.0750152	-150159	Gm3411
chr12	30765600	30833993	338	19.6752	-0.155012	-8.53464	0.00505051	0.00720574	-0.0601967	49328	Alkal2
chrX	145559216	145633989	346	20.0495	-0.170354	-8.534	0.00505051	0.00720574	-0.066228	-53034	Amot
chr4	60080065	60140898	330	17.2882	-0.171625	-8.53208	0.00505051	0.00720574	-0.0630204	0	Mup2
chr2	81785035	81843708	296	17.429	-0.172013	-8.53156	0.00505051	0.00720574	-0.0622945	208513	Zfp804a
chrX	31185098	31252422	364	21.5911	-0.157405	-8.52528	0.00505051	0.00720574	-0.0683191	82978	Btbd35f10
chr16	63154288	63263394	542	30.5984	-0.157421	-8.52514	0.00505051	0.00720574	-0.0628164	-224742	Pros1
chrY	87089301	87254872	379	26.9117	-0.212394	-8.52032	0.00505051	0.00720574	-0.0861557	-1558782	Gm20854
chr3	72076805	72171798	413	26.2688	-0.187828	-8.51693	0.00505051	0.00720574	-0.0739184	716758	Sis
chr3	39629860	39722962	465	26.7687	-0.160774	-8.51599	0.00505051	0.00720574	-0.0662234	-617675	Fat4
chr7	62746547	62824651	365	24.5968	-0.194218	-8.51295	0.00505051	0.00720574	-0.0819781	274040	Chrna7
chr9	74294288	74379046	533	30.3698	-0.162375	-8.51208	0.00505051	0.00720574	-0.0662702	-10780	Wdr72
chr11	41015290	41076071	302	18.8035	-0.179885	-8.51183	0.00505051	0.00720574	-0.0620946	-258978	Ccng1
chr12	22929963	22970496	282	17.2452	-0.183597	-8.50999	0.00505051	0.00720574	-0.0726729	0	2410018L13Rik
chr3	44582091	44629482	202	13.2155	-0.201554	-8.50983	0.00505051	0.00720574	-0.0714562	650851	2610316D01Rik
chr6	62595017	62661873	249	15.6394	-0.182146	-8.50377	0.00505051	0.00720574	-0.0721034	-211952	Ccser1
chr1	19006638	19071807	322	18.9247	-0.173359	-8.49806	0.00505051	0.00720574	-0.0671773	0	Gm15825
chr15	68542867	68645092	590	33.4481	-0.162718	-8.49506	0.00505051	0.00720574	-0.0641196	-200577	Mir30d
chr1	110191916	110258830	244	15.2485	-0.196685	-8.4877	0.00505051	0.00720574	-0.0790775	-51559	Cdh7
chr2	42233944	42332854	484	28.6064	-0.169761	-8.48653	0.00505051	0.00720574	-0.0686511	0	Lrp1b
chr1	117507546	117607545	417	24.8066	-0.174268	-8.48556	0.00505051	0.00720574	-0.0689441	687232	Tsn
chr4	91686646	91743472	288	18.3629	-0.193495	-8.48382	0.00505051	0.00720574	-0.0766036	-285661	Elavl2
chr12	28074731	28162158	466	24.7748	-0.179915	-8.48373	0.00505051	0.00720574	-0.0717971	275636	Dcdc2c
chr16	9565591	9652976	539	29.015	-0.14897	-8.48279	0.00505051	0.00720574	-0.0615867	0	Grin2a
chr7	78367189	78462603	628	34.8417	-0.155476	-8.48099	0.00505051	0.00720574	-0.0629097	0	Ntrk3
chr14	95957498	96062312	446	28.2655	-0.171541	-8.48022	0.00505051	0.00720574	-0.0698556	40423	Klhl1
chr2	22306712	22397745	466	26.5144	-0.171557	-8.47862	0.00505051	0.00720574	-0.0646573	0	Myo3a
chr13	118158323	118218828	291	16.0396	-0.177678	-8.47639	0.00505051	0.00720574	-0.0715011	159552	Mrps30
chr2	112056720	112138809	349	21.6393	-0.174337	-8.47476	0.00505051	0.00720574	-0.0675687	0	Or4f14d,Or4f60,Or4f61
chr14	88180205	88245501	248	14.678	-0.170079	-8.47271	0.00505051	0.00720574	-0.072301	219241	Pcdh20
chrX	54727622	54823520	288	17.1757	-0.18012	-8.46406	0.00505051	0.00720574	-0.0713773	0	Gm14595
chr9	87529457	87582807	302	20.2601	-0.205759	-8.46101	0.00505051	0.00720574	-0.0776458	119992	Tbx18
chr6	106865709	106983445	545	30.1514	-0.164309	-8.45719	0.00505051	0.00720574	-0.0688178	-64634	Crbn
chr2	136300843	136388076	418	25.032	-0.159726	-8.457	0.00505051	0.00720574	-0.0613466	0	Pak5
chr9	12028715	12098245	308	18.5941	-0.192477	-8.45376	0.00505051	0.00720574	-0.0826066	993010	4930568E12Rik
chrX	69017831	69147352	546	30.2439	-0.162755	-8.45198	0.00505051	0.00720574	-0.0605714	-123777	Gm6812
chr6	104118790	104196102	335	24.3005	-0.209353	-8.44959	0.00505051	0.00720574	-0.0869289	-153150	Gm21054
chr4	78369469	78441824	311	20.6702	-0.190594	-8.44909	0.00505051	0.00720574	-0.0740894	-156507	Ptprd
chrX	121446005	121544222	428	26.0842	-0.195851	-8.44833	0.00505051	0.00720574	-0.0683177	-535186	Pcdh11x
chr7	40582430	40671476	451	25.756	-0.164208	-8.44813	0.00505051	0.00720574	-0.0665835	2260	4933402C06Rik
chr10	129239230	129341519	447	27.9006	-0.162182	-8.44714	0.00505051	0.00720574	-0.0674992	0	Or6c205,Or6c206,Or6c207,Or6c35,Or6c5,Or6c68
chr12	43043768	43130144	283	18.4086	-0.175245	-8.44223	0.00505051	0.00720574	-0.0742638	-8550	Gm33340
chr5	68234880	68345941	525	31.7178	-0.169617	-8.43755	0.00505051	0.00720574	-0.0696471	-68282	Grxcr1
chr13	61467350	61564830	413	24.8556	-0.175645	-8.43544	0.00505051	0.00720574	-0.0712843	0	Cts3,Ctsm
chr5	71355026	71399316	220	13.9782	-0.19708	-8.4311	0.00505051	0.00720574	-0.0764583	43507	Cox7b2
chr10	106213444	106272387	286	17.6645	-0.180133	-8.43075	0.00505051	0.00720574	-0.07297	196951	Ppfia2
chrY	44104393	44319055	714	39.8314	-0.164255	-8.43021	0.00505051	0.00720574	-0.06287	-125944	Gm20871
chr1	3306207	3368351	252	18.5291	-0.204299	-8.427	0.00505051	0.00720574	-0.0762822	0	Xkr4
chr7	23766580	23865903	441	27.0674	-0.16586	-8.4266	0.00505051	0.00720574	-0.0694149	0	Vmn1r175,Vmn1r176,Vmn1r177
chr9	38992415	39048529	243	15.2895	-0.185894	-8.42594	0.00505051	0.00720574	-0.0736037	0	Or8g17,Or8g21,Or8g22
chr6	78034120	78093311	266	19.2993	-0.210863	-8.42549	0.00505051	0.00720574	-0.0843641	-53420	Ctnna2
chr6	26088740	26148617	245	17.0345	-0.204671	-8.42467	0.00505051	0.00720574	-0.0874059	-111313	Gm20756
chr1	95372382	95436230	328	17.5271	-0.170164	-8.42239	0.00505051	0.00720574	-0.0664039	-36898	Fam174a
chr17	70157169	70229423	441	25.6583	-0.164236	-8.42213	0.00505051	0.00720574	-0.0635215	0	Dlgap1
chrX	4054353	4206648	488	26.9502	-0.167096	-8.42199	0.00505051	0.00720574	-0.0628461	0	Btbd35f28
chr14	36759798	36835479	440	25.5369	-0.161949	-8.41915	0.00505051	0.00720574	-0.0607638	39456	Ccser2
chr14	74158360	74240076	348	19.6768	-0.170584	-8.41853	0.00505051	0.00720574	-0.0692386	114450	4933402J15Rik
chr7	51536081	51592124	368	22.4609	-0.157994	-8.4178	0.00505051	0.00720574	-0.0649071	0	Ano5
chr7	48196840	48297809	360	20.6681	-0.158313	-8.41301	0.00505051	0.00720574	-0.0647667	0	Mrgprb4
chr7	52632107	52760561	438	26.1249	-0.170015	-8.41269	0.00505051	0.00720574	-0.0709105	-615378	Ccdc179
chr13	27904697	27959370	231	13.7198	-0.182209	-8.41002	0.00505051	0.00720574	-0.0717765	-46709	Prl2c1
chr14	111736696	111791958	283	17.9898	-0.190032	-8.40696	0.00505051	0.00720574	-0.0763819	-53355	Slitrk5
chr5	42052996	42136314	408	25.366	-0.175543	-8.40346	0.00505051	0.00720574	-0.0716252	0	Gm16223
chr10	64495677	64584977	398	24.9685	-0.182531	-8.4028	0.00505051	0.00720574	-0.072027	0	Ctnna3
chr10	124977394	125033225	367	21.0702	-0.161951	-8.39813	0.00505051	0.00720574	-0.0660234	186044	Slc16a7
chr6	26786475	26866672	328	20.1209	-0.176137	-8.39389	0.00505051	0.00720574	-0.0690956	408446	Grm8
chr2	101147251	101194656	265	17.6182	-0.212593	-8.39327	0.00505051	0.00720574	-0.0778095	366124	Iftap
chr1	31957121	32042075	304	20.8412	-0.175903	-8.39228	0.00505051	0.00720574	-0.0675976	129638	Khdrbs2
chr12	101382593	101440331	271	17.592	-0.183266	-8.39164	0.00505051	0.00720574	-0.0732203	0	Catsperb
chr12	89192116	89265551	379	21.8682	-0.1729	-8.39005	0.00505051	0.00720574	-0.0669419	0	Nrxn3
chr1	100253832	100347144	361	21.7571	-0.188823	-8.38444	0.00505051	0.00720574	-0.0680781	0	Cntnap5b
chr3	78398754	78488382	464	27.2134	-0.171619	-8.37565	0.00505051	0.00720574	-0.0663332	574133	Rapgef2
chrX	23956158	24060961	381	24.7438	-0.18534	-8.37468	0.00505051	0.00720574	-0.0699928	-48351	Tesl1
chr2	151380626	151447306	308	18.1818	-0.172021	-8.37378	0.00505051	0.00720574	-0.0743558	0	LOC100125594
chr3	141502544	141601970	522	28.9776	-0.166894	-8.37303	0.00505051	0.00720574	-0.0661983	0	Unc5c
chr4	61821087	61875723	301	20.8249	-0.179845	-8.37201	0.00505051	0.00720574	-0.0697933	0	Mup5
chr4	72434413	72480389	178	10.0823	-0.176338	-8.37071	0.00505051	0.00720574	-0.0650036	-232493	Tle1
chrY	8254561	8369978	221	21.085	-0.251743	-8.36974	0.00505051	0.00720574	-0.0952228	462842	Gm20815
chr5	83139901	83206928	277	16.3424	-0.172693	-8.36777	0.00505051	0.00720574	-0.0638304	71216	Tecrl
chrY	9494310	9567484	292	21.5901	-0.200828	-8.36697	0.00505051	0.00720574	-0.0774371	-658140	Gm20815
chr3	110789418	110855621	264	15.7615	-0.190623	-8.36586	0.00505051	0.00720574	-0.0791357	-537419	Prmt6
chr5	94604444	94697445	283	17.3841	-0.198009	-8.36286	0.00505051	0.00720574	-0.0825913	-57821	Pramel42
chr3	114235365	114297140	301	18.0375	-0.178482	-8.36067	0.00505051	0.00720574	-0.0685952	-14447	Col11a1
chr1	110089286	110167180	284	16.5892	-0.167214	-8.35913	0.00505051	0.00720574	-0.0721726	0	Cdh7
chr8	100182875	100246428	280	15.933	-0.177134	-8.35857	0.00505051	0.00720574	-0.0760405	-449237	A330008L17Rik
chr18	21894042	21939623	240	13.9401	-0.189153	-8.35634	0.00505051	0.00720574	-0.0832741	0	Ccdc178
chr17	18015343	18090998	313	18.5079	-0.172175	-8.35223	0.00505051	0.00720574	-0.0715692	0	Fpr-rs4,Vmn2r124,Vmn2r91
chr11	11154770	11213147	265	16.4711	-0.194171	-8.35118	0.00505051	0.00720574	-0.0843562	0	Vwc2
chr6	106605986	106728612	688	37.5024	-0.146515	-8.34818	0.00505051	0.00720574	-0.0611123	0	Cntn4,Il5ra
chr18	47927335	48011899	417	23.6299	-0.179628	-8.34464	0.00505051	0.00720574	-0.07073	0	G630055G22Rik
chrY	37461519	37647185	380	25.4804	-0.202495	-8.34126	0.00505051	0.00720574	-0.0759552	309625	Gm20823
chr17	53912116	53985556	407	23.7512	-0.170082	-8.33948	0.00505051	0.00720574	-0.0605574	0	Sult1c1
chr14	8750657	8827832	275	18.7108	-0.193103	-8.33928	0.00505051	0.00720574	-0.0667457	-77079	4930455B14Rik
chr1	95829709	95881113	247	13.808	-0.172594	-8.33508	0.00505051	0.00720574	-0.0751655	109545	1700063A18Rik
chr19	49089303	49184048	468	28.0655	-0.170045	-8.3333	0.00505051	0.00720574	-0.0695017	-283598	Sorcs3
chr14	35349053	35430719	352	21.3681	-0.17624	-8.33184	0.00505051	0.00720574	-0.0676086	0	Grid1
chr7	60269730	60362734	480	26.4472	-0.165513	-8.33014	0.00505051	0.00720574	-0.0607188	-128510	Snrpn
chrX	88812406	88886375	349	23.2023	-0.18701	-8.32883	0.00505051	0.00720574	-0.0673871	-51093	Mir1906-1
chr2	143221864	143292681	347	22.9007	-0.184177	-8.32524	0.00505051	0.00720574	-0.0792037	-139951	Otor
chr1	30295612	30354542	361	19.7396	-0.167096	-8.32301	0.00505051	0.00720574	-0.0573366	447796	Phf3
chr5	48644099	48774505	686	39.2033	-0.179096	-8.32176	0.00505051	0.00720574	-0.0678128	0	Kcnip4
chr5	82905767	82983022	315	18.5297	-0.168738	-8.31153	0.00505051	0.00720574	-0.0606189	-105701	Mir1187
chrX	32013598	32111594	386	23.7587	-0.176445	-8.31024	0.00505051	0.00720574	-0.0698327	-50577	Spin2-ps1
chr10	64187252	64279036	550	30.2638	-0.154616	-8.30889	0.00505051	0.00720574	-0.0636664	0	Ctnna3
chr17	82597960	82670883	352	23.1692	-0.180993	-8.30883	0.00505051	0.00720574	-0.0713828	362710	Gm19689
chrX	82174734	82236247	371	20.44	-0.173259	-8.30554	0.00505051	0.00720574	-0.0586182	711622	Dmd
chr17	37663359	37705195	194	13.6909	-0.209987	-8.30451	0.00505051	0.00720574	-0.084131	0	Or10al2,Or10al3
chr17	92241946	92295471	272	15.6284	-0.171119	-8.30333	0.00505051	0.00720574	-0.0584676	902545	Adcyap1
chr16	27757376	27861072	442	25.8106	-0.159475	-8.29957	0.00505051	0.00720574	-0.065506	0	Gm10823
chr17	70236515	70304357	437	23.4748	-0.162312	-8.29951	0.00505051	0.00720574	-0.0681233	0	Dlgap1
chr17	57630899	57699215	347	21.5772	-0.169851	-8.29918	0.00505051	0.00720574	-0.0682238	69354	Cntnap5c
chr15	48455610	48543731	354	21.7706	-0.179372	-8.29401	0.00505051	0.00720574	-0.0704752	0	Csmd3
chr9	90865468	90920766	316	18.7714	-0.186416	-8.29301	0.00505051	0.00720574	-0.0742542	437291	Zic1
chr3	143317603	143364883	273	17.1836	-0.188347	-8.28953	0.00505051	0.00720574	-0.076444	-57519	A830019L24Rik
chr7	76565995	76616014	248	13.7878	-0.16224	-8.28664	0.00505051	0.00720574	-0.0636046	0	Agbl1
chr7	86570233	86641776	290	22.8865	-0.20252	-8.28583	0.00505051	0.00720574	-0.0810561	0	Or14a256,Or14c41
chr7	107090729	107170185	356	20.0284	-0.164109	-8.2852	0.00505051	0.00720574	-0.0690044	0	Nlrp14,Or10a4,Or2d2,Or2d2b,Or2d36
chr10	114579422	114642521	328	19.0159	-0.175282	-8.28225	0.00505051	0.00720574	-0.0731036	0	Trhde
chr14	106846534	106903909	221	15.1373	-0.202395	-8.28176	0.00505051	0.00720574	-0.0827065	-359013	1700128A07Rik
chr16	81365223	81430279	309	17.608	-0.16801	-8.28112	0.00505051	0.00720574	-0.0631143	0	Ncam2
chr17	90888662	90993183	455	29.236	-0.186317	-8.2757	0.00505051	0.00720574	-0.0761352	0	Nrxn1
chrX	113823320	113895382	282	16.1397	-0.187149	-8.27477	0.00505051	0.00720574	-0.0772259	0	Dach2
chr6	110531718	110629617	409	22.437	-0.168877	-8.27476	0.00505051	0.00720574	-0.0662192	14963	Grm7
chr1	47990770	48067277	298	17.8113	-0.164449	-8.2747	0.00505051	0.00720574	-0.0651836	-522644	Mir6350
chr12	42571585	42643850	304	18.0303	-0.177206	-8.27316	0.00505051	0.00720574	-0.0770346	323033	Gm33340
chr5	49455757	49499793	208	15.556	-0.223923	-8.27255	0.00505051	0.00720574	-0.095698	0	Kcnip4
chr2	123593072	123642361	258	18.2198	-0.207479	-8.26846	0.00505051	0.00720574	-0.0829596	446607	Sema6d
chrY	38453355	38607967	405	26.9356	-0.196042	-8.26799	0.00505051	0.00720574	-0.0764356	-493010	Gm20823
chr9	81498152	81563321	276	15.205	-0.161779	-8.26291	0.00505051	0.00720574	-0.0657874	64969	Htr1b
chr19	51208484	51260788	285	16.7611	-0.186761	-8.26113	0.00505051	0.00720574	-0.0742029	-528837	Sorcs1
chrX	155661000	155745524	330	19.4633	-0.185654	-8.26081	0.00505051	0.00720574	-0.0709291	-36185	Ptchd1
chr3	70027275	70070933	320	18.0132	-0.177926	-8.25597	0.00505051	0.00720574	-0.0681582	0	Otol1
chr11	66414376	66455303	273	15.6185	-0.171167	-8.2558	0.00505051	0.00720574	-0.0659763	0	Shisa6
chr6	79311824	79352594	184	11.7405	-0.203399	-8.25574	0.00505051	0.00720574	-0.0776677	-275755	Gm20362
chr10	114488372	114539862	348	20.8109	-0.177976	-8.25506	0.00505051	0.00720574	-0.0684784	0	Trhde
chr5	18886220	18957645	354	19.5748	-0.159427	-8.25461	0.00505051	0.00720574	-0.0616478	244722	4921504A21Rik
chr6	14337513	14445382	462	29.5152	-0.173379	-8.2516	0.00505051	0.00720574	-0.0726378	268594	Ppp1r3a
chr16	81086831	81154929	340	18.7916	-0.15862	-8.25072	0.00505051	0.00720574	-0.0677742	44767	Ncam2
chr15	22277370	22359707	440	24.3817	-0.188519	-8.24829	0.00505051	0.00720574	-0.068706	188314	Cdh18
chr2	97316950	97364726	214	12.7651	-0.187539	-8.24779	0.00505051	0.00720574	-0.0681879	0	Lrrc4c
chr13	87510927	87545727	170	9.67428	-0.209117	-8.24693	0.00505051	0.00720574	-0.0770582	1274744	Edil3
chrX	89222590	89301511	343	21.0795	-0.176503	-8.24243	0.00505051	0.00720574	-0.0665778	102336	Dcaf8l
chr6	102994104	103088801	418	21.9589	-0.153917	-8.24144	0.00505051	0.00720574	-0.0604677	-199419	Mir6373
chr9	112363102	112442064	357	20.6767	-0.162316	-8.24121	0.00505051	0.00720574	-0.0665876	-13977	2900079G21Rik
chr1	139542014	139616986	413	22.2466	-0.151481	-8.23864	0.00505051	0.00720574	-0.0591629	0	Cfhr1
chr10	106779926	106836952	288	16.3751	-0.163841	-8.23829	0.00505051	0.00720574	-0.0654992	0	Ppfia2
chr14	80502937	80553435	262	14.9206	-0.174091	-8.23815	0.00505051	0.00720574	-0.0696659	-479598	Olfm4
chr10	64807967	64872582	274	18.6399	-0.181367	-8.23802	0.00505051	0.00720574	-0.0789189	0	Ctnna3
chr6	59498393	59572206	328	18.6153	-0.160794	-8.23093	0.00505051	0.00720574	-0.06071	-71098	Gprin3
chr9	19809143	19869776	313	18.4193	-0.159305	-8.2284	0.00505051	0.00720574	-0.0610628	0	Or7e168,Or7e169
chr3	139993153	140106083	547	32.1483	-0.173896	-8.22329	0.00505051	0.00720574	-0.0653449	0	Mir7j
chr5	22873837	22940779	328	20.1198	-0.180521	-8.22245	0.00505051	0.00720574	-0.0773957	0	Lhfpl3
chr8	100049774	100111905	308	18.5069	-0.174206	-8.22176	0.00505051	0.00720574	-0.0668291	-316136	A330008L17Rik
chr14	93094335	93178548	431	23.896	-0.164543	-8.22174	0.00505051	0.00720574	-0.06548	0	Pcdh9
chr5	27062162	27132575	359	23.2747	-0.183266	-8.21987	0.00505051	0.00720574	-0.0752327	0	Dpp6
chr14	40569559	40639941	340	20.1752	-0.172256	-8.2191	0.00505051	0.00720574	-0.066445	173847	Sh2d4b
chrY	28739150	28887417	360	27.8385	-0.218519	-8.21827	0.00505051	0.00720574	-0.0851758	1610739	Gm20871
chr3	114920163	114989407	348	21.8804	-0.18025	-8.2121	0.00505051	0.00720574	-0.07436	0	Olfm3
chr14	106174262	106255234	437	23.7623	-0.170898	-8.21198	0.00505051	0.00720574	-0.0612268	-38203	Trim52
chr12	61197670	61265973	259	13.7629	-0.177134	-8.20919	0.00505051	0.00720574	-0.0755699	233661	Gm20063
chr12	43589422	43643167	215	15.0938	-0.191978	-8.20889	0.00505051	0.00720574	-0.0861284	-554204	Gm33340
chr8	59972313	60069017	375	24.4845	-0.191294	-8.20198	0.00505051	0.00720574	-0.0760878	-127390	4930470O06Rik
chr3	23310142	23399100	374	21.8488	-0.185922	-8.20098	0.00505051	0.00720574	-0.0665983	399001	Naaladl2
chr2	46597345	46676918	345	20.3739	-0.174093	-8.1991	0.00505051	0.00720574	-0.0717667	-898698	1700019E08Rik
chr14	97347552	97391224	197	11.0521	-0.192564	-8.19852	0.00505051	0.00720574	-0.0827627	395628	Dach1
chr8	50434345	50494999	239	16.5483	-0.193484	-8.19752	0.00505051	0.00720574	-0.0855974	-18057	Gm2516
chr5	50609372	50663650	230	14.4467	-0.179435	-8.19492	0.00505051	0.00720574	-0.0730932	-356304	Mir8117
chr7	106034309	106111836	274	16.29	-0.20045	-8.1922	0.00505051	0.00720574	-0.0778985	0	Gvin-ps3
chr1	5593725	5723428	520	29.7321	-0.155313	-8.19204	0.00505051	0.00720574	-0.0604562	0	Oprk1
chr7	59513000	59560528	327	21.8559	-0.196839	-8.19075	0.00505051	0.00720574	-0.0870068	58552	Snhg14
chr14	113694044	113756285	268	17.206	-0.17063	-8.19075	0.00505051	0.00720574	-0.0644853	1074679	4930524C18Rik
chr4	61977386	62050525	355	21.6187	-0.182785	-8.19052	0.00505051	0.00720574	-0.0684907	0	Mup20
chr6	70236377	70287364	269	14.3022	-0.170434	-8.18995	0.00505051	0.00720574	-0.0688769	478355	Rpia
chr6	14589978	14666490	390	23.0062	-0.163146	-8.18669	0.00505051	0.00720574	-0.065352	47486	Ppp1r3a
chr10	54613315	54673127	240	14.2659	-0.180439	-8.1861	0.00505051	0.00720574	-0.0636358	-532034	Gm16998
chrX	3328204	3469839	459	25.8539	-0.168028	-8.18486	0.00505051	0.00720574	-0.0601077	0	Btbd35f18
chrY	67936701	68082778	284	25.4261	-0.248422	-8.18464	0.00505051	0.00720574	-0.0993978	454176	Gm20816
chr1	139651756	139710069	278	17.4619	-0.190364	-8.18345	0.00505051	0.00720574	-0.0766205	0	Cfhr4
chr10	32725936	32807530	362	20.3722	-0.176124	-8.18066	0.00505051	0.00720574	-0.075035	0	Nkain2
chr6	131605605	131680881	375	20.7781	-0.166568	-8.17758	0.00505051	0.00720574	-0.0685092	0	Tas2r106,Tas2r107,Tas2r130
[truncated: 3,221 more rows]

## Sheet: Legend
Dataset EV9. Block differentially methylated regions identified with dmrseq. Old vs Young comparison in purified epidermis.
