# Supplementary material for: Convergence of aging- and rejuvenation-related epigenetic alterations on PRC2 targets
Source: Mol Syst Biol. 2026 Feb 10;22(5):787–810. doi: 10.1038/s44320-026-00195-9 (PMC13144388; doi:10.1038/s44320-026-00195-9)
Supplement: Supplementary file 12 — Dataset EV10 [file 44320_2026_195_MOESM12_ESM.xlsx]

## Sheet: Dataset EV10
Chromosome	Start	End	Width	Conc_Old	Conc_Young	FoldChange	pvalue	FDR
chr5	116598000	117036000	438001	11.3597	12.2663	-0.798455	1.96e-06	0.00155691
chr2	169122000	169572000	450001	9.77075	11.3583	-0.976449	2.14e-05	0.00613672
chr4	153486000	153786000	300001	9.99958	11.5526	-0.965493	2.32e-05	0.00613672
chr4	55884000	56358000	474001	10.9795	12.0908	-0.809349	4.71e-05	0.00758555
chr7	137610000	138396000	786001	12.1985	12.849	-0.560791	5.26e-05	0.00758555
chrX	161838000	162156000	318001	10.6746	10.0087	0.568774	5.72e-05	0.00758555
chr17	49980000	50184000	204001	10.4553	11.166	-0.540436	0.000170106	0.0193192
chr8	90354000	90654000	300001	10.8264	11.422	-0.459345	0.000209938	0.0208626
chr7	31218000	31530000	312001	10.0938	10.762	-0.455981	0.000361717	0.0319517
chr5	127728000	128424000	696001	12.0913	12.6381	-0.30494	0.000929558	0.0736139
chr7	33384000	34092000	708001	11.6633	12.235	-0.306094	0.00101856	0.0736139
chr5	125598000	127452000	1854001	13.9217	14.4234	-0.215136	0.0018908	0.125266
chr15	82548000	82794000	246001	10.0471	10.5791	-0.201981	0.00240787	0.142466
chr1	117708000	117828000	120001	8.64549	9.3275	-0.232641	0.00250884	0.142466
chr3	152808000	153846000	1038001	12.9463	13.509	-0.185461	0.00311826	0.165268
chr5	37428000	37716000	288001	11.2741	11.7278	-0.146607	0.00343188	0.170522
chr15	86712000	88242000	1530001	13.456	13.9491	-0.138993	0.00436844	0.201539
chr4	61800000	61932000	132001	10.3678	10.8518	-0.133353	0.00456316	0.201539
chr13	57288000	57876000	588001	12.2134	12.709	-0.126623	0.0051922	0.217253
chr4	152640000	153372000	732001	11.057	12.8054	-0.0910799	0.00550979	0.219014
chr4	127617000	128508000	891001	12.5987	13.2621	-0.136887	0.00630989	0.238875
chr18	76554000	76853000	299001	11.3182	11.8273	-0.110767	0.00677349	0.244769
chr1	190176000	190694000	518001	11.8791	12.3623	-0.100982	0.00732742	0.253274
chr5	130452000	130836000	384001	11.6007	12.019	-0.0808747	0.0083769	0.277485
chr18	81054000	81906000	852001	12.8517	13.2834	-0.0808721	0.00882671	0.28069
chr4	115134000	115339000	205001	10.0773	10.5325	-0.0783555	0.0101094	0.309116
chr9	109374000	109770000	396001	10.3011	10.9512	-0.0937433	0.011313	0.328783
chr13	71466000	71946000	480001	11.5012	11.8955	-0.0620041	0.0115798	0.328783
chr3	105168000	105444000	276001	11.0069	11.4593	-0.0667201	0.0128998	0.348834
chr5	130872000	131418000	546001	11.8216	12.1725	-0.0500798	0.0131635	0.348834
chr8	89052000	89994000	942001	13.2979	13.703	-0.0574844	0.0136971	0.351264
chr17	48468000	48924000	456001	11.7344	12.3078	-0.0715727	0.0154523	0.375138
chr8	34200000	34614000	414001	11.4485	11.8864	-0.0573309	0.0155718	0.375138
chr11	34326000	34542000	216001	11.0787	11.4695	-0.048633	0.0167582	0.385785
chr17	66756000	69072000	2316001	14.0645	14.4684	-0.049959	0.0169842	0.385785
chr2	171096000	172188000	1092001	12.8448	13.2293	-0.0427689	0.0199561	0.440697
chr1	34902000	35682000	780001	12.3953	12.7763	-0.0412518	0.0207844	0.446584
chr3	153978000	154260000	282001	11.3062	11.6762	-0.0378434	0.0226364	0.473578
chr1	138054000	138320000	266001	11.5168	11.1013	0.0408999	0.0243257	0.478667
chr7	13896000	14679000	783001	12.036	12.4141	-0.0366738	0.0246753	0.478667
chr7	47178000	47425000	247001	10.8218	11.2289	-0.0388131	0.0255037	0.478667
chr10	70602000	71202000	600001	12.2736	12.6385	-0.0342814	0.0258109	0.478667
chr5	132654000	133470000	816001	12.2288	12.566	-0.0312346	0.0258902	0.478667
chr8	19410000	19684000	274001	10.4083	10.8342	-0.034267	0.0331257	0.598521
chr14	19180000	19410000	230001	9.73528	10.3149	-0.0411927	0.0356762	0.63028
chrX	54054000	54174000	120001	7.95488	8.4629	-0.0359255	0.0387243	0.669257
chr8	107958000	108642000	684001	12.7675	13.1204	-0.0237558	0.0435612	0.736832
chr10	24966000	25194000	228001	10.9116	11.2439	-0.0216559	0.0454345	0.752509
chr1	53358000	53694000	336001	10.6726	11.0459	-0.0240937	0.0468496	0.760111
chr13	3246000	3354000	108001	8.54583	9.0332	-0.0302644	0.0480871	0.764584
chr13	69828000	70578000	750001	12.6171	12.959	-0.0206065	0.0518724	0.808599
chr16	9012000	9990000	978001	13.4312	13.745	-0.0181817	0.0544746	0.831015
chr4	143610000	143922000	312001	10.46	10.8378	-0.0219908	0.055401	0.831015
chr12	113490000	113622000	132001	9.57544	9.92524	-0.0195522	0.0590322	0.859218
chr6	70410000	70524000	114001	9.55946	9.9236	-0.0199865	0.0607288	0.859218
chr4	147396000	147616000	220001	10.7188	11.0747	-0.0195043	0.0609829	0.859218
chr4	121254000	121740000	486001	11.8834	12.2136	-0.0175794	0.0633224	0.859218
chrX	53838000	54024000	186001	8.95158	9.31825	-0.019436	0.0646976	0.859218
chr7	60498000	60612000	114001	8.41747	8.85261	-0.0226117	0.0653925	0.859218
chr7	136500000	136824000	324001	11.2361	11.5241	-0.0148088	0.0654382	0.859218
chr17	22477000	22686000	209001	10.232	10.5189	-0.0146761	0.0659274	0.859218
chr7	6438000	6912000	474001	12.2762	12.5934	-0.0158882	0.0696863	0.88415
chr10	25716000	26136000	420001	11.8521	12.1572	-0.014984	0.0714702	0.88415
chr3	31178000	31598000	420001	11.8524	12.1327	-0.0134847	0.0729612	0.88415
chr8	3731000	4128000	397001	11.1185	11.4405	-0.0155767	0.0740642	0.88415
chr7	64878000	65191000	313001	11.4247	11.7151	-0.0138065	0.0750855	0.88415
chr8	109020000	109524000	504001	12.0232	12.329	-0.0143107	0.0777909	0.88415
chrX	55824000	56118000	294001	9.47905	9.85461	-0.0177056	0.0782103	0.88415
chr4	101760000	101976000	216001	10.5613	10.8627	-0.0140176	0.0783494	0.88415
chr5	101034000	101520000	486001	11.4183	11.7328	-0.0146583	0.0784882	0.88415
chrY	3816000	4068000	252001	9.83579	10.1892	-0.0165761	0.0789618	0.88415
chr19	25716000	26460000	744001	12.3861	12.6686	-0.0123322	0.0863927	0.942806
chr7	18459000	18600000	141001	8.84796	9.40415	-0.0223147	0.0866107	0.942806
chr6	69475000	69601000	126001	8.96399	9.36793	-0.0176752	0.087758	0.942806
chrY	2322000	2574000	252001	10.0406	10.3674	-0.013977	0.0916967	0.962954
chr3	154338000	154566000	228001	10.8673	11.1554	-0.0120411	0.093691	0.962954
chr11	80958000	81528000	570001	12.257	12.5507	-0.012281	0.0939942	0.962954
chr4	142488000	142878000	390001	11.5377	11.8327	-0.0123108	0.0944785	0.962954
chrX	150126000	150324000	198001	9.26851	9.64871	-0.0158672	0.0958126	0.96419
chrX	18515000	19152000	637001	11.1781	11.4484	-0.0109275	0.0981894	0.975757
chr7	5768000	6114000	346001	10.9888	11.3102	-0.0130628	0.0998623	0.98013
chr6	12318000	13069000	751001	13.2612	12.9861	0.0107827	0.104426	0.991432
chr13	33089000	33271000	182001	10.4518	10.7578	-0.0120154	0.105243	0.991432
chr8	128946000	129300000	354001	11.0093	11.2801	-0.0105083	0.105918	0.991432
chr15	103770000	103944000	174001	10.2206	10.5247	-0.0118525	0.106944	0.991432
chr14	70974000	72282000	1308001	13.3748	13.6078	-0.00883904	0.10804	0.991432
chr5	145854000	146160000	306001	10.4254	10.7143	-0.0111207	0.108496	0.991432
chr2	134790000	135318000	528001	12.7718	12.4869	0.0106339	0.114588	0.997301
chr3	31662000	32316000	654001	12.6367	12.8814	-0.00890186	0.117465	0.997301
chr6	33408000	33870000	462001	11.8022	11.5677	0.00848947	0.117979	0.997301
chr5	104892000	105210000	318001	11.0881	11.3524	-0.0096486	0.117991	0.997301
chr13	56854000	57232000	378001	11.7186	11.9737	-0.0092405	0.119334	0.997301
chr14	123025000	123312000	287001	11.5604	11.2681	0.0106775	0.119782	0.997301
chr6	89700000	90030000	330001	10.9226	11.1892	-0.00963934	0.11986	0.997301
chr16	3510000	3828000	318001	10.7415	11.11	-0.0134088	0.120404	0.997301
chr6	143328000	144750000	1422001	13.025	13.2706	-0.00877759	0.121499	0.997301
chr7	5130000	5424000	294001	10.9597	11.2435	-0.0102186	0.122284	0.997301
chr13	96012000	96372000	360001	11.2988	11.5326	-0.00826856	0.122938	0.997301
chr16	16602000	16842000	240001	10.6485	10.9125	-0.00926759	0.126404	0.998357
chr19	8412000	8532000	120001	9.95884	10.2392	-0.00985364	0.127875	0.998357
chr13	108500000	109188000	688001	12.5664	12.3211	0.00838508	0.132105	0.998357
chr4	54024000	54930000	906001	12.4494	12.6931	-0.00830743	0.132433	0.998357
chr6	18096000	18368000	272001	11.6037	11.3287	0.00945799	0.132848	0.998357
chr6	39876000	40230000	354001	12.0845	12.3345	-0.00849944	0.133574	0.998357
chr10	97720000	98874000	1154001	13.5868	13.3217	0.008954	0.136413	0.998357
chr3	82074000	82332000	258001	10.7968	11.0549	-0.00868796	0.136549	0.998357
chr8	10056000	10296000	240001	10.9812	11.2441	-0.00880196	0.138877	0.998357
chr14	120516000	120822000	306001	10.9183	11.2075	-0.00968468	0.13975	0.998357
chr6	31675000	32319000	644001	12.7515	12.9916	-0.00795482	0.139785	0.998357
chr7	23334000	23541000	207001	10.7774	11.012	-0.0076886	0.142452	0.998357
chr10	103032000	103398000	366001	11.977	11.6279	0.01156	0.142723	0.998357
chr2	161664000	162648000	984001	13.2454	13.4903	-0.00793845	0.145849	0.998357
chr5	26286000	27612000	1326001	13.5959	13.8304	-0.00758494	0.145892	0.998357
chr12	119329000	119976000	647001	12.5877	12.3512	0.00763332	0.146834	0.998357
chr1	16752000	17094000	342001	11.4324	11.673	-0.00773054	0.147837	0.998357
chr16	72366000	72600000	234001	11.1562	10.8863	0.00866486	0.151114	0.998357
chr3	32760000	33768000	1008001	13.5698	13.8141	-0.00776224	0.151515	0.998357
chrX	141762000	142092000	330001	10.7694	10.5206	0.007824	0.155424	0.998357
chr17	39697000	39840000	143001	9.89197	10.1691	-0.00870214	0.156277	0.998357
chr11	55578000	55974000	396001	11.8408	12.0559	-0.00668303	0.157097	0.998357
chr15	31632000	31998000	366001	11.7189	11.9617	-0.00752879	0.15841	0.998357
chr7	123536000	123960000	424001	12.0434	12.2666	-0.0068618	0.16031	0.998357
chr12	26537000	28428000	1891001	14.4558	14.6862	-0.0069941	0.164678	0.998357
chr6	122028000	122154000	126001	9.14411	9.46093	-0.00962855	0.167476	0.998357
chrX	104832000	105000000	168001	9.84966	9.56624	0.00859208	0.170192	0.998357
chr12	114708000	114858000	150001	9.25144	9.53801	-0.00856716	0.173088	0.998357
chr2	133158000	133374000	216001	10.9229	10.6803	0.00707065	0.179935	0.998357
chr3	15870000	16152000	282001	11.029	11.2494	-0.00625707	0.187251	0.998357
chr5	93336000	93462000	126001	9.11516	9.49708	-0.01064	0.188736	0.998357
chr7	39571000	40998000	1427001	14.2052	14.4277	-0.00626572	0.190661	0.998357
chr5	108768000	109500000	732001	12.2547	12.4728	-0.00608202	0.194036	0.998357
chr2	10500000	11286000	786001	12.9022	13.1155	-0.00594114	0.194534	0.998357
chr5	77490000	77766000	276001	10.5876	10.8156	-0.00637373	0.19542	0.998357
chr18	68508000	69192000	684001	12.3655	12.578	-0.00587645	0.197043	0.998357
chr4	52479000	52980000	501001	12.6842	12.466	0.00601609	0.199126	0.998357
chr6	130350000	130572000	222001	10.4863	10.7031	-0.00592108	0.202628	0.998357
chrX	96546000	96828000	282001	10.6836	10.4429	0.00654467	0.206794	0.998357
chr3	81174000	81780000	606001	12.3579	12.1285	0.0062029	0.207608	0.998357
chr4	47607000	48020000	413001	12.0826	12.2952	-0.00570777	0.209305	0.998357
chr14	28542000	29071000	529001	11.8301	12.0362	-0.00550685	0.210952	0.998357
chr2	106092000	106350000	258001	11.5222	11.2339	0.00772683	0.21295	0.998357
chr3	35112000	35469000	357001	11.8552	12.0657	-0.00555242	0.217026	0.998357
chr16	37116000	37500000	384001	11.851	11.6401	0.00552862	0.22036	0.998357
chr4	85442000	85799000	357001	11.7114	11.5103	0.00527776	0.220474	0.998357
chr6	57864000	58530000	666001	12.274	12.483	-0.00540176	0.226233	0.998357
chr15	56892000	57408000	516001	12.5266	12.3036	0.00573764	0.229391	0.998357
chrX	42306000	42534000	228001	10.3245	10.1051	0.00565661	0.230011	0.998357
chr8	9000000	9933000	933001	13.4714	13.6727	-0.0051558	0.230769	0.998357
chr9	47940000	48348000	408001	11.5473	11.7558	-0.00532335	0.232153	0.998357
chr18	13038000	14616000	1578001	14.1471	14.3479	-0.00509096	0.235466	0.998357
chr11	25872000	26474000	602001	12.4731	12.2504	0.00564626	0.236331	0.998357
chr2	114270000	115512000	1242001	13.9002	13.6309	0.00681429	0.238582	0.998357
chr13	115290000	116292000	1002001	13.4528	13.1704	0.00699448	0.248537	0.998357
chr8	110232000	110580000	348001	11.5389	11.7434	-0.00504653	0.249762	0.998357
chr5	104130000	104328000	198001	10.7855	10.9955	-0.00512361	0.255241	0.998357
chrX	17298000	17496000	198001	9.68307	9.89349	-0.00511463	0.255534	0.998357
chr4	96708000	97554000	846001	13.4054	13.2039	0.00485937	0.261856	0.998357
chr17	9180000	9726000	546001	12.0395	12.2409	-0.0048228	0.265032	0.998357
chr9	94764000	95262000	498001	11.6212	11.8058	-0.00442035	0.265935	0.998357
chr18	37074000	37392000	318001	11.3247	11.5142	-0.00454018	0.266032	0.998357
chr15	60858000	61089000	231001	11.0907	10.9046	0.00444357	0.269425	0.998357
chr19	7626000	7962000	336001	11.088	11.2897	-0.00476537	0.273245	0.998357
chr1	174600000	175584000	984001	13.4358	13.6288	-0.00455338	0.274219	0.998357
chr5	98352000	98844000	492001	12.2592	12.0591	0.00466156	0.282185	0.998357
chrX	106218000	106477000	259001	9.73904	9.96802	-0.00533852	0.282733	0.998357
chr13	68621000	69384000	763001	12.8312	12.9974	-0.00389056	0.284221	0.998357
chr9	97326000	98250000	924001	13.3359	13.5118	-0.00408674	0.285496	0.998357
chr13	81954000	83514000	1560001	14.308	14.1131	0.00450685	0.286554	0.998357
chrX	157738000	158910000	1172001	12.9107	12.7284	0.00421857	0.287355	0.998357
chr7	90517000	92088000	1571001	14.2694	14.0083	0.0060243	0.288321	0.998357
chr16	45204000	45570000	366001	11.601	11.4326	0.00388284	0.293961	0.998357
chr2	147384000	147708000	324001	11.7238	11.8964	-0.00394503	0.295414	0.998357
chr1	67193000	69104000	1911001	14.7639	14.5655	0.00451524	0.29647	0.998357
chr13	33495000	33726000	231001	11.1505	11.328	-0.00404116	0.297233	0.998357
chrX	5572000	5859000	287001	10.1599	10.3674	-0.0046965	0.299049	0.998357
chr6	121542000	121992000	450001	11.6648	11.8523	-0.00423992	0.300688	0.998357
chr13	22986000	23196000	210001	10.9372	11.1149	-0.00400731	0.301449	0.998357
chr19	54168000	54957000	789001	12.5707	12.7408	-0.00385828	0.301482	0.998357
chr13	22158000	22692000	534001	12.0309	12.2647	-0.00527693	0.302681	0.998357
chr14	14124000	14478000	354001	11.4568	11.6397	-0.00411645	0.30356	0.998357
chr7	119034000	119508000	474001	12.2271	12.392	-0.00373427	0.304929	0.998357
chr8	67440000	67740000	300001	11.5031	11.3306	0.00389143	0.30566	0.998357
chrX	16912000	17214000	302001	10.4062	10.5944	-0.00420457	0.307543	0.998357
chr15	94824000	95526000	702001	12.518	12.67	-0.00344521	0.31042	0.998357
chr5	12576000	14904000	2328001	14.8327	14.6422	0.0042433	0.310933	0.998357
chr14	123738000	124782000	1044001	13.4298	13.2388	0.00424132	0.313064	0.998357
chr16	27150000	27384000	234001	11.5522	11.3594	0.00427056	0.316282	0.998357
chrX	111468000	112314000	846001	12.3862	12.1601	0.00500227	0.316627	0.998357
chr11	65274000	65664000	390001	11.8701	12.0324	-0.00360063	0.31803	0.998357
chr12	115479000	115703000	224001	10.1851	10.3676	-0.00401889	0.318969	0.998357
chr1	173600000	173761000	161001	9.96634	10.1732	-0.00453775	0.319819	0.998357
chr7	68982000	70116000	1134001	13.7943	13.6028	0.00420349	0.321394	0.998357
chr16	12204000	13080000	876001	13.1554	13.311	-0.00344785	0.322661	0.998357
chr3	98574000	99138000	564001	12.4531	12.6113	-0.00347933	0.325756	0.998357
chrX	155379000	157284000	1905001	13.7292	13.5538	0.0038221	0.327813	0.998357
chr11	26634000	26958000	324001	11.8644	11.6217	0.00528459	0.327846	0.998357
chr7	88554000	89082000	528001	12.7129	12.5346	0.00387999	0.329075	0.998357
chr18	9516000	9948000	432001	11.9842	12.1313	-0.00325303	0.329294	0.998357
chr13	4991000	6462000	1471001	13.0609	13.2175	-0.00342963	0.329728	0.998357
chr2	84042000	84364000	322001	11.5985	11.4233	0.00379361	0.33376	0.998357
chr6	122898000	123378000	480001	11.9885	12.1468	-0.00343403	0.335189	0.998357
chr3	64043000	64416000	373001	11.7573	11.9203	-0.00352372	0.335505	0.998357
chr16	73110000	75612000	2502001	14.6904	14.5107	0.00385013	0.33973	0.998357
chr1	154254000	154716000	462001	12.3119	12.1569	0.00334587	0.341717	0.998357
chr9	84469000	85314000	845001	12.871	12.7009	0.00364073	0.342429	0.998357
chr16	87846000	88200000	354001	12.0439	11.8788	0.00353209	0.344277	0.998357
chr2	61992000	62280000	288001	11.4266	11.1544	0.00572548	0.347176	0.998357
chr3	109734000	110131000	397001	11.9645	11.7863	0.00378679	0.347702	0.998357
chr13	15768000	15984000	216001	11.4426	11.276	0.00355073	0.347981	0.998357
chrX	9750000	10062000	312001	10.8352	10.6658	0.00360725	0.348902	0.998357
chr10	126540000	126810000	270001	10.7788	10.9346	-0.00332674	0.350093	0.998357
chr6	133532000	133704000	172001	10.6975	10.5354	0.00343796	0.35041	0.998357
chrX	91482000	91584000	102001	8.66988	8.87531	-0.00437689	0.351584	0.998357
chr7	41550000	42385000	835001	12.7519	12.9093	-0.00334279	0.351679	0.998357
chr14	66384000	66780000	396001	11.6767	11.8209	-0.00309442	0.351868	0.998357
chr6	15798000	16974000	1176001	13.8803	13.7146	0.00349688	0.353904	0.998357
chr3	14712000	14862000	150001	10.0434	10.2006	-0.00331809	0.355857	0.998357
chr8	112068000	113562000	1494001	14.2048	14.3561	-0.00319536	0.358585	0.998357
chr2	47502000	47754000	252001	11.5169	11.3558	0.00339185	0.3587	0.998357
chr18	63952000	64326000	374001	11.8301	11.9685	-0.00296316	0.359157	0.998357
chr3	133878000	135204000	1326001	13.9443	13.7836	0.00336797	0.360718	0.998357
chr2	12462000	12918000	456001	12.1993	12.0431	0.00325276	0.368398	0.998357
chr16	5310000	8394000	3084001	15.3545	15.5035	-0.00310577	0.369897	0.998357
chr3	135978000	136654000	676001	12.3517	12.198	0.00319592	0.370696	0.998357
chr7	47646000	48741000	1095001	13.214	13.3649	-0.00313639	0.370785	0.998357
chr15	39366000	39816000	450001	12.3854	12.2316	0.00319082	0.372233	0.998357
chr16	52458000	55461000	3003001	15.2222	15.0537	0.00346588	0.373862	0.998357
chr6	95232000	95480000	248001	11.2004	11.0503	0.00311114	0.375893	0.998357
chr19	30258000	30541000	283001	11.6751	11.5232	0.00314045	0.376636	0.998357
chr10	14735000	17466000	2731001	15.0741	14.9132	0.00329919	0.378363	0.998357
chr7	120330000	120594000	264001	11.1081	10.9418	0.00340892	0.379993	0.998357
chr10	23124000	23772000	648001	12.6332	12.7778	-0.00297566	0.381624	0.998357
chr10	103446000	105510000	2064001	14.6929	14.5325	0.00327487	0.382416	0.998357
chr4	4151000	4718000	567001	12.396	12.2487	0.00302141	0.384352	0.998357
chr7	116706000	117120000	414001	11.69	11.8448	-0.00315316	0.384896	0.998357
chr11	90966000	93810000	2844001	15.3259	15.1647	0.0032768	0.385435	0.998357
chr3	7650000	8512000	862001	12.7367	12.8801	-0.00293392	0.387078	0.998357
chr17	53700000	54012000	312001	10.7355	10.888	-0.00308169	0.38993	0.998357
chr10	79121000	79440000	319001	11.1337	11.2768	-0.00291472	0.39163	0.998357
chrX	106800000	108752000	1952001	13.5468	13.3959	0.0030563	0.392907	0.998357
chr10	92724000	93000000	276001	11.4404	11.5809	-0.00285047	0.396128	0.998357
chr9	79114000	79520000	406001	11.7265	11.5739	0.0030781	0.397272	0.998357
chr1	187999000	188538000	539001	11.7804	11.635	0.00293807	0.397902	0.998357
chr8	81486000	81768000	282001	11.4094	11.2669	0.0028833	0.401169	0.998357
chr10	88991000	89320000	329001	11.659	11.5015	0.00315313	0.402696	0.998357
chr18	66534000	67004000	470001	12.3869	12.5259	-0.00280259	0.403077	0.998357
chr1	175944000	176700000	756001	13.1206	13.2552	-0.00271673	0.406137	0.998357
chr9	24786000	25025000	239001	11.2059	11.3511	-0.00289273	0.408288	0.998357
chrX	76370000	77166000	796001	11.8396	11.9808	-0.00281858	0.408539	0.998357
chrY	1890000	2028000	138001	9.20986	9.37513	-0.00325776	0.410263	0.998357
chr18	44044000	44262000	218001	11.055	10.82	0.00461907	0.411621	0.998357
chr5	8076000	8365000	289001	11.3129	11.1722	0.00281321	0.411858	0.998357
chr19	39900000	40218000	318001	11.0884	11.2151	-0.00256164	0.413535	0.998357
chr11	71057000	71316000	259001	10.5349	10.6832	-0.00292979	0.414799	0.998357
chr2	134034000	134478000	444001	12.3951	12.2435	0.0029937	0.416792	0.998357
chr12	40500000	40788000	288001	11.2964	11.1707	0.00254283	0.417419	0.998357
chr11	56160000	57426000	1266001	13.9066	14.0432	-0.00271352	0.417956	0.998357
chr13	14220000	14604000	384001	12.0377	11.89	0.00291415	0.419788	0.998357
chr6	66542000	66822000	280001	10.886	11.0368	-0.00294751	0.42453	0.998357
chr1	168763000	169344000	581001	11.9408	12.0718	-0.00259106	0.42499	0.998357
chr1	69797000	70980000	1183001	14.042	13.8972	0.00282578	0.42943	0.998357
chr8	31521000	31992000	471001	12.279	12.1422	0.00267554	0.432847	0.998357
chr1	57438000	57771000	333001	11.5434	11.6878	-0.00279963	0.434742	0.998357
chr3	130182000	130680000	498001	12.4993	12.6184	-0.00236656	0.437734	0.998357
chrX	10206000	10479000	273001	10.493	10.3546	0.00270559	0.438276	0.998357
chr7	71874000	72144000	270001	11.3136	11.0825	0.00440324	0.440743	0.998357
chr3	59346000	59862000	516001	11.6265	11.754	-0.00248498	0.44084	0.998357
chr13	20322000	21147000	825001	13.0468	13.1701	-0.00241916	0.4421	0.998357
chr15	40176000	41718000	1542001	14.3415	14.2035	0.00266571	0.443137	0.998357
chr2	23238000	23940000	702001	12.6857	12.8188	-0.00257325	0.444438	0.998357
chr7	17592000	18096000	504001	12.3121	12.437	-0.00243357	0.445776	0.998357
chr15	65874000	66282000	408001	12.2158	12.3481	-0.00255157	0.446452	0.998357
chr10	100625000	102417000	1792001	14.7843	14.6368	0.00282535	0.448185	0.998357
chr3	61416000	62160000	744001	12.7322	12.6022	0.0025019	0.453596	0.998357
chr2	138852000	139363000	511001	12.2864	12.1552	0.00251645	0.456631	0.998357
chr11	41104000	42996000	1892001	14.6887	14.5511	0.00261704	0.458824	0.998357
chr3	64848000	65310000	462001	12.3781	12.2565	0.0023468	0.45958	0.998357
chr11	24750000	25851000	1101001	13.3436	13.2088	0.00256747	0.46053	0.998357
chr3	55794000	55992000	198001	11.1523	11.0173	0.00257198	0.460613	0.998357
chr12	57834000	58920000	1086001	13.6257	13.4967	0.00245761	0.463006	0.998357
chr3	123528000	125844000	2316001	14.892	14.7587	0.00253238	0.46307	0.998357
chr12	101130000	101712000	582001	12.3345	12.4476	-0.00220234	0.463305	0.998357
chr13	110076000	110348000	272001	11.3626	11.2408	0.00233946	0.464187	0.998357
chr8	62082000	63868000	1786001	14.73	14.5926	0.0026025	0.464296	0.998357
chr13	4284000	4602000	318001	11.6003	11.7392	-0.00262088	0.465398	0.998357
chrX	153750000	153930000	180001	10.0706	9.94214	0.00243189	0.468121	0.998357
chr13	16026000	17430000	1404001	14.1629	14.0334	0.00245038	0.470031	0.998357
chr11	36546000	40596000	4050001	15.955	15.8195	0.00255279	0.470612	0.998357
chrX	144030000	144222000	192001	10.1046	9.96339	0.00267265	0.470915	0.998357
chr10	130368000	130536000	168001	10.1617	10.2994	-0.00258863	0.473883	0.998357
chr6	35574000	36687000	1113001	13.8582	13.7279	0.00245322	0.474454	0.998357
chr12	9588000	10434000	846001	13.2987	13.1724	0.0023828	0.475932	0.998357
chr2	19922000	20268000	346001	11.5174	11.6303	-0.0021616	0.476094	0.998357
chr2	136157000	136479000	322001	11.9475	11.8152	0.00248455	0.478059	0.998357
chr7	92970000	95858000	2888001	15.2174	15.081	0.00254753	0.48068	0.998357
chr18	40264000	41862000	1598001	14.3141	14.1882	0.00236431	0.480955	0.998357
chr5	102900000	103308000	408001	11.6109	11.5006	0.00211867	0.481546	0.998357
chr6	67626000	69006000	1380001	13.5323	13.6538	-0.00228545	0.482808	0.998357
chr17	39918000	40038000	120001	9.80775	9.94321	-0.00251479	0.483429	0.998357
chr12	109116000	109386000	270001	11.1977	11.3136	-0.00219383	0.484426	0.998357
chr8	37163000	40131000	2968001	15.381	15.2474	0.0024843	0.486939	0.998357
chrX	167502000	168624000	1122001	12.6309	12.5115	0.00224397	0.487627	0.998357
chr2	57420000	57912000	492001	12.3628	12.2333	0.00241346	0.487769	0.998357
chr1	139920000	140112000	192001	10.956	11.0691	-0.0021427	0.487838	0.998357
chr10	87870000	88098000	228001	11.2073	11.0874	0.00224937	0.488802	0.998357
chr15	9612000	10020000	408001	11.5494	11.4491	0.00195563	0.490239	0.998357
chr2	36300000	37326000	1026001	13.4582	13.5767	-0.00221803	0.491133	0.998357
chrX	19242000	19860000	618001	11.6119	11.7308	-0.00221697	0.492644	0.998357
chr8	56628000	57309000	681001	12.9582	12.7945	0.00301965	0.493387	0.998357
chr13	116316000	116694000	378001	12.3336	12.2083	0.00232942	0.493775	0.998357
chr17	69420000	70422000	1002001	13.4942	13.6098	-0.00216179	0.495231	0.998357
chr5	15714000	16933000	1219001	13.9907	13.8653	0.0023183	0.498532	0.998357
chr3	90954000	91596000	642001	12.1152	12.2286	-0.00212127	0.498704	0.998357
chr14	12582000	13896000	1314001	13.9095	14.0235	-0.00213023	0.498708	0.998357
chr10	27138000	29082000	1944001	14.5323	14.4169	0.00215225	0.49958	0.998357
chr10	108540000	109662000	1122001	13.7475	13.6219	0.00231726	0.500377	0.998357
chr8	54666000	55118000	452001	12.5686	12.445	0.00228547	0.500773	0.998357
chr12	90744000	91038000	294001	11.1239	11.0083	0.00215536	0.500868	0.998357
chrX	154158000	154908000	750001	11.819	11.939	-0.00221549	0.503007	0.998357
chr2	21287000	22428000	1141001	13.6528	13.7633	-0.00206349	0.504033	0.998357
chr7	38316000	38395000	79001	7.86834	8.06447	-0.00359178	0.50774	0.998357
chr7	124152000	124650000	498001	12.1287	12.2373	-0.00201961	0.509337	0.998357
chr9	99882000	100380000	498001	12.3199	12.4192	-0.00187722	0.514762	0.998357
chr10	82230000	82620000	390001	11.7601	11.8615	-0.00189581	0.518051	0.998357
chr7	128862000	129504000	642001	12.3388	12.4361	-0.00183733	0.520624	0.998357
chr15	4146000	5070000	924001	13.2758	13.3876	-0.00204394	0.523099	0.998357
chr4	20124000	21217000	1093001	13.3962	13.2837	0.00205409	0.525487	0.998357
chrX	126861000	133344000	6483001	15.3851	15.2714	0.00206988	0.526263	0.998357
chr8	15276000	18558000	3282001	15.4669	15.5782	-0.00202417	0.529619	0.998357
chr3	20850000	21060000	210001	10.8561	10.7034	0.00275421	0.530326	0.998357
chr15	11070000	11298000	228001	11.0592	10.908	0.00272383	0.531505	0.998357
chrY	1284000	1470000	186001	9.94839	9.81433	0.00241832	0.531863	0.998357
chr10	105868000	107796000	1928001	14.6342	14.5223	0.00202064	0.538275	0.998357
chr3	106022000	106446000	424001	12.5829	12.6889	-0.00192033	0.541202	0.998357
chr16	85812000	86415000	603001	12.5652	12.4278	0.00245229	0.544496	0.998357
chr5	4968000	5376000	408001	12.2154	12.1222	0.00173313	0.544965	0.998357
chrX	144408000	146898000	2490001	14.07	13.9612	0.00195952	0.545354	0.998357
chr9	87836000	88206000	370001	11.7775	11.8788	-0.00183813	0.545751	0.998357
chr8	57942000	60462000	2520001	15.1906	15.0772	0.00202981	0.54682	0.998357
chrX	51408000	51678000	270001	10.6141	10.4986	0.00207373	0.548219	0.998357
chr13	19710000	20090000	380001	11.818	11.9158	-0.00177957	0.549376	0.998357
chrX	68957000	70056000	1099001	12.8827	12.7793	0.00186531	0.551677	0.998357
chrY	2082000	2198000	116001	9.18717	9.32029	-0.00236313	0.552305	0.998357
chr14	119052000	120066000	1014001	13.4562	13.5536	-0.00177071	0.552959	0.998357
chr15	64687000	64914000	227001	11.2769	11.1683	0.00194474	0.554408	0.998357
chr5	68016000	72121000	4105001	15.8081	15.7004	0.00192193	0.556862	0.998357
chr15	91788000	92226000	438001	12.4694	12.3663	0.00185166	0.557393	0.998357
chr12	36726000	39487000	2761001	15.1924	15.0838	0.00193362	0.558895	0.998357
chr14	8658000	11305000	2647001	14.3201	14.4186	-0.00177475	0.558962	0.998357
chr8	55578000	56292000	714001	13.0651	12.9563	0.00193724	0.560076	0.998357
chr9	92748000	94440000	1692001	14.1651	14.0581	0.00190147	0.563812	0.998357
chr15	53796000	54060000	264001	11.4423	11.3532	0.00163956	0.564954	0.998357
chrX	93072000	93275000	203001	9.53201	9.64173	-0.00191759	0.569761	0.998357
chr6	18858000	21786000	2928001	15.4328	15.3274	0.00186591	0.570395	0.998357
chr8	66504000	66858000	354001	11.7237	11.6192	0.00185442	0.571937	0.998357
chr5	54162000	63762000	9600001	17.0973	16.9919	0.00186114	0.573529	0.998357
chr12	113676000	114486000	810001	12.8966	12.9871	-0.00162623	0.57808	0.998357
chr2	62664000	64944000	2280001	15.084	14.9795	0.00183942	0.578578	0.998357
chr9	90454000	91350000	896001	13.4907	13.3889	0.00179821	0.578627	0.998357
chr4	103369000	104364000	995001	13.2632	13.3502	-0.00157648	0.579815	0.998357
chr9	29673000	30138000	465001	12.2012	12.1105	0.0016307	0.580344	0.998357
chr6	55524000	56448000	924001	13.2805	13.3696	-0.0016035	0.581099	0.998357
chr6	42870000	43008000	138001	10.1203	10.2206	-0.00176139	0.582073	0.998357
chr3	158094000	159720000	1626001	14.2452	14.1476	0.00172269	0.584513	0.998357
chr3	35496000	35682000	186001	10.6527	10.7404	-0.00157675	0.584849	0.998357
chr19	38994000	39600000	606001	12.4221	12.5112	-0.00159641	0.585034	0.998357
chr15	41986000	44359000	2373001	14.8934	14.7946	0.00174029	0.585082	0.998357
chr17	81210000	81666000	456001	12.4305	12.3334	0.00171618	0.585361	0.998357
chrX	21852000	24102000	2250001	13.8381	13.7442	0.0016646	0.585957	0.998357
chr18	58702000	59076000	374001	11.9308	11.8414	0.00160223	0.587072	0.998357
chr16	88858000	89508000	650001	12.8166	12.7178	0.00173634	0.590042	0.998357
chr10	20430000	20910000	480001	11.733	11.6359	0.00171012	0.590133	0.998357
chr6	132384000	132804000	420001	11.969	11.8788	0.00160594	0.590183	0.998357
chr1	80526000	81284000	758001	13.4394	13.3391	0.0017565	0.591513	0.998357
chr14	23052000	23388000	336001	11.8876	11.7945	0.00164953	0.591671	0.998357
chr13	9888000	12103000	2215001	14.6035	14.6992	-0.00168241	0.592228	0.998357
chr13	89782000	90832000	1050001	13.511	13.4195	0.00162101	0.592334	0.998357
chr6	95732000	96996000	1264001	13.9537	13.8626	0.00161444	0.592578	0.998357
chr2	135366000	135954000	588001	12.5046	12.418	0.00155297	0.593049	0.998357
chr1	5256000	5901000	645001	12.6756	12.7683	-0.00162903	0.596423	0.998357
chr5	77812000	85992000	8180001	16.8156	16.7159	0.00173763	0.597201	0.998357
chr9	87258000	87703000	445001	12.1666	12.2521	-0.00152468	0.597919	0.998357
chr10	53814000	56034000	2220001	14.9504	14.855	0.00166985	0.597967	0.998357
chr2	100770000	101472000	702001	13.3772	13.2838	0.00163868	0.599842	0.998357
chr4	64536000	65112000	576001	12.7024	12.6153	0.001542	0.603027	0.998357
chr15	32934000	34014000	1080001	13.4103	13.4946	-0.0015003	0.603297	0.998357
chr15	56346000	56652000	306001	11.3105	11.3958	-0.00150615	0.60363	0.998357
chr14	52353000	52682000	329001	11.7427	11.8305	-0.00154582	0.604066	0.998357
chr16	59688000	72212000	12524001	17.3953	17.2974	0.00169887	0.606322	0.998357
chr17	36432000	36708000	276001	10.6962	10.6135	0.00148128	0.606515	0.998357
chr12	53262000	53832000	570001	12.5814	12.4945	0.00153454	0.606597	0.998357
chr15	64925000	65784000	859001	13.4356	13.3457	0.00157491	0.607916	0.998357
chr14	29460000	29712000	252001	11.3082	11.3895	-0.00145338	0.608068	0.998357
chr19	22344000	22878000	534001	12.6248	12.5341	0.0015866	0.608981	0.998357
chr8	66920000	67398000	478001	12.458	12.3683	0.00157021	0.609353	0.998357
chr19	28020000	28524000	504001	11.9949	12.0801	-0.00149873	0.611101	0.998357
chr16	57762000	58278000	516001	12.4101	12.327	0.00147243	0.612558	0.998357
chr3	63574000	63894000	320001	11.8458	11.93	-0.00147966	0.61318	0.998357
chr15	62262000	63648000	1386001	13.9062	13.8191	0.00152449	0.614366	0.998357
chr19	42812000	43379000	567001	12.4539	12.3682	0.00150321	0.614729	0.998357
chrX	38790000	41790000	3000001	14.4791	14.3902	0.00154901	0.615332	0.998357
chr11	49350000	49536000	186001	10.7827	10.877	-0.00162293	0.615864	0.998357
chr10	52542000	53326000	784001	12.6811	12.7664	-0.00149239	0.616666	0.998357
chrX	105126000	105738000	612001	11.7681	11.8617	-0.00161222	0.618105	0.998357
chr6	25809000	28128000	2319001	15.0886	14.9971	0.00158453	0.618226	0.998357
chrX	165006000	166159000	1153001	12.7738	12.6783	0.00164817	0.61857	0.998357
chr1	140142000	143395000	3253001	15.6433	15.5527	0.00156821	0.619499	0.998357
chr1	143448000	143628000	180001	11.0356	10.9441	0.0015878	0.621007	0.998357
chr13	64470000	65030000	560001	12.3798	12.2969	0.00145119	0.623971	0.998357
chr17	41052000	42594000	1542001	14.2022	14.1162	0.00149161	0.627049	0.998357
chrX	95452000	95732000	280001	10.5356	10.4141	0.0020798	0.628014	0.998357
chr3	68061000	68424000	363001	11.8975	11.821	0.00135706	0.630232	0.998357
chr3	91890000	92028000	138001	10.0491	10.1429	-0.00160227	0.630497	0.998357
chr2	122784000	125118000	2334001	14.8016	14.7177	0.00145573	0.630907	0.998357
chr1	40890000	42684000	1794001	14.7609	14.8425	-0.00141787	0.63417	0.998357
chr16	46500000	48984000	2484001	15.0231	15.1057	-0.00142848	0.63697	0.998357
chr4	22134000	22358000	224001	11.231	11.3151	-0.00144147	0.637825	0.998357
chrX	163032000	163662000	630001	11.4507	11.3713	0.00138732	0.638571	0.998357
chr11	110579000	111041000	462001	11.9383	11.8535	0.00146294	0.639193	0.998357
chr2	66414000	68118000	1704001	14.5631	14.4735	0.00153151	0.640225	0.998357
chr3	106560000	107034000	474001	11.9817	12.0606	-0.00136948	0.640417	0.998357
chr4	9864000	10866000	1002001	13.5141	13.5901	-0.00133157	0.641115	0.998357
chr1	144414000	149758000	5344001	16.3498	16.2614	0.00151016	0.641742	0.998357
chr6	123655000	124250000	595001	12.4405	12.5199	-0.00137428	0.64226	0.998357
chr14	106505000	117930000	11425001	17.2799	17.1917	0.00150622	0.642725	0.998357
chr1	185688000	186180000	492001	11.794	11.8684	-0.00130085	0.643258	0.998357
chr1	63280000	63654000	374001	12.1108	12.1854	-0.00130678	0.644084	0.998357
chr19	15042000	15610000	568001	12.7811	12.701	0.00138547	0.644427	0.998357
chr1	2996000	4326000	1330001	14.0566	14.1366	-0.001378	0.646386	0.998357
chr4	122542000	122780000	238001	10.8204	10.9039	-0.00142912	0.64692	0.998357
chr6	13872000	14802000	930001	13.4694	13.3896	0.00137621	0.64847	0.998357
chr7	59904000	60360000	456001	12.2207	12.1385	0.00141011	0.649665	0.998357
chr1	163401000	163779000	378001	12.143	12.063	0.001377	0.650399	0.998357
chr17	37296000	39534000	2238001	14.5038	14.5806	-0.00132688	0.65182	0.998357
chr10	22824000	23076000	252001	11.0826	11.1643	-0.00138546	0.653569	0.998357
chr8	4872000	8190000	3318001	15.146	15.0674	0.001349	0.655002	0.998357
chr14	14988000	16224000	1236001	13.7453	13.8208	-0.00130242	0.656501	0.998357
chr4	96278000	96516000	238001	10.8726	10.9571	-0.00142648	0.656803	0.998357
chr18	8034000	9205000	1171001	13.5759	13.6497	-0.00127616	0.658243	0.998357
chr14	101955000	102977000	1022001	13.222	13.1427	0.00135727	0.658347	0.998357
chr14	79836000	99022000	19186001	18.1	18.0161	0.00142282	0.658457	0.998357
chr9	51354000	51751000	397001	12.1118	12.0387	0.00127251	0.658928	0.998357
chr8	48228000	54486000	6258001	16.4787	16.3961	0.00140113	0.660788	0.998357
chr5	45864000	52059000	6195001	16.4441	16.3634	0.00137213	0.661137	0.998357
chr9	76668000	77352000	684001	12.2862	12.2103	0.00130551	0.662922	0.998357
chr1	6438000	6858000	420001	11.8172	11.7086	0.00182753	0.663609	0.998357
chr4	15330000	15925000	595001	12.7192	12.6429	0.00130736	0.663847	0.998357
chr15	67440000	68154000	714001	12.8572	12.7805	0.00131335	0.664117	0.998357
chr4	112146000	113394000	1248001	12.763	12.8309	-0.00119047	0.664486	0.998357
chr15	26474000	27188000	714001	13.228	13.3004	-0.00124872	0.664705	0.998357
chr19	12828000	13974000	1146001	13.3993	13.4741	-0.00128029	0.665745	0.998357
chr3	139092000	141840000	2748001	15.3204	15.2393	0.00137419	0.665796	0.998357
chr13	85560000	89532000	3972001	15.7337	15.6533	0.0013627	0.66586	0.998357
chr2	149429000	150096000	667001	12.6866	12.7615	-0.00127899	0.667045	0.998357
chr9	91406000	92141000	735001	13.2736	13.1951	0.00133338	0.668605	0.998357
chrX	58044000	60006000	1962001	13.7438	13.6647	0.00134294	0.668628	0.998357
chr9	25662000	26733000	1071001	13.6611	13.7331	-0.00123809	0.669451	0.998357
chr6	133014000	133206000	192001	11.1408	11.0594	0.00138481	0.670148	0.998357
chr18	70680000	73164000	2484001	15.1235	15.0436	0.00135236	0.670177	0.998357
chr9	35616000	36618000	1002001	13.0647	13.135	-0.00121322	0.670503	0.998357
chr16	49020000	49158000	138001	11.0793	11.0013	0.00133019	0.670808	0.998357
chr17	81690000	82950000	1260001	14.0341	13.9566	0.00131633	0.671252	0.998357
chr7	26352000	26652000	300001	11.3982	11.4716	-0.00125121	0.673318	0.998357
chr18	79122000	79950000	828001	13.2243	13.1579	0.00115403	0.678421	0.998357
chr9	3036000	7140000	4104001	15.4156	15.4869	-0.00121688	0.678749	0.998357
chr5	18508000	20616000	2108001	14.7423	14.668	0.0012594	0.679672	0.998357
chr16	19764000	20082000	318001	11.2163	11.285	-0.00118148	0.680115	0.998357
chr6	109152000	112188000	3036001	15.5591	15.4844	0.00126379	0.680884	0.998357
chr2	106986000	109676000	2690001	15.1085	15.0315	0.00129737	0.681149	0.998357
chr9	80430000	82806000	2376001	14.9924	14.9164	0.00127987	0.683562	0.998357
chr18	59184000	60444000	1260001	13.8798	13.8078	0.00122144	0.685	0.998357
chr16	18984000	19716000	732001	12.7874	12.8606	-0.00123365	0.687527	0.998357
chr2	78054000	78858000	804001	13.4254	13.3579	0.00115564	0.687992	0.998357
chr2	112805000	113214000	409001	12.2261	12.1566	0.00118402	0.688683	0.998357
chrX	161400000	161714000	314001	10.9366	10.866	0.00120326	0.691436	0.998357
chr13	83742000	85164000	1422001	13.9882	13.9156	0.00122334	0.691469	0.998357
chr5	5850000	7896000	2046001	14.6678	14.5952	0.00122344	0.691609	0.998357
chr17	64918000	65532000	614001	12.5381	12.6019	-0.00109744	0.694042	0.998357
chr11	30276000	30654000	378001	11.7436	11.6774	0.00113084	0.695886	0.998357
chr16	50844000	51940000	1096001	13.6559	13.584	0.00120949	0.696309	0.998357
chr2	6876000	8640000	1764001	14.6189	14.5488	0.00118199	0.696357	0.998357
chr6	43668000	47130000	3462001	15.7749	15.7014	0.00123015	0.696985	0.998357
chr17	54354000	55692000	1338001	13.9971	14.0657	-0.00115839	0.696986	0.998357
chr2	111066000	112189000	1123001	13.5359	13.4636	0.00121391	0.697186	0.998357
chrX	137178000	139212000	2034001	13.9792	13.9097	0.00117326	0.697563	0.998357
chr3	137424000	137622000	198001	10.9311	10.9968	-0.00111455	0.698469	0.998357
chr13	76158000	76680000	522001	12.3155	12.3837	-0.00115051	0.698548	0.998357
chr6	25032000	25508000	476001	12.144	12.0428	0.00167858	0.700244	0.998357
chr4	5046000	5640000	594001	12.5162	12.4529	0.00108488	0.700774	0.998357
chrX	42564000	47817000	5253001	15.419	15.3496	0.00116565	0.702343	0.998357
chr18	85050000	88734000	3684001	15.6886	15.617	0.00119712	0.703458	0.998357
chr1	13794000	15785000	1991001	14.4083	14.4698	-0.00105686	0.703797	0.998357
chr6	101388000	108045000	6657001	16.4859	16.4152	0.00118288	0.704188	0.998357
chr10	91301000	92682000	1381001	14.2298	14.2947	-0.00110149	0.704416	0.998357
chr4	16310000	19524000	3214001	15.4782	15.4081	0.00117368	0.704433	0.998357
chr10	115626000	116172000	546001	12.3849	12.4483	-0.00107957	0.705982	0.998357
chr3	142950000	144054000	1104001	13.4265	13.3608	0.0011097	0.707572	0.998357
chr4	22505000	24492000	1987001	14.7469	14.6781	0.00115214	0.707919	0.998357
chr10	9906000	10314000	408001	12.0268	12.0946	-0.00113247	0.709685	0.998357
chr13	74868000	75174000	306001	11.5692	11.5066	0.00106642	0.710917	0.998357
chr13	117336000	119280000	1944001	14.5951	14.525	0.00116667	0.713092	0.998357
chr11	45024000	45521000	497001	12.3642	12.4261	-0.00104665	0.713804	0.998357
chr4	49693000	52437000	2744001	15.3384	15.2723	0.00110632	0.714381	0.998357
chr12	114888000	115128000	240001	11.0606	11.1199	-0.00101191	0.715777	0.998357
chr13	61110000	61692000	582001	12.4288	12.4852	-0.000977801	0.716673	0.998357
chr10	110016000	110448000	432001	12.4015	12.3125	0.00146873	0.718133	0.998357
chr1	172668000	173322000	654001	12.3722	12.4307	-0.000997699	0.718426	0.998357
chr6	59502000	64644000	5142001	16.0555	15.9893	0.00110076	0.722415	0.998357
chr8	75276000	76895000	1619001	14.4342	14.3712	0.00105544	0.723026	0.998357
chr17	51184000	51798000	614001	12.6767	12.616	0.0010268	0.723502	0.998357
chr4	48780000	49315000	535001	12.4056	12.4632	-0.000975761	0.727549	0.998357
chr2	47790000	48810000	1020001	12.6834	12.6267	0.000968996	0.72843	0.998357
chr1	128880000	130347000	1467001	14.4221	14.3612	0.00102057	0.729004	0.998357
chr3	56076000	56917000	841001	13.6122	13.6723	-0.00100641	0.730038	0.998357
chr3	80087000	80796000	709001	13.099	13.038	0.00101994	0.733116	0.998357
chr5	88932000	90180000	1248001	13.5736	13.6306	-0.000962738	0.733337	0.998357
chr12	11459000	12144000	685001	12.8509	12.7903	0.00101482	0.73402	0.998357
chr14	103733000	104022000	289001	11.5329	11.6118	-0.00128897	0.734446	0.998357
chr2	148911000	149345000	434001	11.9083	11.8296	0.0012927	0.734706	0.998357
chr2	53221000	57092000	3871001	15.7552	15.694	0.00101757	0.737288	0.998357
chr6	40554000	40968000	414001	12.2818	12.2184	0.00105022	0.738245	0.998357
chr9	101706000	102072000	366001	11.5473	11.4868	0.00100759	0.738496	0.998357
chr11	27916000	28581000	665001	13.0655	13.0079	0.000967039	0.738657	0.998357
chr16	78645000	84702000	6057001	16.5269	16.465	0.00102593	0.738857	0.998357
chr13	18870000	19350000	480001	12.058	12.1129	-0.000927336	0.738968	0.998357
chr10	129983000	130218000	235001	11.3611	11.2985	0.00104363	0.739034	0.998357
chr3	110250000	113250000	3000001	15.4817	15.4208	0.00101105	0.739165	0.998357
chrX	71970000	72814000	844001	12.3127	12.2586	0.000919758	0.740457	0.998357
chrX	96906000	98105000	1199001	12.4893	12.4311	0.000975625	0.740534	0.998357
chr1	139475000	139788000	313001	11.4896	11.5434	-0.000909957	0.741027	0.998357
chr7	70644000	71862000	1218001	13.9024	13.8454	0.000956797	0.741104	0.998357
chr12	33498000	34657000	1159001	13.97	13.9123	0.000965578	0.741128	0.998357
chr16	23568000	23886000	318001	11.4133	11.4643	-0.000874312	0.742729	0.998357
chr11	65856000	66858000	1002001	13.3758	13.4277	-0.000886136	0.744221	0.998357
chr14	105931000	106435000	504001	12.3939	12.3363	0.000961818	0.745635	0.998357
chr15	52512000	53106000	594001	12.283	12.2287	0.000913863	0.74761	0.998357
chr6	3624000	5100000	1476001	13.9699	13.9156	0.000913544	0.748576	0.998357
chr14	104046000	104454000	408001	12.5156	12.4612	0.000914104	0.749034	0.998357
chr8	45462000	45780000	318001	11.7724	11.825	-0.000884742	0.749913	0.998357
chr15	44842000	50484000	5642001	16.3568	16.2977	0.000976834	0.749974	0.998357
chr14	49242000	50598000	1356001	13.7749	13.7188	0.000931768	0.754601	0.998357
chr10	112110000	115176000	3066001	15.3515	15.2943	0.000944206	0.756383	0.998357
chr10	10566000	11148000	582001	12.705	12.6536	0.000865365	0.758997	0.998357
chr7	140232000	140730000	498001	11.3807	11.467	-0.0013971	0.759752	0.998357
chr7	58849000	59226000	377001	11.7889	11.8457	-0.000930605	0.760082	0.998357
chr13	105300000	106610000	1310001	14.0734	14.019	0.000902051	0.760733	0.998357
chr1	46032000	51324000	5292001	16.039	15.9833	0.000919451	0.761405	0.998357
chr19	12018000	12366000	348001	11.8191	11.7645	0.000903374	0.763193	0.998357
chrX	13965000	16401000	2436001	13.7044	13.7561	-0.000858981	0.765371	0.998357
chr3	20202000	20587000	385001	12.2423	12.1883	0.000895492	0.765448	0.998357
chr10	123276000	125256000	1980001	14.7796	14.724	0.000913838	0.766276	0.998357
chr17	57354000	62335000	4981001	16.0961	16.0416	0.000893908	0.771699	0.998357
chrX	126264000	126690000	426001	11.3447	11.2965	0.000809722	0.772579	0.998357
chr4	35232000	40012000	4780001	16.2014	16.1485	0.00086996	0.773607	0.998357
chr3	147102000	148704000	1602001	13.6476	13.6928	-0.000767404	0.775088	0.998357
chr1	5922000	6132000	210001	10.9443	10.9901	-0.000770572	0.77718	0.998357
chr3	62502000	63546000	1044001	13.9298	13.8794	0.000833303	0.777227	0.998357
chr6	56922000	57484000	562001	12.1896	12.1409	0.000811205	0.777547	0.998357
chr1	83195000	84702000	1507001	13.8918	13.9424	-0.000832581	0.779743	0.998357
chr9	104586000	105042000	456001	12.1002	12.0547	0.000767657	0.780694	0.998357
chr13	77136000	77567000	431001	12.1835	12.1368	0.000782778	0.781356	0.998357
chr3	22314000	27018000	4704001	15.9792	15.9302	0.000810121	0.781756	0.998357
chr17	75624000	78144000	2520001	15.0117	14.9623	0.000813855	0.78403	0.998357
chr10	87059000	87480000	421001	12.2904	12.3344	-0.000740261	0.786003	0.998357
chr5	42012000	42822000	810001	13.2282	13.1796	0.000800496	0.786558	0.998357
chr18	54030000	54810000	780001	12.4531	12.4073	0.000763319	0.787468	0.998357
chr9	68034000	68635000	601001	12.1851	12.1413	0.000739159	0.787543	0.998357
chr10	11454000	12378000	924001	13.3876	13.4343	-0.000772386	0.787888	0.998357
chr3	149448000	151566000	2118001	14.9586	14.9096	0.000802312	0.790655	0.998357
chr10	122112000	122520000	408001	11.8647	11.9053	-0.000695654	0.790762	0.998357
chr7	107051000	107212000	161001	10.6191	10.6659	-0.000770721	0.791525	0.998357
chr9	27419000	29406000	1987001	14.4587	14.5042	-0.0007538	0.791743	0.998357
chr12	34671000	35016000	345001	11.9277	11.884	0.000729208	0.79422	0.998357
chr6	69660000	70126000	466001	12.2942	12.3382	-0.000727721	0.796623	0.998357
chr3	69918000	78918000	9000001	17.0614	17.0139	0.00077587	0.798652	0.998357
chr12	91889000	98178000	6289001	16.4872	16.4398	0.00077432	0.799031	0.998357
chr3	28973000	30432000	1459001	14.0601	14.1036	-0.000718973	0.79994	0.998357
chr14	73612000	74640000	1028001	13.6387	13.5948	0.00072591	0.80067	0.998357
chr16	96900000	97164000	264001	11.1909	11.2335	-0.000707848	0.800836	0.998357
chr19	14007000	14385000	378001	12.0692	12.0253	0.00072755	0.802032	0.998357
chr19	34998000	36057000	1059001	13.8245	13.781	0.000716944	0.804635	0.998357
chr14	37149000	40789000	3640001	15.7647	15.7212	0.000714044	0.80729	0.998357
chr16	46104000	46482000	378001	12.0584	12.0171	0.000688051	0.808317	0.998357
chr10	50911000	52098000	1187001	13.7575	13.7136	0.000720371	0.808411	0.998357
chr7	60809000	63666000	2857001	15.068	15.0249	0.000707402	0.809142	0.998357
chr15	5274000	5880000	606001	12.1643	12.2052	-0.000675055	0.809734	0.998357
chr11	12582000	16386000	3804001	15.7512	15.7074	0.000716563	0.809748	0.998357
chr9	111558000	113412000	1854001	14.2503	14.2895	-0.000655047	0.810832	0.998357
chr1	10440000	12828000	2388001	14.7022	14.7438	-0.000683859	0.812067	0.998357
chr9	23586000	24414000	828001	13.3425	13.3027	0.00066229	0.813044	0.998357
chr14	100014000	101374000	1360001	14.1301	14.0894	0.000670137	0.81503	0.998357
chr1	7406000	9540000	2134001	14.5442	14.5865	-0.000690438	0.815762	0.998357
chr8	65118000	66438000	1320001	14.1532	14.1118	0.00067736	0.816731	0.998357
chr2	13602000	14042000	440001	12.0241	12.0609	-0.000618636	0.816828	0.998357
chr1	65394000	66000000	606001	12.7951	12.7563	0.000642767	0.819769	0.998357
chr13	78216000	80742000	2526001	15.0918	15.0497	0.000685177	0.819845	0.998357
chr15	89628000	90204000	576001	12.7593	12.7212	0.000633174	0.821218	0.998357
chr7	84810000	88092000	3282001	15.3606	15.3191	0.000674525	0.823911	0.998357
chr14	58104000	59076000	972001	13.2249	13.2602	-0.000592346	0.824013	0.998357
chr6	73451000	81852000	8401001	17.0962	17.0556	0.000661325	0.824135	0.998357
chr2	141054000	142164000	1110001	13.1949	13.1566	0.000633027	0.824211	0.998357
chrX	92028000	93066000	1038001	12.7128	12.7534	-0.000657053	0.828112	0.998357
chrX	109272000	111192000	1920001	13.7264	13.6885	0.000621826	0.828804	0.998357
chr8	73360000	74718000	1358001	13.9908	14.0272	-0.00060124	0.829227	0.998357
chr12	57558000	57816000	258001	11.2892	11.2529	0.000606384	0.829443	0.998357
chr1	157566000	158949000	1383001	14.1131	14.1483	-0.000586099	0.829457	0.998357
chr13	18130000	18697000	567001	12.6198	12.58	0.000647844	0.830307	0.998357
chr10	34488000	38844000	4356001	15.5548	15.5164	0.000626998	0.830996	0.998357
chrX	6828000	7147000	319001	11.0171	10.9782	0.000639401	0.831507	0.998357
chr1	44490000	44737000	247001	11.2126	11.2541	-0.000663149	0.831551	0.998357
chr2	15102000	16278000	1176001	13.5881	13.5511	0.000608831	0.83235	0.998357
chrX	49362000	50498000	1136001	12.8933	12.9288	-0.000586264	0.832633	0.998357
chr16	75782000	76216000	434001	11.9399	11.9782	-0.000620892	0.832667	0.998357
chr18	55716000	56352000	636001	12.2339	12.2654	-0.00053901	0.83383	0.998357
chr3	83292000	83699000	407001	11.9722	12.0061	-0.000563106	0.834586	0.998357
chr1	56987000	57198000	211001	11.2775	11.3162	-0.000621935	0.834868	0.998357
chr1	78822000	79614000	792001	13.1173	13.1531	-0.000586999	0.835106	0.998357
chr13	36792000	37303000	511001	12.3905	12.4263	-0.000588366	0.835475	0.998357
chr17	40187000	40788000	601001	12.5131	12.4785	0.000575221	0.836221	0.998357
chr4	89700000	94500000	4800001	16.1006	16.0629	0.000614306	0.836598	0.998357
chr6	7126000	7651000	525001	12.4413	12.406	0.000583841	0.836887	0.998357
chr3	128004000	129192000	1188001	13.8772	13.9146	-0.000607377	0.837141	0.998357
chr7	82887000	83419000	532001	12.3436	12.38	-0.000592868	0.837287	0.998357
chr6	65676000	66462000	786001	13.4309	13.3956	0.000581038	0.837731	0.998357
chr3	99264000	100128000	864001	13.4268	13.459	-0.000541156	0.838017	0.998357
chr5	9432000	10854000	1422001	14.1837	14.1476	0.000589732	0.838696	0.998357
chr7	56226000	58578000	2352001	14.9926	15.0273	-0.000569284	0.840077	0.998357
chr1	44751000	45312000	561001	12.706	12.6711	0.000572607	0.84329	0.998357
chr11	71352000	71730000	378001	11.3016	11.334	-0.000542767	0.843357	0.998357
chr2	14160000	15006000	846001	13.0478	13.0157	0.000536473	0.843644	0.998357
chr4	65658000	80760000	15102001	17.7236	17.6871	0.000591863	0.844234	0.998357
chr19	27454000	27996000	542001	12.218	12.1867	0.000528323	0.844584	0.998357
chr15	68430000	72546000	4116001	15.9223	15.9556	-0.000545517	0.847817	0.998357
chr2	116109000	116814000	705001	13.0168	12.9848	0.000528055	0.851019	0.998357
chrX	147078000	147486000	408001	10.9992	10.9647	0.000565851	0.851158	0.998357
chr3	18246000	19054000	808001	12.7957	12.8263	-0.000505576	0.851388	0.998357
chr7	10086000	10787000	701001	13.1037	13.1347	-0.000511641	0.852212	0.998357
chr18	89094000	90432000	1338001	13.9113	13.8769	0.000557153	0.852724	0.998357
chr5	75216000	75846000	630001	12.0649	12.0969	-0.000525249	0.853667	0.998357
chr10	30849000	31296000	447001	12.4736	12.5072	-0.000542185	0.854382	0.998357
chr2	39378000	47484000	8106001	16.9061	16.8723	0.000547916	0.854766	0.998357
chr2	79877000	80262000	385001	12.1887	12.1592	0.000493071	0.856254	0.998357
chr13	14693000	15408000	715001	12.5263	12.5554	-0.000484157	0.856296	0.998357
chr2	12012000	12294000	282001	11.5646	11.5956	-0.000505827	0.856371	0.998357
chr8	41580000	44448000	2868001	15.1344	15.1017	0.000531126	0.856472	0.998357
chr13	27780000	27937000	157001	10.3217	10.2916	0.000504803	0.856967	0.998357
chr19	30666000	31662000	996001	13.5376	13.5076	0.000497526	0.857057	0.998357
chr15	26019000	26466000	447001	12.0592	12.0282	0.000511807	0.857223	0.998357
chr17	15996000	16896000	900001	13.066	13.036	0.000497206	0.857371	0.998357
chr19	18844000	20340000	1496001	14.3745	14.3433	0.000509603	0.859352	0.998357
chr12	74346000	75168000	822001	12.7331	12.7628	-0.000487331	0.859818	0.998357
chr1	19248000	20298000	1050001	12.787	12.7588	0.000473663	0.860165	0.998357
chr12	41574000	51312000	9738001	17.0411	17.0091	0.000518362	0.861883	0.998357
chrX	56850000	57042000	192001	10.2419	10.2721	-0.000481539	0.863589	0.998357
chr7	107849000	108810000	961001	13.3062	13.3355	-0.000479601	0.863658	0.998357
chr11	27228000	27852000	624001	12.9781	12.9477	0.000495849	0.864013	0.998357
chrX	77994000	91315000	13321001	16.4907	16.4596	0.000503548	0.865211	0.998357
chr1	81594000	82182000	588001	12.4046	12.3781	0.000448213	0.866234	0.998357
chr4	113472000	114072000	600001	12.1024	12.1323	-0.000484825	0.866242	0.998357
chr3	66423000	66966000	543001	12.1265	12.155	-0.000464436	0.867074	0.998357
chr12	5382000	7974000	2592001	15.2097	15.2388	-0.000474897	0.867544	0.998357
chr9	37674000	40188000	2514001	15.0103	14.9797	0.000494944	0.868908	0.998357
chr19	47994000	52968000	4974001	16.1903	16.2188	-0.000463559	0.872069	0.998357
chr2	16476000	17400000	924001	13.0127	13.0381	-0.000423204	0.872429	0.998357
chr7	102928000	105348000	2420001	14.5336	14.5043	0.000473501	0.873248	0.998357
chr15	12930000	25194000	12264001	17.5068	17.4773	0.00047572	0.874263	0.998357
chr18	50260000	52452000	2192001	14.564	14.5343	0.00047812	0.874724	0.998357
chr6	140770000	142320000	1550001	13.8161	13.8429	-0.000438959	0.875362	0.998357
chr10	31746000	33942000	2196001	14.8432	14.8151	0.000456048	0.875406	0.998357
chrX	113169000	123000000	9831001	16.157	16.1294	0.000447487	0.876698	0.998357
chr4	96030000	96264000	234001	11.0356	11.0656	-0.000475207	0.877861	0.998357
chr7	76074000	78564000	2490001	15.0392	15.0666	-0.000444474	0.878331	0.998357
chr1	94086000	104970000	10884001	17.2478	17.2209	0.000436284	0.881534	0.998357
chr6	8958000	11832000	2874001	15.2721	15.2452	0.000434994	0.882575	0.998357
chr15	3619000	3899000	280001	11.1353	11.1094	0.00042459	0.886056	0.998357
chr19	11052000	11604000	552001	12.6875	12.7108	-0.000382931	0.888015	0.998357
chr7	12173000	12376000	203001	11.0273	11.0516	-0.00039095	0.889817	0.998357
chr15	59910000	60762000	852001	13.1077	13.0849	0.000378753	0.889908	0.998357
chr16	27474000	28482000	1008001	13.8685	13.893	-0.000396361	0.890886	0.998357
chr3	113652000	115872000	2220001	15.0246	14.9993	0.000407842	0.890979	0.998357
chr3	67608000	68040000	432001	12.4679	12.491	-0.000376245	0.892145	0.998357
chr3	38898000	40386000	1488001	14.3237	14.3003	0.000381176	0.892317	0.998357
chr9	52362000	52885000	523001	12.3952	12.3721	0.000380094	0.892371	0.998357
chr1	136962000	138040000	1078001	13.6907	13.6683	0.000369314	0.892519	0.998357
chr3	117498000	121100000	3602001	15.5059	15.4819	0.000388359	0.892631	0.998357
chr17	88962000	94724000	5762001	16.2643	16.2393	0.000402913	0.893126	0.998357
chr14	34938000	36852000	1914001	14.7496	14.7724	-0.000372012	0.893801	0.998357
chr2	143118000	143778000	660001	12.819	12.8409	-0.000360111	0.893987	0.998357
chr1	174108000	174462000	354001	11.7667	11.7431	0.000386026	0.894533	0.998357
chr1	24762000	33460000	8698001	16.9224	16.8986	0.000385523	0.895383	0.998357
chr15	51054000	51624000	570001	11.8616	11.8838	-0.000358376	0.895939	0.998357
chr6	15420000	15720000	300001	11.0852	11.1081	-0.00036197	0.902162	0.998357
chr18	21390000	23562000	2172001	14.8174	14.7961	0.000346454	0.902527	0.998357
chr10	45924000	50575000	4651001	16.0506	16.0282	0.000361287	0.90278	0.998357
chr18	25758000	31506000	5748001	16.4943	16.5152	-0.000338027	0.907353	0.998357
chr4	5824000	6168000	344001	11.741	11.7626	-0.00034418	0.907513	0.998357
chr5	21846000	22326000	480001	12.3166	12.3357	-0.000311913	0.908986	0.998357
chr4	6566000	8365000	1799001	14.4705	14.4513	0.000315224	0.909125	0.998357
chr18	47376000	49716000	2340001	14.9689	14.9488	0.000325185	0.910441	0.998357
chr5	44310000	45396000	1086001	13.8296	13.8484	-0.000308081	0.910524	0.998357
chr13	25130000	27744000	2614001	15.2362	15.2565	-0.000327523	0.910609	0.998357
chr10	63588000	66717000	3129001	15.4696	15.4893	-0.000318147	0.912058	0.998357
chr3	2996000	7194000	4198001	15.7145	15.7341	-0.000315521	0.913108	0.998357
chr17	23202000	23448000	246001	10.6536	10.6343	0.000316883	0.913826	0.998357
chr2	65676000	66066000	390001	11.8342	11.8147	0.00031836	0.914993	0.998357
chr19	21945000	22296000	351001	11.7433	11.7255	0.000296408	0.915642	0.998357
chr10	29540000	30548000	1008001	13.678	13.6589	0.000308745	0.916317	0.998357
chr14	68160000	68684000	524001	12.6578	12.6412	0.000275898	0.917463	0.998357
chr2	77350000	77700000	350001	11.9285	11.9115	0.00028073	0.918233	0.998357
chr12	30606000	30882000	276001	11.5497	11.5679	-0.000288029	0.920124	0.998357
chr8	27312000	31026000	3714001	15.6562	15.6743	-0.000290943	0.920604	0.998357
chr18	52530000	52932000	402001	12.0125	12.0288	-0.000265489	0.92151	0.998357
chr10	129030000	129969000	939001	13.3405	13.323	0.000284869	0.92233	0.998357
chr3	154656000	157518000	2862001	15.3118	15.2943	0.000282314	0.922702	0.998357
chr4	9150000	9444000	294001	11.4565	11.4413	0.000255243	0.925632	0.998357
chr14	46002000	46354000	352001	11.5656	11.5808	-0.000246895	0.926276	0.998357
chr4	12250000	14504000	2254001	14.8397	14.8559	-0.000263227	0.926504	0.998357
chr7	11622000	11988000	366001	11.7699	11.7552	0.000247157	0.92706	0.998357
chr4	25284000	31920000	6636001	16.6298	16.6129	0.000271669	0.927353	0.998357
chr16	58764000	59400000	636001	12.4388	12.4537	-0.000242571	0.928286	0.998357
chr2	113874000	114096000	222001	11.1434	11.1288	0.000244131	0.929315	0.998357
chr11	73332000	74304000	972001	13.1897	13.2045	-0.000242241	0.929988	0.998357
chr11	46500000	48756000	2256001	14.6473	14.6615	-0.000229343	0.935726	0.998357
chr12	88458000	90727000	2269001	15.035	15.0206	0.00023267	0.936276	0.998357
chr18	63396000	63648000	252001	11.3765	11.3896	-0.000210775	0.937289	0.998357
chr18	44934000	46137000	1203001	13.8881	13.8749	0.000215247	0.93959	0.998357
chr1	55895000	56946000	1051001	13.9972	13.9843	0.000208982	0.941513	0.998357
chr3	10470000	14532000	4062001	15.7696	15.7565	0.000212071	0.941525	0.998357
chr18	15354000	19929000	4575001	15.9796	15.9663	0.000214314	0.942189	0.998357
chr14	104526000	105108000	582001	12.7248	12.7369	-0.00019699	0.942262	0.998357
chr5	86892000	88362000	1470001	13.7361	13.7236	0.000204028	0.943084	0.998357
chr10	5874000	7074000	1200001	13.8403	13.8525	-0.000196841	0.943964	0.998357
chr6	129660000	130092000	432001	11.9232	11.9115	0.000192694	0.94475	0.998357
chr8	95958000	104016000	8058001	16.929	16.9173	0.000188669	0.948396	0.998357
chr2	94476000	100457000	5981001	16.5197	16.5078	0.000191002	0.948474	0.998357
chr17	3798000	4212000	414001	11.4269	11.4375	-0.000168838	0.950782	0.998357
chr3	16224000	17784000	1560001	14.3228	14.3338	-0.000176182	0.951338	0.998357
chr9	73164000	74838000	1674001	14.2433	14.2331	0.000166388	0.951915	0.998357
chr8	81066000	81342000	276001	11.3617	11.3721	-0.00016419	0.952494	0.998357
chr17	17904000	20946000	3042001	15.0243	15.0139	0.00016893	0.952731	0.998357
chr5	38794000	41652000	2858001	15.1824	15.1718	0.000171408	0.952731	0.998357
chr1	107646000	117588000	9942001	17.1647	17.1754	-0.000172571	0.953012	0.998357
chr1	22608000	23244000	636001	12.8499	12.8399	0.000163958	0.953686	0.998357
chr11	17292000	18739000	1447001	13.8227	13.8328	-0.000162267	0.954039	0.998357
chr10	71634000	74916000	3282001	15.4968	15.507	-0.000162697	0.95553	0.998357
chrX	57444000	57918000	474001	11.375	11.3654	0.000162146	0.955937	0.998357
chr9	15942000	20342000	4400001	15.7433	15.7531	-0.000158117	0.956483	0.998357
chr9	9384000	13194000	3810001	15.6361	15.6265	0.000156353	0.956497	0.998357
chr3	41760000	50256000	8496001	17.0048	16.9948	0.000160735	0.956635	0.998357
chr6	41808000	42168000	360001	11.5187	11.5098	0.000150976	0.958132	0.998357
chr1	121602000	125364000	3762001	15.8181	15.827	-0.000144631	0.959654	0.998357
chr3	136938000	137412000	474001	12.2109	12.1989	0.000194517	0.960492	0.998357
chr10	90090000	90685000	595001	12.8693	12.8779	-0.000137317	0.961059	0.998357
chr12	59304000	69126000	9822001	17.1209	17.1124	0.000136099	0.962956	0.998357
chr7	106337000	107040000	703001	12.9023	12.9095	-0.00011959	0.963069	0.998357
chr15	28206000	31074000	2868001	15.1409	15.1493	-0.000134294	0.963105	0.998357
chr6	138173000	139536000	1363001	14.1707	14.1786	-0.000126726	0.96518	0.998357
chr7	49980000	55692000	5712001	16.2564	16.264	-0.000121386	0.966145	0.998357
chr9	33102000	34482000	1380001	14.2403	14.2478	-0.0001201	0.9663	0.998357
chrX	6528000	6780000	252001	10.6399	10.6471	-0.000110799	0.966911	0.998357
chr11	43848000	44304000	456001	11.9072	11.9007	0.000110521	0.968709	0.998357
chr8	80064000	80472000	408001	11.5914	11.5853	0.000102984	0.970252	0.998357
chr4	110054000	111414000	1360001	14.2092	14.2156	-0.000101583	0.971311	0.998357
chr16	44772000	45042000	270001	10.7593	10.7535	0.000102194	0.971679	0.998357
chr12	10602000	10914000	312001	11.8424	11.8483	-9.36e-05	0.972724	0.998357
chr15	52170000	52452000	282001	11.9859	11.9921	-9.59e-05	0.973203	0.998357
chr12	56712000	56980000	268001	11.4713	11.4771	-9.11e-05	0.973814	0.998357
chr2	80829000	83610000	2781001	15.2798	15.2738	9.63e-05	0.973851	0.998357
chr1	53934000	54330000	396001	11.8528	11.8476	8.96e-05	0.974502	0.998357
chr5	22572000	23220000	648001	12.7252	12.7304	-8.54e-05	0.974775	0.998357
chr4	40314000	40602000	288001	11.2955	11.2903	8.7e-05	0.975351	0.998357
chr5	17118000	17568000	450001	11.4815	11.4868	-8.13e-05	0.975997	0.998357
chr18	7008000	7320000	312001	11.2504	11.2461	7.68e-05	0.977865	0.998357
chr6	131568000	132076000	508001	12.3524	12.3479	7.43e-05	0.978496	0.998357
chr16	38910000	42834000	3924001	15.9544	15.9591	-7.45e-05	0.979683	0.998357
chr12	13614000	15504000	1890001	14.3109	14.3153	-7.13e-05	0.980032	0.998357
chr1	77562000	77892000	330001	11.5435	11.5475	-5.75e-05	0.983533	0.998357
chr11	9144000	11682000	2538001	14.9763	14.9798	-5.69e-05	0.983884	0.998357
chr19	17406000	18546000	1140001	13.812	13.8153	-5.22e-05	0.984707	0.998357
chr2	85734000	90160000	4426001	15.8037	15.807	-5.16e-05	0.985815	0.998357
chr17	50298000	50724000	426001	11.9117	11.9091	4.54e-05	0.986521	0.998357
chr6	23261000	24486000	1225001	13.9917	13.9945	-4.61e-05	0.986764	0.998357
chrX	60613000	68677000	8064001	15.8478	15.8449	4.66e-05	0.987015	0.998357
chr3	56938000	57198000	260001	11.9187	11.9217	-4.37e-05	0.987882	0.998357
chr1	23499000	23754000	255001	11.3581	11.3608	-4.09e-05	0.988499	0.998357
chr13	28056000	28416000	360001	12.0519	12.0546	-4.07e-05	0.988515	0.998357
chr6	65148000	65646000	498001	12.1636	12.1615	3.72e-05	0.989345	0.998357
chr8	32388000	33168000	780001	12.7216	12.7193	3.96e-05	0.989596	0.998357
chr8	23688000	24290000	602001	12.1748	12.1768	-3.12e-05	0.990977	0.998357
chr1	21288000	22434000	1146001	13.877	13.8787	-2.55e-05	0.992969	0.998357
chr3	131649000	132660000	1011001	13.5161	13.5147	2.35e-05	0.993333	0.998357
chr9	8232000	8673000	441001	12.1908	12.1901	1.52e-05	0.995588	0.998827
chr13	6840000	8778000	1938001	14.5954	14.5947	1.11e-05	0.996844	0.998827
chr17	51870000	53454000	1584001	14.0467	14.0471	-5.47e-06	0.998477	0.998827
chr1	17166000	19176000	2010001	14.5488	14.5486	4.18e-06	0.998827	0.998827

## Sheet: Legend
Dataset EV10. Differential binding analysis of H3K9me2 (ChIP-Seq). Young vs Old comparison in purified epidermis.
